# Supplementary material for: Generative named entity recognition framework for Chinese legal domain
Source: PeerJ Comput Sci. 2024 Nov 4;10:e2428. doi: 10.7717/peerj-cs.2428 (PMC11622873; doi:10.7717/peerj-cs.2428)
Supplement: Supplemental Information 1 [file peerj-cs-10-2428-s001.zip]

Archive with 19 entries (16 files):
- data/
- data/cail2021/
- data/cail2021/tacl_debug.slurm
- data/cail2021/test_0503.csv
- data/cail2021/cail_test_0102.json
- data/cail2021/train_0303.csv
- data/cail2021/test_0303.csv
- data/cail2021/train_0503.csv
- data/cail2021/result.log
- data/cail2021/dataprocess.py
- data/cail2021/cail_train_0102.json
- data/drug/
- data/drug/tacl_debug.slurm
- data/drug/test_0503.csv
- data/drug/train_0503.csv
- data/drug/result.log
- data/drug/dataprocess.py
- data/drug/drug_test_0102.json
- data/drug/drug_train_0102.json
