# Supplementary material for: Generative named entity recognition framework for Chinese legal domain
Source: PeerJ Comput Sci. 2024 Nov 4;10:e2428. doi: 10.7717/peerj-cs.2428 (PMC11622873; doi:10.7717/peerj-cs.2428)
Supplement: Supplemental Information 1 [file peerj-cs-10-2428-s001.zip › data/cail2021/tacl_debug.slurm]

#!/bin/bash
#SBATCH -J tacl_train                   # 作业名
#SBATCH -o result.log         # 屏幕上的输出文件重定向
#SBATCH --qos=normal               # 作业使用的 QoS  normal/debug
#SBATCH -N 1                      # 作业申请 1 个节点 一般不用修改
#SBATCH --cpus-per-task=4         # 单任务使用的 CPU 核心数
#SBATCH -t 100:00:00                # 任务运行的最长时间
#SBATCH --gres=gpu:1            # 单个节点gpu数目
#SBATCH -A pi_lifangfang
#SBATCH -p gpu2Q
#SBATCH -q gpuq

# 输入要执行的命令，例如 ./hello 或 python test.py

/public/home/hpc204711103/.conda/envs/pyn_torch/bin/python3.8 dataprocess.py
