# Supplementary material for: Generative named entity recognition framework for Chinese legal domain
Source: PeerJ Comput Sci. 2024 Nov 4;10:e2428. doi: 10.7717/peerj-cs.2428 (PMC11622873; doi:10.7717/peerj-cs.2428)
Supplement: Supplemental Information 1 [file peerj-cs-10-2428-s001.zip › data/cail2021/cail_test_0102.json]

{"text": "到案后被告人张某某如实供述了自己盗窃的犯罪事实。", "entity_list": [{"type": "被告人", "argument": "张某某"}]}
{"text": "案发后，经鉴定，该车价值人民币1901元。", "entity_list": [{"type": "物品价值", "argument": "人民币1901元"}, {"type": "被盗物品", "argument": "该车"}]}
{"text": "案发后，经鉴定，该车价值人民币1364元。", "entity_list": [{"type": "物品价值", "argument": "人民币1364元"}, {"type": "被盗物品", "argument": "该车"}]}
{"text": "具体分述如下：1．2018年2月初某日，被告人江某某至张家港市**镇**超市一楼化妆品区，趁人不备，窃得该超市放在货架上的“韩束墨菊深度补水洁面乳”1瓶、“韩束雪白肌透白平衡乳液”1瓶，共计价值人民币126元。", "entity_list": [{"type": "被告人", "argument": "江某某"}, {"type": "物品价值", "argument": "人民币126元"}, {"type": "被盗物品", "argument": "“韩束墨菊深度补水洁面乳”1瓶"}, {"type": "被盗物品", "argument": "“韩束雪白肌透白平衡乳液”1瓶"}, {"type": "作案时间", "argument": "2018年2月初某日"}, {"type": "作案地点", "argument": "张家港市**镇**超市一楼化妆品区"}]}
{"text": "2018年8月28日，被告人李某某在大渡口区**村**社菜市场被被害人牟某某及其亲属发现后扭送至公安机关，其到案后如实供述了盗窃的犯罪事实。", "entity_list": [{"type": "被告人", "argument": "李某某"}, {"type": "被害人", "argument": "牟某某"}, {"type": "组织机构", "argument": "公安机关"}]}
{"text": "经黑河市爱辉区价格认证中心价格鉴定：被盗虾仁价值人民币300.00元。", "entity_list": [{"type": "物品价值", "argument": "人民币300.00元"}, {"type": "被盗物品", "argument": "被盗虾仁"}, {"type": "组织机构", "argument": "黑河市爱辉区价格认证中心"}]}
{"text": "一、盗窃罪2017年10月9日凌晨，被告人李某某伙同程某某（刑拘在逃）至长丰县双凤开发区阿奎利亚城果S2-118商铺，将放在该商铺内的20卷的盛源牌电线盗走。", "entity_list": [{"type": "被告人", "argument": "李某某"}, {"type": "被告人", "argument": "程某某"}, {"type": "被盗物品", "argument": "20卷的盛源牌电线"}, {"type": "作案时间", "argument": "2017年10月9日凌晨"}, {"type": "作案地点", "argument": "长丰县双凤开发区阿奎利亚城果S2-118商铺"}]}
{"text": "二、故意毁坏财物事实2017年6月9日11时许，被告人刘某某在苍南县灵溪镇玉苍路中梁中央公馆工地，盗取该套房配电箱内电线三根（经鉴定，价值人民币88元）；", "entity_list": [{"type": "被告人", "argument": "刘某某"}, {"type": "物品价值", "argument": "人民币88元"}, {"type": "被盗物品", "argument": "电线三根"}, {"type": "作案时间", "argument": "2017年6月9日11时许"}, {"type": "作案地点", "argument": "苍南县灵溪镇玉苍路中梁中央公馆工地"}]}
{"text": "2017年4月18日凌晨，被告人吴某某得知被害人杨某某招嫖及住宿等信息后，指使被告人文某某驾车搭乘吴某某、被告人朱某某及罗某某（另案处理）至重庆市两江新区帝州酒店并随时接应。", "entity_list": [{"type": "被告人", "argument": "吴某某"},{"type": "被告人", "argument": "罗某某"}, {"type": "被告人", "argument": "文某某"}, {"type": "被告人", "argument": "吴某某"}, {"type": "被告人", "argument": "朱某某"}, {"type": "被害人", "argument": "杨某某"}, {"type": "作案时间", "argument": "2017年4月18日凌晨"}, {"type": "作案地点", "argument": "重庆市两江新区帝州酒店"}]}
{"text": "被害人寻某某发现被骗后阻拦被告人吴某某离开，吴某某遂使用随身携带的刀具将寻某某手臂划伤后逃离现场。", "entity_list": [{"type": "被告人", "argument": "吴某某"}, {"type": "被告人", "argument": "吴某某"}, {"type": "被害人", "argument": "寻某某"}, {"type": "被害人", "argument": "寻某某"}, {"type": "作案工具", "argument": "刀具"}]}
{"text": "被告人杨某某伙同潘某某，于2018年1月14日凌晨2时许，在本市茭菱路创意英国小区门口处，盗窃了被害人龚某某的钱包一个，内装现金1500元，华为mate8手机一部，及医保卡、银行卡等物品，携赃逃跑，于2018年1月14日8时许，以1400元的价格把装有医保卡及华为手机等物品的钱包向被告人李某某销赃。", "entity_list": [{"type": "被告人", "argument": "杨某某"}, {"type": "被告人", "argument": "潘某某"}, {"type": "被告人", "argument": "李某某"}, {"type": "被害人", "argument": "龚某某"}, {"type": "被盗货币", "argument": "现金1500元"}, {"type": "被盗物品", "argument": "钱包一个"}, {"type": "被盗物品", "argument": "华为mate8手机一部"}, {"type": "被盗物品", "argument": "医保卡"}, {"type": "被盗物品", "argument": "银行卡"}, {"type": "被盗物品", "argument": "医保卡"}, {"type": "被盗物品", "argument": "华为手机"}, {"type": "被盗物品", "argument": "钱包"}, {"type": "作案时间", "argument": "2018年1月14日凌晨2时许"}, {"type": "作案地点", "argument": "本市茭菱路创意英国小区门口处"}, {"type": "盗窃获利", "argument": "1400元"}]}
{"text": "2018年1月16日6时30分许，民警驾在本市五华区*****幼儿园小区进行蹲守，于8时30分许在小区内将李某某抓获。", "entity_list": [{"type": "被告人", "argument": "李某某"}]}
{"text": "2018年3月15日8时30分许，民警根据线索在昆明市盘龙区**村**号**楼出租屋将阎某某抓获。", "entity_list": [{"type": "被告人", "argument": "阎某某"}]}
{"text": "1、2018年2月20日，被告人黄某某驾驶银色助力车，随车携带拆电瓶的扳手、启子、螺丝刀等工具，蹿至冷水滩区**镇梓塘公交车站旁的断头路边，盗走王某某停在路边的货车的骆驼牌电瓶两个，黄某某将盗窃来的货车电瓶卖给了雷某某。", "entity_list": [{"type": "被告人", "argument": "黄某某"}, {"type": "被告人", "argument": "黄某某"}, {"type": "被害人", "argument": "王某某"}, {"type": "被盗物品", "argument": "骆驼牌电瓶两个"}, {"type": "被盗物品", "argument": "货车电瓶"}, {"type": "作案时间", "argument": "2018年2月20日"}, {"type": "作案地点", "argument": "冷水滩区**镇梓塘公交车站旁的断头路边"}, {"type": "作案工具", "argument": "扳手"}, {"type": "作案工具", "argument": "启子"}, {"type": "作案工具", "argument": "螺丝刀"},{"type": "作案工具", "argument": "银色助力车"}]}
{"text": "被告人卢某某又驾驶三轮摩托车返回金龙金矿仓库，盗得仓库电动机4个，回到兴国县**处的山顶上，将之前放于路旁的4个电动机搬上三轮摩托车，驾驶装有8个电动机的三轮摩托车回到赣州市南康区**厂。", "entity_list": [{"type": "被告人", "argument": "卢某某"}, {"type": "被盗物品", "argument": "电动机4个"}, {"type": "被盗物品", "argument": "4个电动机"}, {"type": "被盗物品", "argument": "8个电动机"}, {"type": "作案地点", "argument": "金龙金矿仓库"}, {"type": "作案地点", "argument": "兴国县**处的山顶上"}, {"type": "作案工具", "argument": "三轮摩托车"}]}
{"text": "经兴国县价格认定中心鉴定，被盗8个电动机价值人民币2176元。", "entity_list": [{"type": "物品价值", "argument": "人民币2176元"}, {"type": "被盗物品", "argument": "被盗8个电动机"}, {"type": "组织机构", "argument": "兴国县价格认定中心"}]}
{"text": "到案后，卢某某对盗窃某某金矿仓库8个电动机的犯罪事实供认不讳。", "entity_list": [{"type": "被告人", "argument": "卢某某"}, {"type": "被盗物品", "argument": "8个电动机"}]}
{"text": "案发后，兴国县公安局依法扣押被盗电动机并发还被害人。", "entity_list": [{"type": "被盗物品", "argument": "被盗电动机"}, {"type": "组织机构", "argument": "兴国县公安局"}]}
{"text": "2、2017年11月15日晚，柏某某从被害人李某某停在建水县**镇**道上未上锁的车内，盗走VIVO牌V3maxA型手机一部。", "entity_list": [{"type": "被告人", "argument": "柏某某"}, {"type": "被害人", "argument": "李某某"}, {"type": "被盗物品", "argument": "VIVO牌V3maxA型手机一部"}, {"type": "作案时间", "argument": "2017年11月15日晚"}, {"type": "作案地点", "argument": "建水县**镇**道"}]}
{"text": "经鉴定，该手机价值人民币1445.4元。", "entity_list": [{"type": "物品价值", "argument": "人民币1445.4元"}, {"type": "被盗物品", "argument": "手机"}]}
{"text": "经鉴定，该手机价值人民币2526.16元。", "entity_list": [{"type": "物品价值", "argument": "人民币2526.16元"}, {"type": "被盗物品", "argument": "手机"}]}
{"text": "3.被告人姜某某于2018年6月10日左右的一天下午，在如东县**镇**村**组**号被害人郁某某宅，窃得贵州茅台酒2瓶、飞天茅台酒2瓶、五粮液酒2瓶、五粮液集团专供酒2瓶、酒鬼酒2瓶、黄金戒指两枚、现金人民币20元。", "entity_list": [{"type": "被告人", "argument": "姜某某"}, {"type": "被害人", "argument": "郁某某"}, {"type": "被盗货币", "argument": "现金人民币20元"}, {"type": "被盗物品", "argument": "贵州茅台酒2瓶"}, {"type": "被盗物品", "argument": "飞天茅台酒2瓶"}, {"type": "被盗物品", "argument": "五粮液酒2瓶"}, {"type": "被盗物品", "argument": "五粮液集团专供酒2瓶"}, {"type": "被盗物品", "argument": "酒鬼酒2瓶"}, {"type": "被盗物品", "argument": "黄金戒指两枚"}, {"type": "作案时间", "argument": "2018年6月10日左右的一天下午"}, {"type": "作案地点", "argument": "如东县**镇**村**组**号被害人郁某某宅"}]}
{"text": "经鉴定，被盗的首饰及香烟总价值为20802元。", "entity_list": [{"type": "物品价值", "argument": "20802元"}, {"type": "被盗物品", "argument": "首饰"},{"type": "被盗物品", "argument": "香烟"}]}
{"text": "2018年3月至7月期间，被告人温某某多次在医院盗窃他人财物，共计人民币5395元。", "entity_list": [{"type": "被告人", "argument": "温某某"}, {"type": "物品价值", "argument": "人民币5395元"}, {"type": "作案时间", "argument": "2018年3月至7月期间"},{"type":"作案地点","argument":"医院"}]}
{"text": "2.2018年6月4日4时5分许，被告人温某某在本市鼓楼区鼓楼医院新大楼7楼急诊7C7D监控室门口趁被害人李某某熟睡之机盗窃其放置于身边的红色苹果牌Iphone7Plus手机一部，后以人民币1000元的价格销赃。", "entity_list": [{"type": "被告人", "argument": "温某某"}, {"type": "被害人", "argument": "李某某"}, {"type": "被盗物品", "argument": "红色苹果牌Iphone7Plus手机一部"}, {"type": "作案时间", "argument": "2018年6月4日4时5分许"}, {"type": "作案地点", "argument": "本市鼓楼区鼓楼医院新大楼7楼急诊7C7D监控室门口"}, {"type": "盗窃获利", "argument": "人民币1000元"}]}
{"text": "4.2018年6月22日9时42分许，被告人温某某在本市鼓楼区鼓楼医院新大楼负一楼蜂巢取件点附近，趁被害人魏某某熟睡之际，盗窃其放置于身边的金色苹果牌Iphone6S手机一部，后以人民币200元的价格销赃。", "entity_list": [{"type": "被告人", "argument": "温某某"}, {"type": "被害人", "argument": "魏某某"}, {"type": "被盗物品", "argument": "金色苹果牌Iphone6S手机一部"}, {"type": "作案时间", "argument": "2018年6月22日9时42分许"}, {"type": "作案地点", "argument": "本市鼓楼区鼓楼医院新大楼负一楼蜂巢取件点附近"}, {"type": "盗窃获利", "argument": "人民币200元"}]}
{"text": "3.在大安镇天利和四单元门口旁盗窃了余某某停放在该处的一辆五羊-本田牌两轮女装摩托车。", "entity_list": [{"type": "被害人", "argument": "余某某"}, {"type": "被盗物品", "argument": "一辆五羊-本田牌两轮女装摩托车"}, {"type": "作案地点", "argument": "大安镇天利和四单元门口旁"}]}
{"text": "经鉴定，此被盗车辆价值人民币8180元。", "entity_list": [{"type": "物品价值", "argument": "人民币8180元"}, {"type": "被盗物品", "argument": "被盗车辆"}]}
{"text": "4、2018年8月20日13时05分许，杨某某又到高安市**超市对面的一个小区，看见被害人曾某某停放的一辆白色雅迪二轮电动车（鉴定价值人民币2480元）没有拔钥匙，遂将该电动车骑走，后以500元的价格卖给了徐某某。", "entity_list": [{"type": "被告人", "argument": "杨某某"}, {"type": "被害人", "argument": "曾某某"}, {"type": "物品价值", "argument": "人民币2480元"}, {"type": "被盗物品", "argument": "一辆白色雅迪二轮电动车"}, {"type": "作案时间", "argument": "2018年8月20日13时05分许"}, {"type": "作案地点", "argument": "高安市**超市对面的一个小区"}, {"type": "盗窃获利", "argument": "500元"}]}
{"text": "5、2018年8月21日9时许，被告人杨某某到高安市**大道**超市后面，看到一辆没有锁龙头的深蓝色杰宝二轮电动车（鉴定价值人民币1540元），趁四周无人将该电动车推走，后以350元的价格卖给了彭某某。", "entity_list": [{"type": "被告人", "argument": "杨某某"}, {"type": "物品价值", "argument": "人民币1540元"}, {"type": "被盗物品", "argument": "一辆没有锁龙头的深蓝色杰宝二轮电动车"}, {"type": "作案时间", "argument": "2018年8月21日9时许"}, {"type": "作案地点", "argument": "高安市**大道**超市后面"}, {"type": "盗窃获利", "argument": "350元"}]}
{"text": "6、2018年8月21日13时10分许，杨某某又到高安市**大道**小学旁边的一个停车场内，看见被害人付某某停放的一辆黑色星月神二轮电动车（鉴定价值人民币1200元）未锁龙头，趁四周无人时将电动车推走。", "entity_list": [{"type": "被告人", "argument": "杨某某"}, {"type": "被害人", "argument": "付某某"}, {"type": "物品价值", "argument": "人民币1200元"}, {"type": "被盗物品", "argument": "一辆黑色星月神二轮电动车"}, {"type": "作案时间", "argument": "2018年8月21日13时10分许"}, {"type": "作案地点", "argument": "高安市**大道**小学旁边的一个停车场内"}]}
{"text": "被害人白某乙头部损伤程度属轻微伤；", "entity_list": [{"type": "被害人", "argument": "白某乙"}]}
{"text": "4、2017年12月23日晚，被告人易某某窜至安吉县**街道**店，采用破窗手段进入店内，将被害人蒋某某放在店内的300元现金盗走。", "entity_list": [{"type": "被告人", "argument": "易某某"}, {"type": "被害人", "argument": "蒋某某"}, {"type": "被盗货币", "argument": "300元现金"}, {"type": "作案时间", "argument": "2017年12月23日晚"}, {"type": "作案地点", "argument": "安吉县**街道**店"}]}
{"text": "3．2017年11月29日中午13时至晚间20时之间，被告人徐某某再次进入张某甲家，在二楼房间床头柜抽屉内盗得华润万家超市购物卡三张（金额不明）。", "entity_list": [{"type": "被告人", "argument": "徐某某"}, {"type": "被害人", "argument": "张某甲"}, {"type": "被盗物品", "argument": "华润万家超市购物卡三张"}, {"type": "作案时间", "argument": "2017年11月29日中午13时至晚间20时之间"}, {"type": "作案地点", "argument": "张某甲家"}]}
{"text": "2018年1月26日，被告人徐某某在南昌县昌南新城演武广场被。", "entity_list": [{"type": "被告人", "argument": "徐某某"}]}
{"text": "3、2015年4月28日，被害人刘某甲向被告人张某某指定的邮政储蓄卡号62109879100********打款10000元；", "entity_list": [{"type": "被告人", "argument": "张某某"}, {"type": "被害人", "argument": "刘某甲"}, {"type": "被盗货币", "argument": "10000元"}, {"type": "作案时间", "argument": "2015年4月28日"}]}
{"text": "所盗赃物已发还失主。", "entity_list": [{"type":"被盗物品","argument":"脏物"}]}
{"text": "被告人刘某某已取得被害人王某乙的谅解。", "entity_list": [{"type": "被告人", "argument": "刘某某"}, {"type": "被害人", "argument": "王某乙"}]}
{"text": "得手后，李某甲携带赃物逃离现场，并在中山市路边以人民币250元卖给一名陌生人，所得赃款已在日常生活中花掉。", "entity_list": [{"type": "被告人", "argument": "李某甲"}, {"type": "盗窃获利", "argument": "人民币250元"}]}
{"text": "得逞后二人迅速逃离现场。", "entity_list": []}
{"text": "1.2017年12月13日晚上，被告人白某某、沈某某、谢某某在绍兴市滨海新城阳光集团厂房内以剪电缆线的方式盗窃电缆线，后将盗窃所得电缆线卖给被告人李某某，共获利人民币6000元。", "entity_list": [{"type": "被告人", "argument": "白某某"}, {"type": "被告人", "argument": "沈某某"}, {"type": "被告人", "argument": "谢某某"}, {"type": "被告人", "argument": "李某某"}, {"type": "被盗物品", "argument": "电缆线"}, {"type": "被盗物品", "argument": "电缆线"}, {"type": "作案时间", "argument": "2017年12月13日晚上"}, {"type": "作案地点", "argument": "绍兴市滨海新城阳光集团厂房内"}, {"type": "盗窃获利", "argument": "人民币6000元"}]}
{"text": "2.2017年12月7日凌晨，被告人沈某某、罗某某在绍兴市上虞区盖北镇绿野汽车厂房内以剪电缆线的方式盗窃电缆线，后将盗窃所得电缆线卖给被告人李某某，共获利8000余元。", "entity_list": [{"type": "被告人", "argument": "沈某某"}, {"type": "被告人", "argument": "罗某某"}, {"type": "被告人", "argument": "李某某"}, {"type": "被盗物品", "argument": "电缆线"}, {"type": "被盗物品", "argument": "电缆线"}, {"type": "作案时间", "argument": "2017年12月7日凌晨"}, {"type": "作案地点", "argument": "绍兴市上虞区盖北镇绿野汽车厂房内"}, {"type": "盗窃获利", "argument": "8000余元"}]}
{"text": "4.2017年12月4日晚上，被告人梁某某、白某某到绍兴市上虞区盖北镇绿野汽车厂房内以剪电缆线的方式盗窃电缆线，后将盗窃所得电缆线卖给被告人李某某，共获利人民币4000元。", "entity_list": [{"type": "被告人", "argument": "梁某某"}, {"type": "被告人", "argument": "白某某"}, {"type": "被告人", "argument": "李某某"}, {"type": "被盗物品", "argument": "电缆线"}, {"type": "被盗物品", "argument": "电缆线"}, {"type": "作案时间", "argument": "2017年12月4日晚上"}, {"type": "作案地点", "argument": "绍兴市上虞区盖北镇绿野汽车厂房内"}, {"type": "盗窃获利", "argument": "人民币4000元"}]}
{"text": "盗窃王某白色“vivo”牌X9SPLUS手机一部，经鉴定价值1910元；", "entity_list": [{"type": "被害人", "argument": "王某"}, {"type": "物品价值", "argument": "1910元"}, {"type": "被盗物品", "argument": "白色“vivo”牌X9SPLUS手机一部"}]}
{"text": "4、2018年6月11日24时左右，被告人柴某某来到万年县**镇**社区（原**乡政府后面），将被害人徐某某停放在黄某某家中院子内的1辆欧派牌二轮电动车（经鉴定价值人民币1505元）盗走。", "entity_list": [{"type": "被告人", "argument": "柴某某"}, {"type": "被害人", "argument": "徐某某"}, {"type": "物品价值", "argument": "人民币1505元"}, {"type": "被盗物品", "argument": "1辆欧派牌二轮电动车"}, {"type": "作案时间", "argument": "2018年6月11日24时左右"}, {"type": "作案地点", "argument": "万年县**镇**社区（原**乡政府后面）"}, {"type": "作案地点", "argument": "黄某某家中院子内"}]}
{"text": "经鉴定该车价值人民币2560元。", "entity_list": [{"type": "物品价值", "argument": "人民币2560元"}, {"type": "被盗物品", "argument": "该车"}]}
{"text": "经鉴定该车价值人民币2940元。", "entity_list": [{"type": "物品价值", "argument": "人民币2940元"}, {"type": "被盗物品", "argument": "该车"}]}
{"text": "4.2018年7月16日晚，被告人白某某伙同一个彝族朋友（身份尚未查明，现在逃）到**街道**村**超市对面**家属楼下，盗走被害人王某某黑色爱玛牌电动车1部。", "entity_list": [{"type": "被告人", "argument": "白某某"}, {"type": "被害人", "argument": "王某某"}, {"type": "被盗物品", "argument": "黑色爱玛牌电动车1部"}, {"type": "作案时间", "argument": "2018年7月16日晚"}, {"type": "作案地点", "argument": "**街道**村**超市对面**家属楼下"}]}
{"text": "被告人白某某将盗得的电动车4辆均卖给过路人，总计卖得人民币1300元，其中600元分给同案人，自己得款700元。", "entity_list": [{"type": "被告人", "argument": "白某某"}, {"type": "被盗物品", "argument": "电动车4辆"}, {"type": "盗窃获利", "argument": "人民币1300元"}, {"type": "盗窃获利", "argument": "600元"}, {"type": "盗窃获利", "argument": "700元"}]}
{"text": "3、2015年6月30日，被告人宋某某盗窃泥河镇八里村杜榜村民组胡某某户电线及几十元零钱。", "entity_list": [{"type": "被告人", "argument": "宋某某"}, {"type": "被害人", "argument": "胡某某"}, {"type": "被盗货币", "argument": "几十元零钱"}, {"type": "被盗物品", "argument": "电线"}, {"type": "作案时间", "argument": "2015年6月30日"}, {"type": "作案地点", "argument": "泥河镇八里村杜榜村民组胡某某户"}]}
{"text": "5、2015年7月8日，被告人宋某某盗窃泥河镇沙溪社区曹老村民组曹某某户电线及水龙头。", "entity_list": [{"type": "被告人", "argument": "宋某某"}, {"type": "被害人", "argument": "曹某某"}, {"type": "被盗物品", "argument": "电线"}, {"type": "被盗物品", "argument": "水龙头"}, {"type": "作案时间", "argument": "2015年7月8日"}, {"type": "作案地点", "argument": "泥河镇沙溪社区曹老村民组曹某某户"}]}
{"text": "2015年4月4日至2018年5月12日，被告人张某某多次在本市鼓楼区盗窃作案，具体犯罪事实如下：1、2015年4月4日15时40分许，被告人张某某在本市鼓楼区中央北路***号新天地棋牌室门前，盗窃被害人焦某某停放在该处未上锁的电动自行车一辆。", "entity_list": [{"type": "被告人", "argument": "张某某"}, {"type": "被告人", "argument": "张某某"}, {"type": "被害人", "argument": "焦某某"}, {"type": "被盗物品", "argument": "电动自行车一辆"}, {"type": "作案时间", "argument": "2015年4月4日至2018年5月12日"}, {"type": "作案时间", "argument": "2015年4月4日15时40分许"}, {"type": "作案地点", "argument": "本市鼓楼区"}, {"type": "作案地点", "argument": "本市鼓楼区中央北路***号新天地棋牌室门前"}]}
{"text": "2、2018年5月6日11时49分许，被告人张某某在本市鼓楼区五塘广场地铁站*号出口非机动车停放处，盗窃被害人纪某某停放在该处的电动自行车一辆。", "entity_list": [{"type": "被告人", "argument": "张某某"}, {"type": "被害人", "argument": "纪某某"}, {"type": "被盗物品", "argument": "电动自行车一辆"}, {"type": "作案时间", "argument": "2018年5月6日11时49分许"}, {"type": "作案地点", "argument": "本市鼓楼区五塘广场地铁站*号出口非机动车停放处"}]}
{"text": "经物价认证，被盗精品白沙香烟十条、黄芙蓉王香烟十条、蓝芙蓉王香烟四条、硬中华香烟两条、雄狮香烟两条、七匹狼香烟两条，价值6652元。", "entity_list": [{"type": "物品价值", "argument": "6652元"}, {"type": "被盗物品", "argument": "被盗精品白沙香烟十条"}, {"type": "被盗物品", "argument": "黄芙蓉王香烟十条"}, {"type": "被盗物品", "argument": "蓝芙蓉王香烟四条"}, {"type": "被盗物品", "argument": "硬中华香烟两条"}, {"type": "被盗物品", "argument": "雄狮香烟两条"}, {"type": "被盗物品", "argument": "七匹狼香烟两条"}]}
{"text": "2.2017年9月29日晚，被告人廖某某采用上述方式进入上海市**区**路**弄**号**室被害人方某某家中，窃得编号为**的**女士机械表一块（价值人民币23000元）等物后逃离现场。", "entity_list": [{"type": "被告人", "argument": "廖某某"}, {"type": "被害人", "argument": "方某某"}, {"type": "物品价值", "argument": "人民币23000元"}, {"type": "被盗物品", "argument": "编号为**的**女士机械表一块"}, {"type": "作案时间", "argument": "2017年9月29日晚"}, {"type": "作案地点", "argument": "上海市**区**路**弄**号**室被害人方某某家中"}]}
{"text": "3.2017年9月29日至30日期间，被告人廖某某采用上述方式进入上海市**区**路**弄**号**室被害人周某某家中，窃得**戒指一枚（价值人民币9667元）等物后逃离现场。", "entity_list": [{"type": "被告人", "argument": "廖某某"}, {"type": "被害人", "argument": "周某某"}, {"type": "物品价值", "argument": "人民币9667元"}, {"type": "被盗物品", "argument": "**戒指一枚"}, {"type": "作案时间", "argument": "2017年9月29日至30日期间"}, {"type": "作案地点", "argument": "上海市**区**路**弄**号**室被害人周某某家中"}]}
{"text": "2016年3月至2017年3月，被告人罗某某多次在我市三乡镇盗窃他人财物，盗窃金额共计人民币4200元。", "entity_list": [{"type": "被告人", "argument": "罗某某"}, {"type": "物品价值", "argument": "人民币4200元"}, {"type": "作案时间", "argument": "2016年3月至2017年3月"}, {"type": "作案地点", "argument": "我市三乡镇"}]}
{"text": "该手机现已被追回并发还给被害人。", "entity_list": [{"type": "被盗物品", "argument": "该手机"}]}
{"text": "4.2017年5月12日，被告人杨某某伙同张某甲、张某乙在驻马店市正阳县寒冻镇街上，将被害人田某某放在外套口袋内的一部白色魅族牌NOTE2手机盗走。", "entity_list": [{"type": "被告人", "argument": "杨某某"}, {"type": "被告人", "argument": "张某甲"}, {"type": "被告人", "argument": "张某乙"}, {"type": "被害人", "argument": "田某某"}, {"type": "被盗物品", "argument": "一部白色魅族牌NOTE2手机"}, {"type": "作案时间", "argument": "2017年5月12日"}, {"type": "作案地点", "argument": "驻马店市正阳县寒冻镇街上"}]}
{"text": "刘某某翻墙进入陈某某家，入户盗窃一个黑色挎包，内有土地证、户口簿、身份证及农保卡2张。", "entity_list": [{"type": "被告人", "argument": "刘某某"}, {"type": "被害人", "argument": "陈某某"},{"type": "被盗物品", "argument": "一个黑色挎包"}, {"type": "被盗物品", "argument": "土地证"}, {"type": "被盗物品", "argument": "户口簿"}, {"type": "被盗物品", "argument": "身份证"}, {"type": "被盗物品", "argument": "农保卡2张"}, {"type": "作案地点", "argument": "陈某某家"}]}
{"text": "4.2018年5月中旬的一天，被告人何斌在乐至县佛星镇龙口村1组盗割“资阳乐至牌楼02”基站的电源线2米；", "entity_list": [{"type": "被告人", "argument": "何斌"}, {"type": "被盗物品", "argument": "电源线2米"}, {"type": "作案时间", "argument": "2018年5月中旬的一天"}, {"type": "作案地点", "argument": "乐至县佛星镇龙口村1组"}, {"type": "作案地点", "argument": "“资阳乐至牌楼02”基站"}]}
{"text": "当日下午，韦某某将所盗车辆以500元的价格出售给一绰号叫“某某”的男子。", "entity_list": [{"type": "被告人", "argument": "韦某某"}, {"type": "被告人", "argument": "“某某”"}, {"type": "被盗物品", "argument": "所盗车辆"}, {"type": "盗窃获利", "argument": "500元"}]}
{"text": "一、2018年6月17日8时许，被告人陈某某在清苑区振兴路硕果网吧内，盗窃张某甲在该网吧二楼吧台处正在充电的小米手机一部，价值人民币150元，后陈某某将手机卖于安某某，得赃款80元已挥霍。", "entity_list": [{"type": "被告人", "argument": "陈某某"}, {"type": "被告人", "argument": "陈某某"}, {"type": "被害人", "argument": "张某甲"}, {"type": "物品价值", "argument": "人民币150元"}, {"type": "被盗物品", "argument": "小米手机一部"}, {"type": "被盗物品", "argument": "手机"}, {"type": "作案时间", "argument": "2018年6月17日8时许"}, {"type": "作案地点", "argument": "清苑区振兴路硕果网吧内"}, {"type": "盗窃获利", "argument": "80元"}]}
{"text": "二、2018年6月18日上午，被告人陈某某从清苑区城区公园风景城5号楼3单元的楼道内，盗窃张某乙停放的自行车一辆。", "entity_list": [{"type": "被告人", "argument": "陈某某"}, {"type": "被害人", "argument": "张某乙"}, {"type": "被盗物品", "argument": "自行车一辆"}, {"type": "作案时间", "argument": "2018年6月18日上午"}, {"type": "作案地点", "argument": "清苑区城区公园风景城5号楼3单元的楼道内"}]}
{"text": "张某乙被盗自行车照片2张；", "entity_list": [{"type": "被害人", "argument": "张某乙"}, {"type": "被盗物品", "argument": "张某乙被盗自行车"}]}
{"text": "6、鉴定意见：清苑区发展改革局价格认定结论书。", "entity_list": [{"type": "组织机构", "argument": "清苑区发展改革局"}]}
{"text": "经鉴定，被盗香烟共计价值人民币3060元。", "entity_list": [{"type": "物品价值", "argument": "人民币3060元"}, {"type": "被盗物品", "argument": "被盗香烟"}]}
{"text": "经鉴定被盗废铁3300.00公斤，价格5280.00元。", "entity_list": [{"type": "物品价值", "argument": "5280.00元"}, {"type": "被盗物品", "argument": "被盗废铁3300.00公斤"}]}
{"text": "2014年7月15曰下午，被告人姜某甲、金某某、贺某某三人分工，由姜某甲联系姬某某开车驶入通大煤业公司院内拉废铁，贺某某对姜某甲联系的车放行，车辆驶入后，由金某某引至废铁存放处装车。", "entity_list": [{"type": "被告人", "argument": "姜某甲"}, {"type": "被告人", "argument": "金某某"}, {"type": "被告人", "argument": "贺某某"}, {"type": "被告人", "argument": "姜某甲"}, {"type": "被告人", "argument": "贺某某"}, {"type": "被告人", "argument": "姜某甲"}, {"type": "被告人", "argument": "金某某"}, {"type": "被盗物品", "argument": "废铁"}, {"type": "作案时间", "argument": "2014年7月15曰下午"}, {"type": "作案地点", "argument": "通大煤业公司院内"}, {"type": "作案地点", "argument": "废铁存放处"}, {"type": "作案工具", "argument": "车"}, {"type": "作案工具", "argument": "车辆"}]}
{"text": "案发后所盗现金被挥霍，水泵被销赃得款20元被挥霍。", "entity_list": [{"type": "被盗物品", "argument": "水泵"}, {"type": "盗窃获利", "argument": "20元"}]}
{"text": "经凌源市价格认证中心鉴定：所盗物品价值人民币2125元。", "entity_list": [{"type": "物品价值", "argument": "人民币2125元"}, {"type": "被盗物品", "argument": "所盗物品"}, {"type": "组织机构", "argument": "凌源市价格认证中心"}]}
{"text": "经鉴定，该车价值2385元。", "entity_list": [{"type": "物品价值", "argument": "2385元"}, {"type": "被盗物品", "argument": "该车"}]}
{"text": "3.2017年11月1日15时许，于某某（已判决）组织，由金某某（已判决）、张某甲（已判决）、王某某（已判决）负责到海拉尔区火车站站前广场，以住宿为名、低价嫖娼为由，将被害人史某某带到海拉尔区**小区**号楼**单元**室，由被告人李某某趁史某某与卖淫女侯某某（已判决）发生性关系之机，盗取史某某现金人民币500元。", "entity_list": [{"type": "被告人", "argument": "于某某"}, {"type": "被告人", "argument": "金某某"}, {"type": "被告人", "argument": "张某甲"}, {"type": "被告人", "argument": "王某某"}, {"type": "被告人", "argument": "李某某"}, {"type": "被告人", "argument": "侯某某"}, {"type": "被害人", "argument": "史某某"}, {"type": "被害人", "argument": "史某某"}, {"type": "被害人", "argument": "史某某"}, {"type": "被盗货币", "argument": "现金人民币500元"}, {"type": "作案时间", "argument": "2017年11月1日15时许"}, {"type": "作案地点", "argument": "海拉尔区火车站站前广场"}, {"type": "作案地点", "argument": "海拉尔区**小区**号楼**单元**室"}]}
{"text": "3.2018年7月2日上午10时许，被告人叶某某采用上述手法进入无锡市滨湖区**园**号**室，窃得祝某某放置家中的现金人民币920元、天梭（TISSOT）牌力洛克系列机械男表1块，价值人民币1400元。", "entity_list": [{"type": "被告人", "argument": "叶某某"}, {"type": "被害人", "argument": "祝某某"}, {"type": "被盗货币", "argument": "现金人民币920元"}, {"type": "物品价值", "argument": "人民币1400元"}, {"type": "被盗物品", "argument": "天梭（TISSOT）牌力洛克系列机械男表1块"}, {"type": "作案时间", "argument": "2018年7月2日上午10时许"}, {"type": "作案地点", "argument": "无锡市滨湖区**园**号**室"}]}
{"text": "具体事实分述如下：1.2015年6月10日晚，被告人范某某和陈某某驾车到达黔江城区后，范应领进入黔江区**街道**城**幢**单元**号被害人龚某某家中实施盗窃，窃得天王表手表-GS5521S/DD一块。", "entity_list": [{"type": "被告人", "argument": "范某某"}, {"type": "被告人", "argument": "陈某某"}, {"type": "被告人", "argument": "范应领"}, {"type": "被害人", "argument": "龚某某"}, {"type": "被盗物品", "argument": "天王表手表-GS5521S/DD一块"}, {"type": "作案时间", "argument": "2015年6月10日晚"}, {"type": "作案地点", "argument": "黔江区**街道**城**幢**单元**号被害人龚某某家中"}]}
{"text": "事后，范某某将手机给予陈某某抵租车费600元，另付油费100元。", "entity_list": [{"type": "被告人", "argument": "范某某"}, {"type": "被告人", "argument": "陈某某"}, {"type": "被盗物品", "argument": "手机"}, {"type": "盗窃获利", "argument": "600元"}, {"type": "盗窃获利", "argument": "100元"}]}
{"text": "经鉴定，被盗电缆线价值人民币3137元。", "entity_list": [{"type": "物品价值", "argument": "人民币3137元"}, {"type": "被盗物品", "argument": "被盗电缆线"}]}
{"text": "4.2018年05月09日14时许外号“老四”(基本情况不详)要王某帮忙运一台电视机。", "entity_list": [{"type": "被告人", "argument": "王某"}, {"type": "被盗物品", "argument": "一台电视机"}, {"type": "作案时间", "argument": "2018年05月09日14时许"}]}
{"text": "2、2017年3月份的一天，被告人廖某某在建德市**镇**路**号门口的空地，将被害人方某某停放在该处的一辆电动三轮车内的4个电瓶卸下并偷走，后将电瓶以人民币120元的价格变卖。", "entity_list": [{"type": "被告人", "argument": "廖某某"}, {"type": "被害人", "argument": "方某某"}, {"type": "被盗物品", "argument": "一辆电动三轮车内的4个电瓶"}, {"type": "作案时间", "argument": "2017年3月份的一天"}, {"type": "作案地点", "argument": "建德市**镇**路**号门口的空地"}, {"type": "盗窃获利", "argument": "人民币120元"}]}
{"text": "3、2018年3月10日晚，被告人廖某某在建德市**街道**花园**幢**大厅内，发现被害人虞某某停放在该处的摩托车车钥匙未拔走，遂趁人不备，窃得该摩托车的车钥匙。", "entity_list": [{"type": "被告人", "argument": "廖某某"}, {"type": "被害人", "argument": "虞某某"}, {"type": "被盗物品", "argument": "该摩托车的车钥匙"}, {"type": "被盗物品", "argument": "该摩托车的车钥匙"}, {"type": "作案时间", "argument": "2018年3月10日晚"}, {"type": "作案地点", "argument": "建德市**街道**花园**幢**大厅内"}]}
{"text": "同月15日晚23时许，被告人廖某某再次前往**花园*幢**楼大厅，使用此前窃得的车钥匙，将被害人虞某某的摩托车、头盔、防雨布偷走。", "entity_list": [{"type": "被告人", "argument": "廖某某"}, {"type": "被害人", "argument": "虞某某"}, {"type": "被盗物品", "argument": "车钥匙"}, {"type": "被盗物品", "argument": "摩托车"}, {"type": "被盗物品", "argument": "头盔"}, {"type": "被盗物品", "argument": "防雨布"}, {"type": "作案时间", "argument": "同月15日晚23时许"}, {"type": "作案地点", "argument": "**花园*幢**楼大厅"}]}
{"text": "破案后，涉案电动自行车未能起回。", "entity_list": [{"type": "被盗物品", "argument": "电动自行车"}]}
{"text": "破案后，涉案电动自行车未能起回。", "entity_list": [{"type": "被盗物品", "argument": "电动自行车"}]}
{"text": "5、2018年3月18日晚，被告龚某某伙同曹某某、陈某某三人驾驶川******面包车到资阳市雁江区松涛镇在建茶花苑小区工地路边，利用开锁工具将被害人王某乙一辆价值1914元的电瓶车盗走，又到雁江区**镇**期**房**栋**单元楼下将被害人刘某乙一辆价值2170元的电瓶车盗走。", "entity_list": [{"type": "被告人", "argument": "龚某某"}, {"type": "被告人", "argument": "曹某某"}, {"type": "被告人", "argument": "陈某某"}, {"type": "被害人", "argument": "王某乙"}, {"type": "被害人", "argument": "刘某乙"}, {"type": "物品价值", "argument": "1914元"}, {"type": "物品价值", "argument": "2170元"}, {"type": "被盗物品", "argument": "一辆价值1914元的电瓶车"}, {"type": "被盗物品", "argument": "电瓶车"}, {"type": "作案时间", "argument": "2018年3月18日晚"}, {"type": "作案地点", "argument": "资阳市雁江区松涛镇在建茶花苑小区工地路边"}, {"type": "作案地点", "argument": "雁江区**镇**期**房**栋**单元楼下"}, {"type": "作案工具", "argument": "川******面包车"}, {"type": "作案工具", "argument": "开锁工具"}]}
{"text": "2018年2月份一天下午，被告人张某甲在重庆市万盛区汽车站附近，将被害人张某乙经营的**电线店内的3卷电线盗走。", "entity_list": [{"type": "被告人", "argument": "张某甲"}, {"type": "被害人", "argument": "张某乙"}, {"type": "被盗物品", "argument": "3卷电线"}, {"type": "作案时间", "argument": "2018年2月份一天下午"}, {"type": "作案地点", "argument": "重庆市万盛区汽车站附近"}, {"type": "作案地点", "argument": "张某乙经营的**电线店"}]}
{"text": "2018年4月9日14时许，被告人张某甲在重庆市万盛区**局旁**面馆盗窃被害人张某丙的一部OPPOA37手机。", "entity_list": [{"type": "被告人", "argument": "张某甲"}, {"type": "被害人", "argument": "张某丙"}, {"type": "被盗物品", "argument": "一部OPPOA37手机"}, {"type": "作案时间", "argument": "2018年4月9日14时许"}, {"type": "作案地点", "argument": "重庆市万盛区**局旁**面馆"}]}
{"text": "2018年8月31日16时许，被告人张某甲在重庆市万盛区汽车站被捉获。", "entity_list": [{"type": "被告人", "argument": "张某甲"}]}
{"text": "张某甲到案后，如实供述了上述事实。", "entity_list": [{"type": "被告人", "argument": "张某甲"}]}
{"text": "3、2018年8月28日14时左右，被告人金某某窜至攀枝花市仁和区**道**段**号“**气动液压”门市，盗走受害人梁某某放在门口桌子上的一部苹果5S手机，在往车管所潜逃的途中遗失；", "entity_list": [{"type": "被告人", "argument": "金某某"}, {"type": "被害人", "argument": "梁某某"}, {"type": "被盗物品", "argument": "一部苹果5S手机"}, {"type": "作案时间", "argument": "2018年8月28日14时左右"}, {"type": "作案地点", "argument": "攀枝花市仁和区**道**段**号“**气动液压”门市"}]}
{"text": "四部手机合计价值3076.02元。", "entity_list": [{"type": "物品价值", "argument": "3076.02元"}, {"type": "被盗物品", "argument": "四部手机"}]}
{"text": "2017年11月份，被告人周某某、陈某甲相互邀约，由陈某甲驾驶经过改装的奥迪A6轿车搭乘周某某窜至夏蓉高速纳雍县境内盗窃他人汽车油箱内柴油，盗窃金额3708.04元，数额较大。", "entity_list": [{"type": "被告人", "argument": "周某某"}, {"type": "被告人", "argument": "陈某甲"}, {"type": "被告人", "argument": "陈某甲"}, {"type": "被告人", "argument": "周某某"}, {"type": "物品价值", "argument": "3708.04元"}, {"type": "被盗物品", "argument": "柴油"}, {"type": "作案时间", "argument": "2017年11月份"}, {"type": "作案地点", "argument": "夏蓉高速纳雍县境内"}, {"type": "作案工具", "argument": "奥迪A6轿车"}]}
{"text": "经纳雍县价格认证中心认定，安某某、陈某乙被盗0#柴油价值人民币1170.96元，张某甲被盗0#柴油价值人民币195.16元。", "entity_list": [{"type": "被害人", "argument": "安某某"}, {"type": "被害人", "argument": "陈某乙"}, {"type": "被害人", "argument": "张某甲"}, {"type": "物品价值", "argument": "人民币1170.96元"}, {"type": "物品价值", "argument": "人民币195.16元"}, {"type": "被盗物品", "argument": "被盗0#柴油"}, {"type": "被盗物品", "argument": "被盗0#柴油"}, {"type": "组织机构", "argument": "纳雍县价格认证中心"}]}
{"text": "2018年8月，被告人左某某在宿迁市宿城区海天翡翠城小区，采用翻窗入室等方式，多次入户盗窃他人现金、黄金首饰等财物。", "entity_list": [{"type": "被告人", "argument": "左某某"}, {"type": "被盗物品", "argument": "现金"}, {"type": "被盗物品", "argument": "黄金首饰"}, {"type": "作案时间", "argument": "2018年8月"}, {"type": "作案地点", "argument": "宿迁市宿城区海天翡翠城小区"}]}
{"text": "经鉴定，被盗物品合计价值人民币935元。", "entity_list": [{"type": "物品价值", "argument": "人民币935元"}]}
{"text": "另查明，被告人左某某于2018年8月21日在宿迁市宿城区海天翡翠城小区被公安机关抓获。", "entity_list": [{"type": "被告人", "argument": "左某某"},{"type": "组织机构", "argument": "公安机关"}]}
{"text": "2018年7月26日，被告人丁某某被公安机关抓获归案。", "entity_list": [{"type": "被告人", "argument": "丁某某"}, {"type": "组织机构", "argument": "公安机关"}]}
{"text": "3、2017年10月4日凌晨，被告人黄某采用同样的手段，进入**市**区**苑**幢**单元**室黄某某家，窃得人民币1800元。", "entity_list": [{"type": "被告人", "argument": "黄某"}, {"type": "被害人", "argument": "黄某某"}, {"type": "被盗货币", "argument": "人民币1800元"}, {"type": "作案时间", "argument": "2017年10月4日凌晨"}, {"type": "作案地点", "argument": "**市**区**苑**幢**单元**室黄某某家"}]}
{"text": "综上，被告人黄某盗窃作案6起，窃得财物共计价值人民币9114元。", "entity_list": [{"type": "被告人", "argument": "黄某"}, {"type": "物品价值", "argument": "人民币9114元"}]}
{"text": "1、2017年6月，被告人刘某某伙同杨某某（未到案），采取技术开锁的方式，潜入**市**区**东路**号**单元**楼**号被害人刘某芳的家中，盗窃现金数十元。", "entity_list": [{"type": "被告人", "argument": "刘某某"}, {"type": "被告人", "argument": "杨某某"}, {"type": "被害人", "argument": "刘某芳"}, {"type": "被盗货币", "argument": "现金数十元"}, {"type": "作案时间", "argument": "2017年6月"}, {"type": "作案地点", "argument": "**市**区**东路**号**单元**楼**号被害人刘某芳的家中"}]}
{"text": "2、2017年7月，被告人刘某某伙同杨某（未到案）采取破门而入的方式，潜入**市**区**路“**商贸”店盗窃香烟四十余条。", "entity_list": [{"type": "被告人", "argument": "刘某某"}, {"type": "被告人", "argument": "杨某"}, {"type": "被盗物品", "argument": "香烟四十余条"}, {"type": "作案时间", "argument": "2017年7月"}, {"type": "作案地点", "argument": "**市**区**路“**商贸”店"}]}
{"text": "5、2017年10月，被告人刘某某采取翻窗入户的方式，潜入**市**区**路“**”饭店盗窃十余次，共计盗窃现金1200余元、香烟数包、食物若干；", "entity_list": [{"type": "被告人", "argument": "刘某某"}, {"type": "被盗货币", "argument": "现金1200余元"}, {"type": "被盗物品", "argument": "香烟数包"}, {"type": "被盗物品", "argument": "食物若干"}, {"type": "作案时间", "argument": "2017年10月"}, {"type": "作案地点", "argument": "**市**区**路“**”饭店"}]}
{"text": "1.2018年9月底某日晚，被告人邓某甲至本县**镇**路*号**超市门口，采用小铁棍撬锁的方式，窃得被害人潘某某放置在一台自动香烟售货机内的人民币100余元。", "entity_list": [{"type": "被告人", "argument": "邓某甲"}, {"type": "被害人", "argument": "潘某某"}, {"type": "被盗货币", "argument": "人民币100余元"}, {"type": "作案时间", "argument": "2018年9月底某日晚"}, {"type": "作案地点", "argument": "本县**镇**路*号**超市门口"}, {"type": "作案工具", "argument": "小铁棍"}]}
{"text": "6.2018年10月11日凌晨4时许，被告人邓某甲至本县**镇*街*号**店，采用老虎钳剪断门把的方式进入店内，窃得被害人彭某某放置在该店内的黄鹤楼硬壳雅香金香烟8包、红牛罐装饮料4罐、阿萨姆奶茶2瓶，共计价值人民币160元。", "entity_list": [{"type": "被告人", "argument": "邓某甲"}, {"type": "被害人", "argument": "彭某某"}, {"type": "物品价值", "argument": "人民币160元"}, {"type": "被盗物品", "argument": "黄鹤楼硬壳雅香金香烟8包"}, {"type": "被盗物品", "argument": "红牛罐装饮料4罐"}, {"type": "被盗物品", "argument": "阿萨姆奶茶2瓶"}, {"type": "作案时间", "argument": "2018年10月11日凌晨4时许"}, {"type": "作案地点", "argument": "本县**镇*街*号**店"}, {"type": "作案工具", "argument": "老虎钳"}]}
{"text": "破案后，被害人的损失未被追回。", "entity_list": []}
{"text": "4.2015年6月4日夜晚，被告人艾某甲和阿*****（另案处理）二人以行窃为目的来到**镇**社区**组，盗走被害人麦某某停放在家门前的价值6600元的一辆红色100型本田牌摩托车。", "entity_list": [{"type": "被告人", "argument": "艾某甲"}, {"type": "被害人", "argument": "麦某某"}, {"type": "物品价值", "argument": "6600元"}, {"type": "被盗物品", "argument": "一辆红色100型本田牌摩托车"}, {"type": "作案时间", "argument": "2015年6月4日夜晚"}, {"type": "作案地点", "argument": "**镇**社区**组"}]}
{"text": "破案后，被害人的损失未被追回。", "entity_list": []}
{"text": "后后被告人韦某某将上述电缆线销赃得款人民币2000元，被告人徐某某在明知是赃物的情况下仍然予以收购。", "entity_list": [{"type": "被告人", "argument": "韦某某"}, {"type": "被告人", "argument": "徐某某"}, {"type": "被盗物品", "argument": "电缆线"}, {"type": "盗窃获利", "argument": "人民币2000元"}]}
{"text": "综上，韦某某盗窃作案三起，被告人徐某某掩饰、隐瞒犯罪所得三起，所涉案财物共计价值人民币41272元。", "entity_list": [{"type": "被告人", "argument": "韦某某"}, {"type": "被告人", "argument": "徐某某"}, {"type": "物品价值", "argument": "人民币41272元"}]}
{"text": "经鉴定，被盗苹果7手机价值人民币2037元。", "entity_list": [{"type": "物品价值", "argument": "人民币2037元"}, {"type": "被盗物品", "argument": "被盗苹果7手机"}]}
{"text": "3.2018年2月25日16时许，被告人杜某某在本县**街道**股份有限公司厂房内，窃得被害人蒋某某放在办公桌左侧抽屉里的白色海信牌手机1部，价值人民币216元。", "entity_list": [{"type": "被告人", "argument": "杜某某"}, {"type": "被害人", "argument": "蒋某某"}, {"type": "物品价值", "argument": "人民币216元"}, {"type": "被盗物品", "argument": "白色海信牌手机1部"}, {"type": "作案时间", "argument": "2018年2月25日16时许"}, {"type": "作案地点", "argument": "本县**街道**股份有限公司厂房内"}]}
{"text": "4.被告人陈某某于2017年6月23日凌晨，在**市**区***内大街***号北京京都宝岛眼镜有限公司门市部内，秘密窃取北京京都宝岛眼镜有限公司门市部人民币900余元、眼镜框等财物。", "entity_list": [{"type": "被告人", "argument": "陈某某"}, {"type": "被盗货币", "argument": "人民币900余元"}, {"type": "被盗物品", "argument": "眼镜框"}, {"type": "作案时间", "argument": "2017年6月23日凌晨"}, {"type": "作案地点", "argument": "**市**区***内大街***号北京京都宝岛眼镜有限公司门市部内"}, {"type": "组织机构", "argument": "北京京都宝岛眼镜有限公司门市部"}]}
{"text": "“向大师学绘画素描基础”价值人民币50元；", "entity_list": [{"type": "物品价值", "argument": "人民币50元"}, {"type": "被盗物品", "argument": "“向大师学绘画素描基础”"}]}
{"text": "经称量：红、绿色丸状毒品疑似物总重13.97克，晶体状毒品疑似物总重7.76克。", "entity_list": []}
{"text": "被盗奶羊现已返还失主。", "entity_list": [{"type":"被盗物品","argument":"被盗奶羊"}]}
{"text": "4.2018年3月12日5时许，杨某某到东莞市**镇锦**社区**路边预谋盗窃，发现被害人沈某某的一部白色现代小车（车牌粤SM****）停放在该处，遂撬坏车窗（维修价格为500元），爬入车内翻搜财物，偷走一包芙蓉牌香烟（价值约20元）和半包荷花牌香烟（价值约30元），后逃离现场。", "entity_list": [{"type": "被告人", "argument": "杨某某"}, {"type": "被害人", "argument": "沈某某"}, {"type": "物品价值", "argument": "500元"}, {"type": "物品价值", "argument": "20元"}, {"type": "物品价值", "argument": "30元"}, {"type": "被盗物品", "argument": "一包芙蓉牌香烟"}, {"type": "被盗物品", "argument": "半包荷花牌香烟"}, {"type": "作案时间", "argument": "2018年3月12日5时许"}, {"type": "作案地点", "argument": "东莞市**镇锦**社区**路边"}]}
{"text": "2017年11月至2018年1月，被告人胡某某在位于本市锦业二路**府北区**号楼**单元**室的陕西**实业发展有限公司就职司机期间，多次趁公司下班之机潜入公司储藏室，盗走该公司总经理被害人霍某甲存放在储藏室内的五粮液、茅台等高档白酒，再驾车将盗取的高档白酒运至本市雁塔区电子正街朱雀综合批发市场**烟酒商店销赃，先后取得赃款共计168090元。", "entity_list": [{"type": "被告人", "argument": "胡某某"}, {"type": "被告人", "argument": "霍某甲"}, {"type": "被盗物品", "argument": "五粮液、茅台等高档白酒"}, {"type": "被盗物品", "argument": "高档白酒"}, {"type": "作案时间", "argument": "2017年11月"}, {"type": "作案时间", "argument": "2018年1月"}, {"type": "作案地点", "argument": "本市锦业二路**府北区**号楼**单元**室"}, {"type": "作案地点", "argument": "本市雁塔区电子正街朱雀综合批发市场**烟酒商店"},{"type": "盗窃获利", "argument": "168090元"}]}
{"text": "4.2018年5月30日14时许，被告人谢某某来到本市福田区****市场北门口，盗走被害人王某某放在该处的一辆电动自行车上的电池（未缴获，无法价格认定）。", "entity_list": [{"type": "被告人", "argument": "谢某某"}, {"type": "被害人", "argument": "王某某"}, {"type": "被盗物品", "argument": "一辆电动自行车上的电池"}, {"type": "作案时间", "argument": "2018年5月30日14时许"}, {"type": "作案地点", "argument": "本市福田区****市场北门口"}]}
{"text": "7.2018年6月3日5时许，被告人谢某某来到本市福田区百花二路百花园紫荆阁大门口，盗走被害人冯某某停放在该处的一辆电动自行车上的电池（经鉴定价值人民币521元）。", "entity_list": [{"type": "被告人", "argument": "谢某某"}, {"type": "被害人", "argument": "冯某某"}, {"type": "物品价值", "argument": "人民币521元"}, {"type": "被盗物品", "argument": "一辆电动自行车上的电池"}, {"type": "作案时间", "argument": "2018年6月3日5时许"}, {"type": "作案地点", "argument": "本市福田区百花二路百花园紫荆阁大门口"}]}
{"text": "于2018年3月1日晚上11时许，被告人李某甲乘坐“滴滴”从绵竹市**平桥到绵竹市**镇**公园附近的村道后，步行至被害人李某乙家外面。", "entity_list": [{"type": "被告人", "argument": "李某甲"}, {"type": "被害人", "argument": "李某乙"}, {"type": "作案时间", "argument": "2018年3月1日晚上11时许"}, {"type": "作案地点", "argument": "绵竹市**平桥"}, {"type": "作案地点", "argument": "绵竹市**镇**公园附近的村道"}, {"type": "作案地点", "argument": "李某乙家外面"}, {"type": "作案工具", "argument": "“滴滴”"}]}
{"text": "在没有从李某乙处获取钱财后，不顾李某乙拒绝和反抗，继续以要杀害李某乙相威胁，对李某乙实施了强奸。", "entity_list": [{"type": "被害人", "argument": "李某乙"}, {"type": "被害人", "argument": "李某乙"}, {"type": "被害人", "argument": "李某乙"}, {"type": "被害人", "argument": "李某乙"}]}
{"text": "1．2018年7月7日7时50分许，被告人高某在本市市区火车站公交站台乘坐一辆开往萍乡市城南方向的一路公交车(赣J66133)时，乘被害人尹某不注意，从尹某随身携带的挎包中扒窃了人民币70元、魅族5S手机1台及银行卡等物品。", "entity_list": [{"type": "被告人", "argument": "高某"}, {"type": "被害人", "argument": "尹某"}, {"type": "被害人", "argument": "尹某"}, {"type": "被盗货币", "argument": "人民币70元"}, {"type": "被盗物品", "argument": "魅族5S手机1台"}, {"type": "被盗物品", "argument": "银行卡"}, {"type": "作案时间", "argument": "2018年7月7日7时50分许"}, {"type": "作案地点", "argument": "本市市区火车站公交站台"}]}
{"text": "经萍乡市价格认证中心认证，魅族5S手机价值人民币538元。", "entity_list": [{"type": "物品价值", "argument": "人民币538元"}, {"type": "被盗物品", "argument": "魅族5S手机"}, {"type": "组织机构", "argument": "萍乡市价格认证中心"}]}
{"text": "2018年8月25日19时许，侦查人员在本市市区东方宾馆对面公交站台高某。", "entity_list": [{"type": "被告人", "argument": "高某"}]}
{"text": "2017年4月26日凌晨，被告人袁某某伙同李某某（另案处理）至本市南浔区南浔镇联谊新村南区16幢和13幢处，采用拉车门的方式盗窃，分别窃得被害人石某某浙E*****车内三星SM-A5000手机1部、被害人丁某某浙E*****车内软壳阳光利群香烟2包及人民币100余元，涉案价值人民币757元.2017年4月26日凌晨，被告人袁某某伙同李某某至南浔镇丁家桥福鼎苑小区44幢和48幢处，采用拉车门处的方式盗窃，分别窃得被害人黄某某浙E*****车内玉佩1块及人民币20余元、被害人沈某某浙E*****车内苹果6S手机1部及人民币80余元，涉案价值人民币2800余元。", "entity_list": [{"type": "被告人", "argument": "袁某某"}, {"type": "被告人", "argument": "李某某"}, {"type": "被告人", "argument": "袁某某"}, {"type": "被告人", "argument": "李某某"}, {"type": "被告人", "argument": "沈某某"}, {"type": "被害人", "argument": "石某某"}, {"type": "被害人", "argument": "丁某某"}, {"type": "被害人", "argument": "黄某某"}, {"type": "被盗货币", "argument": "人民币100余元"}, {"type": "被盗货币", "argument": "人民币20余元"}, {"type": "被盗货币", "argument": "人民币80余元"}, {"type": "物品价值", "argument": "人民币757元"}, {"type": "物品价值", "argument": "人民币2800余元"}, {"type": "被盗物品", "argument": "三星SM-A5000手机1部"}, {"type": "被盗物品", "argument": "软壳阳光利群香烟2包"}, {"type": "被盗物品", "argument": "玉佩1块"}, {"type": "被盗物品", "argument": "苹果6S手机1部"}, {"type": "作案时间", "argument": "2017年4月26日凌晨"}, {"type": "作案时间", "argument": "2017年4月26日凌晨"}, {"type": "作案地点", "argument": "本市南浔区南浔镇联谊新村南区16幢和13幢处"}, {"type": "作案地点", "argument": "南浔镇丁家桥福鼎苑小区44幢和48幢处"}]}
{"text": "被告人黄某于2018年6月21日3时许，在本市渝中区南区路137号人行道处，趁无人之机，将被害人马某某停放在此的一辆电动三轮车的五块电池盗走，后销赃获赃款人民币250余元。", "entity_list": [{"type": "被告人", "argument": "黄某"}, {"type": "被害人", "argument": "马某某"}, {"type": "被盗物品", "argument": "一辆电动三轮车的五块电池"}, {"type": "作案时间", "argument": "2018年6月21日3时许"}, {"type": "作案地点", "argument": "本市渝中区南区路137号人行道处"}, {"type": "盗窃获利", "argument": "人民币250余元"}]}
{"text": "经鉴定，被盗电动三轮车价值1860元。", "entity_list": [{"type": "物品价值", "argument": "1860元"}, {"type": "被盗物品", "argument": "被盗电动三轮车"}]}
{"text": "5条杂牌香烟，价值约500元；", "entity_list": [{"type": "物品价值", "argument": "500元"}, {"type": "被盗物品", "argument": "5条杂牌香烟"}]}
{"text": "康师傅面4箱，价值160元；", "entity_list": [{"type": "物品价值", "argument": "160元"}, {"type": "被盗物品", "argument": "康师傅面4箱"}]}
{"text": "华为畅玩7A两台，价值1798元；", "entity_list": [{"type": "物品价值", "argument": "1798元"}, {"type": "被盗物品", "argument": "华为畅玩7A两台"}]}
{"text": "巨盛牌N818两台，价值398元；", "entity_list": [{"type": "物品价值", "argument": "398元"}, {"type": "被盗物品", "argument": "巨盛牌N818两台"}]}
{"text": "万德利牌6629型号手机两台，价值398元；", "entity_list": [{"type": "物品价值", "argument": "398元"}, {"type": "被盗物品", "argument": "万德利牌6629型号手机两台"}]}
{"text": "后陈某华予以销赃得赃款1300元，二人将赃款伙分。", "entity_list": [{"type": "被告人", "argument": "陈某华"}, {"type": "盗窃获利", "argument": "1300元"}]}
{"text": "4、2018年8月初的一天凌晨，被告人侯某某窜至衡东县**镇“**电影院”对面的“**饭店”门口，用随身携带的扳手将一辆货车的两个电瓶盗走，后将盗窃的电瓶以废品销赃给单某甲。", "entity_list": [{"type": "被告人", "argument": "侯某某"}, {"type": "被盗物品", "argument": "两个电瓶"}, {"type": "被盗物品", "argument": "盗电瓶"}, {"type": "作案时间", "argument": "2018年8月初的一天凌晨"}, {"type": "作案地点", "argument": "衡东县**镇“**电影院”对面的“**饭店”门口"}, {"type": "作案工具", "argument": "扳手"}]}
{"text": "2018年1月，被告人王**在寻找矿石的过程中发现柳园镇黑山口风电场工地内存放有大量螺纹钢筋，且无人看管，便产生盗窃此处螺纹钢筋卖钱的想法。", "entity_list": [{"type": "被告人", "argument": "王**"}, {"type": "被盗物品", "argument": "螺纹钢筋"}, {"type": "被盗物品", "argument": "螺纹钢筋"}, {"type": "作案时间", "argument": "2018年1月"}, {"type": "作案地点", "argument": "柳园镇黑山口风电场工地内"}]}
{"text": "3.证人证言：证人顾某某、段某某等五人的证言；", "entity_list": []}
{"text": "5.被告人的供述与辩解：被告人余某某的供述与辩解；", "entity_list": [{"type": "被告人", "argument": "余某某"}]}
{"text": "2018年6月8日8时许，周某甲、徐某某、陈某甲、钟某某、周某某、陈某乙6人在**市芙蓉区湘雅二医院门诊地下通道处，以相同手法盗窃被害人唐某某人民币600元。", "entity_list": [{"type": "被告人", "argument": "周某甲"}, {"type": "被告人", "argument": "徐某某"}, {"type": "被告人", "argument": "陈某甲"}, {"type": "被告人", "argument": "钟某某"}, {"type": "被告人", "argument": "周某某"}, {"type": "被告人", "argument": "陈某乙"}, {"type": "被害人", "argument": "唐某某"}, {"type": "被盗货币", "argument": "人民币600元"}, {"type": "作案时间", "argument": "2018年6月8日8时许"}, {"type": "作案地点", "argument": "**市芙蓉区湘雅二医院门诊地下通道处"}]}
{"text": "2018年4月下旬，赵某某在**县**街道**路县人民医院后门处，将被害人张某甲的蓝色江淮货车的两个水电池盗走并变卖。", "entity_list": [{"type": "被告人", "argument": "赵某某"}, {"type": "被害人", "argument": "张某甲"}, {"type": "被盗物品", "argument": "蓝色江淮货车的两个水电池"}, {"type": "作案时间", "argument": "2018年4月下旬"}, {"type": "作案地点", "argument": "**县**街道**路县人民医院后门处"}]}
{"text": "2018年5月5日，赵某某在**县**街道**路湖湘商贸城前停车坪，将被害人沈某某的红色江淮货车的两个水电池盗走并变卖。", "entity_list": [{"type": "被告人", "argument": "赵某某"}, {"type": "被害人", "argument": "沈某某"}, {"type": "被盗物品", "argument": "红色江淮货车的两个水电池"}, {"type": "作案时间", "argument": "2018年5月5日"}, {"type": "作案地点", "argument": "**县**街道**路湖湘商贸城前停车坪"}]}
{"text": "认定上述事实的证据如下：1.被害人郭某某陈述；", "entity_list": [{"type": "被害人", "argument": "郭某某"}]}
{"text": "2.被害人冯某某陈述；", "entity_list": [{"type": "被害人", "argument": "冯某某"}]}
{"text": "被告人保某某于2018年4月1日17时许，在本市五华区海屯路健之佳药店门口被公安机关抓获。", "entity_list": [{"type": "被告人", "argument": "保某某"}, {"type": "组织机构", "argument": "公安机关"}]}
{"text": "2016年4月至6月间，被告人王某某先后3次在资兴市鲤鱼江、新区、三都等地偷盗他人数码相机、台式电脑、现金等财物。", "entity_list": [{"type": "被告人", "argument": "王某某"}, {"type": "被盗物品", "argument": "数码相机"}, {"type": "被盗物品", "argument": "台式电脑"}, {"type": "作案时间", "argument": "2016年4月至6月间"}, {"type": "作案地点", "argument": "资兴市鲤鱼江"}, {"type": "作案地点", "argument": "新区、三都等地"}]}
{"text": "具体分述如下：1．2016年4月4日14时许，王某某伙同吴某某（另案处理）来至鲤鱼江某某驾校旁边的某某居民楼三楼被害人周某某家，撬门入室后，盗得一台数码相机和30元现金。", "entity_list": [{"type": "被告人", "argument": "王某某"}, {"type": "被告人", "argument": "吴某某"}, {"type": "被害人", "argument": "周某某"}, {"type": "被盗货币", "argument": "30元现金"}, {"type": "被盗物品", "argument": "一台数码相机"}, {"type": "作案时间", "argument": "2016年4月4日14时许"}, {"type": "作案地点", "argument": "鲤鱼江某某驾校旁边的某某居民楼三楼被害人周某某家"}]}
{"text": "经鉴定，被盗的两台电脑价值人民币2580元。", "entity_list": [{"type": "物品价值", "argument": "人民币2580元"}, {"type": "被盗物品", "argument": "两台电脑"}]}
{"text": "案发后，被告人王某某主动向资兴市公安局鲤鱼江派出所投案，后如实供述了上述事实。", "entity_list": [{"type": "被告人", "argument": "王某某"}, {"type": "组织机构", "argument": "资兴市公安局鲤鱼江派出所"}]}
{"text": "1、2018年1月3日凌晨，被告人李某甲伙同姓马的男子在米易县**镇激情广场对面的河堤边，将某某公司的三台“小功臣”牌电焊机盗走。", "entity_list": [{"type": "被告人", "argument": "李某甲"}, {"type": "被告人", "argument": "姓马的男子"}, {"type": "被盗物品", "argument": "三台“小功臣”牌电焊机"}, {"type": "被盗物品", "argument": "三台“小功臣”牌电焊机"},{"type": "作案时间", "argument": "2018年1月3日凌晨"}, {"type": "作案地点", "argument": "米易县**镇激情广场对面的河堤边"}]}
{"text": "2、2018年1月初的一天凌晨，被告人李某甲在米易县高中部背后的工地，将该工地上分别装在搅拌机、切割机、震动机、打压机上的四台电动机盗走。", "entity_list": [{"type": "被告人", "argument": "李某甲"}, {"type": "被盗物品", "argument": "四台电动机"}, {"type": "作案时间", "argument": "2018年1月初的一天凌晨"}, {"type": "作案地点", "argument": "米易县高中部背后的工地"}]}
{"text": "2018年3月9日，经米易县价格认证中心认定，被盗电视机的价格为1992元。", "entity_list": [{"type": "物品价值", "argument": "1992元"}, {"type": "被盗物品", "argument": "被盗电视机"}, {"type": "组织机构", "argument": "米易县价格认证中心"}]}
{"text": "3.2018年6月14日上午，被告人黄金友至丹阳市凤熹台工地**号宿舍楼**室，采用身体撞门入户方式进入宿舍内盗窃，未窃得财物。", "entity_list": [{"type": "被告人", "argument": "黄金友"}, {"type": "作案时间", "argument": "2018年6月14日上午"}, {"type": "作案地点", "argument": "丹阳市凤熹台工地**号宿舍楼**室"}]}
{"text": "5、被告人高蕾于2018年6月11日l8时许，至烟台市莱山区**楼**化妆品店，趁店员不备盗窃美宝莲唇膏2支，后被抓获，经价格鉴定，涉案物品价值人民币218元。", "entity_list": [{"type": "被告人", "argument": "高蕾"}, {"type": "物品价值", "argument": "人民币218元"}, {"type": "被盗物品", "argument": "美宝莲唇膏2支"}, {"type": "作案时间", "argument": "2018年6月11日l8时许"}, {"type": "作案地点", "argument": "烟台市莱山区**楼**化妆品店"}]}
{"text": "**公司于2017年8月3日，在其开发的“**”APP收银软件上添加了“扫一扫收款”功能，用户可下载、安装、注册上述软件，供客户通过扫描微信或支付宝二维码的方式支付钱款，**公司收到钱款扣除服务费后再转支付给软件注册用户。", "entity_list": [{"type": "作案时间", "argument": "2017年8月3日"}]}
{"text": "该空调外机已起获并发还被害人；", "entity_list": [{"type": "被盗物品", "argument": "空调外机"}]}
{"text": "4.2018年8月的一天，被告人谢扬去至**区梓潼街道办事处凯旋名城1栋3楼，盗走申某某所有的铜芯电线，因被盗电线为灭失物，故无法鉴定；", "entity_list": [{"type": "被告人", "argument": "谢扬"}, {"type": "被害人", "argument": "申某某"}, {"type": "被盗物品", "argument": "铜芯电线"}, {"type": "被盗物品", "argument": "被盗电线"}, {"type": "作案时间", "argument": "2018年8月的一天"}, {"type": "作案地点", "argument": "**区梓潼街道办事处凯旋名城1栋3楼"}]}
{"text": "归案后，被告人谢扬主动交代了上述犯罪事实。", "entity_list": [{"type": "被告人", "argument": "谢扬"}]}
{"text": "1.2017年12月31日晚，被告人王鹏伙同林某某（另案处理）至余姚市**街道**，采用直接拆除的方式，窃得被害人陶某某停放于此的电瓶车上价值人民币192元的电瓶4个及被害人邵某某停放于此的电瓶车上价值人民币186元的电瓶4个。", "entity_list": [{"type": "被告人", "argument": "王鹏"}, {"type": "被告人", "argument": "林某某"}, {"type": "被害人", "argument": "陶某某"}, {"type": "被害人", "argument": "邵某某"}, {"type": "物品价值", "argument": "人民币192元"}, {"type": "物品价值", "argument": "人民币186元"}, {"type": "被盗物品", "argument": "电瓶4个"}, {"type": "被盗物品", "argument": "电瓶4个"}, {"type": "作案时间", "argument": "2017年12月31日晚"}, {"type": "作案地点", "argument": "余姚市**街道**"}]}
{"text": "2018年4月份期间，被告人吴某某到*县经济开发区苗林居委会，采取翻墙入院的方式，入户盗窃7起，合计价值人民币12516元。", "entity_list": [{"type": "被告人", "argument": "吴某某"}, {"type": "物品价值", "argument": "人民币12516元"}, {"type": "作案时间", "argument": "2018年4月份期间"}, {"type": "作案地点", "argument": "*县经济开发区苗林居委会"}]}
{"text": "具体分述如下：1.2018年4月7日9时许，被告人吴某某到*县经济开发区苗林居委会胥某某家，翻墙入院、盗窃胥某某家客厅鞋柜抽屉内人民币300元、东侧卧室衣柜内黄金项链1条（价值人民币2106元）、金色手链1条。", "entity_list": [{"type": "被告人", "argument": "吴某某"}, {"type": "被害人", "argument": "胥某某"}, {"type": "被害人", "argument": "胥某某"}, {"type": "被盗货币", "argument": "人民币300元"}, {"type": "物品价值", "argument": "人民币2106元"}, {"type": "被盗物品", "argument": "黄金项链1条"}, {"type": "被盗物品", "argument": "金色手链1条"}, {"type": "作案时间", "argument": "2018年4月7日9时许"}, {"type": "作案地点", "argument": "*县经济开发区苗林居委会胥某某家"}, {"type": "作案地点", "argument": "胥某某家"}]}
{"text": "3.2018年4月上旬的一天10时许，被告人吴某某到*县经济开发区苗林居委会朱某某家，翻墙入院、盗窃朱某某家堂屋东侧卧室床褥内人民币1200元。", "entity_list": [{"type": "被告人", "argument": "吴某某"}, {"type": "被害人", "argument": "朱某某"}, {"type": "被盗货币", "argument": "人民币1200元"}, {"type": "作案时间", "argument": "2018年4月上旬的一天10时许"}, {"type": "作案地点", "argument": "*县经济开发区苗林居委会朱某某家"}, {"type": "作案地点", "argument": "朱某某家"}]}
{"text": "2.2018年6月19日17时30分许，被告人尚树军在***市桃山区七彩城内食街北道口面包狼对面的菜摊上，趁被害人朱某某选菜之机，将朱某某放在外套右侧兜内的玫瑰金色苹果6SPLUS型手机（价值人民币1300元）盗走后逃离现场。", "entity_list": [{"type": "被告人", "argument": "尚树军"}, {"type": "被害人", "argument": "朱某某"}, {"type": "被害人", "argument": "朱某某"}, {"type": "物品价值", "argument": "人民币1300元"}, {"type": "被盗物品", "argument": "玫瑰金色苹果6SPLUS型手机"}, {"type": "作案时间", "argument": "2018年6月19日17时30分许"}, {"type": "作案地点", "argument": "***市桃山区七彩城内食街北道口面包狼对面的菜摊上"}]}
{"text": "2018年1月27日凌晨，被告人朱某某和刘某某来到永嘉县**镇**村**巷**号，窃取被害人金某某放在一楼的拉链头1509公斤。", "entity_list": [{"type": "被告人", "argument": "朱某某"}, {"type": "被告人", "argument": "刘某某"}, {"type": "被害人", "argument": "金某某"}, {"type": "被盗物品", "argument": "拉链头1509公斤"}, {"type": "作案时间", "argument": "2018年1月27日凌晨"}, {"type": "作案地点", "argument": "永嘉县**镇**村**巷**号"}]}
{"text": "3.2018年1月4日3时许，被告人徐某乙伙同徐某甲来到温州市瓯海区**街道**南路**号前，用弹弓打破被害人舒某某停放于此的浙CM****轿车车窗玻璃，窃取车内华为牌手机一部。", "entity_list": [{"type": "被告人", "argument": "徐某乙"}, {"type": "被告人", "argument": "徐某甲"}, {"type": "被害人", "argument": "舒某某"}, {"type": "被盗物品", "argument": "华为牌手机一部"}, {"type": "作案时间", "argument": "2018年1月4日3时许"}, {"type": "作案地点", "argument": "温州市瓯海区**街道**南路**号前"}, {"type": "作案工具", "argument": "弹弓"}]}
{"text": "彭某某停放在**镇**村老水泥厂对面铲车及货车上的四个电瓶被人盗窃；", "entity_list": [{"type": "被害人", "argument": "彭某某"}, {"type": "被盗物品", "argument": "四个电瓶"}, {"type": "作案地点", "argument": "**镇**村老水泥厂对面"}]}
{"text": "欧阳某某停放在**镇**村村委会斜对面后八轮货车上的2个电瓶被人盗窃；", "entity_list": [{"type": "被害人", "argument": "欧阳某某"}, {"type": "被盗物品", "argument": "2个电瓶"}, {"type": "作案地点", "argument": "**镇**村村委会斜对面"}]}
{"text": "周某某停放在**镇**村马路边两台农用车上的四个电瓶被人盗窃；", "entity_list": [{"type": "被害人", "argument": "周某某"}, {"type": "被盗物品", "argument": "四个电瓶"}, {"type": "作案地点", "argument": "**镇**村马路边"}]}
{"text": "2017年9月15日凌晨，被告人王**伙同郭**（已判决）驾驶面包车（晋****)到吴堡县盗窃摩托车。", "entity_list": [{"type": "被告人", "argument": "王**"}, {"type": "被告人", "argument": "郭**"}, {"type": "被盗物品", "argument": "摩托车"}, {"type": "作案时间", "argument": "2017年9月15日凌晨"}, {"type": "作案地点", "argument": "吴堡县"}, {"type": "作案工具", "argument": "面包车"}]}
{"text": "经鉴定，价值人民币（以下币种均同）300元。", "entity_list": [{"type": "物品价值", "argument": "人民币（以下币种均同）300元"}]}
{"text": "经鉴定，价值488元。", "entity_list": [{"type": "物品价值", "argument": "488元"}]}
{"text": "2017年12月至2018年5月期间，被告人王某某至丹阳市横塘镇、珥陵镇等地，采用推门入室等手段盗窃作案6起，窃得人民币26000元。", "entity_list": [{"type": "被告人", "argument": "王某某"}, {"type": "被盗货币", "argument": "人民币26000元"}, {"type": "作案时间", "argument": "2017年12月至2018年5月期间"}, {"type": "作案地点", "argument": "丹阳市横塘镇"}, {"type": "作案地点", "argument": "珥陵镇"}]}
{"text": "5.2018年2月19日下午，被告人王某某至丹阳市**镇**村**号，采用推门入室等手段窃得人民币3000元。", "entity_list": [{"type": "被告人", "argument": "王某某"}, {"type": "被盗货币", "argument": "人民币3000元"}, {"type": "作案时间", "argument": "2018年2月19日下午"}, {"type": "作案地点", "argument": "丹阳市**镇**村**号"}]}
{"text": "后以100余元的价格卖给他人，所得脏款两人均分。", "entity_list": [{"type": "盗窃获利", "argument": "100余元"}]}
{"text": "5.2018年4月24日下午，被告人郑某康、岳某成骑摩托车遛至大通区**乡**村**组，用氰化钾将被害人王某某家的一条土狗毒死准备抱走时，被王某某发现，后二人弃车逃跑。", "entity_list": [{"type": "被告人", "argument": "郑某康"}, {"type": "被告人", "argument": "岳某成"}, {"type": "被害人", "argument": "王某某"}, {"type": "被害人", "argument": "王某某"}, {"type": "被盗物品", "argument": "一条土狗"}, {"type": "作案时间", "argument": "2018年4月24日下午"}, {"type": "作案地点", "argument": "大通区**乡**村**组"}, {"type": "作案工具", "argument": "摩托车"}, {"type": "作案工具", "argument": "氰化钾"}]}
{"text": "2.被告人洪某于2018年3月5日在无锡市梁溪区**食品城*区**号旁*区电动三轮车停放点，窃得刘某某的电动三轮车1辆，价值人民币5900元。", "entity_list": [{"type": "被告人", "argument": "洪某"}, {"type": "被害人", "argument": "刘某某"}, {"type": "物品价值", "argument": "人民币5900元"}, {"type": "被盗物品", "argument": "电动三轮车1辆"}, {"type": "作案时间", "argument": "2018年3月5日"}, {"type": "作案地点", "argument": "无锡市梁溪区**食品城*区**号旁*区电动三轮车停放点"}]}
{"text": "2、2018年3月31日6时左右，被告人刘某某在新乡市牧野区北环**大道交叉口东南角用自制的“T型锥”将被害人童某某的力之星牌电动三轮车盗走，因被害人未能提供购买电动三轮车的相关信息，该车未能作价格认定，未追回。", "entity_list": [{"type": "被告人", "argument": "刘某某"}, {"type": "被害人", "argument": "童某某"}, {"type": "被盗物品", "argument": "力之星牌电动三轮车"},{"type": "被盗物品", "argument": "力之星牌电动三轮车"}, {"type": "作案时间", "argument": "2018年3月31日6时左右"}, {"type": "作案地点", "argument": "新乡市牧野区北环**大道交叉口东南角"}, {"type": "作案工具", "argument": "“T型锥”"}]}
{"text": "经认定，被盗手机价值960元。", "entity_list": [{"type": "物品价值", "argument": "960元"}, {"type": "被盗物品", "argument": "被盗手机"}]}
{"text": "经鉴定，涉案物品价值共计3080元。", "entity_list": [{"type": "物品价值", "argument": "3080元"},{"type": "被盗物品", "argument": "涉案物品"}]}
{"text": "二、非法持有枪支罪2018年3月29日11时许，攸县公安局刑侦大队民警对被告人皮某甲位于攸县**街道****的出租屋内进行搜查时，发现其屋内有两把黑色高压气枪。", "entity_list": [{"type": "被告人", "argument": "皮某甲"}, {"type": "作案地点", "argument": "攸县**街道****的出租屋内"}, {"type": "组织机构", "argument": "攸县公安局刑侦大队"}]}
{"text": "经株洲市刑事科学技术研究所检测认定，两把高压气枪均为以压缩气体为动力可发射金属弹丸的枪支。", "entity_list": [{"type": "组织机构", "argument": "株洲市刑事科学技术研究所"}]}
{"text": "公安机关在郭某某居住的位于本市**镇**市场**房搜获通讯电缆一批（共价值17032元）。", "entity_list": [{"type": "被告人", "argument": "郭某某"}, {"type": "物品价值", "argument": "17032元"}, {"type": "被盗物品", "argument": "通讯电缆一批"}, {"type": "组织机构", "argument": "公安机关"}]}
{"text": "2018年5月初，被告人姚某某在云龙县**乡干活期间，通过观察选定临街李某甲户、杨某某户经营的门市部作为盗窃对象，为避开监控设备又事先踩点并规划路线。", "entity_list": [{"type": "被告人", "argument": "姚某某"}, {"type": "被害人", "argument": "李某甲"}, {"type": "被害人", "argument": "杨某某"}, {"type": "作案时间", "argument": "2018年5月初"}, {"type": "作案地点", "argument": "云龙县**乡"}]}
{"text": "2018年5月13日凌晨3时许，被告人姚某某到云龙县**乡**村委会**组**号李某甲户门市部，盗走香烟云烟（印象）19包、中华（软）1条、中华（硬）18包、云烟（软大重九）1条、玉溪（硬和谐）2条、云烟（软珍品）4条、玉溪（108）1条、玉溪（软）3条、红河（硬99）4条、云烟（紫）9条、红河（硬88）5条、红塔山（硬经典100）1条、红塔山（硬新势力）1条、红河（软甲）4条、红塔山（硬经典）4条、红梅（软黄）3条、贵烟（玉液1号）1条、红塔山（硬欣经典）1条、玉溪（初心）5条、红塔山（硬恭贺新禧）4条。", "entity_list": [{"type": "被告人", "argument": "姚某某"}, {"type": "被害人", "argument": "李某甲"}, {"type": "被盗物品", "argument": "香烟云烟（印象）19包"}, {"type": "被盗物品", "argument": "中华（软）1条"}, {"type": "被盗物品", "argument": "中华（硬）18包"}, {"type": "被盗物品", "argument": "云烟（软大重九）1条"}, {"type": "被盗物品", "argument": "玉溪（硬和谐）2条"}, {"type": "被盗物品", "argument": "云烟（软珍品）4条"}, {"type": "被盗物品", "argument": "玉溪（108）1条"}, {"type": "被盗物品", "argument": "玉溪（软）3条"}, {"type": "被盗物品", "argument": "红河（硬99）4条"}, {"type": "被盗物品", "argument": "云烟（紫）9条"}, {"type": "被盗物品", "argument": "红河（硬88）5条"}, {"type": "被盗物品", "argument": "红塔山（硬经典100）1条"}, {"type": "被盗物品", "argument": "红塔山（硬新势力）1条"}, {"type": "被盗物品", "argument": "红河（软甲）4条"}, {"type": "被盗物品", "argument": "红塔山（硬经典）4条"}, {"type": "被盗物品", "argument": "红梅（软黄）3条"}, {"type": "被盗物品", "argument": "贵烟（玉液1号）1条"}, {"type": "被盗物品", "argument": "红塔山（硬欣经典）1条"}, {"type": "被盗物品", "argument": "玉溪（初心）5条"}, {"type": "被盗物品", "argument": "红塔山（硬恭贺新禧）4条"}, {"type": "作案时间", "argument": "2018年5月13日凌晨3时许"}, {"type": "作案地点", "argument": "云龙县**乡**村委会**组**号李某甲户门市部"}]}
{"text": "经类乌齐县发展和改革委员会对被盗的力帆牌LF200-6P摩托车进行价格认定，认定价格为人民币5193元（伍仟壹佰玖拾叁圆整）。", "entity_list": [{"type": "物品价值", "argument": "人民币5193元"}, {"type": "被盗物品", "argument": "力帆牌LF200-6P摩托车"}, {"type": "组织机构", "argument": "类乌齐县发展和改革委员会"}]}
{"text": "4、2016年3月31日凌晨，被告人张某某由王某某驾驶云*****微型车载其至华宁县**街道***社区**村，将普某某家停放在门口的一辆价值8800元的红色双实牌正三轮摩托车盗走。", "entity_list": [{"type": "被告人", "argument": "张某某"}, {"type": "被告人", "argument": "王某某"}, {"type": "被害人", "argument": "普某某"}, {"type": "物品价值", "argument": "8800元"}, {"type": "被盗物品", "argument": "红色双实牌正三轮摩托车"}, {"type": "作案时间", "argument": "2016年3月31日凌晨"}, {"type": "作案地点", "argument": "华宁县**街道***社区**村"}, {"type": "作案工具", "argument": "云*****微型车"}]}
{"text": "5、2018年3月10日凌晨，被告人张某某驾车至华宁县**街道**村委**村，将李某某家停放在门口的一辆价值12150元的红色宗申牌正三轮摩托车盗走。", "entity_list": [{"type": "被告人", "argument": "张某某"}, {"type": "被害人", "argument": "李某某"}, {"type": "物品价值", "argument": "12150元"}, {"type": "被盗物品", "argument": "红色宗申牌正三轮摩托车"}, {"type": "作案时间", "argument": "2018年3月10日凌晨"}, {"type": "作案地点", "argument": "华宁县**街道**村委**村"}]}
{"text": "2015年8月8日，被告人李某某与刘某甲（已判决）共同商量到衡东县盗窃摩托车，二人先窜至本县**镇**楼小区**栋**单元**楼楼梯间内，被告人李某某负责望风，刘某甲负责工具套锁，共同盗走黄某乙一辆牌号为湘******黑色雅马哈牌男式摩托车，并将该摩托车骑至本县**镇。", "entity_list": [{"type": "被告人", "argument": "李某某"}, {"type": "被告人", "argument": "刘某甲"}, {"type": "被告人", "argument": "李某某"}, {"type": "被告人", "argument": "刘某甲"}, {"type": "被害人", "argument": "黄某乙"}, {"type": "被盗物品", "argument": "一辆牌号为湘******黑色雅马哈牌男式摩托车"}, {"type": "被盗物品", "argument": "该摩托车"}, {"type": "作案时间", "argument": "2015年8月8日"}, {"type": "作案地点", "argument": "衡东县"}, {"type": "作案地点", "argument": "本县**镇**楼小区**栋**单元**楼楼梯间内"}]}
{"text": "经衡东县价格认证中心鉴定，牌照为湘******摩托车价值为5833元，牌照为湘******摩托车价值3996元，牌照为湘******摩托车价值4560元，三辆被盗摩托车价值共计14389元。", "entity_list": [{"type": "物品价值", "argument": "5833元"}, {"type": "物品价值", "argument": "3996元"}, {"type": "物品价值", "argument": "4560元"}, {"type": "物品价值", "argument": "14389元"}, {"type": "被盗物品", "argument": "牌照为湘******摩托车"}, {"type": "被盗物品", "argument": "牌照为湘******摩托车"}, {"type": "被盗物品", "argument": "牌照为湘******摩托车"}, {"type": "被盗物品", "argument": "三辆被盗摩托车"}, {"type": "组织机构", "argument": "衡东县价格认证中心"}]}
{"text": "经阆中市价格认证中心认定：被盗惠普牌笔记本电脑价值人民币500元。", "entity_list": [{"type": "物品价值", "argument": "人民币500元"}, {"type": "被盗物品", "argument": "被盗惠普牌笔记本电脑"}, {"type": "组织机构", "argument": "阆中市价格认证中心"}]}
{"text": "4、2018年6月20日左右的一天凌晨1时许，许某某从自家客厅阳台翻越进入刘某某家，将屋内饭桌上钱包内的80元现金盗走。", "entity_list": [{"type": "被告人", "argument": "许某某"}, {"type": "被害人", "argument": "刘某某"}, {"type": "被盗货币", "argument": "80元现金"}, {"type": "作案时间", "argument": "2018年6月20日左右的一天凌晨1时许"}, {"type": "作案地点", "argument": "刘某某家"}]}
{"text": "2、2018年8月23日，被告人曹某某至盐城市**新区**健身房，借应聘入职的机会住进**新区**花园**号楼**室**健身房员工宿舍。", "entity_list": [{"type": "被告人", "argument": "曹某某"}, {"type": "作案地点", "argument": "盐城市**新区**健身房"}, {"type": "作案地点", "argument": "**新区**花园**号楼**室**健身房员工宿舍"}]}
{"text": "2018年8月24日凌晨，被告人曹某某乘隙窃得同宿舍陈某某黑色双肩包一只，包内有人民币40元、驾驶证一张、士兵证一张、军人保障卡一张、身份证一张、银行卡四张、裤子一条、黑色上衣二件、手表一只，该手表已被曹某某扔掉；", "entity_list": [{"type": "被告人", "argument": "曹某某"}, {"type": "被告人", "argument": "曹某某"}, {"type": "被害人", "argument": "陈某某"}, {"type": "被盗货币", "argument": "人民币40元"}, {"type": "被盗物品", "argument": "黑色双肩包一只"}, {"type": "被盗物品", "argument": "驾驶证一张"}, {"type": "被盗物品", "argument": "士兵证一张"}, {"type": "被盗物品", "argument": "军人保障卡一张"}, {"type": "被盗物品", "argument": "身份证一张"}, {"type": "被盗物品", "argument": "银行卡四张"}, {"type": "被盗物品", "argument": "裤子一条"}, {"type": "被盗物品", "argument": "黑色上衣二件"}, {"type": "被盗物品", "argument": "手表一只"}, {"type": "被盗物品", "argument": "手表"}, {"type": "作案时间", "argument": "2018年8月24日凌晨"}]}
{"text": "6.2018年2月18日，被告人来某某至临泉县**镇**村**村**号韩某某家，溜门进入韩某某家二楼卧室，将存放于壁柜抽屉内的约8000元现金盗走。", "entity_list": [{"type": "被告人", "argument": "来某某"}, {"type": "被害人", "argument": "韩某某"}, {"type": "被害人", "argument": "韩某某"}, {"type": "被盗货币", "argument": "8000元现金"}, {"type": "作案时间", "argument": "2018年2月18日"}, {"type": "作案地点", "argument": "临泉县**镇**村**村**号韩某某家"}]}
{"text": "被告人色某某无工作，无经济来源，产生盗窃他人财物的想法。", "entity_list": [{"type": "被告人", "argument": "色某某"}]}
{"text": "3、2017年10月7日早上，在晋江市**镇**村**网吧**号机子，被告人陈某甲伙同陈某乙盗窃走被害人刘某某的一个钱包，钱包内有现金人民币1700余元及一部VIVOY55手机。", "entity_list": [{"type": "被告人", "argument": "陈某甲"}, {"type": "被告人", "argument": "陈某乙"}, {"type": "被害人", "argument": "刘某某"}, {"type": "被盗货币", "argument": "现金人民币1700余元"}, {"type": "被盗物品", "argument": "一个钱包"}, {"type": "被盗物品", "argument": "钱包"}, {"type": "被盗物品", "argument": "一部VIVOY55手机"}, {"type": "作案时间", "argument": "2017年10月7日早上"}, {"type": "作案地点", "argument": "晋江市**镇**村**网吧**号机子"}]}
{"text": "经晋江市价格认定局认定，被盗手机价值人民币939元。", "entity_list": [{"type": "物品价值", "argument": "人民币939元"}, {"type": "被盗物品", "argument": "被盗手机"}, {"type": "组织机构", "argument": "晋江市价格认定局"}]}
{"text": "被告人宋某某盗窃上述电动车后，均将该车的电瓶卸下卖掉，获赃款人民币320元，被其挥霍。", "entity_list": [{"type": "被告人", "argument": "宋某某"}, {"type": "被盗物品", "argument": "电动车"}, {"type": "被盗物品", "argument": "电瓶"}, {"type": "盗窃获利", "argument": "人民币320元"}]}
{"text": "3.同日上午，被告人刘某又来到南通市通州区**镇**村**组，推门进入被害人曹某某家中，在底楼西侧卧室凉席下一粉色钱包内窃得现金人民币400元。", "entity_list": [{"type": "被告人", "argument": "刘某"}, {"type": "被害人", "argument": "曹某某"}, {"type": "被盗货币", "argument": "现金人民币400元"}, {"type": "作案时间", "argument": "同日上午"}, {"type": "作案地点", "argument": "南通市通州区**镇**村**组"}]}
{"text": "5.同日上午，被告人刘某又来到南通市通州区**街道**村**组，推开纱窗翻入被害人张某某家中，在二楼西南卧室床头柜内窃得现金人民币615元。", "entity_list": [{"type": "被告人", "argument": "刘某"}, {"type": "被害人", "argument": "张某某"}, {"type": "被盗货币", "argument": "现金人民币615元"}, {"type": "作案时间", "argument": "同日上午"}, {"type": "作案地点", "argument": "南通市通州区**街道**村**组"}]}
{"text": "凌晨四时左右，张某甲、张某乙又返回**酒店楼下，盗取被害人刘某某停放的一辆铃木150汽油三轮摩托车，一同开到**沟与之前所盗的钱江三轮藏匿在一起。", "entity_list": [{"type": "被告人", "argument": "张某甲"}, {"type": "被告人", "argument": "张某乙"}, {"type": "被害人", "argument": "刘某某"}, {"type": "被盗物品", "argument": "一辆铃木150汽油三轮摩托车"}, {"type": "被盗物品", "argument": "钱江三轮"}, {"type": "作案时间", "argument": "凌晨四时左右"}, {"type": "作案地点", "argument": "**酒店楼下"}]}
{"text": "被告人张某甲、张某乙驾驶张某乙的三轮车重返富县**街，在***网吧睡至6月21日上午9时许，张某甲骑着所盗的钱江150三轮摩托车，张某乙驾驶自己的三轮摩托车拉着所盗的铃木150三轮摩托车，一同回到**社区**村各自家中。", "entity_list": [{"type": "被告人", "argument": "张某甲"}, {"type": "被告人", "argument": "张某乙"}, {"type": "被告人", "argument": "张某乙"}, {"type": "被告人", "argument": "张某甲"}, {"type": "被告人", "argument": "张某乙"}, {"type": "被盗物品", "argument": "钱江150三轮摩托车"}, {"type": "被盗物品", "argument": "铃木150三轮摩托车"}]}
{"text": "具体犯罪事实如下：1.2017年2月，被告人周某骑摩托车到荆州市荆州区**大道**小区工地，采取手扯手段，盗得BVR10MM电缆线448.6米、BVR6MM电缆线224.3米。", "entity_list": [{"type": "被告人", "argument": "周某"}, {"type": "被盗物品", "argument": "BVR10MM电缆线448.6米"}, {"type": "被盗物品", "argument": "BVR6MM电缆线224.3米"}, {"type": "作案时间", "argument": "2017年2月"}, {"type": "作案地点", "argument": "荆州市荆州区**大道**小区工地"}, {"type": "作案工具", "argument": "摩托车"}]}
{"text": "经价格认定，所盗电缆线价值人民币2804元。", "entity_list": [{"type": "物品价值", "argument": "人民币2804元"}, {"type": "被盗物品", "argument": "所盗电缆线"}]}
{"text": "2017年12月13日，王某某家属赔偿被害人孙某某5450元，赔偿被害人庞某某5000元，赔偿被害人高某某2800元，三被害人对王某某的行为表示谅解。", "entity_list": [{"type": "被告人", "argument": "王某某"}, {"type": "被告人", "argument": "王某某"}, {"type": "被害人", "argument": "孙某某"}, {"type": "被害人", "argument": "庞某某"}, {"type": "被害人", "argument": "高某某"}]}
{"text": "（2）2018年3月11日10时许，被告人高某某窜至金昌市金川区***商厦旁人行道上，趁被害人郭某某不备，将其上衣右侧口袋中的一部金色华为荣耀牌手机盗走。", "entity_list": [{"type": "被告人", "argument": "高某某"}, {"type": "被害人", "argument": "郭某某"}, {"type": "被盗物品", "argument": "一部金色华为荣耀牌手机"}, {"type": "作案时间", "argument": "2018年3月11日10时许"}, {"type": "作案地点", "argument": "金昌市金川区***商厦旁人行道上"}]}
{"text": "被告人窦某某于2015年8月6日，在抚顺市东洲区**路**段**号楼**单元**室被公安机关抓获。", "entity_list": [{"type": "被告人", "argument": "窦某某"}, {"type": "组织机构", "argument": "公安机关"}]}
{"text": "经鉴定，被告人李某甲作案期间患精神发育迟滞（中度）。", "entity_list": [{"type": "被告人", "argument": "李某甲"}]}
{"text": "张某甲在杨某乙家卧室床上盗窃一部黑色老年手机，然后找来一根铁丝将卧室床边木柜上的挂锁撬开，将杨某乙放在木柜里的现金人民币2万元盗走。", "entity_list": [{"type": "被告人", "argument": "张某甲"}, {"type": "被害人", "argument": "杨某乙"}, {"type": "被害人", "argument": "杨某乙"}, {"type": "被盗货币", "argument": "现金人民币2万元"}, {"type": "被盗物品", "argument": "一部黑色老年手机"}, {"type": "作案工具", "argument": "一根铁丝"}]}
{"text": "3、2018年8月17日14时许，被告人陈某甲去到佛山市顺德区**镇**村**路*号，为盗窃摩托车，对被害人郭某某的一辆黑色雅马哈摩托车进行撬锁，因撬锁失败最终放弃逃离现场。", "entity_list": [{"type": "被告人", "argument": "陈某甲"}, {"type": "被害人", "argument": "郭某某"}, {"type": "被盗物品", "argument": "摩托车"}, {"type": "被盗物品", "argument": "一辆黑色雅马哈摩托车"}, {"type": "作案时间", "argument": "2018年8月17日14时许"}, {"type": "作案地点", "argument": "佛山市顺德区**镇**村**路*号"}]}
{"text": "将陕C****D别克昂科威（车主马某某）副驾驶玻璃砸碎，偷走3张一元面额人民币。", "entity_list": [{"type": "被害人", "argument": "马某某"}, {"type": "被盗货币", "argument": "3张一元面额人民币"}]}
{"text": "案发后，公安机关在塘厦镇**社区**网吧将杨某某归案，并处行政拘留十日。", "entity_list": [{"type": "被告人", "argument": "杨某某"}, {"type": "组织机构", "argument": "公安机关"}]}
{"text": "非法持有枪支罪：2017年2月9日，被告人崔某某盗窃子弹一盒（内有子弹50枚），回到其租住处本市中区***村中街**-*-***号发现其盗窃物品系子弹后未及时上交，而是放在其租住处。", "entity_list": [{"type": "被告人", "argument": "崔某某"}, {"type": "被盗物品", "argument": "子弹一盒"}, {"type": "被盗物品", "argument": "子弹"}, {"type": "被盗物品", "argument": "子弹50枚"},{"type": "作案时间", "argument": "2017年2月9日"}]}
{"text": "2017年5月7日凌晨，赵某甲、赵某乙、赵某丙（均已判刑）和被告人吕某某在一起吃宵夜。", "entity_list": [{"type": "被告人", "argument": "赵某甲"}, {"type": "被告人", "argument": "赵某乙"}, {"type": "被告人", "argument": "赵某丙"}, {"type": "被告人", "argument": "吕某某"}, {"type": "作案时间", "argument": "2017年5月7日凌晨"}]}
{"text": "经侦查，民警于2018年8月8日21时许将被告人吕某某归案。", "entity_list": [{"type": "被告人", "argument": "吕某某"}]}
{"text": "经鉴定，价值人民币2238元。", "entity_list": [{"type": "物品价值", "argument": "人民币2238元"}]}
{"text": "2、20**年*月*日凌晨*时许，肖某某在**区**镇****13栋1701室被害人黄某某家的客厅里，窃取金字牌2.5平方整捆电线3卷。", "entity_list": [{"type": "被告人", "argument": "肖某某"}, {"type": "被害人", "argument": "黄某某"}, {"type": "被盗物品", "argument": "金字牌2.5平方整捆电线3卷"}, {"type": "作案时间", "argument": "20**年*月*日凌晨*时许"}, {"type": "作案地点", "argument": "**区**镇****13栋1701室被害人黄某某家的客厅里"}]}
{"text": "经鉴定，分别价值人民币675元、1464元、254元。", "entity_list": [{"type": "物品价值", "argument": "人民币675元"}, {"type": "物品价值", "argument": "1464元"}, {"type": "物品价值", "argument": "254元"}]}
{"text": "被告人张某某与高某某（已判决）为同乡，二人共同预谋盗窃在建工地财产。", "entity_list": [{"type": "被告人", "argument": "张某某"}, {"type": "被告人", "argument": "高某某"}]}
{"text": "后二人下至19层时，被工地工人发现，高逃至工地大门时被抓获，张逃离。", "entity_list": [{"type": "被告人", "argument": "高"}, {"type": "被告人", "argument": "张"}]}
{"text": "被告人李某某到案后，如实供述犯罪事实。", "entity_list": [{"type": "被告人", "argument": "李某某"}]}
{"text": "次日，被告人石某甲、石某乙将该电动车内的六只电瓶以300元的价格予以销赃。", "entity_list": [{"type": "被告人", "argument": "石某甲"}, {"type": "被告人", "argument": "石某乙"}, {"type": "被盗物品", "argument": "六只电瓶"}, {"type": "盗窃获利", "argument": "300元"}]}
{"text": "次日，被告人石某甲、石某乙将该电动车内的六只电瓶以300元的价格予以销赃。", "entity_list": [{"type": "被告人", "argument": "石某甲"}, {"type": "被告人", "argument": "石某乙"}, {"type": "被盗物品", "argument": "六只电瓶"}, {"type": "盗窃获利", "argument": "300元"}]}
{"text": "经鉴定，该手机价值人民币1590元。", "entity_list": [{"type": "物品价值", "argument": "人民币1590元"}, {"type": "被盗物品", "argument": "手机"}]}
{"text": "3、2017年8月16日凌晨，被告人杨某某在***市**区**路**街交叉口顺丰快递营业点门口用事先准备好的剪刀、螺丝刀等工具将被害人刘某某停放在此地的三轮电动车上的电池（超威牌一组五块）盗走，经估价被盗的电池价值600元。", "entity_list": [{"type": "被告人", "argument": "杨某某"}, {"type": "被害人", "argument": "刘某某"}, {"type": "物品价值", "argument": "600元"}, {"type": "被盗物品", "argument": "三轮电动车上的电池（超威牌一组五块）"}, {"type": "被盗物品", "argument": "被盗的电池"}, {"type": "作案时间", "argument": "2017年8月16日凌晨"}, {"type": "作案地点", "argument": "***市**区**路**街交叉口顺丰快递营业点门口"}, {"type": "作案工具", "argument": "剪刀"}, {"type": "作案工具", "argument": "螺丝刀"}]}
{"text": "盗窃被害人许某某的华为荣耀X6手机一部（鉴定价格为人民币1000元），携脏逃离，销赃挥霍。", "entity_list": [{"type": "被害人", "argument": "许某某"}, {"type": "物品价值", "argument": "人民币1000元"}, {"type": "被盗物品", "argument": "华为荣耀X6手机一部"}]}
{"text": "经澄迈县价格认证中心鉴定，被盗的1部三星牌手机价值6649元；", "entity_list": [{"type": "物品价值", "argument": "6649元"}, {"type": "被盗物品", "argument": "1部三星牌手机"}, {"type": "组织机构", "argument": "澄迈县价格认证中心"}]}
{"text": "1部苹果牌手机价值人民币5356元。", "entity_list": [{"type": "物品价值", "argument": "人民币5356元"}, {"type": "被盗物品", "argument": "苹果牌手机"}]}
{"text": "经鉴定，被盗工业零配件价值人民币1230元；", "entity_list": [{"type": "物品价值", "argument": "人民币1230元"}, {"type": "被盗物品", "argument": "被盗工业零配件"}]}
{"text": "经鉴定，被盗工业零配件价值人民币3423元。", "entity_list": [{"type": "物品价值", "argument": "人民币3423元"}, {"type": "被盗物品", "argument": "被盗工业零配件"}]}
{"text": "另查明，被告人陈某某已返还被害人王某乙价值1800元人民币的金戒指和360元现金。经公安机关扣押后已返还给被害人李某丙，并退出违法所得1590元人民币。", "entity_list": [{"type": "被告人", "argument": "陈某某"}, {"type": "被害人", "argument": "王某乙"}, {"type": "被害人", "argument": "李某丙"}, {"type": "被盗货币", "argument": "360元现金"}, {"type": "被盗物品", "argument": "金戒指"}, {"type": "组织机构", "argument": "公安机关"}, {"type": "盗窃获利", "argument": "1590元人民币"}]}
{"text": "5、2017年8月9日6时许，被告人徐某某在绍兴市**区**街***号“****”服装店内，趁四周无人之际，窃得被害人丁某某诚人民币600元。", "entity_list": [{"type": "被告人", "argument": "徐某某"}, {"type": "被害人", "argument": "丁某某"}, {"type": "被盗货币", "argument": "人民币600元"}, {"type": "作案时间", "argument": "2017年8月9日6时许"}, {"type": "作案地点", "argument": "绍兴市**区**街***号“****”服装店内"}]}
{"text": "案发后，未退赔赃款。", "entity_list": []}
{"text": "经抚顺市价格认证中心认定：被盗物品价值人民币443元。", "entity_list": [{"type": "物品价值", "argument": "人民币443元"}, {"type": "组织机构", "argument": "抚顺市价格认证中心"}]}
{"text": "3.2016年8月14日0时许至8时许，被告人李某某、耿某某进入重庆市合川区南办处**街***号*幢*单元*-*王某某的家中，盗走白色64Giphone手机一部。", "entity_list": [{"type": "被告人", "argument": "李某某"}, {"type": "被告人", "argument": "耿某某"}, {"type": "被盗物品", "argument": "白色64Giphone手机一部"}, {"type": "作案时间", "argument": "2016年8月14日0时许至8时许"}, {"type": "作案地点", "argument": "重庆市合川区南办处**街***号*幢*单元*-*王某某的家中"}]}
{"text": "综上，被告人李某某、耿某某3次入户盗窃的财物案发时价格共计10000余元。", "entity_list": [{"type": "被告人", "argument": "李某某"}, {"type": "被告人", "argument": "耿某某"}, {"type": "物品价值", "argument": "10000余元"}]}
{"text": "3、2018年5月30日上午，被告人廖某某到南安市**街道**路**室，盗走被害人黄某甲一部苹果iPhoneX手机（价值人民币6336.5元）。", "entity_list": [{"type": "被告人", "argument": "廖某某"}, {"type": "被害人", "argument": "黄某甲"}, {"type": "物品价值", "argument": "人民币6336.5元"}, {"type": "被盗物品", "argument": "一部苹果iPhoneX手机"}, {"type": "作案时间", "argument": "2018年5月30日上午"}, {"type": "作案地点", "argument": "南安市**街道**路**室"}]}
{"text": "四、2018年7月17日12时许，被告人路某某在在福清市**街道**村“****”饭店门口，以上述相同手段盗走被害人彭某某停放在该处的一辆菲蕾牌电动车，后将该车以人民币300元的价格卖给福清市**镇**村一摩托车修配店。", "entity_list": [{"type": "被告人", "argument": "路某某"}, {"type": "被害人", "argument": "彭某某"}, {"type": "被盗物品", "argument": "一辆菲蕾牌电动车"}, {"type": "被盗物品", "argument": "车"},{"type": "被盗物品", "argument": "该车"}, {"type": "作案时间", "argument": "2018年7月17日12时许"}, {"type": "作案地点", "argument": "福清市**街道**村“****”饭店门口"}, {"type": "盗窃获利", "argument": "人民币300元"}]}
{"text": "2.2018年6月21日03时许，被告人侯某某到本市沙区**路***号“****”理发店，破坏门锁进入店内，将被害人高某某放在收银台抽屉内一部苹果牌5型手机及现金人民币300元盗走，后赃物丢失，赃款挥霍。", "entity_list": [{"type": "被告人", "argument": "侯某某"}, {"type": "被害人", "argument": "高某某"}, {"type": "被盗货币", "argument": "现金人民币300元"}, {"type": "被盗物品", "argument": "一部苹果牌5型手机"}, {"type": "作案时间", "argument": "2018年6月21日03时许"}, {"type": "作案地点", "argument": "本市沙区**路***号“****”理发店"}]}
{"text": "3.2018年6月22日03时许，被告人侯某某到本市沙区***路***号的“***蛋糕店”，破坏门锁进入店内，将被害人衣某某的一部IPAD牌平板电脑及收银台抽屉内现金人民币300元盗走，后赃物变卖，赃款挥霍。", "entity_list": [{"type": "被告人", "argument": "侯某某"}, {"type": "被害人", "argument": "衣某某"}, {"type": "被盗货币", "argument": "现金人民币300元"}, {"type": "被盗物品", "argument": "一部IPAD牌平板电脑"}, {"type": "作案时间", "argument": "2018年6月22日03时许"}, {"type": "作案地点", "argument": "本市沙区***路***号的“***蛋糕店”"}]}
{"text": "3.2018年8月底的一天下午，被告人罗某某去至重庆市合川区**镇**村**塘桥下，趁四周无人之机，将被害人黄某某放养在该处的一只价值120余元的土鸡盗走，销赃获款60元；", "entity_list": [{"type": "被告人", "argument": "罗某某"}, {"type": "被害人", "argument": "黄某某"}, {"type": "物品价值", "argument": "120余元"}, {"type": "被盗物品", "argument": "土鸡"}, {"type": "作案时间", "argument": "2018年8月底的一天下午"}, {"type": "作案地点", "argument": "重庆市合川区**镇**村**塘桥下"}, {"type": "盗窃获利", "argument": "60元"}]}
{"text": "2018年4月，被告人翁某某与被告人李某甲商议共同窃取被害人张某某所经营莆田市**有限公司的轮胎，二人事先准备橡皮艇、货车等作案工具。", "entity_list": [{"type": "被告人", "argument": "翁某某"}, {"type": "被告人", "argument": "李某甲"}, {"type": "被害人", "argument": "张某某"}, {"type": "被盗物品", "argument": "轮胎"}, {"type": "作案时间", "argument": "2018年4月"}, {"type": "作案地点", "argument": "莆田市**有限公司"}, {"type": "作案工具", "argument": "橡皮艇"}, {"type": "作案工具", "argument": "货车"}]}
{"text": "经查，快递包裹内有一条休闲裤、一个不锈钢面碗、一盒螺蛳粉等物品，总价值为138.51元人民币。", "entity_list": [{"type": "物品价值", "argument": "138.51元人民币"}, {"type": "被盗物品", "argument": "快递包裹"}, {"type": "被盗物品", "argument": "一条休闲裤"}, {"type": "被盗物品", "argument": "一个不锈钢面碗"}, {"type": "被盗物品", "argument": "一盒螺蛳粉"}]}
{"text": "4、2018年6月6日17时许，被告人应某某到福州市鼓楼区**路**新村保安室外趁保安不备，盗走**快递员陈某丙和**快递员陈某丁的，由姚某某、毛某某、王某某等人购买的七件快递。", "entity_list": [{"type": "被告人", "argument": "应某某"}, {"type": "被害人", "argument": "陈某丙"}, {"type": "被害人", "argument": "陈某丁"}, {"type": "被害人", "argument": "姚某某"}, {"type": "被害人", "argument": "毛某某"}, {"type": "被害人", "argument": "王某某"}, {"type": "被盗物品", "argument": "七件快递"}, {"type": "作案时间", "argument": "2018年6月6日17时许"}, {"type": "作案地点", "argument": "福州市鼓楼区**路**新村保安室外"}]}
{"text": "（2）次日，被告人卞某某和田某某又来到綦江区**街道桥河***国道改造路段，采用同样的方式盗走井盖下安装的电缆线。", "entity_list": [{"type": "被告人", "argument": "卞某某"}, {"type": "被告人", "argument": "田某某"}, {"type": "被盗物品", "argument": "电缆线"}, {"type": "作案地点", "argument": "綦江区**街道桥河***国道改造路段"}]}
{"text": "2.2018年3月4日凌晨2时许，被告人张某某到铜陵市电视台附近**小店，使用铁钳子撬扳该店门锁盗窃店内财物，窃得现金200余元及各类香烟，并将盗来的香烟卖给本市万泰翡翠城**超市，得销赃款3000余元。", "entity_list": [{"type": "被告人", "argument": "张某某"}, {"type": "被盗货币", "argument": "现金200余元"}, {"type": "被盗物品", "argument": "各类香烟"}, {"type": "被盗物品", "argument": "盗来的香烟"}, {"type": "作案时间", "argument": "2018年3月4日凌晨2时许"}, {"type": "作案地点", "argument": "铜陵市电视台附近**小店"}, {"type": "组织机构", "argument": "本市万泰翡翠城**超市"}, {"type": "作案工具", "argument": "铁钳子"}, {"type": "盗窃获利", "argument": "3000余元"}]}
{"text": "后四人又行至***路与**路十字西北角，仇某某、赵某某、张某某负责望风，胡某某使用破窗工具砸碎被害人石某某停放在此处的陕A****3黑色大众迈腾轿车副驾驶玻璃，从车内盗得深咖色女士小包一个，内有现金人民币160余元、银行卡、身份证等物品。", "entity_list": [{"type": "被告人", "argument": "仇某某"}, {"type": "被告人", "argument": "赵某某"}, {"type": "被告人", "argument": "张某某"}, {"type": "被告人", "argument": "胡某某"}, {"type": "被害人", "argument": "石某某"}, {"type": "被盗货币", "argument": "现金人民币160余元"}, {"type": "被盗物品", "argument": "深咖色女士小包一个"}, {"type": "被盗物品", "argument": "银行卡"}, {"type": "被盗物品", "argument": "身份证"}, {"type": "作案地点", "argument": "***路与**路十字西北角"}, {"type": "作案工具", "argument": "破窗工具"}]}
{"text": "后康某某、千某某在浦坝港镇***村路段被公安机关抓获，被盗的三轮摩托车被追回。", "entity_list": [{"type": "被告人", "argument": "康某某"}, {"type": "被告人", "argument": "千某某"}, {"type": "被盗物品", "argument": "三轮摩托车"}, {"type": "组织机构", "argument": "公安机关"}]}
{"text": "具体分述如下：1.2017年3月下旬的一天下午，被告人朱某某至苏州市吴江区**镇**村垃圾处理站被害人杨某某一家居住的彩钢板房，采用上述手段，入户窃得被害人杨某某现金人民币100元。", "entity_list": [{"type": "被告人", "argument": "朱某某"}, {"type": "被害人", "argument": "杨某某"}, {"type": "被盗货币", "argument": "现金人民币100元"}, {"type": "作案时间", "argument": "2017年3月下旬的一天下午"}, {"type": "作案地点", "argument": "苏州市吴江区**镇**村垃圾处理站"}, {"type": "作案地点", "argument": "杨某某一家居住的彩钢板房"}]}
{"text": "3.2017年5月25日晚上，被告人朱某某至苏州市吴江区**镇**大道一无名理发店内，采用上述手段，窃得被害人吴某某的现金人民币500余元。", "entity_list": [{"type": "被告人", "argument": "朱某某"}, {"type": "被告人", "argument": "吴某某"}, {"type": "被盗货币", "argument": "现金人民币500余元"}, {"type": "作案时间", "argument": "2017年5月25日晚上"}, {"type": "作案地点", "argument": "苏州市吴江区**镇**大道一无名理发店内"}]}
{"text": "案发后，公安机关已追回部分赃款赃物，并已分别发还给被害人曹某某、魏某某。", "entity_list": [{"type": "被害人", "argument": "曹某某"}, {"type": "被害人", "argument": "魏某某"}, {"type": "被盗物品", "argument": "赃款赃物"},{"type":"组织机构","argument":"公安机关"}]}
{"text": "破案后赃物无法追回。", "entity_list": []}
{"text": "后发现**路***酒店后面的**棋牌室楼下，停放着一辆车牌号为桂林****的比德文58774型电动车，被告人夏某某即用携带的钥匙打开该车的U型锁，并用携带的电动车钥匙打开电门锁，将该车盗走。", "entity_list": [{"type": "被告人", "argument": "夏某某"}, {"type": "被盗物品", "argument": "一辆车牌号为桂林****的比德文58774型电动车"}, {"type": "被盗物品", "argument": "车"}, {"type": "作案地点", "argument": "**路***酒店后面的**棋牌室楼下"}, {"type": "作案工具", "argument": "钥匙"}, {"type": "作案工具", "argument": "电动车钥匙"}]}
{"text": "2、2018年3月2日17时许，被告人邸某某在锦州**公司原材料库内，窃得一根直径35mm、长度500mm的白钢棒藏于家中。", "entity_list": [{"type": "被告人", "argument": "邸某某"}, {"type": "被盗物品", "argument": "一根直径35mm、长度500mm的白钢棒"}, {"type": "作案时间", "argument": "2018年3月2日17时许"}, {"type": "作案地点", "argument": "锦州**公司原材料库内"}]}
{"text": "4.2018年6月13日凌晨，被告人刘某某在威海高区***小区西门附近，拉开谭某某停放的鲁K*****号机动车车门（未锁），盗窃车内存放的现金1000元、吉美牌净水器一套。", "entity_list": [{"type": "被告人", "argument": "刘某某"}, {"type": "被害人", "argument": "谭某某"}, {"type": "被盗货币", "argument": "现金1000元"}, {"type": "被盗物品", "argument": "吉美牌净水器一套"}, {"type": "作案时间", "argument": "2018年6月13日凌晨"}, {"type": "作案地点", "argument": "威海高区***小区西门附近"}]}
{"text": "4、2018年7月24日凌晨，被告人李某某至山太原市迎泽区**大街***药房，以拉拽药房玻璃门的方式，进入药房后，将药房厨房内微波炉下的保险柜搬至药房外一胡同内，并用砖头将保险柜砸开，盗窃保险柜内现金1700余元后逃离现场。", "entity_list": [{"type": "被告人", "argument": "李某某"}, {"type": "被盗货币", "argument": "现金1700余元"}, {"type": "被盗物品", "argument": "保险柜"}, {"type": "被盗物品", "argument": "保险柜"}, {"type": "被盗物品", "argument": "保险柜"}, {"type": "作案时间", "argument": "2018年7月24日凌晨"}, {"type": "作案地点", "argument": "太原市迎泽区**大街***药房"}, {"type": "作案工具", "argument": "砖头"}]}
{"text": "事后，公安机关在抓获被告人王某某时，在其身上查获，随后发还给了被害人张某某。", "entity_list": [{"type": "被告人", "argument": "王某某"}, {"type": "被害人", "argument": "张某某"},{"type": "组织机构", "argument": "公安机关"}]}
{"text": "1、2018年6月27日0时许，王某某伙同李某某（另案）在大方县羊场镇**村**组余某某家门口将大方县**有限公司的28圈铝芯电线盗走，经鉴定，被盗电线价值人民币8064.00元。", "entity_list": [{"type": "被告人", "argument": "王某某"}, {"type": "被告人", "argument": "李某某"}, {"type": "物品价值", "argument": "人民币8064.00元"}, {"type": "被盗物品", "argument": "28圈铝芯电线"}, {"type": "被盗物品", "argument": "被盗电线"}, {"type": "作案时间", "argument": "2018年6月27日0时许"}, {"type": "作案地点", "argument": "大方县羊场镇**村**组余某某家门口"}, {"type": "组织机构", "argument": "大方县**有限公司"}]}
{"text": "盗窃得手后，被告人蔡某将该车以人民币700元的价格，销赃至小榄镇**路**号**摩托车车行。", "entity_list": [{"type": "被告人", "argument": "蔡某"}, {"type": "被盗物品", "argument": "该车"}, {"type": "盗窃获利", "argument": "人民币700元"}]}
{"text": "黄某某将该摩托车卖给阿六，得到价值500元的5包海洛因和现金200元，其分给阿某1包海洛因，剩余的海洛因和现金均被其用掉。", "entity_list": [{"type": "被告人", "argument": "黄某某"}, {"type": "被告人", "argument": "阿六"}, {"type": "被告人", "argument": "阿某"}, {"type": "物品价值", "argument": "500元"}, {"type": "被盗物品", "argument": "摩托车"}, {"type": "盗窃获利", "argument": "现金200元"}]}
{"text": "综上，被告人陈某共实施盗窃3次，盗窃财物共计价值人民币5806.4元。", "entity_list": [{"type": "物品价值", "argument": "人民币5806.4元"},{"type": "被告人", "argument": "陈某"}]}
{"text": "破案后，缴回的赃款、赃物已发还韩某然。", "entity_list": [{"type": "被害人", "argument": "韩某然"}]}
{"text": "5.2018年6月初的一天晚上，被告人代某某骑电瓶车来到**县**镇**工业区**村**纽扣厂旁的桥上，用自带的剪刀剪断被害人丁某某停放在此的皖K*****蓝色货车上的电瓶线并窃取电瓶2只，事后以人民币320元的价格销赃。", "entity_list": [{"type": "被告人", "argument": "代某某"}, {"type": "被害人", "argument": "丁某某"}, {"type": "被盗物品", "argument": "电瓶2只"}, {"type": "作案时间", "argument": "2018年6月初的一天晚上"}, {"type": "作案地点", "argument": "**县**镇**工业区**村**纽扣厂旁的桥上"}, {"type": "作案工具", "argument": "电瓶车"}, {"type": "作案工具", "argument": "剪刀"}, {"type": "盗窃获利", "argument": "人民币320元"}]}
{"text": "1、2016年12月5日7时许，被告人刘某某窜至本市东区十九冶医院住院楼**病房，将张某甲放在**病床挎包内的现金人民币1900元盗走，赃款被挥霍。", "entity_list": [{"type": "被告人", "argument": "刘某某"}, {"type": "被害人", "argument": "张某甲"}, {"type": "被盗货币", "argument": "现金人民币1900元"}, {"type": "作案时间", "argument": "2016年12月5日7时许"}, {"type": "作案地点", "argument": "本市东区十九冶医院住院楼**病房"}]}
{"text": "5、2017年10月2日，被告人刘某某、许某某预谋后窜至本市**街**号**栋挡墙治理工程施工工地，将罗某某放在工地上的凯尔达牌2X7-630型电焊机及电源线（价值人民币2673元）盗走。", "entity_list": [{"type": "被告人", "argument": "刘某某"}, {"type": "被告人", "argument": "许某某"}, {"type": "被害人", "argument": "罗某某"}, {"type": "物品价值", "argument": "人民币2673元"}, {"type": "被盗物品", "argument": "凯尔达牌2X7-630型电焊机"}, {"type": "被盗物品", "argument": "电源线"}, {"type": "作案时间", "argument": "2017年10月2日"}, {"type": "作案地点", "argument": "本市**街**号**栋挡墙治理工程施工工地"}]}
{"text": "2、2018年8月13日傍晚，被告人白某某在本区**街道粮油市场**区**号被害人王某乙的店铺，窃得东北人家松花江香米6袋，共计价值546元。", "entity_list": [{"type": "被告人", "argument": "白某某"}, {"type": "被害人", "argument": "王某乙"}, {"type": "物品价值", "argument": "546元"}, {"type": "被盗物品", "argument": "东北人家松花江香米6袋"}, {"type": "作案时间", "argument": "2018年8月13日傍晚"}, {"type": "作案地点", "argument": "本区**街道粮油市场**区**号被害人王某乙的店铺"}]}
{"text": "4、2018年8月21日傍晚，被告人白某某在本区**街道粮油市场**区**号被害人吴某某开设的**粮行，窃得兄弟情盘锦人家大米4袋，价值480元。", "entity_list": [{"type": "被告人", "argument": "白某某"}, {"type": "被害人", "argument": "吴某某"}, {"type": "物品价值", "argument": "480元"}, {"type": "被盗物品", "argument": "兄弟情盘锦人家大米4袋"}, {"type": "作案时间", "argument": "2018年8月21日傍晚"}, {"type": "作案地点", "argument": "本区**街道粮油市场**区**号被害人吴某某开设的**粮行"}]}
{"text": "案发后，被告人白某某家属退赔被害人张某某568元，退赔被害人王某甲390元，退赔被害人王某乙630元，退赔被害人吴某某500元。", "entity_list": [{"type": "被告人", "argument": "白某某"}, {"type": "被害人", "argument": "张某某"}, {"type": "被害人", "argument": "王某甲"}, {"type": "被害人", "argument": "王某乙"}, {"type": "被害人", "argument": "吴某某"}]}
{"text": "被告人郑某某到案后如实供述自己的罪行。", "entity_list": [{"type": "被告人", "argument": "郑某某"}]}
{"text": "2018年4月4日凌晨，被告人杨某某与被害人朱某某一同在*县**广场**网吧上网。", "entity_list": [{"type": "被告人", "argument": "杨某某"}, {"type": "被害人", "argument": "朱某某"}, {"type": "作案地点", "argument": "*县**广场**网吧"}]}
{"text": "综上，犯罪嫌疑人杨某某共计盗窃人民币13000元，给被害人朱某某造成经济损失13116.67元。", "entity_list": [{"type": "被告人", "argument": "杨某某"}, {"type": "被害人", "argument": "朱某某"}, {"type": "被盗货币", "argument": "人民币13000元"}, {"type": "物品价值", "argument": "13116.67元"}]}
{"text": "4、2018年3月21日中午，刘某某窜至中国*甲公司**县**镇**村7组基站，盗割机房内35mm型电缆线2米。", "entity_list": [{"type": "被告人", "argument": "刘某某"}, {"type": "被盗物品", "argument": "35mm型电缆线2米"}, {"type": "作案时间", "argument": "2018年3月21日中午"}, {"type": "作案地点", "argument": "中国*甲公司**县**镇**村7组基站"}]}
{"text": "每次红包转账都是2000元的，转完红包后将所有转账记录全部删除。", "entity_list": [{"type": "被盗货币", "argument": "2000元"}]}
{"text": "1、2017年1月16日凌晨，被告人迟某甲驾驶红色比亚迪出租车由***开到**市内，在**市**区**公寓小区附近，用事先准备好的千斤顶及轮胎扳手将被害人丁某某停放在**公寓B9号楼北侧的辽H****7起亚K2轿车的四个轮胎卸下后盗走，经鉴定价值人民币2800元，而后通过网络将赃物出售，所得赃款人民币600元用于偿还购买毒品的欠款。", "entity_list": [{"type": "被告人", "argument": "迟某甲"}, {"type": "被害人", "argument": "丁某某"}, {"type": "物品价值", "argument": "人民币2800元"}, {"type": "被盗物品", "argument": "辽H****7起亚K2轿车的四个轮胎"}, {"type": "作案时间", "argument": "2017年1月16日凌晨"}, {"type": "作案地点", "argument": "**市**区**公寓小区附近"}, {"type": "作案地点", "argument": "**公寓B9号楼北侧"}, {"type": "作案工具", "argument": "红色比亚迪出租车"}, {"type": "作案工具", "argument": "千斤顶"}, {"type": "作案工具", "argument": "轮胎扳手"}, {"type": "盗窃获利", "argument": "人民币600元"}]}
{"text": "民警至现场将被告人李某某带至公安机关，并扣押其三轮摩托车一辆及车厢内的赃物200斤，同时扣押其作案工具老虎钳、起子各一把。", "entity_list": [{"type": "被告人", "argument": "李某某"}, {"type": "作案工具", "argument": "老虎钳"}, {"type": "作案工具", "argument": "起子"},{"type": "组织机构", "argument": "公安机关"}]}
{"text": "2018年4月11日20时许，被告人谢某某发现停放在本市**镇**路***号吉利汽车门前的汽车后排右边门玻璃压条被人用胶水毁坏（维修费用430元人民币)，遂萌发报复念头。", "entity_list": [{"type": "被告人", "argument": "谢某某"}, {"type": "物品价值", "argument": "430元人民币"}, {"type": "作案地点", "argument": "本市**镇**路***号吉利汽车门前"}]}
{"text": "3.2016年10月底的一晚，卞某某在**市**区***公司附近窃得一辆白色电动车，后将该车借给其朋友宋某某使用。", "entity_list": [{"type": "被告人", "argument": "卞某某"}, {"type": "被盗物品", "argument": "一辆白色电动车"}, {"type": "作案时间", "argument": "2016年10月底的一晚"}, {"type": "作案地点", "argument": "**市**区***公司附近"}]}
{"text": "具体事实如下：1.2018年6月6日凌晨1时许，被告人吴某某在**区大石坝******网咖内，趁被害人侯某某在网咖机位熟睡之机，将侯某某放在桌上的一部黑色VIVOX21A手机（价值人民币2935元）盗走并逃离现场。", "entity_list": [{"type": "被告人", "argument": "吴某某"}, {"type": "被害人", "argument": "侯某某"}, {"type": "被害人", "argument": "侯某某"}, {"type": "物品价值", "argument": "人民币2935元"}, {"type": "被盗物品", "argument": "一部黑色VIVOX21A手机"}, {"type": "作案时间", "argument": "2018年6月6日凌晨1时许"}, {"type": "作案地点", "argument": "**区大石坝******网咖内"}]}
{"text": "2018年4月22日0时50分许，被告人王某甲来到**大学**学院西院，借助女生宿舍楼外侧楼梯爬窗进入宿舍楼，在313寝室内，趁被害人史某某熟睡之机，盗走其放在枕边的OPPOR11ST手机一部（经鉴定价值人民币1300元），后王某甲又来到501寝室，趁被害人柳艳渟熟睡之机，盗走其放在床边的VIVOX9SPLUS手机一部（经鉴定价值人民币1000元），趁同屋被害人张某某熟睡之机，盗走其放在枕边的OPPOA59手机一部（经鉴定价值人民币400元），被惊醒的张某某发现后，王某甲迅速逃离现场。", "entity_list": [{"type": "被告人", "argument": "王某甲"}, {"type": "被告人", "argument": "王某甲"}, {"type": "被告人", "argument": "王某甲"}, {"type": "被害人", "argument": "史某某"}, {"type": "被害人", "argument": "柳艳渟"}, {"type": "被害人", "argument": "张某某"}, {"type": "被害人", "argument": "张某某"}, {"type": "物品价值", "argument": "人民币1300元"}, {"type": "物品价值", "argument": "人民币1000元"}, {"type": "物品价值", "argument": "人民币400元"}, {"type": "被盗物品", "argument": "OPPOR11ST手机一部"}, {"type": "被盗物品", "argument": "VIVOX9SPLUS手机一部"}, {"type": "被盗物品", "argument": "OPPOA59手机一部"}, {"type": "作案时间", "argument": "2018年4月22日0时50分许"}, {"type": "作案地点", "argument": "**大学**学院西院"}, {"type": "作案地点", "argument": "313寝室内"}, {"type": "作案地点", "argument": "501寝室"}]}
{"text": "案发后，被害人罗某乙出具谅解书，对被告人罗某甲表示谅解。", "entity_list": [{"type": "被告人", "argument": "罗某甲"}, {"type": "被害人", "argument": "罗某乙"}]}
{"text": "2017年7至10月期间，被告人姚某某先后至**市**区***路、**路等地，盗窃作案5起，窃得赃物合计价值人民币8350元。", "entity_list": [{"type": "被告人", "argument": "姚某某"}, {"type": "物品价值", "argument": "人民币8350元"}, {"type": "作案时间", "argument": "2017年7至10月期间"}, {"type": "作案地点", "argument": "**市**区***路、**路等地"}]}
{"text": "具体事实如下：1.2017年7月31日晚上，被告人姚某某至**市**区***路126-6号“铂纳私人定制门市”门口，窃得被害人汪某某放在电瓶车龙头储物盒里的OPPO牌R9sPLus型手机1部，价值人民币2120元。", "entity_list": [{"type": "被告人", "argument": "姚某某"}, {"type": "被害人", "argument": "汪某某"}, {"type": "物品价值", "argument": "人民币2120元"}, {"type": "被盗物品", "argument": "OPPO牌R9sPLus型手机1部"}, {"type": "作案时间", "argument": "2017年7月31日晚上"}, {"type": "作案地点", "argument": "**市**区***路126-6号“铂纳私人定制门市”门口"}]}
{"text": "并于当日清晨在**县**镇东门市场卖给舒某某，所得价款600余元用于归还债务和购买化肥等。", "entity_list": [{"type": "盗窃获利", "argument": "600余元"}]}
{"text": "2018年2月6日，被告人郭某某驾驶冀J7****蓝色轿车窜至阜城县民俗博物馆东侧**家属院，趁被害人钱某某家中无人，用开锁工具打开房门，在钱某某家窃取黄金长命锁一个、项链、手链各一条、耳钉一副，后黄金长命锁销赃卖得1800元。", "entity_list": [{"type": "被告人", "argument": "郭某某"}, {"type": "被害人", "argument": "钱某某"}, {"type": "被害人", "argument": "钱某某"}, {"type": "被盗物品", "argument": "黄金长命锁一个"}, {"type": "被盗物品", "argument": "项链"}, {"type": "被盗物品", "argument": "手链"}, {"type": "被盗物品", "argument": "耳钉一副"}, {"type": "作案时间", "argument": "2018年2月6日"}, {"type": "作案地点", "argument": "阜城县民俗博物馆东侧**家属院"}, {"type": "作案地点", "argument": "钱某某家"}, {"type": "作案地点", "argument": "钱某某家"}, {"type": "作案工具", "argument": "冀J7****蓝色轿车"}, {"type": "作案工具", "argument": "开锁工具"}, {"type": "盗窃获利", "argument": "1800元"}]}
{"text": "现被告人郭某某家属已对被害人钱某某、杨某某、袁某某进行赔偿，被害人钱某某、杨某某、袁某某已对被告人郭某某予以谅解。", "entity_list": [{"type": "被告人", "argument": "郭某某"}, {"type": "被告人", "argument": "郭某某"}, {"type": "被害人", "argument": "钱某某"}, {"type": "被害人", "argument": "杨某某"}, {"type": "被害人", "argument": "袁某某"}, {"type": "被害人", "argument": "钱某某"}, {"type": "被害人", "argument": "杨某某"}, {"type": "被害人", "argument": "袁某某"}]}
{"text": "具体事实分述如下：1、2014年9月29日下午13时许，被告人邱某某伙同吕某某趁**有限公司**船厂**扩建项目部无人看守之际，以处理废旧钢材的方式，窃取项目部废旧钢材1.38吨及其他物资，价值人民币2508元；", "entity_list": [{"type": "被告人", "argument": "邱某某"}, {"type": "被告人", "argument": "吕某某"}, {"type": "物品价值", "argument": "人民币2508元"}, {"type": "被盗物品", "argument": "项目部废旧钢材1.38吨"}, {"type": "作案时间", "argument": "2014年9月29日下午13时许"}]}
{"text": "次日凌晨1时，该三人来到**县**镇**村**街**号对面停车场，用扳手撬开车头锁后盗走被害人严某某停放在此处的浙C****号**牌二轮摩托车。", "entity_list": [{"type": "被害人", "argument": "严某某"}, {"type": "被盗物品", "argument": "浙C****号**牌二轮摩托车"}, {"type": "作案时间", "argument": "次日凌晨1时"}, {"type": "作案地点", "argument": "**县**镇**村**街**号对面停车场"}, {"type": "作案工具", "argument": "扳手"}]}
{"text": "后被告人陶某某以人民币700元的价格将该猪卖给他人。", "entity_list": [{"type": "被告人", "argument": "陶某某"}, {"type": "盗窃获利", "argument": "人民币700元"},{"type": "被盗物品", "argument": "猪"}]}
{"text": "公安机关查获了上述水泵以及蜂桶。", "entity_list": [{"type": "被盗物品", "argument": "水泵"}, {"type": "被盗物品", "argument": "蜂桶"},{"type": "组织机构", "argument": "公安机关"}]}
{"text": "被告人杨某某、被告人游金先和余某某将上述物品寄卖后，获得人民币6620元。", "entity_list": [{"type": "被告人", "argument": "杨某某"}, {"type": "被告人", "argument": "游金先"}, {"type": "被告人", "argument": "余某某"}, {"type": "盗窃获利", "argument": "人民币6620元"}]}
{"text": "2.2018年4月2日13时许，被告人谭某某、赵某某伙同同案人吴某某、何某某在**市**区**镇**路**号“**种子店”，假装购物，趁被害人冯某某不备，将一部白色VIVOY51t1手机盗走。", "entity_list": [{"type": "被告人", "argument": "谭某某"}, {"type": "被告人", "argument": "赵某某"}, {"type": "被告人", "argument": "吴某某"}, {"type": "被告人", "argument": "何某某"}, {"type": "被害人", "argument": "冯某某"}, {"type": "被盗物品", "argument": "一部白色VIVOY51t1手机"}, {"type": "作案时间", "argument": "2018年4月2日13时许"}, {"type": "作案地点", "argument": "**市**区**镇**路**号“**种子店”"}]}
{"text": "经**县价格认证中心认定，该车价值1478元。", "entity_list": [{"type": "物品价值", "argument": "1478元"}, {"type": "被盗物品", "argument": "该车"}, {"type": "组织机构", "argument": "**县价格认证中心"}]}
{"text": "被告人王某甲将所盗电动自行车卖于王某丁非法获利470余元，后挥霍。", "entity_list": [{"type": "被告人", "argument": "王某甲"}, {"type": "被盗物品", "argument": "所盗电动自行车"}, {"type": "盗窃获利", "argument": "470余元"}]}
{"text": "4、2018年7月份的一天晚上，被告人林某某在**县**镇**村**村民组，将该组村民徐某某堆放在住宅边的600斤稻谷盗走，后被追回。", "entity_list": [{"type": "被告人", "argument": "林某某"}, {"type": "被害人", "argument": "徐某某"}, {"type": "被盗物品", "argument": "600斤稻谷"}, {"type": "作案时间", "argument": "2018年7月份的一天晚上"}, {"type": "作案地点", "argument": "**县**镇**村**村民组"}]}
{"text": "经乐清市价格认证中心认定，价值人民币790元。", "entity_list": [{"type": "物品价值", "argument": "人民币790元"}, {"type": "组织机构", "argument": "乐清市价格认证中心"}]}
{"text": "随后，曾某某编造理由让林某某发微信红包，获取了林某某手机解锁和微信支付的密码。", "entity_list": [{"type": "被告人", "argument": "曾某某"}, {"type": "被害人", "argument": "林某某"}, {"type": "被害人", "argument": "林某某"}]}
{"text": "3.2018年5月13日，被告人江某某驾驶摩托车到**县**镇**村**阁，在**阁停车场其用手将停放在该停车场内的一辆面包车车窗玻璃拉裂，并用脚将玻璃踹碎，后将面包车内一双肩包盗走，双肩包内有笔记本电脑一台，杂物若干；", "entity_list": [{"type": "被告人", "argument": "江某某"}, {"type": "被盗物品", "argument": "一双肩包"}, {"type": "被盗物品", "argument": "笔记本电脑一台"}, {"type": "被盗物品", "argument": "杂物若干"}, {"type": "作案时间", "argument": "2018年5月13日"}, {"type": "作案地点", "argument": "**县**镇**村**阁"}, {"type": "作案地点", "argument": "**阁停车场"}, {"type": "作案工具", "argument": "摩托车"}]}
{"text": "5.2018年6月21日，被告人江某某驾驶闽******摩托车到**县**镇**村，后其一人步行至青竹境庙内，其用手将寺庙内功德箱拉开从功德箱内盗走人民币87元。", "entity_list": [{"type": "被告人", "argument": "江某某"}, {"type": "被盗货币", "argument": "人民币87元"}, {"type": "作案时间", "argument": "2018年6月21日"}, {"type": "作案地点", "argument": "**县**镇**村"},{"type": "作案地点", "argument": "青竹境庙内"}, {"type": "作案工具", "argument": "闽******摩托车"}]}
{"text": "期间，周某某2018年5月24日通过裴某某手机支付宝购物盗用的人民币230.31元，被裴某某发现后，周某某用现金归还了裴某某；", "entity_list": [{"type": "被告人", "argument": "周某某"}, {"type": "被告人", "argument": "周某某"}, {"type": "被害人", "argument": "裴某某"}, {"type": "被害人", "argument": "裴某某"}, {"type": "被害人", "argument": "裴某某"}, {"type": "被盗货币", "argument": "人民币230.31元"}, {"type": "作案时间", "argument": "2018年5月24日"}]}
{"text": "2.被告人陈某甲于2018年6月19日早上，至**市**镇**楼梯间，采用溜门进入的方式，窃得被害人赵某甲放在屋内桌上的现金人民币13元，后至卖场楼下停车场，采用拉开车门的方式，窃得被害人赵某甲汽车副驾驶位上价值人民币720元的华为麦芒5手机1部。", "entity_list": [{"type": "被告人", "argument": "陈某甲"}, {"type": "被害人", "argument": "赵某甲"}, {"type": "被害人", "argument": "赵某甲"}, {"type": "被盗货币", "argument": "现金人民币13元"}, {"type": "物品价值", "argument": "人民币720元"}, {"type": "被盗物品", "argument": "华为麦芒5手机1部"}, {"type": "作案时间", "argument": "2018年6月19日早上"}, {"type": "作案地点", "argument": "**市**镇**楼梯间"},{"type": "作案地点", "argument": "卖场楼下停车场"}]}
{"text": "经认定，该被盗3桶醇基液体燃料价值人民币240元。", "entity_list": [{"type": "物品价值", "argument": "人民币240元"}, {"type": "被盗物品", "argument": "被盗3桶醇基液体燃料"}]}
{"text": "3.2017年6月24日，被告人卢某某撬门进入被害人李某某位于**县**镇***路**号*栋附*号的门市（未开张的豆花门市）内，窃走FM180高速自动分渣豆浆机1台、不锈钢桶1个、不锈钢盆7个。", "entity_list": [{"type": "被告人", "argument": "卢某某"}, {"type": "被害人", "argument": "李某某"}, {"type": "被盗物品", "argument": "FM180高速自动分渣豆浆机1台"}, {"type": "被盗物品", "argument": "不锈钢桶1个"}, {"type": "被盗物品", "argument": "不锈钢盆7个"}, {"type": "作案时间", "argument": "2017年6月24日"}, {"type": "作案地点", "argument": "**县**镇***路**号*栋附*号的门市（未开张的豆花门市）内"}]}
{"text": "5.2018年6月10日凌晨1时许，被告人江某甲在**镇中国邮政储蓄银行门口，乘停放在路边的闽E*****小汽车车门未上锁之机，打开车门盗走被害人陈某乙的七匹狼香烟（金）7包。", "entity_list": [{"type": "被告人", "argument": "江某甲"}, {"type": "被害人", "argument": "陈某乙"}, {"type": "被盗物品", "argument": "七匹狼香烟（金）7包"}, {"type": "作案时间", "argument": "2018年6月10日凌晨1时许"}, {"type": "作案地点", "argument": "**镇中国邮政储蓄银行门口"}]}
{"text": "2018年1月12日，被告人谈某某伙同陈某某(另案处理)流窜至**市**欲进行扒窃。", "entity_list": [{"type": "被告人", "argument": "谈某某"}, {"type": "被告人", "argument": "陈某某"}, {"type": "作案时间", "argument": "2018年1月12日"}, {"type": "作案地点", "argument": "**市**"}]}
{"text": "2018年5至6月间，被告人司马**至**市**镇、**街道等地，采用乘隙、推门的方式实施盗窃作案四次，窃得人民币1606元、“江小白”牌白酒两箱，白酒价值864元，款物共计价值人民币2470元。", "entity_list": [{"type": "被告人", "argument": "司马**"}, {"type": "被盗货币", "argument": "人民币1606元"}, {"type": "物品价值", "argument": "864元"}, {"type": "物品价值", "argument": "人民币2470元"}, {"type": "被盗物品", "argument": "“江小白”牌白酒两箱"}, {"type": "被盗物品", "argument": "白酒"}, {"type": "作案时间", "argument": "2018年5至6月间"}, {"type": "作案地点", "argument": "**市**镇"}, {"type": "作案地点", "argument": "**街道等地"}]}
{"text": "具体事实分述如下：1.2018年5月4日下午，被告人司马**至**市**镇万客隆超市门口，采用乘隙的方式窃得一汽车内人民币206元。", "entity_list": [{"type": "被告人", "argument": "司马**"}, {"type": "被盗货币", "argument": "人民币206元"}, {"type": "作案时间", "argument": "2018年5月4日下午"}, {"type": "作案地点", "argument": "**市**镇万客隆超市门口"}]}
{"text": "经常州市价格认定局鉴定，该手机价值人民币1000元。", "entity_list": [{"type": "物品价值", "argument": "人民币1000元"}, {"type": "被盗物品", "argument": "该手机"}, {"type": "组织机构", "argument": "常州市价格认定局"}]}
{"text": "经攀枝花市仁和区价格认证中心认定，被盗手机价值1963.65元。", "entity_list": [{"type": "物品价值", "argument": "1963.65元"}, {"type": "被盗物品", "argument": "被盗手机"}, {"type": "组织机构", "argument": "攀枝花市仁和区价格认证中心"}]}
{"text": "经攀枝花市仁和区价格认证中心认定，被盗手机价值1249.12元。", "entity_list": [{"type": "物品价值", "argument": "1249.12元"}, {"type": "被盗物品", "argument": "被盗手机"}, {"type": "组织机构", "argument": "攀枝花市仁和区价格认证中心"}]}
{"text": "一、被告人黄某某伙同李某甲等人于2016年11月，在**市**区****停车场出口北侧，窃取被害人赵某某白色别克GL8京N1****商务车一辆（价值人民币149600元）。", "entity_list": [{"type": "被告人", "argument": "黄某某"}, {"type": "被告人", "argument": "李某甲"}, {"type": "被害人", "argument": "赵某某"}, {"type": "物品价值", "argument": "人民币149600元"}, {"type": "被盗物品", "argument": "白色别克GL8京N1****商务车一辆"}, {"type": "作案时间", "argument": "2016年11月"}, {"type": "作案地点", "argument": "**市**区****停车场出口北侧"}]}
{"text": "三、被告人黄某某伙同闫某某、李某甲，于2016年11月，在**市**区****东门外，窃取被害人李某乙黑色奥迪A6京J2****轿车一辆（价值人民币60000元）。", "entity_list": [{"type": "被告人", "argument": "黄某某"}, {"type": "被告人", "argument": "闫某某"}, {"type": "被告人", "argument": "李某甲"}, {"type": "被害人", "argument": "李某乙"}, {"type": "物品价值", "argument": "人民币60000元"}, {"type": "被盗物品", "argument": "黑色奥迪A6京J2****轿车一辆"}, {"type": "作案时间", "argument": "2016年11月"}, {"type": "作案地点", "argument": "**市**区****东门外"}]}
{"text": "被告人艾某某某·某某某某、艾某某·某某某等人共谋盗窃后，二人于2018年1月15日16时许骑行摩托车至**市**区***沟世纪英皇南塔楼下，由艾某某某·某某某某在此处扒走被害人庞某某的一部价值人民币4048元的苹果8手机，艾某某·某某某负责接应，后二人骑行摩托车离开。", "entity_list": [{"type": "被告人", "argument": "艾某某某·某某某某"}, {"type": "被告人", "argument": "艾某某·某某某"}, {"type": "被告人", "argument": "艾某某某·某某某某"}, {"type": "被告人", "argument": "艾某某·某某某"}, {"type": "被害人", "argument": "庞某某"}, {"type": "物品价值", "argument": "人民币4048元"}, {"type": "被盗物品", "argument": "苹果8手机"}, {"type": "作案时间", "argument": "2018年1月15日16时许"}, {"type": "作案地点", "argument": "**市**区***沟世纪英皇南塔楼下"}, {"type": "作案工具", "argument": "摩托车"}, {"type": "作案工具", "argument": "摩托车"}]}
{"text": "经洋县价格认证中心鉴定，被盗摩托车价值为5200元。", "entity_list": [{"type": "物品价值", "argument": "5200元"}, {"type": "被盗物品", "argument": "被盗摩托车"}, {"type": "组织机构", "argument": "洋县价格认证中心"}]}
{"text": "姚某明知该车是盗窃所得的情况下以1200元的价格卖给被告人祝某某，祝某某将该车买回后自用。", "entity_list": [{"type": "被告人", "argument": "姚某"}, {"type": "被告人", "argument": "祝某某"}, {"type": "被告人", "argument": "祝某某"}, {"type": "盗窃获利", "argument": "1200元"},{"type": "被盗物品", "argument": "该车"}]}
{"text": "具体分述如下：1-3.2017年4月4日夜里至次日凌晨，被告人井某某伙同张某甲（另案处理）至宿迁市沐阳县**镇**小区盗窃安心牌炫彩电动自行车一辆。", "entity_list": [{"type": "被告人", "argument": "井某某"}, {"type": "被告人", "argument": "张某甲"}, {"type": "被盗物品", "argument": "安心牌炫彩电动自行车一辆"}, {"type": "作案时间", "argument": "2017年4月4日夜里至次日凌晨"}, {"type": "作案地点", "argument": "宿迁市沐阳县**镇**小区"}]}
{"text": "经鉴定，被盗VIVOX20手机价格为1800元，被盗OPPO牌A57手机价格为600元。", "entity_list": [{"type": "物品价值", "argument": "1800元"}, {"type": "物品价值", "argument": "600元"}, {"type": "被盗物品", "argument": "被盗VIVOX20手机"}, {"type": "被盗物品", "argument": "被盗OPPO牌A57手机"}]}
{"text": "随后，被告人郑某某又采取相同手段，进入到天津市西青区**镇**园**号楼**门**室被害人于某某的住处，盗取被害人于某某放在屋内的VIVOX5M手机一部、身份证一张、银行卡十余张。", "entity_list": [{"type": "被告人", "argument": "郑某某"}, {"type": "被害人", "argument": "于某某"}, {"type": "被害人", "argument": "于某某"}, {"type": "被盗物品", "argument": "VIVOX5M手机一部"}, {"type": "被盗物品", "argument": "身份证一张"}, {"type": "被盗物品", "argument": "银行卡十余张"}, {"type": "作案地点", "argument": "天津市西青区**镇**园**号楼**门**室被害人于某某的住处"}]}
{"text": "二、2018年5月27日凌晨，被告人唐某某、某某丙经事前商量，由唐某某带路，结伙至青浦区徐泾镇沪青平公路**弄**号**室，后唐某某望风，某某丙攀爬钻窗入室，窃得被害人叶某甲现金900元人民币。", "entity_list": [{"type": "被告人", "argument": "唐某某"}, {"type": "被告人", "argument": "某某丙"}, {"type": "被告人", "argument": "唐某某"}, {"type": "被告人", "argument": "唐某某"}, {"type": "被告人", "argument": "某某丙"}, {"type": "被害人", "argument": "叶某甲"}, {"type": "被盗货币", "argument": "现金900元人民币"}, {"type": "作案时间", "argument": "2018年5月27日凌晨"}, {"type": "作案地点", "argument": "青浦区徐泾镇沪青平公路**弄**号**室"}]}
{"text": "1、2017年6月28日晚，被告人孙某某伙同张某（已判）驾驶张某的宁A****4白色农用车在定边县南园子小学附近一处工地内盗窃被害人郝某某方木120根。", "entity_list": [{"type": "被告人", "argument": "孙某某"}, {"type": "被告人", "argument": "张某"}, {"type": "被告人", "argument": "张某"}, {"type": "被害人", "argument": "郝某某"}, {"type": "被盗物品", "argument": "方木120根"}, {"type": "作案时间", "argument": "2017年6月28日晚"}, {"type": "作案地点", "argument": "定边县南园子小学附近一处工地内"}, {"type": "作案工具", "argument": "宁A****4白色农用车"}]}
{"text": "经鉴定，赃物价值人民币104元。", "entity_list": [{"type": "物品价值", "argument": "人民币104元"}, {"type": "被盗物品", "argument": "赃物"}]}
{"text": "5、2018年3月28日，被告人涂某采取同样手段进入被害人高某某位于渭滨区****家中，盗走现金900元、普通项链2条、铂金项链1条、纪念章一套。", "entity_list": [{"type": "被告人", "argument": "涂某"}, {"type": "被害人", "argument": "高某某"}, {"type": "被盗货币", "argument": "现金900元"}, {"type": "被盗物品", "argument": "普通项链2条"}, {"type": "被盗物品", "argument": "铂金项链1条"}, {"type": "被盗物品", "argument": "纪念章一套"}, {"type": "作案时间", "argument": "2018年3月28日"}, {"type": "作案地点", "argument": "渭滨区****家中"}]}
{"text": "2、2017年12月27日，被告人汤某某、何某某伙同王某某（刑拘），租用康某某的一台湘******的棕色吉利车，经德山收费站至湖南华容，在华容县人民医院旁上了公交车，由何某某、汤某某作掩护，王某某手持剪刀负责扒窃，盗窃得一中年妇女手中的金手镯，该手镯重26.1克，该手镯现已被追回。", "entity_list": [{"type": "被告人", "argument": "汤某某"}, {"type": "被告人", "argument": "何某某"}, {"type": "被告人", "argument": "王某某"}, {"type": "被告人", "argument": "康某某"}, {"type": "被告人", "argument": "何某某"}, {"type": "被告人", "argument": "汤某某"}, {"type": "被告人", "argument": "王某某"}, {"type": "被盗物品", "argument": "金手镯"}, {"type": "作案时间", "argument": "2017年12月27日"}, {"type": "作案地点", "argument": "德山收费站"}, {"type": "作案地点", "argument": "德山收费站至湖南华容"}, {"type": "作案地点", "argument": "华容县人民医院旁"}, {"type": "作案工具", "argument": "一台湘******的棕色吉利车"}, {"type": "作案工具", "argument": "剪刀"}]}
{"text": "被告人周某于2018年4月3日至2018年7月31日期间，采用攀爬、钻窗入室、钥匙开汽车锁等手段先后分别进入无锡市梁溪区**苑**号**室、**苑**号**室等地，盗窃现金人民币3930元及墨镜一副。", "entity_list": [{"type": "被告人", "argument": "周某"}, {"type": "被盗货币", "argument": "现金人民币3930元"}, {"type": "被盗物品", "argument": "墨镜一副"}, {"type": "作案时间", "argument": "2018年4月3日至2018年7月31日期间"}, {"type": "作案地点", "argument": "无锡市梁溪区**苑**号**室"}, {"type": "作案地点", "argument": "**苑**号**室"}]}
{"text": "经物价部门鉴定，价值10935元。", "entity_list": [{"type": "物品价值", "argument": "10935元"}, {"type": "组织机构", "argument": "物价部门"}]}
{"text": "2.2017年9月6日，被告人甘某某、李某某（另案起诉）两人到***市**区东环路水景花园小区，从消防通道窗户翻入1号楼2单元2101室，窃取华为手机一部、现金130元。", "entity_list": [{"type": "被告人", "argument": "甘某某"}, {"type": "被告人", "argument": "李某某"}, {"type": "被盗货币", "argument": "现金130元"}, {"type": "被盗物品", "argument": "华为手机一部"}, {"type": "作案时间", "argument": "2017年9月6日"}, {"type": "作案地点", "argument": "***市**区东环路水景花园小区"}, {"type": "作案地点", "argument": "1号楼2单元2101室"}]}
{"text": "4.2017年8月18凌晨4时许，被告人谢某某伙同高某某、董某某（在逃）驾驶陕JVX***白色长安汽车窜至延安市志丹县事业社会综合大楼，将停放在路边的陕JY0***白色哈弗H9越野车副驾驶玻璃砸破盗窃车内VIVO手机一部、惠普笔记本一台。", "entity_list": [{"type": "被告人", "argument": "谢某某"}, {"type": "被告人", "argument": "高某某"}, {"type": "被告人", "argument": "董某某"}, {"type": "被盗物品", "argument": "VIVO手机一部"}, {"type": "被盗物品", "argument": "惠普笔记本一台"}, {"type": "作案时间", "argument": "2017年8月18凌晨4时许"}, {"type": "作案地点", "argument": "延安市志丹县事业社会综合大楼"}, {"type": "作案工具", "argument": "陕JVX***白色长安汽车"}]}
{"text": "经合浦县价格认证中心鉴定被盗的电动车价值780元。", "entity_list": [{"type": "物品价值", "argument": "780元"}, {"type": "被盗物品", "argument": "被盗的电动车"}, {"type": "组织机构", "argument": "合浦县价格认证中心"}]}
{"text": "经合浦县价格认证中心鉴定陈某某被盗的电动车价值720元。", "entity_list": [{"type": "被害人", "argument": "陈某某"}, {"type": "物品价值", "argument": "720元"}, {"type": "被盗物品", "argument": "电动车"}, {"type": "组织机构", "argument": "合浦县价格认证中心"}]}
{"text": "经闽侯县价格认证中心鉴定，上述被盗的电动车价值人民币3182元。", "entity_list": [{"type": "物品价值", "argument": "人民币3182元"}, {"type": "被盗物品", "argument": "电动车"}, {"type": "组织机构", "argument": "闽侯县价格认证中心"}]}
{"text": "6、2018年10月19日，被告人胡某某在张家口市桥东区容辰小区拉开失主曹某某停放的灰色广本轿车车门，盗窃钱包1个，内有现金人民币9200元。", "entity_list": [{"type": "被告人", "argument": "胡某某"}, {"type": "被害人", "argument": "曹某某"}, {"type": "被盗货币", "argument": "现金人民币9200元"}, {"type": "被盗物品", "argument": "钱包1个"}, {"type": "作案时间", "argument": "2018年10月19日"}, {"type": "作案地点", "argument": "张家口市桥东区容辰小区"}]}
{"text": "4、2018年5月下旬的一天下午，被告人程某某到临朐县**街道**村，盗窃于某某放置于门口小马扎上的OPPOR9S手机一部，经鉴定该手机价值人民币1000元。", "entity_list": [{"type": "被告人", "argument": "程某某"}, {"type": "被害人", "argument": "于某某"}, {"type": "物品价值", "argument": "人民币1000元"}, {"type": "被盗物品", "argument": "OPPOR9S手机一部"}, {"type": "作案时间", "argument": "2018年5月下旬的一天下午"}, {"type": "作案地点", "argument": "临朐县**街道**村"}]}
{"text": "7、2018年6月17日凌晨，被告人程某某到临朐县**街道**村**处，盗窃梁某某一辆比德文牌电动自行车，经鉴定该电动自行车价值人民币876元。", "entity_list": [{"type": "被告人", "argument": "程某某"}, {"type": "被害人", "argument": "梁某某"}, {"type": "物品价值", "argument": "人民币876元"}, {"type": "被盗物品", "argument": "一辆比德文牌电动自行车"}, {"type": "被盗物品", "argument": "电动自行车"}, {"type": "作案时间", "argument": "2018年6月17日凌晨"}, {"type": "作案地点", "argument": "临朐县**街道**村**处"}]}
{"text": "三人又来到中滩镇渠刘村，王某甲负责开车接应望风，陈某某、赏某某翻墙进入**村**组**号刘某甲家，偷走现金400元，黑色保温杯一个（没有发票未鉴定）。", "entity_list": [{"type": "被告人", "argument": "王某甲"}, {"type": "被告人", "argument": "陈某某"}, {"type": "被告人", "argument": "赏某某"}, {"type": "被害人", "argument": "刘某甲"}, {"type": "被盗货币", "argument": "现金400元"}, {"type": "被盗物品", "argument": "黑色保温杯一个"}, {"type": "作案地点", "argument": "中滩镇渠刘村"}, {"type": "作案地点", "argument": "**村**组**号刘某甲家"}]}
{"text": "2018年3月份的一天晚上，被告人陈某某伙同王某甲预谋盗窃，二人来到天水市麦积区**镇**村**庄**号，翻墙进入刘某乙家盗窃现金75元，中华牌香烟1包，价值70元；", "entity_list": [{"type": "被告人", "argument": "陈某某"}, {"type": "被告人", "argument": "王某甲"}, {"type": "被害人", "argument": "刘某乙"}, {"type": "被盗货币", "argument": "现金75元"}, {"type": "物品价值", "argument": "70元"}, {"type": "被盗物品", "argument": "中华牌香烟1包"}, {"type": "作案时间", "argument": "2018年3月份的一天晚上"}, {"type": "作案地点", "argument": "天水市麦积区**镇**村**庄**号"}, {"type": "作案地点", "argument": "刘某乙家"}]}
{"text": "经鉴定价值3000元。", "entity_list": [{"type": "物品价值", "argument": "3000元"}]}
{"text": "被告人熊定芝参与盗窃作案三起，盗窃的财物价值人民币5286元。", "entity_list": [{"type": "被告人", "argument": "熊定芝"}, {"type": "物品价值", "argument": "人民币5286元"}, {"type": "被盗物品", "argument": "财物"}]}
{"text": "1、2015年4月4日晚，被告人杨某某、雷某等人到仁寿县**镇街**花园**附近，将高涛停放在路边车牌号为粤******的奔驰S350轿车两侧反光镜镜片盗走，经鉴定，被盗反光镜镜片价值共计1422元。", "entity_list": [{"type": "被告人", "argument": "杨某某"}, {"type": "被告人", "argument": "雷某"}, {"type": "被害人", "argument": "高涛"}, {"type": "物品价值", "argument": "1422元"}, {"type": "被盗物品", "argument": "车牌号为粤******的奔驰s350轿车两侧反光镜镜片"}, {"type": "被盗物品", "argument": "被盗反光镜镜片"}, {"type": "作案时间", "argument": "2015年4月4日晚"}, {"type": "作案地点", "argument": "仁寿县**镇街**花园**附近"}]}
{"text": "2.2018年3月24日凌晨5时许，被告人黄某某窜至泸溪县武溪镇武陵阳光生物科技有限公司仓库二楼宿舍，盗走被害人向某某人民币400元及被害人高某某人民币1800元。", "entity_list": [{"type": "被告人", "argument": "黄某某"}, {"type": "被害人", "argument": "向某某"}, {"type": "被害人", "argument": "高某某"}, {"type": "被盗货币", "argument": "向某某人民币400元"}, {"type": "被盗货币", "argument": "高某某人民币1800元"}, {"type": "作案时间", "argument": "2018年3月24日凌晨5时许"}, {"type": "作案地点", "argument": "泸溪县武溪镇武陵阳光生物科技有限公司仓库二楼宿舍"}]}
{"text": "由于此路段的路灯需要更换，该公司将所有的路灯灯杆放倒，将灯杆和灯头分离后，摆放在绿化带内待处置。", "entity_list": []}
{"text": "被告人李某某为谋取非法利益，对汤某某、王某某谎称该路灯系其公司所有，有路灯的处置权，让汤某某、王某某、康某某三人帮忙搬运并变卖路灯。", "entity_list": [{"type": "被告人", "argument": "李某某"}, {"type": "被盗物品", "argument": "路灯"}, {"type": "被盗物品", "argument": "路灯"}, {"type": "被盗物品", "argument": "路灯"}]}
{"text": "将成都市三环路成渝立交桥至成南立交桥主道绿化带处的66盏路灯盗窃，并运往十陵来龙村一废品收购站销赃，获得赃款共计8900元。", "entity_list": [{"type": "被盗物品", "argument": "66盏路灯"}, {"type": "作案地点", "argument": "成都市三环路成渝立交桥至成南立交桥主道绿化带处"}, {"type": "盗窃获利", "argument": "8900元"}]}
{"text": "破案后，赃款未缴回。", "entity_list": []}
{"text": "随后，被告人张某乙、张某丙窜至上述605房内，盗得被害人李某某的银项链1条（未能核价）、人民币20余元后逃离现场。", "entity_list": [{"type": "被告人", "argument": "张某乙"}, {"type": "被告人", "argument": "张某丙"}, {"type": "被害人", "argument": "李某某"}, {"type": "被盗货币", "argument": "人民币20余元"}, {"type": "被盗物品", "argument": "银项链1条"}]}
{"text": "2、2018年4月30日，被告人姜某某在本市**区“**”店内趁被害人喻某某不注意，将其放在店内的OPPO手机盗走，被盗手机经鉴定，价值人民币2699元；", "entity_list": [{"type": "被告人", "argument": "姜某某"}, {"type": "被害人", "argument": "喻某某"}, {"type": "物品价值", "argument": "人民币2699元"}, {"type": "被盗物品", "argument": "OPPO手机"}, {"type": "被盗物品", "argument": "被盗手机"}, {"type": "作案时间", "argument": "2018年4月30日"}, {"type": "作案地点", "argument": "本市**区“**”店内"}]}
{"text": "4.2018年6月22日凌晨，被告人吴某某窜至台州市路桥区横街镇环镇南路东侧空地，以手拉车门方式试图进入被害人周某某停放在此浙J*****的白色福特越野车，因车门上锁未能得逞。", "entity_list": [{"type": "被告人", "argument": "吴某某"}, {"type": "被害人", "argument": "周某某"}, {"type": "作案时间", "argument": "2018年6月22日凌晨"}, {"type": "作案地点", "argument": "台州市路桥区横街镇环镇南路东侧空地"}]}
{"text": "被告人田某某伙同隋某甲（已判决）、隋某乙（在逃）于2017年9月8日15时50分许，在**市**区**大路奥莱公寓A座一楼门口，将被害人任某某停在此处的一辆电动车的电瓶盗走，经鉴定，被盗电瓶价值人民币580元。", "entity_list": [{"type": "被告人", "argument": "田某某"}, {"type": "被告人", "argument": "隋某甲"}, {"type": "被告人", "argument": "隋某乙"}, {"type": "被告人", "argument": "任某某"}, {"type": "物品价值", "argument": "人民币580元"}, {"type": "被盗物品", "argument": "一辆电动车的电瓶"}, {"type": "被盗物品", "argument": "被盗电瓶"}, {"type": "作案时间", "argument": "2017年9月8日15时50分许"}, {"type": "作案地点", "argument": "**市**区**大路奥莱公寓A座一楼门口"}]}
{"text": "牛奶饮料被二人饮用，白酒、项链被马某甲丢弃，两副眼镜在案件侦破后已追回，议价价值为340元。", "entity_list": [{"type": "被告人", "argument": "马某甲"}, {"type": "物品价值", "argument": "340元"}, {"type": "被盗物品", "argument": "牛奶饮料"}, {"type": "被盗物品", "argument": "白酒"}, {"type": "被盗物品", "argument": "项链"}, {"type": "被盗物品", "argument": "两副眼镜"}]}
{"text": "3.2018年6月1日14时许，被告人马某甲、马某乙驾驶宁******号（假牌）“现代悦动”牌轿车来到环县**镇**村**队白某某家，使用断线钳剪断大门锁后，入户盗窃“****”牌***型拖拉机一台、白酒十几瓶。", "entity_list": [{"type": "被告人", "argument": "马某甲"}, {"type": "被告人", "argument": "马某乙"}, {"type": "被害人", "argument": "白某某"}, {"type": "被盗物品", "argument": "“****”牌***型拖拉机一台"}, {"type": "被盗物品", "argument": "白酒十几瓶"}, {"type": "作案时间", "argument": "2018年6月1日14时许"}, {"type": "作案地点", "argument": "环县**镇**村**队白某某家"}, {"type": "作案工具", "argument": "断线钳"},{"type": "作案工具", "argument": "宁******号（假牌）“现代悦动”牌轿车"}]}
{"text": "2.2018年7月11日中午13时许，被告人罗某某经过荔浦县荔城镇环东路“谢记闻香来正宗桂林米粉店”，见被害人潘某某趴在桌子上睡觉，且无人之机，遂伸手将米粉店抽屉内的现金80元盗走。", "entity_list": [{"type": "被告人", "argument": "罗某某"}, {"type": "被害人", "argument": "潘某某"}, {"type": "被盗货币", "argument": "现金80元"}, {"type": "作案时间", "argument": "2018年7月11日中午13时许"}, {"type": "作案地点", "argument": "荔浦县荔城镇环东路“谢记闻香来正宗桂林米粉店”"}]}
{"text": "2018年7月4日7时许，被告人杨某某在崇州市**镇**路**医院附近，盗窃董某某停放在路边一辆价值3954元的俊达翡丽牌电动三轮车，销赃后耗用；", "entity_list": [{"type": "被告人", "argument": "杨某某"}, {"type": "被害人", "argument": "董某某"}, {"type": "物品价值", "argument": "3954元"}, {"type": "被盗物品", "argument": "一辆价值3954元的俊达翡丽牌电动三轮车"}, {"type": "作案时间", "argument": "2018年7月4日7时许"}, {"type": "作案地点", "argument": "崇州市**镇**路**医院附近"}]}
{"text": "后经价格认定涉案二轮电瓶车价值人民币900元。", "entity_list": [{"type": "物品价值", "argument": "人民币900元"}, {"type": "被盗物品", "argument": "二轮电瓶车"}]}
{"text": "经鉴定，该包价值299元。", "entity_list": [{"type": "物品价值", "argument": "299元"}, {"type": "被盗物品", "argument": "该包"}]}
{"text": "3.2018年4月13日，被告人陈某某到**县**镇东大街蒙娜丽莎店盗窃店内红色女士包一只。", "entity_list": [{"type": "被告人", "argument": "陈某某"}, {"type": "被盗物品", "argument": "红色女士包一只"}, {"type": "作案时间", "argument": "2018年4月13日"}, {"type": "作案地点", "argument": "**县**镇东大街蒙娜丽莎店"}]}
{"text": "2、2015年7月20日凌晨3时，被告人龚某某伙同朱某某、冯某某、张某某、陆福华再次以上述方式，并利用冯某某上班期间保管半成品仓库货物的职责，盗得该公司半成品仓库内上光膜、哑光膜、不干胶1批（共价值人民币82383.5元），后由陆某某销赃。", "entity_list": [{"type": "被告人", "argument": "龚某某"}, {"type": "被告人", "argument": "朱某某"}, {"type": "被告人", "argument": "冯某某"}, {"type": "被告人", "argument": "张某某"}, {"type": "被告人", "argument": "陆福华"}, {"type": "被告人", "argument": "冯某某"}, {"type": "被告人", "argument": "陆某某"}, {"type": "物品价值", "argument": "人民币82383.5元"}, {"type": "被盗物品", "argument": "上光膜"}, {"type": "被盗物品", "argument": "哑光膜"}, {"type": "被盗物品", "argument": "不干胶1批"}, {"type": "作案时间", "argument": "2015年7月20日凌晨3时"}]}
{"text": "后被告人孙某某将金项链以2173元的价格转卖。", "entity_list": [{"type": "被告人", "argument": "孙某某"}, {"type": "被盗物品", "argument": "金项链"}, {"type": "盗窃获利", "argument": "2173元"}]}
{"text": "共窃得现金人民币500余元、听装雪碧10听、听装可口可乐14听、瓶装可口可乐2瓶、莫小仙火锅4个、大瓶装达利园乳酸菌6瓶。", "entity_list": [{"type": "被盗货币", "argument": "现金人民币500余元"}, {"type": "被盗物品", "argument": "听装雪碧10听"}, {"type": "被盗物品", "argument": "听装可口可乐14听"}, {"type": "被盗物品", "argument": "瓶装可口可乐2瓶"}, {"type": "被盗物品", "argument": "莫小仙火锅4个"}, {"type": "被盗物品", "argument": "大瓶装达利园乳酸菌6瓶"}]}
{"text": "7、2018年4月15日凌晨，被告人潘某某翻窗进入**餐厅内实施盗窃，窃得现金人民币50元。", "entity_list": [{"type": "被告人", "argument": "潘某某"}, {"type": "被盗货币", "argument": "现金人民币50元"}, {"type": "作案时间", "argument": "2018年4月15日凌晨"}, {"type": "作案地点", "argument": "**餐厅内"}]}
{"text": "2017年6月11日凌晨，被告人程某某伙同被告人张某甲驾车从祁县去到太谷县境内，将被害人李某某停放在太谷108国道北洸段牛家饭店门口的车牌号为晋A****3的红岩牌重型自卸货车盗走。", "entity_list": [{"type": "被告人", "argument": "程某某"}, {"type": "被告人", "argument": "张某甲"}, {"type": "被害人", "argument": "李某某"}, {"type": "被盗物品", "argument": "车牌号为晋A****3的红岩牌重型自卸货车"}, {"type": "作案时间", "argument": "2017年6月11日凌晨"}, {"type": "作案地点", "argument": "太谷108国道北洸段牛家饭店门口"}]}
{"text": "2．2015年8月3日，被告人仲某某以女儿上大学借款为由，骗取董某某通过银行转账人民币1500元。", "entity_list": [{"type": "被告人", "argument": "仲某某"}, {"type": "被害人", "argument": "董某某"}, {"type": "被盗货币", "argument": "人民币1500元"}, {"type": "作案时间", "argument": "2015年8月3日"}]}
{"text": "四、2017年10月25日4时许，被告人张**1去到本市东城街道东泰花园风云汇功夫龙门前处，趁四周无人时，盗走被害人王**的粤ST***9号牌白色奔驰汽车的左右后视镜镜片（价值约4300元）。", "entity_list": [{"type": "被告人", "argument": "张**1"}, {"type": "被害人", "argument": "王**"}, {"type": "物品价值", "argument": "4300元"}, {"type": "被盗物品", "argument": "王**的粤ST***9号牌白色奔驰汽车的左右后视镜镜片"}, {"type": "作案时间", "argument": "2017年10月25日4时许"}, {"type": "作案地点", "argument": "本市东城街道东泰花园风云汇功夫龙门前处"}]}
{"text": "2018年5月9日22时许，被告人张某某在六盘水市钟山区*****老街附近时发现被害人熊某某停放在路边一辆价值7117元人民币的力帆牌三轮摩托车，便用剪刀将三轮摩托车打火线剪短，用搭线的方式发动三轮摩托车后将该三轮摩托车盗走。", "entity_list": [{"type": "被告人", "argument": "张某某"}, {"type": "被害人", "argument": "熊某某"}, {"type": "物品价值", "argument": "7117元人民币"}, {"type": "被盗物品", "argument": "力帆牌三轮摩托车"}, {"type": "被盗物品", "argument": "三轮摩托车"}, {"type": "被盗物品", "argument": "三轮摩托车"}, {"type": "被盗物品", "argument": "三轮摩托车"}, {"type": "作案时间", "argument": "2018年5月9日22时许"}, {"type": "作案地点", "argument": "六盘水市钟山区*****老街附近"}, {"type": "作案工具", "argument": "剪刀"}]}
{"text": "2016年12月3日，被告人聂某甲被民警归案后如实供述以上犯罪事实。", "entity_list": [{"type": "被告人", "argument": "聂某甲"}]}
{"text": "随后，被告人汪某某将其中的1000元用于赔偿超市，剩余的725元被其带走。", "entity_list": [{"type": "被告人", "argument": "汪某某"}, {"type": "被盗货币", "argument": "1000元"}, {"type": "被盗货币", "argument": "725元"}]}
{"text": "4.2017年9月13日13时许，被告人孟某伙同他人（待查）在昆明市五华区**街**号附**号小吃店内盗窃了被害人夏某某金立S6型手机一部，经鉴定价值人民币710元、清华同方平板电脑一台及杂牌手机两部（均评估系数不全，无法鉴定），携脏潜逃，销赃挥霍。", "entity_list": [{"type": "被告人", "argument": "孟某伙"}, {"type": "被害人", "argument": "夏某某"}, {"type": "物品价值", "argument": "人民币710元"}, {"type": "被盗物品", "argument": "金立S6型手机一部"}, {"type": "被盗物品", "argument": "清华同方平板电脑一台"}, {"type": "被盗物品", "argument": "杂牌手机两部"}, {"type": "作案时间", "argument": "2017年9月13日13时许"}, {"type": "作案地点", "argument": "昆明市五华区**街**号附**号小吃店内"}]}
{"text": "4.2017年9月14日，被告人王某某到太和县城关镇东方医院东边，把郭某停在路边的白色哈弗h6越野车副驾驶侧玻璃砸碎，进入车内，将车内20元现金及说明书、保险单盗走。", "entity_list": [{"type": "被告人", "argument": "王某某"}, {"type": "被害人", "argument": "郭某"}, {"type": "被盗货币", "argument": "20元现金"}, {"type": "被盗物品", "argument": "说明书"}, {"type": "被盗物品", "argument": "保险单"}, {"type": "作案时间", "argument": "2017年9月14日"}, {"type": "作案地点", "argument": "太和县城关镇东方医院东边"}]}
{"text": "6.2017年10月15日，被告人王某某到太和县**镇**路小学门口，把马某某停在路边的红色解放牌货车驾驶室后玻璃砸碎，进入车内，将车内800元现金盗走。", "entity_list": [{"type": "被告人", "argument": "王某某"}, {"type": "被害人", "argument": "马某某"}, {"type": "被盗货币", "argument": "800元现金"}, {"type": "作案时间", "argument": "2017年10月15日"}, {"type": "作案地点", "argument": "太和县**镇**路小学门口"}]}
{"text": "2016年1月26日凌晨，被告人杨某某窜至台州市路桥区**镇**网吧，趁李某某熟睡之际，窃走李某某放在58号机子电脑桌上的土豪金OPPO牌R7S手机1部。", "entity_list": [{"type": "被告人", "argument": "杨某某"}, {"type": "被害人", "argument": "李某某"}, {"type": "被害人", "argument": "李某某"}, {"type": "被盗物品", "argument": "土豪金OPPO牌R7S手机1部"}, {"type": "作案时间", "argument": "2016年1月26日凌晨"}, {"type": "作案地点", "argument": "台州市路桥区**镇**网吧"}]}
{"text": "3、2017年12月9日凌晨，被告人向某某至本市南浔区练市镇杨树河村联科粘合剂厂食堂，采用推车的方法，被害人吕某某停放于此的白色佳捷时电动自行车1辆，价值人民币710元。", "entity_list": [{"type": "被告人", "argument": "向某某"}, {"type": "被害人", "argument": "吕某某"}, {"type": "物品价值", "argument": "人民币710元"}, {"type": "被盗物品", "argument": "白色佳捷时电动自行车1辆"}, {"type": "作案时间", "argument": "2017年12月9日凌晨"}, {"type": "作案地点", "argument": "本市南浔区练市镇杨树河村联科粘合剂厂食堂"}]}
{"text": "7、2018年06月14日10时许，云某某到杞县**乡***张某某家门口盗窃十袋大蒜。", "entity_list": [{"type": "被告人", "argument": "云某某"}, {"type": "被害人", "argument": "张某某"}, {"type": "被盗物品", "argument": "十袋大蒜"}, {"type": "作案时间", "argument": "2018年06月14日10时许"}, {"type": "作案地点", "argument": "杞县**乡***张某某家门口"}]}
{"text": "10、2018年06月份，云某某在杞县**乡**村盗窃李某某家大蒜6袋，卖得赃款300元。", "entity_list": [{"type": "被告人", "argument": "云某某"}, {"type": "被害人", "argument": "李某某"}, {"type": "被盗物品", "argument": "大蒜6袋"}, {"type": "作案时间", "argument": "2018年06月份"}, {"type": "作案地点", "argument": "杞县**乡**村"}, {"type": "作案地点", "argument": "李某某家"}, {"type": "盗窃获利", "argument": "300元"}]}
{"text": "经鉴定，该手机价值768元。", "entity_list": [{"type": "物品价值", "argument": "768元"}, {"type": "被盗物品", "argument": "手机"}]}
{"text": "5、2018年1月2日21时许，被告人林某某至本市湖里区裕兴大厦楼下，盗走被害人黄某某的“台铃”牌劲霸王一代电动车1部（价值人民币2303元）。", "entity_list": [{"type": "被告人", "argument": "林某某"}, {"type": "被害人", "argument": "黄某某"}, {"type": "物品价值", "argument": "人民币2303元"}, {"type": "被盗物品", "argument": "“台铃”牌劲霸王一代电动车1部"}, {"type": "作案时间", "argument": "2018年1月2日21时许"}, {"type": "作案地点", "argument": "本市湖里区裕兴大厦楼下"}]}
{"text": "2018年3月7日15时许，被告人林某某在本市思明区莲岳里61号101店面被公安机关。", "entity_list": [{"type": "被告人", "argument": "林某某"}, {"type": "组织机构", "argument": "公安机关"}]}
{"text": "2018年3月23日，被告人高某某被公安机关。", "entity_list": [{"type": "被告人", "argument": "高某某"}, {"type": "组织机构", "argument": "公安机关"}]}
{"text": "后消除刘某某手机中的相关操作记录，将手机还与刘某某。", "entity_list": [{"type": "被害人", "argument": "刘某某"}, {"type": "被害人", "argument": "刘某某"}]}
{"text": "张某某、杨某某到达现场后，发现两人无法空手搬动棺材，于是经商量后返回各自家中准备工具。", "entity_list": [{"type": "被告人", "argument": "张某某"}, {"type": "被告人", "argument": "杨某某"}, {"type": "被盗物品", "argument": "棺材"}]}
{"text": "2.证人安某某证言；", "entity_list": []}
{"text": "二、2018年5月10日14时许，在固安**乡**村内，张某甲伙同张某乙驾驶白色北斗星汽车（京Q2****），盗窃马某某家一条白色拉布拉多犬（价值人民币3250元），案发后已发还失主。", "entity_list": [{"type": "被告人", "argument": "张某甲"}, {"type": "被告人", "argument": "张某乙"}, {"type": "被告人", "argument": "马某某"}, {"type": "物品价值", "argument": "人民币3250元"}, {"type": "被盗物品", "argument": "一条白色拉布拉多犬"}, {"type": "作案时间", "argument": "2018年5月10日14时许"}, {"type": "作案地点", "argument": "固安**乡**村内"}, {"type": "作案工具", "argument": "白色北斗星汽车（京Q2****）"}]}
{"text": "1、2018年4月5日左右一天凌晨，被告人郑某甲伙同王某甲（另处）至平湖市**街道**酒店，通过翻窗的方式进入酒店内，在四楼过道处窃取剑南春白酒4瓶，价值1600元。", "entity_list": [{"type": "被告人", "argument": "郑某甲"}, {"type": "被告人", "argument": "王某甲"}, {"type": "物品价值", "argument": "1600元"}, {"type": "被盗物品", "argument": "剑南春白酒4瓶"}, {"type": "作案时间", "argument": "2018年4月5日左右一天凌晨"}, {"type": "作案地点", "argument": "平湖市**街道**酒店"}, {"type": "作案地点", "argument": "四楼过道处"}]}
{"text": "2、同年4月8日左右一天凌晨，被告人郑某甲伙同王某甲至相同地点，采用相同手段，窃取剑南春白酒3瓶，价值1200元。", "entity_list": [{"type": "被告人", "argument": "郑某甲"}, {"type": "被告人", "argument": "王某甲"}, {"type": "物品价值", "argument": "1200元"}, {"type": "被盗物品", "argument": "剑南春白酒3瓶"}, {"type": "作案时间", "argument": "同年4月8日左右一天凌晨"}]}
{"text": "经**市价格认证中心鉴定被盗的邦德豪鹰牌电动车价格为1752元。", "entity_list": [{"type": "物品价值", "argument": "1752元"}, {"type": "被盗物品", "argument": "邦德豪鹰牌电动车"}, {"type": "组织机构", "argument": "**市价格认证中心"}]}
{"text": "当晚21时许，被害人洪某某、邓某某发现手机被盗后遂报案，并电话通知县城内的几家手机维修店，以便找回被盗手机。", "entity_list": [{"type": "被害人", "argument": "洪某某"}, {"type": "被害人", "argument": "邓某某"}, {"type": "被盗物品", "argument": "手机"}, {"type": "被盗物品", "argument": "被盗手机"}]}
{"text": "三、2017年10月12日19时许，被告人陈某某、陈某甲到南宁市江南区**大道**小区**栋楼下，由陈某甲在楼下负责望风，陈某某通过攀爬阳台进入**单元**号房内，将被害人潘某某的一部魅族牌手机以及500元现金盗走，后陈某某又用同样的方式进入**单元**号房内，将被害人谭某某的一台联想牌笔记本电脑、一台苹果IPAD以及一部魅族牌手机盗走。", "entity_list": [{"type": "被告人", "argument": "陈某某"}, {"type": "被告人", "argument": "陈某甲"}, {"type": "被告人", "argument": "陈某甲"}, {"type": "被告人", "argument": "陈某某"}, {"type": "被告人", "argument": "陈某某"}, {"type": "被害人", "argument": "潘某某"}, {"type": "被害人", "argument": "谭某某"}, {"type": "被盗货币", "argument": "500元现金"}, {"type": "被盗物品", "argument": "一部魅族牌手机"}, {"type": "被盗物品", "argument": "一台联想牌笔记本电脑"}, {"type": "被盗物品", "argument": "一台苹果IPAD"}, {"type": "被盗物品", "argument": "一部魅族牌手机"}, {"type": "作案时间", "argument": "2017年10月12日19时许"}, {"type": "作案地点", "argument": "南宁市江南区**大道**小区**栋楼下"}, {"type": "作案地点", "argument": "**单元**号房内"}, {"type": "作案地点", "argument": "**单元**号房内"}]}
{"text": "被告人窦某某于2016年1月、2018年7月，先后4次至本市海陵区**镇等地盗窃作案，采用从大门入室的方式，乘隙窃得被害人倪某某等人人民币计3770元以及手机两部（价值人民币计450元）。", "entity_list": [{"type": "被告人", "argument": "窦某某"}, {"type": "被害人", "argument": "倪某某"}, {"type": "被盗货币", "argument": "3770元"}, {"type": "物品价值", "argument": "450元"}, {"type": "被盗物品", "argument": "手机两部"}, {"type": "作案时间", "argument": "2016年1月"}, {"type": "作案时间", "argument": "2018年7月"}, {"type": "作案地点", "argument": "本市海陵区**镇"}]}
{"text": "4.2018年2月28日19时许，刘某某到**街道**大院**餐馆附近，将被害人潘某某停放在该处的一部“爱玛”牌电动车（无法估价）盗走。", "entity_list": [{"type": "被告人", "argument": "刘某某"}, {"type": "被害人", "argument": "潘某某"}, {"type": "被盗物品", "argument": "一部“爱玛”牌电动车"}, {"type": "作案时间", "argument": "2018年2月28日19时许"}, {"type": "作案地点", "argument": "**街道**大院**餐馆附近"}]}
{"text": "2018年5月、6月期间，被告人莫某某因无生活来源遂驾驶一辆红色无牌男装摩托车在四会市**镇等处多次盗窃他人财物变卖后用于日常生活。", "entity_list": [{"type": "被告人", "argument": "莫某某"}, {"type": "被盗物品", "argument": "他人财物"}, {"type": "作案时间", "argument": "2018年5月、6月期间"}, {"type": "作案地点", "argument": "四会市**镇"}, {"type": "作案工具", "argument": "一辆红色无牌男装摩托车"}]}
{"text": "2018年7月16日2时至5时许，被告人黄某甲骑一辆无牌助力车搭载梁某甲（另案处理），携带梅花扳手1个，十字螺丝刀1把、剪刀1把、尖嘴铁钳1把、内六角扳手1把，内六角套筒1个，弯钩1根等工具，在贵港市城区合伙共盗得7辆电动车34个电瓶，情况如下：1、在贵港市港北区**路****城售楼中心门口停车场处，盗得宁某某停放于该处的电动车电瓶5个（价值人民币640元）。", "entity_list": [{"type": "被告人", "argument": "黄某甲"}, {"type": "被告人", "argument": "梁某甲"}, {"type": "被害人", "argument": "宁某某"}, {"type": "物品价值", "argument": "人民币640元"}, {"type": "被盗物品", "argument": "7辆电动车34个电瓶"}, {"type": "被盗物品", "argument": "电动车电瓶5个"}, {"type": "作案时间", "argument": "2018年7月16日2时至5时许"}, {"type": "作案地点", "argument": "贵港市城区"}, {"type": "作案地点", "argument": "贵港市港北区**路****城售楼中心门口停车场处"}, {"type": "作案工具", "argument": "一辆无牌助力车"}, {"type": "作案工具", "argument": "梅花扳手1个"}, {"type": "作案工具", "argument": "十字螺丝刀1把"}, {"type": "作案工具", "argument": "剪刀1把"}, {"type": "作案工具", "argument": "尖嘴铁钳1把"}, {"type": "作案工具", "argument": "内六角扳手1把"}, {"type": "作案工具", "argument": "内六角套筒1个"}, {"type": "作案工具", "argument": "弯钩1根"}]}
{"text": "4、在贵港市****西门附近的停车场处，盗得梁某丙电动车上的5个电瓶（价值人民币280元）。", "entity_list": [{"type": "被害人", "argument": "梁某丙"}, {"type": "物品价值", "argument": "人民币280元"}, {"type": "被盗物品", "argument": "电动车上的5个电瓶"}, {"type": "作案地点", "argument": "贵港市****西门附近的停车场处"}]}
{"text": "案发后，民警从被告人黄某甲处扣押了7组共34个电瓶并分别发还给宁某某、王某某、梁某乙、黄某乙、陈某某、欧某某、梁某丙等人。", "entity_list": [{"type": "被告人", "argument": "黄某甲"}, {"type": "被害人", "argument": "宁某某"}, {"type": "被害人", "argument": "王某某"}, {"type": "被害人", "argument": "梁某乙"}, {"type": "被害人", "argument": "黄某乙"}, {"type": "被害人", "argument": "陈某某"}, {"type": "被害人", "argument": "欧某某"}, {"type": "被害人", "argument": "梁某丙"}, {"type": "被盗物品", "argument": "7组共34个电瓶"}]}
{"text": "经法医物证鉴定：送检的蓝色塑料袋袋口剪取物及银饰表面转移斑迹5与被告人陈某某21个STR分型相同，似然比为1.74*1027。", "entity_list": [{"type": "被告人", "argument": "陈某某"}]}
{"text": "经价格鉴定，除121件首饰和放大镜价格不予认定外，其余首饰合计价值人民币46469元。", "entity_list": [{"type": "物品价值", "argument": "人民币46469元"}, {"type": "被盗物品", "argument": "121件首饰"}, {"type": "被盗物品", "argument": "放大镜"}, {"type": "被盗物品", "argument": "其余首饰"}]}
{"text": "被告人张某某于2017年9月11日凌晨，至本市沙河口区**路**园**号楼附近，将被害人宋某某的辽B****1尼桑天籁车玻璃撬碎，盗窃车内gucci牌钱包1个、人民币10200元。", "entity_list": [{"type": "被告人", "argument": "张某某"}, {"type": "被害人", "argument": "宋某某"}, {"type": "被盗货币", "argument": "人民币10200元"}, {"type": "被盗物品", "argument": "gucci牌钱包1个"}, {"type": "作案时间", "argument": "2017年9月11日凌晨"}, {"type": "作案地点", "argument": "本市沙河口区**路**园**号楼附近"}]}
{"text": "被盗两组电瓶重置价值850元。", "entity_list": [{"type": "物品价值", "argument": "850元"}, {"type": "被盗物品", "argument": "两组电瓶"}]}
{"text": "经鉴定该电瓶车价值720元。", "entity_list": [{"type": "物品价值", "argument": "720元"}, {"type": "被盗物品", "argument": "电瓶车"}]}
{"text": "李某某于2018年4月23日，5月25日，7月17日在看守所三次向办案民警供述因与秦某某有私人恩怨，而编造秦某某伙同其盗窃电瓶车的事实。", "entity_list": [{"type": "被告人", "argument": "李某某"}, {"type": "被盗物品", "argument": "电瓶车"}]}
{"text": "经价格鉴定，被盗的笔记本电脑因无实物供勘验，对价格认定标的规格型号、标的状况等无法确定，无法出具价格认定结论书；", "entity_list": [{"type": "被盗物品", "argument": "笔记本电脑"}]}
{"text": "审查起诉阶段，被告人乔某甲赔偿了被害人的其他全部损失，并取得被害人的谅解。", "entity_list": [{"type": "被告人", "argument": "乔某甲"}]}
{"text": "5.2017年12月20日14时许，被告人吴某某在当阳市**路“****”餐馆内，将张某某放在凳子上的一个女士手提包盗走，包内有华为牌C199S型手机一部及现金人民币400余元。", "entity_list": [{"type": "被告人", "argument": "吴某某"}, {"type": "被害人", "argument": "张某某"}, {"type": "被盗货币", "argument": "现金人民币400余元"}, {"type": "被盗物品", "argument": "一个女士手提包"}, {"type": "被盗物品", "argument": "华为牌C199S型手机一部"}, {"type": "作案时间", "argument": "2017年12月20日14时许"}, {"type": "作案地点", "argument": "当阳市**路“****”餐馆内"}]}
{"text": "破案后，被盗电动车已依法发还被害人郑某某。", "entity_list": [{"type": "被害人", "argument": "郑某某"}, {"type": "被盗物品", "argument": "被盗电动车"}]}
{"text": "后被告人牟某某将该盗得的摩托车采用客车托运的方式运至广东省朝阳市，并在朝阳市饶谷镇以人民币1160元的价格将该车变卖。", "entity_list": [{"type": "被告人", "argument": "牟某某"}, {"type": "被盗物品", "argument": "摩托车"}, {"type": "盗窃获利", "argument": "人民币1160元"}]}
{"text": "被告人牟某某于2018年4月22日赔偿被害人王某某损失人民币10000元。", "entity_list": [{"type": "被告人", "argument": "牟某某"}, {"type": "被害人", "argument": "王某某"}, {"type": "盗窃获利", "argument": "人民币10000元"}]}
{"text": "5、2014年8月12日20时至20时30分期间，被告人王**窜至义县****小区，采用推车盗车手段，盗窃一辆黑色富士达牌电动自行车，经鉴定，被盗电动自行车价值400元。", "entity_list": [{"type": "被告人", "argument": "王**"}, {"type": "物品价值", "argument": "400元"}, {"type": "被盗物品", "argument": "一辆黑色富士达牌电动自行车"}, {"type": "被盗物品", "argument": "电动自行车"}, {"type": "作案时间", "argument": "2014年8月12日20时至20时30分期间"}, {"type": "作案地点", "argument": "义县****小区"}]}
{"text": "6.2018年4月14日6时许，被告人任某某在大庆市***区**中心***网吧窃取被害人张某乙男式近视眼镜一副，经鉴定价值人民币509.49元。", "entity_list": [{"type": "被告人", "argument": "任某某"}, {"type": "被害人", "argument": "张某乙"}, {"type": "物品价值", "argument": "人民币509.49元"}, {"type": "被盗物品", "argument": "男式近视眼镜一副"}, {"type": "作案时间", "argument": "2018年4月14日6时许"}, {"type": "作案地点", "argument": "大庆市***区**中心***网吧"}]}
{"text": "被告人赵某某到案后对上述犯罪事实作如实供述。", "entity_list": [{"type": "被告人", "argument": "赵某某"}]}
{"text": "2018年3月以来，被告人张某某在本市鼓楼区盗窃他人电动车电瓶8只，价值共计人民币3900元。", "entity_list": [{"type": "被告人", "argument": "张某某"}, {"type": "物品价值", "argument": "人民币3900元"}, {"type": "被盗物品", "argument": "电动车电瓶8只"}, {"type": "作案时间", "argument": "2018年3月以来"}, {"type": "作案地点", "argument": "本市鼓楼区"}]}
{"text": "5.2018年6月10日，被告人张某某在本市鼓楼区**村**号**单元**室，盗窃被害人王某乙电动车电瓶一组。", "entity_list": [{"type": "被告人", "argument": "张某某"}, {"type": "被害人", "argument": "王某乙"}, {"type": "被盗物品", "argument": "电动车电瓶一组"}, {"type": "作案时间", "argument": "2018年6月10日"}, {"type": "作案地点", "argument": "本市鼓楼区**村**号**单元**室"}]}
{"text": "2018年7月4日，被告人张某某在本市被公安机关归案。", "entity_list": [{"type": "被告人", "argument": "张某某"}, {"type": "组织机构", "argument": "公安机关"}]}
{"text": "被告人彭某某共盗窃走林某某存款一共42220元人民币。", "entity_list": [{"type": "被告人", "argument": "彭某某"}, {"type": "被害人", "argument": "林某某"}, {"type": "被盗货币", "argument": "42220元人民币"}]}
{"text": "2018年5月27日凌晨，被告人杨某某邀约被告人陈某甲驾车至本市光谷一路华南项目部工地处，后由被告人杨某某窜入该项目部内盗得苹果笔记本电脑1台（价值不详）、现金人民币400元、1916香烟3包。", "entity_list": [{"type": "被告人", "argument": "杨某某"}, {"type": "被告人", "argument": "陈某甲"}, {"type": "被告人", "argument": "杨某某"}, {"type": "被盗货币", "argument": "现金人民币400元"}, {"type": "被盗物品", "argument": "苹果笔记本电脑1台"}, {"type": "被盗物品", "argument": "1916香烟3包"}, {"type": "作案时间", "argument": "2018年5月27日凌晨"}, {"type": "作案地点", "argument": "本市光谷一路华南项目部工地处"}]}
{"text": "为掩人耳目，被告人李某某、肖某某找到被告人代某某，在代某某知情的情况下利用代某某的微信及支付宝账户将被害人账户内人民币1.4万余元转入被告人李某某账户。", "entity_list": [{"type": "被告人", "argument": "李某某"}, {"type": "被告人", "argument": "肖某某"}, {"type": "被告人", "argument": "代某某"}, {"type": "被告人", "argument": "代某某"}, {"type": "被告人", "argument": "代某某"}, {"type": "被告人", "argument": "李某某"}, {"type": "被盗货币", "argument": "人民币1.4万余元"}]}
{"text": "2017年12月29日将被盗物品送至德格县价格认证中心鉴证结论为278675元。", "entity_list": [{"type": "物品价值", "argument": "278675元"}, {"type": "组织机构", "argument": "德格县价格认证中心"}]}
{"text": "同日，被告人黄宏强主动到公安机关投案，并对上述行为供认不讳。", "entity_list": [{"type": "被告人", "argument": "黄宏强"}, {"type": "组织机构", "argument": "公安机关"}]}
{"text": "经商丘市睢阳区物价认证中心鉴定，被盗手机价值699元。", "entity_list": [{"type": "物品价值", "argument": "699元"}, {"type": "被盗物品", "argument": "被盗手机"}, {"type": "组织机构", "argument": "商丘市睢阳区物价认证中心"}]}
{"text": "经商丘市睢阳区物价认证中心认定，被盗手机价值2429元。", "entity_list": [{"type": "物品价值", "argument": "2429元"}, {"type": "被盗物品", "argument": "被盗手机"}, {"type": "组织机构", "argument": "商丘市睢阳区物价认证中心"}]}
{"text": "被告人王某某被传唤到案后，如实供述了自己的罪行。", "entity_list": [{"type": "被告人", "argument": "王某某"}]}
{"text": "另查明，被告人王某甲、刘某某、张某某家属已赔偿被害人电缆线损失费用45000元，并取得被害人周某某的谅解。", "entity_list": [{"type": "被告人", "argument": "王某甲"}, {"type": "被告人", "argument": "刘某某"}, {"type": "被告人", "argument": "张某某"}, {"type": "被害人", "argument": "周某某"}, {"type": "被盗物品", "argument": "电缆线"}, {"type": "物品价值", "argument": "45000元"}]}
{"text": "后二人又来到**县桂溪大道体育场爱尔家园4单元楼梯间处，将被害人章某某的一辆新和特牌电动车盗走。", "entity_list": [{"type": "被害人", "argument": "章某某"}, {"type": "被盗物品", "argument": "一辆新和特牌电动车"}, {"type": "作案地点", "argument": "**县桂溪大道体育场爱尔家园4单元楼梯间处"}]}
{"text": "4.2018年7月11日凌晨，被告人张某某于宜兴市**街道**小区**幢**号楼梯口停车位，采用拉车门的手段，窃得沈某某停放在该处的苏B0NE**汽车内的人民币1000元。", "entity_list": [{"type": "被告人", "argument": "张某某"}, {"type": "被害人", "argument": "沈某某"}, {"type": "被盗货币", "argument": "人民币1000元"}, {"type": "作案时间", "argument": "2018年7月11日凌晨"}, {"type": "作案地点", "argument": "宜兴市**街道**小区**幢**号楼梯口停车位"}]}
{"text": "被告人陈某甲、王某某、陈某乙、刘某某四人均系长沙市**水电安装公司水电工。", "entity_list": [{"type": "被告人", "argument": "陈某甲"}, {"type": "被告人", "argument": "王某某"}, {"type": "被告人", "argument": "陈某乙"}, {"type": "被告人", "argument": "刘某某"}]}
{"text": "并根据被告人陈某甲等人提供的线索，于本市天心区**街道**学府**栋**室将被盗电线查获。", "entity_list": [{"type": "被告人", "argument": "陈某甲"}, {"type": "被盗物品", "argument": "被盗电线"}]}
{"text": "被告人徐某某、于某某伙同钟某某、岳某某等人（上述二人另案处理）交叉结伙，多次至**经济技术开发区新元化工机械厂、固山镇善邻电子厂老厂房、大天东装饰材料市场盗窃电缆、变压器铜条、铝合金门窗框等财物。", "entity_list": [{"type": "被告人", "argument": "徐某某"}, {"type": "被告人", "argument": "于某某"}, {"type": "被告人", "argument": "钟某某"}, {"type": "被告人", "argument": "岳某某"}, {"type": "被盗物品", "argument": "电缆"}, {"type": "被盗物品", "argument": "变压器铜条"}, {"type": "被盗物品", "argument": "铝合金门窗框"}, {"type": "作案地点", "argument": "**经济技术开发区新元化工机械厂"}, {"type": "作案地点", "argument": "固山镇善邻电子厂老厂房"}, {"type": "作案地点", "argument": "大天东装饰材料市场"}]}
{"text": "其中于某某参与盗窃2台变压器内铜条，经鉴定，两台变压器内铜条价值8160元；", "entity_list": [{"type": "被告人", "argument": "于某某"}, {"type": "物品价值", "argument": "8160元"}, {"type": "被盗物品", "argument": "2台变压器内铜条"}, {"type": "被盗物品", "argument": "两台变压器内铜条"}]}
{"text": "5、2015年春天某日，被告人徐某某、郑某某至**经济技术开发区固山镇原**善邻电子有限公司盗窃BV95电线10米，经鉴定，被盗电缆价值356元。", "entity_list": [{"type": "被告人", "argument": "徐某某"}, {"type": "被告人", "argument": "郑某某"}, {"type": "物品价值", "argument": "356元"}, {"type": "被盗物品", "argument": "BV95电线10米"}, {"type": "被盗物品", "argument": "被盗电缆"}, {"type": "作案时间", "argument": "2015年春天某日"}, {"type": "作案地点", "argument": "**经济技术开发区固山镇原**善邻电子有限公司"}]}
{"text": "2018年9月1日17时许，被告人姚某甲至信州区**道**段***停车棚，将被害人张某某停放在此处的一辆红色尼佳牌电动车盗走。", "entity_list": [{"type": "被告人", "argument": "姚某甲"}, {"type": "被害人", "argument": "张某某"}, {"type": "被盗物品", "argument": "一辆红色尼佳牌电动车"}, {"type": "作案时间", "argument": "2018年9月1日17时许"}, {"type": "作案地点", "argument": "信州区**道**段***停车棚"}]}
{"text": "在竹里乡竹里村凤巢民宿旁靠溪边，由王六生、谷某某为王建军打掩护和望风，王建军趁机贴身靠近被害人吴某甲，并将其放在衣服右口袋里的华为Mate10PRO手机扒走。", "entity_list": [{"type": "被告人", "argument": "王六生"}, {"type": "被告人", "argument": "谷某某"}, {"type": "被告人", "argument": "王建军"}, {"type": "被告人", "argument": "王建军"}, {"type": "被害人", "argument": "吴某甲"}, {"type": "被盗物品", "argument": "华为Mate10PRO手机"}, {"type": "作案地点", "argument": "竹里乡竹里村凤巢民宿旁靠溪边"}]}
{"text": "同年7月30日，王六生在**市武义县**村**国道**“**汽修”店内被公安民警归案。", "entity_list": [{"type": "被告人", "argument": "王六生"}]}
{"text": "随后，隋某某又以同样的手段，将同在该网吧内被害人许某某放在身前电脑桌上一部价值人民币300元的黄色金立牌手机盗走。", "entity_list": [{"type": "被告人", "argument": "隋某某"}, {"type": "被害人", "argument": "许某某"}, {"type": "物品价值", "argument": "人民币300元"}, {"type": "被盗物品", "argument": "黄色金立牌手机"},{"type": "作案地点", "argument": "该网吧内"}]}
{"text": "经鉴定，被盗自行车价值1760元。", "entity_list": [{"type": "物品价值", "argument": "1760元"}, {"type": "被盗物品", "argument": "被盗自行车"}]}
{"text": "后罗某乙、梁某甲分得梁某乙被盗摩托车，罗某甲分得刘某某被盗摩托车并开至肇庆市销赃得人民币300元。", "entity_list": [{"type": "被告人", "argument": "罗某乙"}, {"type": "被告人", "argument": "梁某甲"}, {"type": "被告人", "argument": "罗某甲"}, {"type": "被害人", "argument": "梁某乙"}, {"type": "被害人", "argument": "刘某某"}, {"type": "被盗物品", "argument": "被盗摩托车"}, {"type": "被盗物品", "argument": "被盗摩托车"}, {"type": "盗窃获利", "argument": "人民币300元"}]}
{"text": "一、2018年5月6日左右的一天下午，被告人俞章强至福清市音西街道**公司内，窃取被害人施某某一套SONY牌PS41106A港版500G游戏机设备（含电源、主机一个、手柄二个、摄像头一个、游戏片一个）以及一副SONY牌PlaystationVR美版眼镜。", "entity_list": [{"type": "被告人", "argument": "俞章强"}, {"type": "被害人", "argument": "施某某"}, {"type": "被盗物品", "argument": "一套SONY牌PS41106A港版500G游戏机设备"}, {"type": "被盗物品", "argument": "一副SONY牌PlaystationVR美版眼镜"}, {"type": "作案时间", "argument": "2018年5月6日左右的一天下午"}, {"type": "作案地点", "argument": "福清市音西街道**公司内"}]}
{"text": "同日11时30分许，被告人张某某、被告人彭某某、被告人程某某、被告人马某某被公安机关抓获。", "entity_list": [{"type": "被告人", "argument": "张某某"}, {"type": "被告人", "argument": "彭某某"}, {"type": "被告人", "argument": "程某某"}, {"type": "被告人", "argument": "马某某"},{"type": "组织机构", "argument": "公安机关"}]}
{"text": "2017年9月14日5时许，被告人蔡涛在重庆市**大道**号“**”小区**栋**房间，趁被害人杨某某熟睡之机，将其一部金色努比亚布拉格手机盗走后销赃获利。", "entity_list": [{"type": "被告人", "argument": "蔡涛"}, {"type": "被害人", "argument": "杨某某"}, {"type": "被盗物品", "argument": "一部金色努比亚布拉格手机"}, {"type": "作案时间", "argument": "2017年9月14日5时许"}, {"type": "作案地点", "argument": "重庆市**大道**号“**”小区**栋**房间"}]}
{"text": "后将书包等物遗弃。", "entity_list": [{"type": "被盗物品", "argument": "书包"}]}
{"text": "到案后，被告人陈某某如实供述了上述犯罪事实。", "entity_list": [{"type": "被告人", "argument": "陈某某"}]}
{"text": "2017年11月20日中午，洪宗和和罗春华各出资人民币50元购买毒品后在其家中吸食；", "entity_list": [{"type": "被告人", "argument": "洪宗和"}, {"type": "被告人", "argument": "罗春华"}, {"type": "作案时间", "argument": "2017年11月20日中午"}]}
{"text": "窃得户主方**华洛世奇黑天鹅项链一条、建设银行路路通黄金转运珠三颗、石榴石链子一条、珍珠手链一条、金伯利铂金项链一条、金伯利钻石吊坠一块、中华软包香烟8包（以上物品均无购物凭证、无实物、无法估价）。", "entity_list": [{"type": "被害人", "argument": "方**"}, {"type": "被盗物品", "argument": "方**华洛世奇黑天鹅项链一条"}, {"type": "被盗物品", "argument": "建设银行路路通黄金转运珠三颗"}, {"type": "被盗物品", "argument": "石榴石链子一条"}, {"type": "被盗物品", "argument": "珍珠手链一条"}, {"type": "被盗物品", "argument": "金伯利铂金项链一条"}, {"type": "被盗物品", "argument": "金伯利钻石吊坠一块"}, {"type": "被盗物品", "argument": "中华软包香烟8包"}]}
{"text": "6.2018年1月18日晚8时左右，被告人郭某某到铜陵市铜官区**村，采用攀爬阳台进入**栋**室内实施盗窃。", "entity_list": [{"type": "被告人", "argument": "郭某某"}, {"type": "作案时间", "argument": "2018年1月18日晚8时左右"}, {"type": "作案地点", "argument": "铜陵市铜官区**村"}, {"type": "作案地点", "argument": "**栋**室内"}]}
{"text": "3、2017年9月17日15时，梁某甲伙同阮某某在**市茂南区新建一巷猪肉档旁，盗窃柯某某的一台iPhone6s手机，盗窃后交由“麦某某”进行销赃，并用柯某某手机电子支付系统消费金额1838.1元。", "entity_list": [{"type": "被告人", "argument": "梁某甲"}, {"type": "被告人", "argument": "阮某某"}, {"type": "被告人", "argument": "麦某某"}, {"type": "被害人", "argument": "柯某某"}, {"type": "被害人", "argument": "柯某某"}, {"type": "被盗物品", "argument": "一台iPhone6s手机"}, {"type": "作案时间", "argument": "2017年9月17日15时"}, {"type": "作案地点", "argument": "**市茂南区新建一巷猪肉档旁"}, {"type": "盗窃获利", "argument": "1838.1元"}]}
{"text": "经拍价，该车价值人民币1903元。", "entity_list": [{"type": "物品价值", "argument": "人民币1903元"}, {"type": "被盗物品", "argument": "该车"}]}
{"text": "同日中午，被告人杨某某至**市拱墅区半山街道社区卫生服务中心一楼4号诊室，以徒手掰储物柜门的方式窃取被害人鲁某某绿色手提包一个（经鉴定价值人民币120元，包内有钱包一只、人民币630元）。", "entity_list": [{"type": "被告人", "argument": "杨某某"}, {"type": "被害人", "argument": "鲁某某"}, {"type": "被盗货币", "argument": "人民币630元"}, {"type": "物品价值", "argument": "人民币120元"}, {"type": "被盗物品", "argument": "绿色手提包一个"}, {"type": "被盗物品", "argument": "钱包一只"}, {"type": "作案时间", "argument": "同日中午"}, {"type": "作案地点", "argument": "**市拱墅区半山街道社区卫生服务中心一楼4号诊室"}]}
{"text": "被盗物品已全部返还被害人，并取得被害人的谅解。", "entity_list": [{"type":"被盗物品","argument":"被盗物品"}]}
{"text": "当日下午18时许，被告人黄剑辉、陈锋驾驶车辆从本市雨湖区来到岳塘区***“***”饭店前停车坪，采取之前砸车窗的同样方式盗窃了被害人董某某“丰田凯美瑞”小车内两条“和天下”牌烟和一个手提包及包内两条“和天下”烟。", "entity_list": [{"type": "被告人", "argument": "黄剑辉"}, {"type": "被告人", "argument": "陈锋"}, {"type": "被害人", "argument": "董某某"}, {"type": "被盗物品", "argument": "两条“和天下”牌烟"}, {"type": "被盗物品", "argument": "一个手提包"}, {"type": "被盗物品", "argument": "两条“和天下”烟"}, {"type": "作案时间", "argument": "当日下午18时许"}, {"type": "作案地点", "argument": "岳塘区***“***”饭店前停车坪"}]}
{"text": "被害人徐某乙金立GN3003手机1部，价值200元；", "entity_list": [{"type": "被害人", "argument": "徐某乙"}, {"type": "物品价值", "argument": "200元"},{"type":"被盗物品","argument":"金立GN3003手机1部"}]}
{"text": "2018年6月8日16时许，被告人覃某某窜到来宾市兴宾区**镇**村民委**村**号被害人袁某某家外面，然后爬围墙进入袁某某家大院后用铁棍撬开大厅门口后进入屋内实施盗窃。", "entity_list": [{"type": "被告人", "argument": "覃某某"}, {"type": "被害人", "argument": "袁某某"}, {"type": "作案时间", "argument": "2018年6月8日16时许"}, {"type": "作案地点", "argument": "来宾市兴宾区**镇**村民委**村**号被害人袁某某家外面"}, {"type": "作案工具", "argument": "铁棍"}]}
{"text": "经鉴定：被害人袁某某的苹果牌平板电脑的价值为人民币1313元、苹果6手机的价值为人民币1587元、OPPOR9S手机的价值为人民币1479元、一条足铂带吊坠的项链的价值为人民币1780元，一条千足金项链的价值为人民币1597元，以上鉴定的被盗财物的价值共计人民币7756元。", "entity_list": [{"type": "被害人", "argument": "袁某某"}, {"type": "物品价值", "argument": "人民币1313元"}, {"type": "物品价值", "argument": "人民币1587元"}, {"type": "物品价值", "argument": "人民币1479元"}, {"type": "物品价值", "argument": "人民币1780元"}, {"type": "物品价值", "argument": "人民币1597元"}, {"type": "物品价值", "argument": "人民币7756元"}, {"type": "被盗物品", "argument": "苹果牌平板电脑"}, {"type": "被盗物品", "argument": "苹果6手机"}, {"type": "被盗物品", "argument": "OPPOR9S手机"}, {"type": "被盗物品", "argument": "一条足铂带吊坠的项链"}, {"type": "被盗物品", "argument": "一条千足金项链"}]}
{"text": "其具体犯罪事实如下：1、2016年9月26日11时许，被告人刘某甲经过**市***镇**村被害人王某某家时，发现王某某家堂屋大门未关，遂进入屋内在王某某家卧室盗得OPPO手机一部、现金1045元。", "entity_list": [{"type": "被告人", "argument": "刘某甲"}, {"type": "被害人", "argument": "王某某"}, {"type": "被盗货币", "argument": "现金1045元"}, {"type": "被盗物品", "argument": "OPPO手机一部"}, {"type": "作案时间", "argument": "2016年9月26日11时许"}, {"type": "作案地点", "argument": "**市***镇**村被害人王某某家"}]}
{"text": "具体分述如下：1.2018年7月20日23时许，被告人朱某某至**市**区**街道马庄小区红绿灯西侧的小路，采用上述方式窃得被害人杨某某苏K7****号卡车骆驼牌电瓶2个。", "entity_list": [{"type": "被告人", "argument": "朱某某"}, {"type": "被害人", "argument": "杨某某"}, {"type": "被盗物品", "argument": "苏K7****号卡车骆驼牌电瓶2个"}, {"type": "作案时间", "argument": "2018年7月20日23时许"}, {"type": "作案地点", "argument": "**市**区**街道马庄小区红绿灯西侧的小路"}]}
{"text": "3.同年7月24日23时许，被告人朱某某至**市**区**街道红旗大街兴阳大厦西边路边，采用上述方式窃得被害人李某某苏K7****号卡车骆驼牌电瓶2个。", "entity_list": [{"type": "被告人", "argument": "朱某某"}, {"type": "被害人", "argument": "李某某"}, {"type": "被盗物品", "argument": "苏K7****号卡车骆驼牌电瓶2个"}, {"type": "作案时间", "argument": "同年7月24日23时许"}, {"type": "作案地点", "argument": "**市**区**街道红旗大街兴阳大厦西边路边"}]}
{"text": "被告人朱某某已赔偿上述各被害人经济损失。", "entity_list": [{"type": "被告人", "argument": "朱某某"}]}
{"text": "2018年农历正月以来，被告人杨某某、张某甲分别伙同被告人张某乙、何某甲（在逃）等人在**县境内盗窃耕牛，盗窃耕牛总价值69700元人民币，具体事实如下：一、2018年3月3日凌晨1时许，被告人杨某某、张某甲相互邀约在**县**乡**村岔河组将被害人刘某某家价值人民币27500元的二头耕牛盗走。", "entity_list": [{"type": "被告人", "argument": "杨某某"}, {"type": "被告人", "argument": "张某甲"}, {"type": "被告人", "argument": "张某乙"}, {"type": "被告人", "argument": "何某甲"}, {"type": "被告人", "argument": "杨某某"}, {"type": "被告人", "argument": "张某甲"}, {"type": "被害人", "argument": "刘某某"}, {"type": "物品价值", "argument": "69700元人民币"}, {"type": "物品价值", "argument": "人民币27500元"}, {"type": "被盗物品", "argument": "耕牛"}, {"type": "被盗物品", "argument": "二头耕牛"}, {"type": "作案时间", "argument": "2018年农历正月以来"}, {"type": "作案时间", "argument": "2018年3月3日凌晨1时许"}, {"type": "作案地点", "argument": "**县境内"}, {"type": "作案地点", "argument": "**县**乡**村岔河组"}, {"type": "作案地点", "argument": "刘某某家"}]}
{"text": "后张某甲、杨某某二人将盗来的二头耕牛买给**县**镇的陈某甲，卖得人民币10000元，杨某某、张某甲各分得5000元。", "entity_list": [{"type": "被告人", "argument": "张某甲"}, {"type": "被告人", "argument": "杨某某"}, {"type": "被告人", "argument": "杨某某"}, {"type": "被告人", "argument": "张某甲"}, {"type": "被盗物品", "argument": "二头耕牛"}, {"type": "盗窃获利", "argument": "人民币10000元"}, {"type": "盗窃获利", "argument": "5000元"}]}
{"text": "2018年3月2日15时许，被告人王某某来到攀枝花市**区某某广场停车场，见停车场内无人，便将停车场内一铝合金门窗加工点处的3件铝合金门窗扣件偷走", "entity_list": [{"type": "被告人", "argument": "王某某"}, {"type": "被盗物品", "argument": "3件铝合金门窗扣件"}, {"type": "作案时间", "argument": "2018年3月2日15时许"}, {"type": "作案地点", "argument": "攀枝花市**区某某广场停车场"}, {"type": "作案地点", "argument": "停车场内一铝合金门窗加工点处"}]}
{"text": "3.2018年2月17日下午，被告人罗某、王某某至本区**街道**村**号出租房，采用上述方式，窃得被害人李某乙48V/20A的电动自行车电瓶2组（价值801元）。", "entity_list": [{"type": "被告人", "argument": "罗某"}, {"type": "被告人", "argument": "王某某"}, {"type": "被害人", "argument": "李某乙"}, {"type": "物品价值", "argument": "801元"}, {"type": "被盗物品", "argument": "48V/20A的电动自行车电瓶2组"}, {"type": "作案时间", "argument": "2018年2月17日下午"}, {"type": "作案地点", "argument": "本区**街道**村**号出租房"}]}
{"text": "其后，被告人兰某甲将钟某某放于梳妆台抽屉里的带有钻石挂坠的黄金项链一条、黄金戒指一枚、以及钟某某放置在衣柜内的一件红色婚纱盗走，并用透明胶布将打碎的玻璃窗户粘好后逃离现场，将盗得的项链和戒指藏于家中三楼一房间抽屉内，将盗得的婚纱藏于家中自己卧室。", "entity_list": [{"type": "被告人", "argument": "兰某甲"}, {"type": "被害人", "argument": "钟某某"}, {"type": "被害人", "argument": "钟某某"}, {"type": "被盗物品", "argument": "带有钻石挂坠的黄金项链一条"}, {"type": "被盗物品", "argument": "黄金戒指一枚"}, {"type": "被盗物品", "argument": "一件红色婚纱"}, {"type": "被盗物品", "argument": "盗得的项链"}, {"type": "被盗物品", "argument": "戒指"}, {"type": "被盗物品", "argument": "盗得的婚纱"}, {"type": "作案工具", "argument": "透明胶布"}]}
{"text": "2017年8月10日下午，武平县公安局民警持搜查证，对被告人兰某甲家进行搜查，并在三楼一房间抽屉内现场查获被盗黄金项链和黄金戒指。", "entity_list": [{"type": "被告人", "argument": "兰某甲"}, {"type": "被盗物品", "argument": "被盗黄金项链"}, {"type": "被盗物品", "argument": "黄金戒指"}, {"type": "组织机构", "argument": "武平县公安局"}]}
{"text": "3、2015年10月20日下午，被告人张某伙同景某某、史某（已判决）驾驶车牌号为沪C*****号银灰色荣威小轿车窜至宝鸡市眉县**小区**单元**楼**户，由景某某用开锁工具开锁潜入被害人吕某某家中，史某望风看人，张某开车接应，盗窃现金9000元。", "entity_list": [{"type": "被告人", "argument": "张某"}, {"type": "被告人", "argument": "景某某"}, {"type": "被告人", "argument": "史某"}, {"type": "被告人", "argument": "景某某"}, {"type": "被告人", "argument": "史某"}, {"type": "被告人", "argument": "张某"}, {"type": "被害人", "argument": "吕某某"}, {"type": "被盗货币", "argument": "现金9000元"}, {"type": "作案时间", "argument": "2015年10月20日下午"}, {"type": "作案地点", "argument": "宝鸡市眉县**小区**单元**楼**户"}, {"type": "作案地点", "argument": "吕某某家中"}, {"type": "作案工具", "argument": "车牌号为沪C*****号银灰色荣威小轿车"}, {"type": "作案工具", "argument": "开锁工具"}]}
{"text": "综上所述，被告人张某同他人共同实施盗窃，作案4次，盗窃价值共计13440元。", "entity_list": [{"type": "被告人", "argument": "张某"}, {"type": "物品价值", "argument": "13440元"}]}
{"text": "2018年4月29日晚上20时许，被告人和李某甲与被告人田某某二人采用同种作案手段在*村煤矿废料库内盗窃短节U型钢，销赃至**县***俊峰收购站李某乙处，得赃款170余元。", "entity_list": [{"type": "被告人", "argument": "李某甲"}, {"type": "被告人", "argument": "田某某"}, {"type": "被盗物品", "argument": "短节U型钢"}, {"type": "作案时间", "argument": "2018年4月29日晚上20时许"}, {"type": "作案地点", "argument": "*村煤矿废料库内"}, {"type": "盗窃获利", "argument": "170余元"}]}
{"text": "2018年5月1日晚上20时许，被告人李某甲与被告人田某某二人采用同种作案手段在*村煤矿废料库内盗窃短节U型钢，销赃至**县***俊峰收购站李某乙处，得赃款170余元。", "entity_list": [{"type": "被告人", "argument": "李某甲"}, {"type": "被告人", "argument": "田某某"}, {"type": "被盗物品", "argument": "短节U型钢"}, {"type": "作案时间", "argument": "2018年5月1日晚上20时许"}, {"type": "作案地点", "argument": "*村煤矿废料库内"}, {"type": "盗窃获利", "argument": "170余元"}]}
{"text": "得手后，被告人凌某某为了不让被害人察觉，便向唐某某点头示意，让其将车叫停。", "entity_list": [{"type": "被告人", "argument": "凌某某"}, {"type": "被告人", "argument": "唐某某"}]}
{"text": "同年2月10日，公安人员从天津市拘留所将被告人马某某带至河西区看守所接受讯问。", "entity_list": [{"type": "被告人", "argument": "马某某"}, {"type": "组织机构", "argument": "河西区看守所"}]}
{"text": "被告人谭某某盗窃价值合计1350.6元。", "entity_list": [{"type": "被告人", "argument": "谭某某"}, {"type": "物品价值", "argument": "1350.6元"}]}
{"text": "案发后赃物未追回，20年汾酒鉴定价值1740元。", "entity_list": [{"type": "物品价值", "argument": "1740元"}, {"type": "被盗物品", "argument": "20年汾酒"}]}
{"text": "经鉴定，被破坏防盗门价值人民币755元。", "entity_list": [{"type": "物品价值", "argument": "人民币755元"}]}
{"text": "综上，被告人廖**盗窃作案五起，盗得赃款赃物价值合计人民币8660元。", "entity_list": [{"type": "被告人", "argument": "廖**"}, {"type": "物品价值", "argument": "人民币8660元"}]}
{"text": "被告人文某某伙同“阿某某”通过技术开锁进入蔚蓝天成国际公馆B座**房将被害人杜某某家中的金耳环一对（无法鉴定）、钻戒一枚（无法鉴定）盗走。", "entity_list": [{"type": "被告人", "argument": "文某某"}, {"type": "被告人", "argument": "“阿某某”"}, {"type": "被害人", "argument": "杜某某"}, {"type": "被盗物品", "argument": "金耳环一对"}, {"type": "被盗物品", "argument": "钻戒一枚"}, {"type": "作案地点", "argument": "蔚蓝天成国际公馆B座**房"}, {"type": "作案地点", "argument": "杜某某家中"}]}
{"text": "9.2018年7月4日凌晨，吕某某进入**路**弄**号**室被害人陈某乙家中，未窃得财物。", "entity_list": [{"type": "被告人", "argument": "吕某某"}, {"type": "被害人", "argument": "陈某乙"}, {"type": "作案时间", "argument": "2018年7月4日凌晨"}, {"type": "作案地点", "argument": "**路**弄**号**室被害人陈某乙家中"}]}
{"text": "2018年5月22日21时许，被告人李某某、覃某某到**市**区雅克西网吧，以同样手段盗窃被害人于某某银色iPhoneX手机一部（价值人民币7444元），之后离开现场。", "entity_list": [{"type": "被告人", "argument": "李某某"}, {"type": "被告人", "argument": "覃某某"}, {"type": "被害人", "argument": "于某某"}, {"type": "物品价值", "argument": "人民币7444元"}, {"type": "被盗物品", "argument": "银色iPhoneX手机一部"}, {"type": "作案时间", "argument": "2018年5月22日21时许"}, {"type": "作案地点", "argument": "**市**区雅克西网吧"}]}
{"text": "2017年2月22日晚，被谷城县公安局依法追缴并退还给施工单位，经谷在县发展和改革局鉴定：上述物质共计价值人民币8196元。", "entity_list": [{"type": "物品价值", "argument": "人民币8196元"}, {"type": "组织机构", "argument": "谷城县公安局"}, {"type": "组织机构", "argument": "谷在县发展和改革局"}]}
{"text": "2018年2月20日12时许，被告人李某甲又到杨某某家楼梯间盗走木炭552斤。", "entity_list": [{"type": "被告人", "argument": "李某甲"}, {"type": "被害人", "argument": "杨某某"}, {"type": "被盗物品", "argument": "木炭552斤"}, {"type": "作案时间", "argument": "2018年2月20日12时许"}, {"type": "作案地点", "argument": "杨某某家楼梯间"}]}
{"text": "2018年6月至8月间，被告人肖某某先后在**市**区盛岸一村等地，先后4次窃得华为牌Mate7型手机1部、捷安特牌自行车1辆、苏烟（硬七星）2包、南京（硬精品）2条，上述赃物价值共计人民币3715.4元。", "entity_list": [{"type": "被告人", "argument": "肖某某"}, {"type": "物品价值", "argument": "人民币3715.4元"}, {"type": "被盗物品", "argument": "华为牌Mate7型手机1部"}, {"type": "被盗物品", "argument": "捷安特牌自行车1辆"}, {"type": "被盗物品", "argument": "苏烟（硬七星）2包"},{"type": "被盗物品", "argument": "南京（硬精品）2条"},{"type": "作案时间", "argument": "2018年6月至8月间"}, {"type": "作案地点", "argument": "**市**区盛岸一村"}]}
{"text": "经鉴定：该车价值人民币2720元。", "entity_list": [{"type": "物品价值", "argument": "人民币2720元"},{"type": "被盗物品", "argument": "该车"}]}
{"text": "经鉴定：该车价值人民币3380元。", "entity_list": [{"type": "物品价值", "argument": "人民币3380元"},{"type": "被盗物品", "argument": "该车"}]}
{"text": "经鉴定：该车价值人民币900元。", "entity_list": [{"type": "物品价值", "argument": "人民币900元"},{"type": "被盗物品", "argument": "该车"}]}
{"text": "经鉴定：该车价值人民币840元。", "entity_list": [{"type": "物品价值", "argument": "人民币840元"}, {"type": "被盗物品", "argument": "该车"}]}
{"text": "综上，被告人彭某某参与盗窃作案6次，盗窃数额为人民币13040元。", "entity_list": [{"type": "被告人", "argument": "彭某某"}, {"type": "物品价值", "argument": "人民币13040元"}]}
{"text": "经忠县价格认证中心认定，被盗电缆线共价值人民币84414元（币种下同）。", "entity_list": [{"type": "物品价值", "argument": "人民币84414元"}, {"type": "被盗物品", "argument": "被盗电缆线"}, {"type": "组织机构", "argument": "忠县价格认证中心"}]}
{"text": "具体事实如下：1.2018年4月28日左右的一天，被告人毛某某、彭某某、彭某某在**市忠县**街道工业园区主一路盗窃电缆线至少480米，价值28800元。", "entity_list": [{"type": "被告人", "argument": "毛某某"}, {"type": "被告人", "argument": "彭某某"}, {"type": "被告人", "argument": "彭某某"}, {"type": "物品价值", "argument": "28800元"}, {"type": "被盗物品", "argument": "电缆线至少480米"}, {"type": "作案时间", "argument": "2018年4月28日左右的一天"}, {"type": "作案地点", "argument": "**市忠县**街道工业园区主一路"}]}
{"text": "3.2018年6月13日12时许，在**县人民医院北区行政综合楼南侧，被告人李某某将刘某某的一辆红色“新鸽”牌电动三轮车盗走。", "entity_list": [{"type": "被告人", "argument": "李某某"}, {"type": "被害人", "argument": "刘某某"}, {"type": "被盗物品", "argument": "一辆红色“新鸽”牌电动三轮车"}, {"type": "作案时间", "argument": "2018年6月13日12时许"}, {"type": "作案地点", "argument": "**县人民医院北区行政综合楼南侧"}]}
{"text": "4.2018年6月21日12时许，**县新百购物广场小区，被告人李某某将魏某某的一辆红色“星月神”牌电动三轮车盗走。", "entity_list": [{"type": "被告人", "argument": "李某某"}, {"type": "被害人", "argument": "魏某某"}, {"type": "被盗物品", "argument": "一辆红色“星月神”牌电动三轮车"}, {"type": "作案时间", "argument": "2018年6月21日12时许"}, {"type": "作案地点", "argument": "**县新百购物广场小区"}]}
{"text": "1、2015年11月12日晚，被告人梁某某窜至**省遂宁市物流港**一汽大众4S店，撬开店内保险柜，窃得柜内现金12万余元，并破坏现场监控设备取走硬盘。", "entity_list": [{"type": "被告人", "argument": "梁某某"}, {"type": "被盗货币", "argument": "现金12万余元"}, {"type": "被盗物品", "argument": "硬盘"}, {"type": "作案时间", "argument": "2015年11月12日晚"}, {"type": "作案地点", "argument": "**省遂宁市物流港**一汽大众4S店"}]}
{"text": "1月6日凌晨5时7分许，三人又到雷山县丹江镇雷宇商贸街E-6-6-1室内盗得张某某家一部价值1384元的金立S9手机及部分现金。", "entity_list": [{"type": "被害人", "argument": "张某某"}, {"type": "被盗货币", "argument": "部分现金"}, {"type": "物品价值", "argument": "1384元"}, {"type": "被盗物品", "argument": "一部价值1384元的金立S9手机"}, {"type": "作案时间", "argument": "1月6日凌晨5时7分许"}, {"type": "作案地点", "argument": "雷山县丹江镇雷宇商贸街E-6-6-1室内"}, {"type": "作案地点", "argument": "张某某家"}]}
{"text": "3、2014年1月11日凌晨，被告人黄某某伙同杨某某和“小周”（另案处理）经预谋，窜至晋江市青阳街道**路**号被害人黄某甲经营的“**”烟酒店，强行撬开该店的卷闸门，盗走店内的现金人民币200元及被害人黄某乙的一个黄色手提包，内有现金人民币860元、银行卡及一条黄金项链、一块白金玉坠（均无法估价）等物。", "entity_list": [{"type": "被告人", "argument": "黄某某"}, {"type": "被告人", "argument": "杨某某"}, {"type": "被告人", "argument": "“小周”"}, {"type": "被害人", "argument": "黄某甲"}, {"type": "被害人", "argument": "黄某乙"}, {"type": "被盗货币", "argument": "现金人民币200元"}, {"type": "被盗货币", "argument": "现金人民币860元"}, {"type": "被盗物品", "argument": "一个黄色手提包"}, {"type": "被盗物品", "argument": "银行卡"}, {"type": "被盗物品", "argument": "一条黄金项链"}, {"type": "被盗物品", "argument": "一块白金玉坠"}, {"type": "作案时间", "argument": "2014年1月11日凌晨"}, {"type": "作案地点", "argument": "晋江市青阳街道**路**号被害人黄某甲经营的“**”烟酒店"}]}
{"text": "经蒲江县价格认证中心认定，该被盗电瓶价值182元。", "entity_list": [{"type": "物品价值", "argument": "182元"}, {"type": "被盗物品", "argument": "被盗电瓶"}, {"type": "组织机构", "argument": "蒲江县价格认证中心"}]}
{"text": "2018年7月的一天，被告人刘某某驾驶其电动三轮车到蒲江县**镇**街**路十字路口，将王某某停放在此的电瓶车的电瓶盗走。", "entity_list": [{"type": "被告人", "argument": "刘某某"}, {"type": "被害人", "argument": "王某某"}, {"type": "被盗物品", "argument": "电瓶车的电瓶"}, {"type": "作案时间", "argument": "2018年7月的一天"}, {"type": "作案地点", "argument": "蒲江县**镇**街**路十字路口"}, {"type": "作案工具", "argument": "电动三轮车"}]}
{"text": "经漳州市价格认证中心鉴定，上述车辆价值1871元（人民币，下同）。", "entity_list": [{"type": "物品价值", "argument": "1871元"}, {"type": "组织机构", "argument": "漳州市价格认证中心"}]}
{"text": "2、2017年8月11日晚至次日凌晨，被告人阮剑到**市**区**镇荣昌花园交通银行门口，盗走被害人白某某停放于该处的白城8775C号电动车，藏匿于**市**区华府小区停车场后，再次到**市**区荣昌花园仙指驿站门口，盗走被害人马某某停放于该处的无牌号黑色捷尔得电动车。", "entity_list": [{"type": "被告人", "argument": "阮剑"}, {"type": "被害人", "argument": "白某某"}, {"type": "被害人", "argument": "马某某"}, {"type": "被盗物品", "argument": "白城8775C号电动车"}, {"type": "被盗物品", "argument": "无牌号黑色捷尔得电动车"}, {"type": "作案时间", "argument": "2017年8月11日晚至次日凌晨"}, {"type": "作案地点", "argument": "**市**区**镇荣昌花园交通银行门口"}, {"type": "作案地点", "argument": "**市**区华府小区停车场后"}, {"type": "作案地点", "argument": "**市**区荣昌花园仙指驿站门口"}]}
{"text": "1、2018年1月24日中午，被告人唐某某用十字镐撬开大门锁进入玉溪市通海县河西镇**村委会*组**村**号被害人沐某某的家中，盗走房间内床下压着的人民币1000元。", "entity_list": [{"type": "被告人", "argument": "唐某某"}, {"type": "被害人", "argument": "沐某某"}, {"type": "被盗货币", "argument": "人民币1000元"}, {"type": "作案时间", "argument": "2018年1月24日中午"}, {"type": "作案地点", "argument": "玉溪市通海县河西镇**村委会*组**村**号被害人沐某某的家中"}, {"type": "作案工具", "argument": "十字镐"}]}
{"text": "4、2018年4月13日中午，被告人唐某某用钢筋撬开大门的方式进入玉溪市峨山县岔河乡***村委会**村*号的被害人李某某家，盗走卧室内木箱中的600元人民币。", "entity_list": [{"type": "被告人", "argument": "唐某某"}, {"type": "被害人", "argument": "李某某"}, {"type": "被盗货币", "argument": "600元人民币"}, {"type": "作案时间", "argument": "2018年4月13日中午"}, {"type": "作案地点", "argument": "玉溪市峨山县岔河乡***村委会**村*号的被害人李某某家"}, {"type": "作案工具", "argument": "钢筋"}]}
{"text": "3.2017年11月9日凌晨，被告人罗某某至义乌市**街道**小区**区**栋**楼处，以搭线启动方式，窃得被害人唐某某停放于该处的价值人民币2470元的五星钻豹牌红色电动车一辆。", "entity_list": [{"type": "被告人", "argument": "罗某某"}, {"type": "被害人", "argument": "唐某某"}, {"type": "物品价值", "argument": "人民币2470元"}, {"type": "被盗物品", "argument": "五星钻豹牌红色电动车一辆"}, {"type": "作案时间", "argument": "2017年11月9日凌晨"}, {"type": "作案地点", "argument": "义乌市**街道**小区**区**栋**楼处"}]}
{"text": "公安机关接报后，在现场提取一处粘取物，提取一处擦拭物。", "entity_list": [{"type": "组织机构", "argument": "公安机关"}]}
{"text": "三、2017年7月3日18时许，被告人梁某某去到去到被害人徐某某居住的位于本市麻涌镇***村****村民小组*街**巷***号的住所，撬开五楼的防盗网后进入该房实施盗窃。", "entity_list": [{"type": "被告人", "argument": "梁某某"}, {"type": "被害人", "argument": "徐某某"}, {"type": "作案时间", "argument": "2017年7月3日18时许"}, {"type": "作案地点", "argument": "本市麻涌镇***村****村民小组*街**巷***号的住所"}]}
{"text": "2017年10月至2018年6月，被告人丁某某到本区梁山街道阳光石材厂、玉景豪庭小区门市实施盗窃，涉案财物共价值2800余元。", "entity_list": [{"type": "被告人", "argument": "丁某某"}, {"type": "物品价值", "argument": "2800余元"}, {"type": "作案时间", "argument": "2017年10月至2018年6月"}, {"type": "作案地点", "argument": "本区梁山街道阳光石材厂"}, {"type": "作案地点", "argument": "玉景豪庭小区门市"}]}
{"text": "经鉴定，被盗手机价值人民币1490元。", "entity_list": [{"type": "物品价值", "argument": "人民币1490元"}, {"type": "被盗物品", "argument": "被盗手机"}]}
{"text": "被盗摩托车销赃得款1600元，由二人平分。", "entity_list": [{"type": "被盗物品", "argument": "被盗摩托车"}, {"type": "盗窃获利", "argument": "1600元"}]}
{"text": "经价格认证中心认定，被盗摩托车价值4000元。", "entity_list": [{"type": "物品价值", "argument": "4000元"}, {"type": "被盗物品", "argument": "被盗摩托车"}, {"type": "组织机构", "argument": "价格认证中心"}]}
{"text": "3、2017年11月30日0时50分许，被告人杨某某盗走被害人陈某乙停放在古田县**街道***路段靠河边位置的一辆隆鑫牌LX200ZH-25A型红色三轮车，后据为己有，用于贩卖水果直至2018年1月2日被追回。", "entity_list": [{"type": "被告人", "argument": "杨某某"}, {"type": "被害人", "argument": "陈某乙"}, {"type": "被盗物品", "argument": "一辆隆鑫牌LX200ZH-25A型红色三轮车"}, {"type": "作案时间", "argument": "2017年11月30日0时50分许"}, {"type": "作案地点", "argument": "古田县**街道***路段靠河边位置"}]}
{"text": "2.2017年12月20日左右，被告人张某甲在贵州省**市**街道**路（**街）**人家对面的巷子里，将刘某某的一辆车牌号为贵B****的大阳牌摩托车盗走，并将盗窃所得的摩托车以60元的价格卖给王某甲，经盘州市价格认证中心鉴定，被盗摩托车价值人民币1355元。", "entity_list": [{"type": "被告人", "argument": "张某甲"}, {"type": "被害人", "argument": "刘某某"}, {"type": "物品价值", "argument": "人民币1355元"}, {"type": "被盗物品", "argument": "一辆车牌号为贵B****的大阳牌摩托车"}, {"type": "被盗物品", "argument": "摩托车"}, {"type": "被盗物品", "argument": "被盗摩托车"}, {"type": "作案时间", "argument": "2017年12月20日左右"}, {"type": "作案地点", "argument": "贵州省**市**街道**路（**街）**人家对面的巷子里"}, {"type": "组织机构", "argument": "盘州市价格认证中心"}, {"type": "盗窃获利", "argument": "60元"}]}
{"text": "2、2017年10月29日凌晨3时许，被告人林某某到福州市**区**路***桥头处，将被害人魏某某停放在此处的闽******白色小轿车后挡风玻璃砸破并进入车内将被害人魏某某车内驾驶位旁车门夹层中包内现金70元盗走。", "entity_list": [{"type": "被告人", "argument": "林某某"}, {"type": "被害人", "argument": "魏某某"}, {"type": "被害人", "argument": "魏某某"}, {"type": "被盗货币", "argument": "现金70元"}, {"type": "作案时间", "argument": "2017年10月29日凌晨3时许"}, {"type": "作案地点", "argument": "福州市**区**路***桥头处"}]}
{"text": "经威宁自治县价格认证中心鉴定：该车价值人民币75807元。", "entity_list": [{"type": "物品价值", "argument": "人民币75807元"}, {"type": "被盗物品", "argument": "该车"}, {"type": "组织机构", "argument": "威宁自治县价格认证中心"}]}
{"text": "案发后，被害人王某某被盗物品均已被发还。", "entity_list": [{"type": "被害人", "argument": "王某某"}]}
{"text": "2018年5月13日下午15时许，被告人夏某某至南陵县籍山镇利民路水利中心浴室旁，将被害人张某某停放在浴室旁车棚外的一辆未上锁的蓝色永久牌自行车盗走。", "entity_list": [{"type": "被告人", "argument": "夏某某"}, {"type": "被害人", "argument": "张某某"}, {"type": "被盗物品", "argument": "一辆未上锁的蓝色永久牌自行车"}, {"type": "作案时间", "argument": "2018年5月13日下午15时许"}, {"type": "作案地点", "argument": "南陵县籍山镇利民路水利中心浴室旁"}]}
{"text": "4、2018年2月21日晚22时许，被告人刘某某窜至丽水市经济开发区云景路108号楼下车棚，将被害人郑某某停放在该处的一辆红色五星钻豹牌电动自行车（价值人民币960元）和被害人李某某停放在该处的一辆黑色电动自行车盗走。", "entity_list": [{"type": "被告人", "argument": "刘某某"}, {"type": "被害人", "argument": "郑某某"}, {"type": "被害人", "argument": "李某某"}, {"type": "物品价值", "argument": "人民币960元"}, {"type": "被盗物品", "argument": "一辆红色五星钻豹牌电动自行车"}, {"type": "被盗物品", "argument": "一辆黑色电动自行车"}, {"type": "作案时间", "argument": "2018年2月21日晚22时许"}, {"type": "作案地点", "argument": "丽水市经济开发区云景路108号楼下车棚"}]}
{"text": "被告人郑某某利用其在仙游县**镇**区**物流仓库拣货的工作便利，趁无人注意时将流水线上不属于其运输的快递包裹窃走，并将其盗窃的7部小米手机通过手机软件“闲鱼”等方式卖给他人。", "entity_list": [{"type": "被告人", "argument": "郑某某"}, {"type": "被盗物品", "argument": "7部小米手机"}, {"type": "作案地点", "argument": "仙游县**镇**区**物流仓库"}]}
{"text": "3、2018年7月21日上午，被告人伊某甲驾驶盗窃来的黑色助力车行驶到万安县潞田镇潞田时，因为偷的助力车没油，自己又没有钱加油，遂将该车丢弃。", "entity_list": [{"type": "被告人", "argument": "伊某甲"}, {"type": "被盗物品", "argument": "助力车"}, {"type": "被盗物品", "argument": "黑色助力车"},{"type": "作案时间", "argument": "2018年7月21日上午"}, {"type": "作案地点", "argument": "万安县潞田镇潞田"}]}
{"text": "4、2018年2月，被告人刘某某驾驶其农用拖拉机窜至嘉祥县**镇**村**路西，盗取规格DN110×5.3mm的河北泽田水管396米，经鉴定，价值9900元。", "entity_list": [{"type": "被告人", "argument": "刘某某"}, {"type": "物品价值", "argument": "9900元"}, {"type": "被盗物品", "argument": "规格DN110×5.3mm的河北泽田水管396米"}, {"type": "作案时间", "argument": "2018年2月"}, {"type": "作案地点", "argument": "嘉祥县**镇**村**路西"}, {"type": "作案工具", "argument": "农用拖拉机"}]}
{"text": "6、2018年4月，被告人刘某某驾驶铲车窜至嘉祥县**坊镇**庙**处，用铲车分别盗取规格DN500、直径500毫米的离心铸造球墨铸铁管道6米，经鉴定，价值2400元；", "entity_list": [{"type": "被告人", "argument": "刘某某"}, {"type": "物品价值", "argument": "2400元"}, {"type": "被盗物品", "argument": "规格DN500、直径500毫米的离心铸造球墨铸铁管道6米"}, {"type": "作案时间", "argument": "2018年4月"}, {"type": "作案地点", "argument": "嘉祥县**坊镇**庙**处"}, {"type": "作案工具", "argument": "铲车"}, {"type": "作案工具", "argument": "铲车"}]}
{"text": "1.2017年5月12日晚上，被告人张某甲到沁河镇**网吧通宵上网。", "entity_list": [{"type": "被告人", "argument": "张某甲"}, {"type": "作案时间", "argument": "2017年5月12日晚上"}, {"type": "作案地点", "argument": "沁河镇**网吧"}]}
{"text": "现被盗手机已由沁源县公安局追缴，经沁源县价格认定中心鉴定，被盗手机的价格为986元。", "entity_list": [{"type": "物品价值", "argument": "986元"}, {"type": "被盗物品", "argument": "被盗手机"}, {"type": "被盗物品", "argument": "被盗手机"}, {"type": "组织机构", "argument": "沁源县公安局"}, {"type": "组织机构", "argument": "沁源县价格认定中心"}]}
{"text": "被盗耳机、香烟已被沁源县公安局追缴。", "entity_list": [{"type": "被盗物品", "argument": "被盗耳机"}, {"type": "被盗物品", "argument": "香烟"}, {"type": "组织机构", "argument": "沁源县公安局"}]}
{"text": "2018年7月16日14时许，被告人杨某乙骑摩托车搭载被告人杨某甲去重庆市万盛经济技术开发区金桥镇抓蛇，二人来到向某某家附近稻田后，杨某乙提议去抓鸭子，杨某甲同意后二人把向某某家的鸭子赶到田坎然后用手去抓，共抓得六七只鸭子。", "entity_list": [{"type": "被告人", "argument": "杨某乙"}, {"type": "被告人", "argument": "杨某甲"}, {"type": "被告人", "argument": "杨某乙"}, {"type": "被告人", "argument": "杨某甲"}, {"type": "被害人", "argument": "向某某"}, {"type": "被害人", "argument": "向某某"}, {"type": "被盗物品", "argument": "鸭子"}, {"type": "被盗物品", "argument": "鸭子"}, {"type": "被盗物品", "argument": "六七只鸭子"}, {"type": "作案时间", "argument": "2018年7月16日14时许"}, {"type": "作案地点", "argument": "重庆市万盛经济技术开发区金桥镇"}, {"type": "作案地点", "argument": "向某某家附近稻田"}, {"type": "作案工具", "argument": "摩托车"}]}
{"text": "经鉴定，被盗狗价值人民币342元。", "entity_list": [{"type": "物品价值", "argument": "人民币342元"}, {"type": "被盗物品", "argument": "被盗狗"}]}
{"text": "具体事实如下：1、2017年2月17日晚上，被告人龙某某窜入娄星区新星南路“***超市”，在该超市二楼将一袋墨鱼上的防盗扣卸下后，将价值110元的干墨鱼带回家食用。", "entity_list": [{"type": "被告人", "argument": "龙某某"}, {"type": "物品价值", "argument": "110元"}, {"type": "被盗物品", "argument": "一袋墨鱼"}, {"type": "被盗物品", "argument": "干墨鱼"}, {"type": "作案时间", "argument": "2017年2月17日晚上"}, {"type": "作案地点", "argument": "娄星区新星南路“***超市”"}]}
{"text": "2018年4月17日22时许，被告人靳某某在被害人乐某某位于苏州市吴中区**镇**花园**区**幢**单位**室租住处，以玩手机为名，使用被害人乐某某的手机偷偷登陆被害人乐某某的支付宝，通过“借呗”借款人民币7000元至被害人乐某某支付宝账户，后全部转账至靳某某个人使用的支付宝账户。", "entity_list": [{"type": "被告人", "argument": "靳某某"}, {"type": "被告人", "argument": "靳某某"}, {"type": "被害人", "argument": "乐某某"}, {"type": "被害人", "argument": "乐某某"}, {"type": "被害人", "argument": "乐某某"}, {"type": "被害人", "argument": "乐某某"}, {"type": "盗窃获利", "argument": "人民币7000元"}, {"type": "作案时间", "argument": "2018年4月17日22时许"}, {"type": "作案地点", "argument": "苏州市吴中区**镇**花园**区**幢**单位**室租住处"}]}
{"text": "被害人乐某某信以为真，后按照被告人靳某某的要求，将人民币8450元转账至被告人靳某某提供的农业银行账户。", "entity_list": [{"type": "被告人", "argument": "靳某某"}, {"type": "被告人", "argument": "靳某某"}, {"type": "被害人", "argument": "乐某某"}, {"type": "盗窃获利", "argument": "人民币8450元"}]}
{"text": "1、2017年8月份的一天晚上，被告人傅某甲到南安市**镇**村**号，用随身携带的螺丝刀撬开盖子、用老虎钳剪断电线后盗走被害人詹某某停放在门口的一部电动车的四粒电池（信息不详，无法鉴定）。", "entity_list": [{"type": "被告人", "argument": "傅某甲"}, {"type": "被害人", "argument": "詹某某"}, {"type": "被盗物品", "argument": "一部电动车的四粒电池"}, {"type": "作案时间", "argument": "2017年8月份的一天晚上"}, {"type": "作案地点", "argument": "南安市**镇**村**号"}, {"type": "作案工具", "argument": "螺丝刀"}, {"type": "作案工具", "argument": "老虎钳"}]}
{"text": "后又到该村委李某乙家，将一只老母鸡盗走。", "entity_list": [{"type": "被害人", "argument": "李某乙"}, {"type": "被盗物品", "argument": "一只老母鸡"}, {"type": "作案地点", "argument": "该村委李某乙家"}]}
{"text": "2018年2月2日夜，被告人毛某某进入凌某某家，盗走卧室手提包内的红色钱夹1个及客厅内的排插1个，将钱夹内1100元现金取出，将凌某某的身份证等证件剪碎扔掉，钱夹藏匿家中。", "entity_list": [{"type": "被告人", "argument": "毛某某"}, {"type": "被害人", "argument": "凌某某"}, {"type": "被害人", "argument": "凌某某"}, {"type": "被盗货币", "argument": "1100元现金"}, {"type": "被盗物品", "argument": "红色钱夹1个"}, {"type": "被盗物品", "argument": "排插1个"}, {"type": "被盗物品", "argument": "身份证"}, {"type": "作案时间", "argument": "2018年2月2日夜"}, {"type": "作案地点", "argument": "凌某某家"}]}
{"text": "1.2018年5月18日15时许，被告人黄某某在兰州市城关区焦家湾**号二楼丁某某租住的房屋内，采用翻窗入室的手段，盗得丁某某放在房间内的“妮狼”牌白色22寸拉杆箱一个、“特步”牌男士42码红色运动鞋一双、S925银质情侣戒指一对、OPPO牌白色手机充电器一个。", "entity_list": [{"type": "被告人", "argument": "黄某某"}, {"type": "被害人", "argument": "丁某某"}, {"type": "被害人", "argument": "丁某某"}, {"type": "被盗物品", "argument": "“妮狼”牌白色22寸拉杆箱一个"}, {"type": "被盗物品", "argument": "“特步”牌男士42码红色运动鞋一双"}, {"type": "被盗物品", "argument": "S925银质情侣戒指一对"}, {"type": "被盗物品", "argument": "OPPO牌白色手机充电器一个"}, {"type": "作案时间", "argument": "2018年5月18日15时许"}, {"type": "作案地点", "argument": "兰州市城关区焦家湾**号二楼丁某某租住的房屋内"}]}
{"text": "1、2018年6月21日14时许，被告人陈某甲、陈某乙来到深圳市宝安区**街道**社区**路**工业园**栋宿舍楼，进入**房偷走了被害人张某某的一台联想笔记本电脑（无法拍价、以250元卖掉）和两部安卓手机（均无法拍价、以20元卖给路人）。", "entity_list": [{"type": "被告人", "argument": "陈某甲"}, {"type": "被告人", "argument": "陈某乙"}, {"type": "被害人", "argument": "张某某"}, {"type": "被盗物品", "argument": "一台联想笔记本电脑"}, {"type": "被盗物品", "argument": "两部安卓手机"}, {"type": "作案时间", "argument": "2018年6月21日14时许"}, {"type": "作案地点", "argument": "深圳市宝安区**街道**社区**路**工业园**栋宿舍楼"}, {"type": "盗窃获利", "argument": "250元"}, {"type": "盗窃获利", "argument": "20元"}]}
{"text": "四、2017年5月6日17时许，被告人郑某某潜入被害人许某某位于灞桥区纺织城**院**号楼**户的家中，盗窃现金14600元、邮册2本，白金手链一个,工商银行纪念银币二个，世园会纪念银币二个，共价值16000元。", "entity_list": [{"type": "被告人", "argument": "郑某某"}, {"type": "被害人", "argument": "许某某"}, {"type": "被盗货币", "argument": "现金14600元"}, {"type": "物品价值", "argument": "16000元"}, {"type": "被盗物品", "argument": "邮册2本"}, {"type": "被盗物品", "argument": "白金手链一个"},{"type": "被盗物品", "argument": "工商银行纪念银币二个"},{"type": "被盗物品", "argument": "世园会纪念银币二个"}, {"type": "作案时间", "argument": "2017年5月6日17时许"}, {"type": "作案地点", "argument": "灞桥区纺织城**院**号楼**户的家中"}]}
{"text": "4.2017年12月17日11时许，被告人陶某某在本区**街道**商贸区京百润融城新都百货实施盗窃时被店内服务员刘某丙发现，尔后逃脱。", "entity_list": [{"type": "被告人", "argument": "陶某某"},{"type": "被害人", "argument": "刘某丙"},{"type": "作案时间", "argument": "2017年12月17日11时许"}, {"type": "作案地点", "argument": "本区**街道**商贸区京百润融城新都百货"}]}
{"text": "2018年7月19日，被告人陶某某在重庆市三合监狱释放后被重庆市梁平区公安局民警。", "entity_list": [{"type": "被告人", "argument": "陶某某"}, {"type": "组织机构", "argument": "重庆市梁平区公安局"}]}
{"text": "2018年1月16日凌晨，被告人杨某某在鹤林苑小区内砸碎被害人王某甲的汽车车窗玻璃，盗窃555牌香烟一条，佛珠一串、数据线一条。", "entity_list": [{"type": "被告人", "argument": "杨某某"}, {"type": "被害人", "argument": "王某甲"}, {"type": "被盗物品", "argument": "555牌香烟一条"}, {"type": "被盗物品", "argument": "佛珠一串"}, {"type": "被盗物品", "argument": "数据线一条"}, {"type": "作案时间", "argument": "2018年1月16日凌晨"}, {"type": "作案地点", "argument": "鹤林苑小区内"}]}
