# Supplementary material for: Generative named entity recognition framework for Chinese legal domain
Source: PeerJ Comput Sci. 2024 Nov 4;10:e2428. doi: 10.7717/peerj-cs.2428 (PMC11622873; doi:10.7717/peerj-cs.2428)
Supplement: Supplemental Information 1 [file peerj-cs-10-2428-s001.zip › data/cail2021/train_0303.csv]

input_text	target_text	istypeexist
破案后，公安机关将查获手机依法返还给了被害人严某某、肖某某。	被害人是[严某某][肖某某]|被告人是无|被盗物品是[查获手机]|组织机构是[公安机关]|物品价值是无|作案时间是无|作案地点是无|被盗货币是无|作案工具是无|盗窃获利是无	1 0 1 1 0 0 0 0 0 0
1、2017年6月底的一天13时许，被告人黄某某在嵊州市剡溪小学斜对面的花木田，扳开坐垫后，窃得戚某某电动自行车上的电瓶4只，计价值人民币352元。	被害人是[戚某某]|被告人是[黄某某]|被盗物品是[电瓶4只]|组织机构是无|物品价值是[人民币352元]|作案时间是[2017年6月底的一天13时许]|作案地点是[嵊州市剡溪小学斜对面的花木田]|被盗货币是无|作案工具是无|盗窃获利是无	1 1 1 0 1 1 1 0 0 0
案发后，被告人家属退赔戚某某损失，获谅解。	被害人是[戚某某]|被告人是无|被盗物品是无|组织机构是无|物品价值是无|作案时间是无|作案地点是无|被盗货币是无|作案工具是无|盗窃获利是无	1 0 0 0 0 0 0 0 0 0
2、2017年7月初的一天19时许，被告人黄某某在嵊州市鹿山街道李西村李家路口花木田，用车主遗留钥匙打开一辆红色电动自行车的坐垫，窃得绿派电瓶5只，计价值人民币600元。	被害人是无|被告人是[黄某某]|被盗物品是[绿派电瓶5只]|组织机构是无|物品价值是[人民币600元]|作案时间是[2017年7月初的一天19时许]|作案地点是[嵊州市鹿山街道李西村李家路口花木田]|被盗货币是无|作案工具是无|盗窃获利是无	0 1 1 0 1 1 1 0 0 0
案发后，绿派电瓶5只被嵊州市公安机关追回。	被害人是无|被告人是无|被盗物品是[绿派电瓶5只]|组织机构是[嵊州市公安机关]|物品价值是无|作案时间是无|作案地点是无|被盗货币是无|作案工具是无|盗窃获利是无	0 0 1 1 0 0 0 0 0 0
3、2017年8月10日左右的一天13时许，被告人黄某某在浙江**领带服饰有限公司宿舍一楼，从郭某某停放的电动自行车储物箱内，窃得“lovme”牌手机一只，计价值人民币285元。	被害人是[郭某某]|被告人是[黄某某]|被盗物品是[“lovme”牌手机一只]|组织机构是无|物品价值是[人民币285元]|作案时间是[2017年8月10日左右的一天13时许]|作案地点是[浙江**领带服饰有限公司宿舍一楼]|被盗货币是无|作案工具是无|盗窃获利是无	1 1 1 0 1 1 1 0 0 0
案发后，被告人家属退赔郭某某损失，获谅解。	被害人是[郭某某]|被告人是无|被盗物品是无|组织机构是无|物品价值是无|作案时间是无|作案地点是无|被盗货币是无|作案工具是无|盗窃获利是无	1 0 0 0 0 0 0 0 0 0
4、2017年8月13日左右的一天，被告人黄某某在上述公司宿舍二楼北侧第二间宿舍外过道处，伸手通过窗户窃得张某甲黑色联想G470笔记本电脑一台，计价值人民币1110元。	被害人是[张某甲]|被告人是[黄某某]|被盗物品是[黑色联想G470笔记本电脑一台]|组织机构是无|物品价值是[人民币1110元]|作案时间是[2017年8月13日左右的一天]|作案地点是[上述公司宿舍二楼北侧第二间宿舍外过道处]|被盗货币是无|作案工具是无|盗窃获利是无	1 1 1 0 1 1 1 0 0 0
案发后，黑色联想G470笔记本电脑被嵊州市公安局追回，并发还给被害人。	被害人是无|被告人是无|被盗物品是[黑色联想G470笔记本电脑]|组织机构是[嵊州市公安局]|物品价值是无|作案时间是无|作案地点是无|被盗货币是无|作案工具是无|盗窃获利是无	0 0 1 1 0 0 0 0 0 0
5、2017年8月17日20时许，被告人黄某某在上述公司宿舍一楼过道处，窃得张某甲保时马电动自行车一辆，计价值人民币1680元。	被害人是[张某甲]|被告人是[黄某某]|被盗物品是[保时马电动自行车一辆]|组织机构是无|物品价值是[人民币1680元]|作案时间是[2017年8月17日20时许]|作案地点是[上述公司宿舍一楼过道处]|被盗货币是无|作案工具是无|盗窃获利是无	1 1 1 0 1 1 1 0 0 0
案发后，保时马电动自行车被嵊州市公安局追回，并发还给被害人。	被害人是无|被告人是无|被盗物品是[保时马电动自行车]|组织机构是[嵊州市公安局]|物品价值是无|作案时间是无|作案地点是无|被盗货币是无|作案工具是无|盗窃获利是无	0 0 1 1 0 0 0 0 0 0
综上，被告人黄某某盗窃作案5起，窃得财物共计价值人民币4027元。	被害人是无|被告人是[黄某某]|被盗物品是无|组织机构是无|物品价值是[人民币4027元]|作案时间是无|作案地点是无|被盗货币是无|作案工具是无|盗窃获利是无	0 1 0 0 1 0 0 0 0 0
2017年8月18日，被告人黄某某因形迹可疑被盘问，主动交代自己的犯罪事实。	被害人是无|被告人是[黄某某]|被盗物品是无|组织机构是无|物品价值是无|作案时间是无|作案地点是无|被盗货币是无|作案工具是无|盗窃获利是无	0 1 0 0 0 0 0 0 0 0
2018年6月8日5时许，被告人张某某来到靖州县**路许某某、董某某经营的“缺一色”服装店，用扳手和自制钥匙打开服装店卷闸门，进入店内拿了收银台装钱的盒子，正在值守的许某某听到响声后喊了一声，被告人张某某惊慌逃走时将盒子掉在店里，遂拿走盒子内人民币2000元离开。	被害人是[许某某][董某某]|被告人是[张某某]|被盗物品是[收银台装钱的盒子]|组织机构是无|物品价值是无|作案时间是[2018年6月8日5时]|作案地点是[靖州县**路许某某、董某某经营的“缺一色”服装店]|被盗货币是[人民币2000元]|作案工具是[扳手][自制钥匙]|盗窃获利是无	1 1 1 0 0 1 1 1 1 0
2018年6月17日4时许，被告人张某某来到通道县县溪镇正街吴某某经营的“沃WO4G＋”手机专卖店，用扳手和自制钥匙打开手机专卖店卷闸门，将1台价值人民币1490元华为荣耀9青春版尊享全网通手机和1台价值人民币650元华为荣耀畅玩6A全网通公开高配版手机拿走。	被害人是[吴某某]|被告人是[张某某]|被盗物品是[1台价值人民币650元华为荣耀畅玩6A全网通公开高配版手机][1台价值人民币1490元华为荣耀9青春版尊享全网通手机]|组织机构是无|物品价值是[人民币650元][人民币1490元]|作案时间是[2018年6月17日4时许]|作案地点是[通道县县溪镇正街吴某某经营的“沃WO4G＋”手机专卖店]|被盗货币是无|作案工具是[扳手][自制钥匙]|盗窃获利是无	1 1 1 0 1 1 1 0 1 0
“缺一色”服装店被盗当天许某某报案，接报案的靖州县公安民警经研判认为被告人张某某有重大嫌疑。	被害人是无|被告人是[许某某][张某某]|被盗物品是无|组织机构是[靖州县公安]|物品价值是无|作案时间是无|作案地点是无|被盗货币是无|作案工具是无|盗窃获利是无	0 1 0 1 0 0 0 0 0 0
2018年7月3日，公安民警在靖州县“步步高”超市巡逻时发现张某某并将其传唤至派出所。	被害人是无|被告人是[张某某]|被盗物品是无|组织机构是无|物品价值是无|作案时间是无|作案地点是无|被盗货币是无|作案工具是无|盗窃获利是无	0 1 0 0 0 0 0 0 0 0
2018年7月3日，公安民警从被告人张某某所住的“常友”公寓418房间内搜查出作案工具扳手、自制钥匙、2台华为手机等物品。	被害人是无|被告人是[张某某]|被盗物品是[2台华为手机]|组织机构是无|物品价值是无|作案时间是无|作案地点是无|被盗货币是无|作案工具是[扳手][自制钥匙]|盗窃获利是无	0 1 1 0 0 0 0 0 1 0
后公安民警将2台华为手机发还被害人吴某某。	被害人是[吴某某]|被告人是无|被盗物品是[2台华为手机]|组织机构是无|物品价值是无|作案时间是无|作案地点是无|被盗货币是无|作案工具是无|盗窃获利是无	1 0 1 0 0 0 0 0 0 0
作案工具扳手、自制钥匙应判决予以没收。	被害人是无|被告人是无|被盗物品是无|组织机构是无|物品价值是无|作案时间是无|作案地点是无|被盗货币是无|作案工具是[扳手][自制钥匙]|盗窃获利是无	0 0 0 0 0 0 0 0 1 0
次日，莫将该车开至本市七星区**路通过李某某以610元的价格销赃给曾某某。	被害人是无|被告人是[曾某某][李某某]|被盗物品是无|组织机构是无|物品价值是无|作案时间是无|作案地点是无|被盗货币是无|作案工具是无|盗窃获利是[610元]	0 1 0 0 0 0 0 0 0 1
2018年5月17日8时许，被告人莫某某走至本市七星区**园**号楼下，见被害人梁某某停放在此处的“新蕾”牌TDR366Z电动车（车牌号：桂C****9，车架号：108421515077421，电机号：JY6Z06W15H15763C30F）未锁防盗锁的，便趁四周无人之机，把电源线扯断后重新接上将该车盗走。	被害人是[梁某某]|被告人是[莫某某]|被盗物品是[“新蕾”牌TDR366Z电动车][该车]|组织机构是无|物品价值是无|作案时间是[2018年5月17日8时许]|作案地点是[本市七星区**园**号楼下]|被盗货币是无|作案工具是无|盗窃获利是无	1 1 1 0 0 1 1 0 0 0
当日15时许，莫在本市象山区**广场旁通过李某某以480元将该车销赃给赵某某。	被害人是无|被告人是[李某某][赵某某]|被盗物品是无|组织机构是无|物品价值是无|作案时间是无|作案地点是无|被盗货币是无|作案工具是无|盗窃获利是[480元]	0 1 0 0 0 0 0 0 0 1
2018年5月17日15时许，被告人莫某某在本市秀峰区**网咖被公安机关。	被害人是无|被告人是[莫某某]|被盗物品是无|组织机构是[公安机关]|物品价值是无|作案时间是无|作案地点是无|被盗货币是无|作案工具是无|盗窃获利是无	0 1 0 1 0 0 0 0 0 0
1、2016年12月26日下午17时许，被告人刘某某来到湘潭县**镇“****KTV”地下停车场。	被害人是无|被告人是[刘某某]|被盗物品是无|组织机构是无|物品价值是无|作案时间是[2016年12月26日下午17时许]|作案地点是[湘潭县**镇“****KTV”地下停车场]|被盗货币是无|作案工具是无|盗窃获利是无	0 1 0 0 0 1 1 0 0 0
随后，被告人刘某某将电动车销赃给湘潭市雨湖区八仙桥收二手车人，非法获利400元被其用于购买毒品吸食。	被害人是无|被告人是[刘某某]|被盗物品是[电动车]|组织机构是无|物品价值是无|作案时间是无|作案地点是无|被盗货币是无|作案工具是无|盗窃获利是[400元]	0 1 1 0 0 0 0 0 0 1
经湘潭县价格认证和信息检测中心鉴定，王某某被盗电动车价值2558元。	被害人是[王某某]|被告人是无|被盗物品是[被盗电动车]|组织机构是[湘潭县价格认证和信息检测中心]|物品价值是[2558元]|作案时间是无|作案地点是无|被盗货币是无|作案工具是无|盗窃获利是无	1 0 1 1 1 0 0 0 0 0
在一期2栋楼下，被告人刘某某将被害人张某某停放楼下的一辆白色“立马牌”电动车（车尾箱内放置燃气漏气检测仪）的电源盖撬开，采取打火机烧断电源线重新联接电源打火方式将电动车骑走。	被害人是[张某某]|被告人是[刘某某]|被盗物品是[电动车][一辆白色“立马牌”电动车]|组织机构是无|物品价值是无|作案时间是无|作案地点是[一期2栋楼下]|被盗货币是无|作案工具是[打火机]|盗窃获利是无	1 1 1 0 0 0 1 0 1 0
随后，被告人刘某某将车销赃给湘潭市雨湖区八仙桥收二手车人，非法获利300元被其用于购买毒品吸食。	被害人是无|被告人是[刘某某]|被盗物品是无|组织机构是无|物品价值是无|作案时间是无|作案地点是无|被盗货币是无|作案工具是无|盗窃获利是[300元]	0 1 0 0 0 0 0 0 0 1
经湘潭县价格认证和信息检测中心鉴定，张某某被盗电动车价值2952元。	被害人是[张某某]|被告人是无|被盗物品是[被盗电动车]|组织机构是[湘潭县价格认证和信息检测中]|物品价值是[2952元]|作案时间是无|作案地点是无|被盗货币是无|作案工具是无|盗窃获利是无	1 0 1 1 1 0 0 0 0 0
3、2017年12月04日15时许，被告人刘某某来到湘潭市岳塘区***天桥处，采用套锁方式将被害人黄某某停放天桥停车位置的一辆黑色“立马牌”电动车撬开，被告人刘某某骑车离开时被巡逻民警当场。	被害人是[黄某某]|被告人是[刘某某]|被盗物品是[一辆黑色“立马牌”电动车]|组织机构是无|物品价值是无|作案时间是[2017年12月04日15时许]|作案地点是[湘潭市岳塘区***天桥处]|被盗货币是无|作案工具是无|盗窃获利是无	1 1 1 0 0 1 1 0 0 0
经湖南锦湘价格评估事务所鉴定，该电动车价值1742.05元。	被害人是无|被告人是无|被盗物品是[该电动车]|组织机构是[湖南锦湘价格评估事务所]|物品价值是[1742.05元]|作案时间是无|作案地点是无|被盗货币是无|作案工具是无|盗窃获利是无	0 0 1 1 1 0 0 0 0 0
综上，被告人刘某某盗窃作案三次，其中第三次盗窃系未遂，盗窃价值共计7252.05元。	被害人是无|被告人是[刘某某]|被盗物品是无|组织机构是无|物品价值是[7252.05元]|作案时间是无|作案地点是无|被盗货币是无|作案工具是无|盗窃获利是无	0 1 0 0 1 0 0 0 0 0
案发后，公安机关将该手机缴获，经鉴定，该手机价值人民币185元，现已退还被害人。	被害人是无|被告人是无|被盗物品是[该手机]|组织机构是[公安机关]|物品价值是[人民币185元]|作案时间是无|作案地点是无|被盗货币是无|作案工具是无|盗窃获利是无	0 0 1 1 1 0 0 0 0 0
2018年6月17日22时10分许，被告人黄某某走至本市七星区**路四中附近“华荣”超市门口，见被害人吴某某停放在此处的电动车储物箱里放有一部32G香槟色“OPPO”A83双卡手机（手机串号：868405038012813、868405038012805），黄某某趁四周无人之机将该手机盗走。	被害人是[吴某某]|被告人是[黄某某]|被盗物品是[该手机][一部32G香槟色“OPPO”A83双卡手机]|组织机构是无|物品价值是无|作案时间是[2018年6月17日22时10分许]|作案地点是[本市七星区**路四中附近“华荣”超市门口]|被盗货币是无|作案工具是无|盗窃获利是无	1 1 1 0 0 1 1 0 0 0
案发后，公安机关将该手机缴获，经鉴定，该手机价值人民币1011元，现已退还被害人。	被害人是无|被告人是无|被盗物品是[该手机]|组织机构是[公安机关]|物品价值是[人民币1011元]|作案时间是无|作案地点是无|被盗货币是无|作案工具是无|盗窃获利是无	0 0 1 1 1 0 0 0 0 0
2018年6月22日16时许，被告人黄某某走至本市秀峰区**路**门商场前，见被害人王某某停放在非机动车停车处的电动车储物箱里放有一部16G黑色“苹果”6手机，黄某某趁四周无人之机将该手机盗走。	被害人是[王某某]|被告人是[黄某某]|被盗物品是[该手机][一部16G黑色“苹果”6手机]|组织机构是无|物品价值是无|作案时间是[2018年6月22日16时]|作案地点是[本市秀峰区**路**门商场前]|被盗货币是无|作案工具是无|盗窃获利是无	1 1 1 0 0 1 1 0 0 0
案发后，公安机关将该手机缴获，经鉴定，该手机价值人民币800元，现已退还被害人。	被害人是无|被告人是无|被盗物品是[该手机]|组织机构是[公安机关]|物品价值是[人民币800元]|作案时间是无|作案地点是无|被盗货币是无|作案工具是无|盗窃获利是无	0 0 1 1 1 0 0 0 0 0
2018年2月间，被告人江某某多次至张家港市**镇**超市一楼化妆品区，趁人不备，盗窃该化妆品区的化妆品，价值共计人民币705元。	被害人是无|被告人是[江某某]|被盗物品是[该化妆品区的化妆品]|组织机构是无|物品价值是[人民币705元]|作案时间是[2018年2月间]|作案地点是[张家港市**镇**超市一楼化妆品区]|被盗货币是无|作案工具是无|盗窃获利是无	0 1 1 0 1 1 1 0 0 0
2．2018年2月中旬某日，被告人江某某至张家港市**镇**超市一楼化妆品区，采用上述同样手段，窃得该超市放在货架上的“韩束墨菊深度补水露”1瓶，“韩束雪白肌美白补水精华霜”1瓶、“韩束雪白肌透白平衡凝露”1瓶、“韩束雪白肌美白亮肤霜35白BB”1瓶，共计价值人民币359元。	被害人是无|被告人是[江某某]|被盗物品是[“韩束墨菊深度补水露”1瓶][“韩束雪白肌透白平衡凝露”1瓶][“韩束雪白肌美白补水精华霜”1瓶][“韩束雪白肌美白亮肤霜35白BB”1瓶]|组织机构是无|物品价值是[人民币359元]|作案时间是[2018年2月中旬某日]|作案地点是[张家港市**镇**超市一楼化妆品区]|被盗货币是无|作案工具是无|盗窃获利是无	0 1 1 0 1 1 1 0 0 0
3．2018年2月22日下午，被告人江某某至张家港市**镇**超市一楼化妆品区，采用上述同样手段，窃得该超市放在货架上的“韩束蜗牛弹润修护原液”1瓶，“欧贝斯活颜弹力紧致眼霜”1瓶，共计价值人民币220元。	被害人是无|被告人是[江某某]|被盗物品是[“韩束蜗牛弹润修护原液”1瓶][“欧贝斯活颜弹力紧致眼霜”1瓶]|组织机构是无|物品价值是[人民币220元]|作案时间是[2018年2月22日下午]|作案地点是[张家港市**镇**超市一楼化妆品区]|被盗货币是无|作案工具是无|盗窃获利是无	0 1 1 0 1 1 1 0 0 0
案发后，被告人江某某已对被害单位进行赔偿并取得谅解。	被害人是无|被告人是[江某某]|被盗物品是无|组织机构是无|物品价值是无|作案时间是无|作案地点是无|被盗货币是无|作案工具是无|盗窃获利是无	0 1 0 0 0 0 0 0 0 0
2018年8月4日下午16时许，被告人李某某来到重庆市大渡口区**村**社新修公路旁一家废品收购站，趁老板被害人叶某某不备之际，将其放在板房室内窗机空调上的一部白色OPPO手机盗走，后李某某将该手机拿到大渡口区九宫庙附近销赃获利300元。	被害人是[叶某某]|被告人是[李某某]|被盗物品是[该手机][一部白色OPPO手机]|组织机构是无|物品价值是无|作案时间是[2018年8月4日下午16时许]|作案地点是[重庆市大渡口区**村**社新修公路旁一家废品收购站]|被盗货币是无|作案工具是无|盗窃获利是[300元]	1 1 1 0 0 1 1 0 0 1
经鉴定，被盗手机价值1950元。	被害人是无|被告人是无|被盗物品是[被盗手机]|组织机构是无|物品价值是[1950元]|作案时间是无|作案地点是无|被盗货币是无|作案工具是无|盗窃获利是无	0 0 1 0 1 0 0 0 0 0
2018年8月10日下午14时许，被告人李某某来到重庆市大渡口区**村**社菜市场一猪肉摊旁，趁被害人牟某某睡觉之际，将其放在摊位案板上的一部香槟色OPPO手机盗走，后李某某将该手机拿到大渡口区九宫庙附近销赃获利500元。	被害人是[牟某某]|被告人是[李某某]|被盗物品是[一部香槟色OPPO手机][该手机]|组织机构是无|物品价值是无|作案时间是[2018年8月10日下午14时许]|作案地点是[重庆市大渡口区**村**社菜市场一猪肉摊旁]|被盗货币是无|作案工具是无|盗窃获利是[500元]	1 1 1 0 0 1 1 0 0 1
经鉴定，被盗手机价值740元。	被害人是无|被告人是无|被盗物品是[被盗手机]|组织机构是无|物品价值是[740元]|作案时间是无|作案地点是无|被盗货币是无|作案工具是无|盗窃获利是无	0 0 1 0 1 0 0 0 0 0
2018年9月19日，公安机关将李某某盗窃的一部白色OPPO手机发还至被害人全某某。	被害人是[全某某]|被告人是[李某某]|被盗物品是[一部白色OPPO手机]|组织机构是无|物品价值是无|作案时间是无|作案地点是无|被盗货币是无|作案工具是无|盗窃获利是无	1 1 1 0 0 0 0 0 0 0
2017年6月18日20时许，被告人田某某去到广州市花都区**镇**村**小学旁**出租屋**房，以撬开防盗网翻窗的方式进入该房间，窃得被害人黄某某的台式电脑1部、索尼WX300数码相机1部、男装手表1只、铂金耳环1对、黑曜石吊坠1条、NIKE牌上衣1件。	被害人是[黄某某]|被告人是[田某某]|被盗物品是[NIKE牌上衣1件][索尼WX300数码相机1部][铂金耳环1对][黑曜石吊坠1条][男装手表1只][台式电脑1部]|组织机构是无|物品价值是无|作案时间是[2017年6月18日20时许]|作案地点是[广州市花都区**镇**村**小学旁**出租屋**房]|被盗货币是无|作案工具是无|盗窃获利是无	1 1 1 0 0 1 1 0 0 0
经鉴定，涉案被盗的索尼数码相机价值462元人民币，其余被盗物品未达到价格认定要求，按规定不予认定。	被害人是无|被告人是无|被盗物品是[索尼数码相机]|组织机构是无|物品价值是[462元人民币]|作案时间是无|作案地点是无|被盗货币是无|作案工具是无|盗窃获利是无	0 0 1 0 1 0 0 0 0 0
经检验，送检的案发现场红色纸盒上提取的检材手印与被告人田某某的左手环指指印样本为同一人所留。	被害人是无|被告人是[田某某]|被盗物品是无|组织机构是无|物品价值是无|作案时间是无|作案地点是无|被盗货币是无|作案工具是无|盗窃获利是无	0 1 0 0 0 0 0 0 0 0
2017年9月23日20时许，被告人田某某去到广州市花都区**镇**村**出租屋**房、**房，以撬开防盗网翻窗的方式进入上述两间出租房内，分别窃得被害人杨某某的联想牌手提电脑1台、被害人胡某某的现金人民币210元。	被害人是[杨某某][胡某某]|被告人是[田某某]|被盗物品是[联想牌手提电脑1台][现金人民币210元]|组织机构是无|物品价值是无|作案时间是[2017年9月23日20时许]|作案地点是[广州市花都区**镇**村**出租屋**房、**房]|被盗货币是无|作案工具是无|盗窃获利是无	1 1 1 0 0 1 1 0 0 0
得手后，逃离案发现场，随后销赃。	被害人是无|被告人是无|被盗物品是无|组织机构是无|物品价值是无|作案时间是无|作案地点是无|被盗货币是无|作案工具是无|盗窃获利是无	0 0 0 0 0 0 0 0 0 0
经鉴定，涉案被盗联想牌手提电脑未达到价格认定要求，按规定不予认定。	被害人是无|被告人是无|被盗物品是[联想牌手提电脑]|组织机构是无|物品价值是无|作案时间是无|作案地点是无|被盗货币是无|作案工具是无|盗窃获利是无	0 0 1 0 0 0 0 0 0 0
2018年5月30日，公安人员在广州市花都区**镇**村**市场**街**出租屋**房被告人田某某。	被害人是无|被告人是[田某某]|被盗物品是无|组织机构是无|物品价值是无|作案时间是无|作案地点是无|被盗货币是无|作案工具是无|盗窃获利是无	0 1 0 0 0 0 0 0 0 0
2017年10月27日2时许，被告人谢某某窜至长沙市岳麓区**街道**大学**小区**栋，采取爬窗入室的手段进入A230寝室内盗得被害人章某某“苹果”6S型手机一台（经鉴定价值人民币2328元）、被害人李某某“小米”牌3型手机一台（经鉴定价值人民币280元）、被害人夏某某“红米”牌PRO4G型手机（经鉴定价值人民币960元）。	被害人是[章某某][李某某][夏某某]|被告人是[谢某某]|被盗物品是[章某某“苹果”6S型手机一台][夏某某“红米”牌PRO4G型手机][李某某“小米”牌3型手机一台]|组织机构是无|物品价值是[人民币2328元][人民币960元][人民币280元]|作案时间是[2017年10月27日2时许]|作案地点是[A230寝室内][长沙市岳麓区**街道**大学**小区**栋]|被盗货币是无|作案工具是无|盗窃获利是无	1 1 1 0 1 1 1 0 0 0
得手后谢某某将三台被盗手机以800元销赃，赃款已被挥霍。	被害人是无|被告人是[谢某某]|被盗物品是[三台被盗手机]|组织机构是无|物品价值是无|作案时间是无|作案地点是无|被盗货币是无|作案工具是无|盗窃获利是[800元]	0 1 1 0 0 0 0 0 0 1
2017年10月31日2时许，被告人谢某某窜至长沙市芙蓉区**宿舍楼**栋**室，趁被害人柳某某熟睡之机，将其放在床上的一台“OPPO”牌R11型手机盗走（经鉴定价值人民币2375元）。	被害人是[柳某某]|被告人是[谢某某]|被盗物品是[一台“OPPO”牌R11型手机]|组织机构是无|物品价值是[人民币2375元]|作案时间是[2017年10月31日2时许]|作案地点是[长沙市芙蓉区**宿舍楼**栋**室]|被盗货币是无|作案工具是无|盗窃获利是无	1 1 1 0 1 1 1 0 0 0
公安机关扣押了谢某某身上的四台被盗手机被发还给被害人。	被害人是无|被告人是[谢某某]|被盗物品是[四台被盗手机]|组织机构是[公安机关]|物品价值是无|作案时间是无|作案地点是无|被盗货币是无|作案工具是无|盗窃获利是无	0 1 1 1 0 0 0 0 0 0
1.2018年2月7日11时许，被告人杨某甲在黑河市爱辉区**冻货店门前看到许多冻货，便产生盗窃之念，将一袋虾仁盗走，并逃离作案现场。	被害人是无|被告人是[杨某甲]|被盗物品是[一袋虾仁]|组织机构是无|物品价值是无|作案时间是[2018年2月7日11时许]|作案地点是[黑河市爱辉区**冻货店门前]|被盗货币是无|作案工具是无|盗窃获利是无	0 1 1 0 0 1 1 0 0 0
经黑河市爱辉区价格认证中心价格鉴定：被盗虾仁价值人民币100.00元。	被害人是无|被告人是无|被盗物品是[被盗虾仁]|组织机构是[黑河市爱辉区价格认证中心]|物品价值是[人民币100.00元]|作案时间是无|作案地点是无|被盗货币是无|作案工具是无|盗窃获利是无	0 0 1 1 1 0 0 0 0 0
2.2018年2月8日11时许，被告人杨某甲在黑河市爱辉区**冻货店门前看到许多冻货，便产生盗窃之念，将两袋虾仁盗走，并逃离作案现场。	被害人是无|被告人是[杨某甲]|被盗物品是[两袋虾仁]|组织机构是无|物品价值是无|作案时间是[2018年2月8日11时许]|作案地点是[黑河市爱辉区**冻货店门前]|被盗货币是无|作案工具是无|盗窃获利是无	0 1 1 0 0 1 1 0 0 0
经黑河市爱辉区价格认证中心价格鉴定：被盗虾仁价值人民币200.00元。	被害人是无|被告人是无|被盗物品是[被盗虾仁]|组织机构是[黑河市爱辉区价格认证中心]|物品价值是[人民币200.00元]|作案时间是无|作案地点是无|被盗货币是无|作案工具是无|盗窃获利是无	0 0 1 1 1 0 0 0 0 0
3.2018年2月9日11时许，被告人杨某甲在黑河市爱辉区**冻货店门前看到许多冻货，便产生盗窃之念，分三次将三袋虾仁盗走，并逃离作案现场。	被害人是无|被告人是[杨某甲]|被盗物品是[三袋虾仁]|组织机构是无|物品价值是无|作案时间是[2018年2月9日11时许]|作案地点是[黑河市爱辉区**冻货店门前]|被盗货币是无|作案工具是无|盗窃获利是无	0 1 1 0 0 1 1 0 0 0
4.2018年2月11日11时许，被告人杨某甲在黑河市爱辉区**冻货店门前看到许多冻货，便产生盗窃之念，将两袋虾仁盗走，在杨某甲准备逃离现场时，被魏某甲发现报警，当场被公安机关。	被害人是[魏某甲]|被告人是[杨某甲]|被盗物品是[两袋虾仁]|组织机构是[公安机关]|物品价值是无|作案时间是[2018年2月11日11时许]|作案地点是[黑河市爱辉区**冻货店门前]|被盗货币是无|作案工具是无|盗窃获利是无	1 1 1 1 0 1 1 0 0 0
综上，2018年2月，被告人杨某甲在黑河市内共实施盗窃作案4起，所盗财物合计人民币800.00元。	被害人是无|被告人是[杨某甲]|被盗物品是[所盗财物]|组织机构是无|物品价值是[人民币800.00元]|作案时间是[2018年2月]|作案地点是[黑河市内]|被盗货币是无|作案工具是无|盗窃获利是无	0 1 1 0 1 1 1 0 0 0
其中，第4起属犯罪未遂。	被害人是无|被告人是无|被盗物品是无|组织机构是无|物品价值是无|作案时间是无|作案地点是无|被盗货币是无|作案工具是无|盗窃获利是无	0 0 0 0 0 0 0 0 0 0
被告人赵某某在合肥经开区航嘉公寓二楼小厨房（以下简称为航嘉公寓小厨房）工作，厨房的老板是被害人陶某某。	被害人是[陶某某]|被告人是[赵某某]|被盗物品是无|组织机构是[合肥经开区航嘉公寓二楼小厨房][航嘉公寓小厨房]|物品价值是无|作案时间是无|作案地点是无|被盗货币是无|作案工具是无|盗窃获利是无	1 1 0 1 0 0 0 0 0 0
2018年4月，赵某某因没有领取到工资，生活费拮据，利用陶某某的手机，以开菜单的名义进入到陶某某支付宝账户，盗窃其支付宝账户内人民币共计4700元。	被害人是[陶某某]|被告人是[赵某某]|被盗物品是无|组织机构是无|物品价值是无|作案时间是[2018年4月]|作案地点是无|被盗货币是[人民币共计4700元]|作案工具是无|盗窃获利是无	1 1 0 0 0 1 0 1 0 0
具体事实如下：1、2018年4月2日下午15时45分左右，赵某某在航嘉公寓小厨房内，以开菜单的名义向老板陶某某借手机，将陶某某支付宝账户内的人民币2000元转至自己支付宝账户，后用于个人消费。	被害人是[陶某某]|被告人是[赵某某]|被盗物品是无|组织机构是无|物品价值是无|作案时间是[2018年4月2日下午15时45分左右]|作案地点是[航嘉公寓小厨房内]|被盗货币是[人民币2000元]|作案工具是无|盗窃获利是无	1 1 0 0 0 1 1 1 0 0
2、2018年4月2日下午17时44分左右，赵某某在航嘉公寓小厨房内，以开菜单的名义向老板陶某某借手机，将陶某某支付宝账户内人民币1000元转至自己支付宝账户，后用于个人消费。	被害人是[陶某某]|被告人是[赵某某]|被盗物品是无|组织机构是无|物品价值是无|作案时间是[2018年4月2日下午17时44分左右]|作案地点是[航嘉公寓小厨房内]|被盗货币是[人民币1000元]|作案工具是无|盗窃获利是无	1 1 0 0 0 1 1 1 0 0
3、2018年4月4日下午18时20分左右，赵某某在航嘉公寓小厨房内，以开菜单的名义向老板陶某某借手机，将陶某某支付宝账户内人民币1100元转至自己支付宝账户，后用于个人消费。	被害人是[陶某某]|被告人是[赵某某]|被盗物品是无|组织机构是无|物品价值是无|作案时间是[2018年4月4日下午18时20分左右]|作案地点是[航嘉公寓小厨房内]|被盗货币是[人民币1100元]|作案工具是无|盗窃获利是无	1 1 0 0 0 1 1 1 0 0
4、2018年4月11日下午13时20分左右，赵某某在航嘉公寓小厨房内，以开菜单的名义向老板陶某某借手机，将陶某某支付宝账户内人民币600元转至自己的支付宝账户，后用于个人消费，被害人陶某某发现自己支付宝内的金额被盗后报案，侦查机关电话通知赵某某，赵某某到侦查机关如实供述盗窃事实。	被害人是[陶某某]|被告人是[赵某某]|被盗物品是无|组织机构是无|物品价值是无|作案时间是[2018年4月11日下午13时20分左右]|作案地点是[航嘉公寓小厨房内]|被盗货币是[人民币600元]|作案工具是无|盗窃获利是无	1 1 0 0 0 1 1 1 0 0
后赵某某家属积极赔偿受害人陶某某的损失，并取得被害人的谅解。	被害人是[陶某某]|被告人是[赵某某]|被盗物品是无|组织机构是无|物品价值是无|作案时间是无|作案地点是无|被盗货币是无|作案工具是无|盗窃获利是无	1 1 0 0 0 0 0 0 0 0
2018年5月22日3时许，被告人周某甲吸食毒品后窜至蛟河市**街**区**号楼被害人周某丙经营的“**馆”，盗窃安装在饭店外面的**牌监控摄像头二部（价值人民币240.00元）；	被害人是[周某丙]|被告人是[周某甲]|被盗物品是[**牌监控摄像头二部]|组织机构是无|物品价值是[人民币240.00元]|作案时间是[2018年5月22日3时许]|作案地点是[蛟河市**街**区**号楼被害人周某丙经营的“**馆”]|被盗货币是无|作案工具是无|盗窃获利是无	1 1 1 0 1 1 1 0 0 0
窜至蛟河市**街**区被害人赵某某经营的“**铁锅炖”，盗窃安装在饭店外面的**牌监控摄像头一部（价值人民币253.00元）。	被害人是[赵某某]|被告人是无|被盗物品是[**牌监控摄像头一部]|组织机构是无|物品价值是[人民币253.00元]|作案时间是无|作案地点是[蛟河市**街**区被害人赵某某经营的“**铁锅炖”]|被盗货币是无|作案工具是无|盗窃获利是无	1 0 1 0 1 0 1 0 0 0
2018年6月3日3时许，被告人周某甲吸食毒品后窜至蛟河市**街被害人王某某经营的“**馆”，盗窃安装在饭店外的**牌监控摄像头二部（价值人民币244.00元）。	被害人是[王某某]|被告人是[周某甲]|被盗物品是[**牌监控摄像头二部]|组织机构是无|物品价值是[人民币244.00元]|作案时间是[2018年6月3日3时许]|作案地点是[蛟河市**街被害人王某某经营的“**馆”]|被盗货币是无|作案工具是无|盗窃获利是无	1 1 1 0 1 1 1 0 0 0
窜至蛟河市**街被害人刘某甲经营的“**专卖店”，盗窃安装在店外的**牌监控摄像头一部（价值人民币213.00元）。	被害人是[刘某甲]|被告人是无|被盗物品是[**牌监控摄像头一部]|组织机构是无|物品价值是[人民币213.00元]|作案时间是无|作案地点是[蛟河市**街被害人刘某甲经营的“**专卖店]|被盗货币是无|作案工具是无|盗窃获利是无	1 0 1 0 1 0 1 0 0 0
2018年6月4日2时许，被告人周某甲吸食毒品后窜至蛟河市**街被害人孙某某经营的“**店”，盗窃安装在店外的**牌监控摄像头二部（价值人民币469.00元）。	被害人是[孙某某]|被告人是[周某甲]|被盗物品是[**牌监控摄像头二部]|组织机构是无|物品价值是[人民币469.00元]|作案时间是[2018年6月4日2时许]|作案地点是[蛟河市**街被害人孙某某经营的“**店”]|被盗货币是无|作案工具是无|盗窃获利是无	1 1 1 0 1 1 1 0 0 0
窜至蛟河市**街被害人刘某乙经营的“**饺子馆”，盗窃安装在店外的**牌监控摄像头三部（价值人民币408.00元）。	被害人是[刘某乙]|被告人是无|被盗物品是[**牌监控摄像头三部]|组织机构是无|物品价值是[人民币408.00元]|作案时间是无|作案地点是[蛟河市**街被害人刘某乙经营的“**饺子馆”]|被盗货币是无|作案工具是无|盗窃获利是无	1 0 1 0 1 0 1 0 0 0
被告人周某甲被归案。	被害人是无|被告人是[周某甲]|被盗物品是无|组织机构是无|物品价值是无|作案时间是无|作案地点是无|被盗货币是无|作案工具是无|盗窃获利是无	0 1 0 0 0 0 0 0 0 0
被告人周某甲盗窃作案四起，盗得摄像头14部，总价值人民币2，266.00元，所盗赃物已被公安机关扣押。	被害人是无|被告人是[周某甲]|被盗物品是[所盗赃物][摄像头14部]|组织机构是[公安机关]|物品价值是[人民币2，266.00元]|作案时间是无|作案地点是无|被盗货币是无|作案工具是无|盗窃获利是无	0 1 1 1 1 0 0 0 0 0
2018年5月份期间，被告人黎某某伙同被告人邓军安多次来到本市福田、罗湖区一带盗窃电动自行车，后将电动自行车低价变卖，所得赃款己全部挥霍。	被害人是无|被告人是[黎某某][邓军安]|被盗物品是[电动自行车]|组织机构是无|物品价值是无|作案时间是[2018年5月份期间]|作案地点是[本市福田][罗湖区一带]|被盗货币是无|作案工具是无|盗窃获利是无	0 1 1 0 0 1 1 0 0 0
2、2018年5月16日中午12时30分许，被告人黎某某伙同被告人邓某某来到本市罗湖区**路****大夏楼下，由被告人邓某某负责望风，被告人黎某某将被害人叶某某停放在该处的一辆黑色酷羚牌电动车（经鉴定，价值人民币1823.6元）盗走后逃离现场。	被害人是[叶某某]|被告人是[邓某某][黎某某]|被盗物品是[一辆黑色酷羚牌电动车]|组织机构是无|物品价值是[人民币1823.6元]|作案时间是[2018年5月16日中午12时30分许]|作案地点是[本市罗湖区**路****大夏楼下]|被盗货币是无|作案工具是无|盗窃获利是无	1 1 1 0 1 1 1 0 0 0
4、2018年5月27日凌晨，被告人邓某某来到本市福田区**地铁站**出口处，趁被害人杨某某喝醉酒睡着了，将被害人杨某某身上的一部苹果6S手机(被害人自述于2017年9月份以人民币1300元购买)、一个黑色钱包（被害人自述里面有人民币60元）、一条白银项链（被害人自述于2018年1月份以人民币400元购买）盗走。	被害人是[杨某某]|被告人是[邓某某]|被盗物品是[一个黑色钱包][一条白银项链][一部苹果6S手机]|组织机构是无|物品价值是[人民币400元][人民币1300元]|作案时间是[2018年5月27日凌晨]|作案地点是[本市福田区**地铁站**出口处]|被盗货币是[人民币60元]|作案工具是无|盗窃获利是无	1 1 1 0 1 1 1 1 0 0
2018年5月28日晚上20时许，公安民警在本市龙岗区**大道（**段）**号****、宾馆**房内将被告人黎某某。	被害人是无|被告人是[黎某某]|被盗物品是无|组织机构是无|物品价值是无|作案时间是无|作案地点是无|被盗货币是无|作案工具是无|盗窃获利是无	0 1 0 0 0 0 0 0 0 0
2018年6月1日凌晨12时29分，公安民警在本市福田区**村**坊**楼下将被告人邓某某。	被害人是无|被告人是[邓某某]|被盗物品是无|组织机构是无|物品价值是无|作案时间是无|作案地点是无|被盗货币是无|作案工具是无|盗窃获利是无	0 1 0 0 0 0 0 0 0 0
2、2017年11月25日，被告人肖某某将被害人邵某某带到**市***区*****路汉庭酒店8415号房间，趁邵某某洗澡之机，将其手提包内的现金人民币1500元盗走后逃匿。	被害人是[邵某某]|被告人是[肖某某]|被盗物品是无|组织机构是无|物品价值是无|作案时间是[2017年11月25日]|作案地点是[**市***区*****路汉庭酒店8415号房间]|被盗货币是[现金人民币1500元]|作案工具是无|盗窃获利是无	1 1 0 0 0 1 1 1 0 0
3、2018年1月18日，被告人肖某某将被害人田某某带到**市***区*****路汉庭酒店8417号房间，趁田某某不备之机，将其手提包内的现金人民币2000元盗走后逃匿。	被害人是[田某某]|被告人是[肖某某]|被盗物品是无|组织机构是无|物品价值是无|作案时间是[2018年1月18日]|作案地点是[**市***区*****路汉庭酒店8417号房间]|被盗货币是[现金人民币2000元]|作案工具是无|盗窃获利是无	1 1 0 0 0 1 1 1 0 0
4、2018年6月8日，被告人肖某某将被害人王某某带到山东省冠县一日租房内，趁王某某不备之机，将其手提包内的现金人民币500余元盗走后逃匿。	被害人是[王某某]|被告人是[肖某某]|被盗物品是无|组织机构是无|物品价值是无|作案时间是[2018年6月8日]|作案地点是[山东省冠县一日租房内]|被盗货币是[现金人民币500余元]|作案工具是无|盗窃获利是无	1 1 0 0 0 1 1 1 0 0
2018年6月12日被告人肖某某被归案，被告人肖某某到案后自愿如实供述自己的罪行，后委托家属赔偿被害人曹某某、田某某、王某某的经济损失并获得三人的谅解。	被害人是[田某某][曹某某][王某某]|被告人是[肖某某]|被盗物品是无|组织机构是无|物品价值是无|作案时间是无|作案地点是无|被盗货币是无|作案工具是无|盗窃获利是无	1 1 0 0 0 0 0 0 0 0
2016年5月起到同年8月28日期间，被告人朱某某多次在眉山市东坡区盗窃移动、联通和铁塔公司各基站内的蓄电池，并雇请骑火三轮车的张某某，骑人力三轮车的伍某某、王某某、王某某等人将所盗窃的蓄电池卖到眉山市东坡区科工园伍某某的废旧收购站，所得钱款用于日常开支和吸食毒品。	被害人是无|被告人是[朱某某][王某某][伍某某][张某某]|被盗物品是[移动、联通和铁塔公司各基站内的蓄电池][蓄电池]|组织机构是无|物品价值是无|作案时间是[2016年5月起到同年8月28日期间]|作案地点是[眉山市东坡区]|被盗货币是无|作案工具是无|盗窃获利是无	0 1 1 0 0 1 1 0 0 0
经查，被告人朱某某共盗窃15起：其中，在眉山市东坡区**路“**宾馆”楼顶，分两次盗窃移动基站中的蓄电池24个；	被害人是无|被告人是[朱某某]|被盗物品是[蓄电池24个]|组织机构是无|物品价值是无|作案时间是无|作案地点是[眉山市东坡区**路“**宾馆”楼顶]|被盗货币是无|作案工具是无|盗窃获利是无	0 1 1 0 0 0 1 0 0 0
盗窃眉山市东坡区“**屋”楼顶电信基站蓄电池8个；	被害人是无|被告人是无|被盗物品是[电信基站蓄电池8个]|组织机构是无|物品价值是无|作案时间是无|作案地点是[眉山市东坡区“**屋”楼顶]|被盗货币是无|作案工具是无|盗窃获利是无	0 0 1 0 0 0 1 0 0 0
盗窃眉山市东坡区**镇**村的联通基站蓄电池12个；	被害人是无|被告人是无|被盗物品是[联通基站蓄电池12个]|组织机构是无|物品价值是无|作案时间是无|作案地点是[眉山市东坡区**镇**村]|被盗货币是无|作案工具是无|盗窃获利是无	0 0 1 0 0 0 1 0 0 0
盗窃眉山市东坡区**镇**村1组的联通基站蓄电池8个；	被害人是无|被告人是无|被盗物品是[联通基站蓄电池8个]|组织机构是无|物品价值是无|作案时间是无|作案地点是[眉山市东坡区**镇**村1组]|被盗货币是无|作案工具是无|盗窃获利是无	0 0 1 0 0 0 1 0 0 0
盗窃眉山市东坡区**镇**居民楼楼顶联通基站蓄电池4个；	被害人是无|被告人是无|被盗物品是[联通基站蓄电池4个]|组织机构是无|物品价值是无|作案时间是无|作案地点是[眉山市东坡区**镇**居民楼楼顶]|被盗货币是无|作案工具是无|盗窃获利是无	0 0 1 0 0 0 1 0 0 0
盗窃眉山市东坡区**厂**联通基站蓄电池12个；	被害人是无|被告人是无|被盗物品是[联通基站蓄电池12个]|组织机构是无|物品价值是无|作案时间是无|作案地点是[眉山市东坡区**厂**]|被盗货币是无|作案工具是无|盗窃获利是无	0 0 1 0 0 0 1 0 0 0
与“绰号**”的男子（另案处理）一起在眉山市东坡区**街**号居民楼楼顶盗窃联通基站蓄电池4个；	被害人是无|被告人是[绰号**]|被盗物品是[联通基站蓄电池4个]|组织机构是无|物品价值是无|作案时间是无|作案地点是[眉山市东坡区**街**号居民楼]|被盗货币是无|作案工具是无|盗窃获利是无	0 1 1 0 0 0 1 0 0 0
盗窃眉山市东坡区**局楼顶移动基站蓄电池24个；	被害人是无|被告人是无|被盗物品是[移动基站蓄电池24个]|组织机构是无|物品价值是无|作案时间是无|作案地点是[眉山市东坡区**局楼顶]|被盗货币是无|作案工具是无|盗窃获利是无	0 0 1 0 0 0 1 0 0 0
盗窃眉山市东坡区**广场楼顶移动基站4大12小共16个蓄电池；	被害人是无|被告人是无|被盗物品是[移动基站4大12小共16个蓄电池]|组织机构是无|物品价值是无|作案时间是无|作案地点是[眉山市东坡区**广场楼顶]|被盗货币是无|作案工具是无|盗窃获利是无	0 0 1 0 0 0 1 0 0 0
盗窃眉山市东坡区**饭店楼顶移动基站蓄电池12个；	被害人是无|被告人是无|被盗物品是[移动基站蓄电池12个]|组织机构是无|物品价值是无|作案时间是无|作案地点是[眉山市东坡区**饭店楼顶]|被盗货币是无|作案工具是无|盗窃获利是无	0 0 1 0 0 0 1 0 0 0
于2016年8月6日盗窃眉山市东坡区**路**茶楼楼顶联通基站蓄电池24个；	被害人是无|被告人是无|被盗物品是[联通基站蓄电池24个]|组织机构是无|物品价值是无|作案时间是[2016年8月6日]|作案地点是[眉山市东坡区**路**茶楼楼顶]|被盗货币是无|作案工具是无|盗窃获利是无	0 0 1 0 0 1 1 0 0 0
于2016年8月7日盗窃眉山市东坡区“**局”楼顶移动基站蓄电池12个。	被害人是无|被告人是无|被盗物品是[移动基站蓄电池12个]|组织机构是无|物品价值是无|作案时间是[2016年8月7日]|作案地点是[眉山市东坡区“**局”楼顶]|被盗货币是无|作案工具是无|盗窃获利是无	0 0 1 0 0 1 1 0 0 0
2016年8月28日17时许，被告人朱某某在盗窃眉山市东坡区**厂**区联通基站蓄电池12个，并雇请张某某、伍某某、王某某、王某某如搬运时，被眉山市公安局东坡区分局民警当场挡获。	被害人是无|被告人是[朱某某][王某某][伍某某][张某某]|被盗物品是[联通基站蓄电池12个]|组织机构是[眉山市公安局东坡区分局]|物品价值是无|作案时间是[2016年8月28日17时许]|作案地点是[眉山市东坡区**厂**区]|被盗货币是无|作案工具是无|盗窃获利是无	0 1 1 1 0 1 1 0 0 0
被告人朱某某被动到案，如实供述了自己的罪行。	被害人是无|被告人是[朱某某]|被盗物品是无|组织机构是无|物品价值是无|作案时间是无|作案地点是无|被盗货币是无|作案工具是无|盗窃获利是无	0 1 0 0 0 0 0 0 0 0
2017年2月13日凌晨，被告人朱某某在本市武侯区**街道**路**号一儿童服装店，破坏门锁后进入店内盗走被害人张某某放在收银台和摇摇车内的硬币共计600余元。	被害人是[张某某]|被告人是[朱某某]|被盗物品是无|组织机构是无|物品价值是无|作案时间是[2017年2月13日凌晨]|作案地点是[本市武侯区**街道**路**号一儿童服装店]|被盗货币是[硬币共计600余元]|作案工具是无|盗窃获利是无	1 1 0 0 0 1 1 1 0 0
2017年5月9日凌晨，被告人朱某某在本市武侯区**街**号附**号**小区四川**工程有限公司项目部办公室，破坏门锁后进入房间，盗走被害人李某某放在办公桌处的一部联想（thinkpad）轻薄系列E450C(000CD)笔记本电脑及电脑包一个。	被害人是[李某某]|被告人是[朱某某]|被盗物品是[一部联想（thinkpad）轻薄系列E450C(000CD)笔记本电脑][电脑包一个]|组织机构是无|物品价值是无|作案时间是[2017年5月9日凌晨]|作案地点是[本市武侯区**街**号附**号**小区四川**工程有限公司项目部办公室]|被盗货币是无|作案工具是无|盗窃获利是无	1 1 1 0 0 1 1 0 0 0
2018年4月1日凌晨，被告人朱某某在本市天府新区**道**段**号**路“**”，将被害人包某某放在店内的一辆价值人民币567元的红色“豪爵钻豹”牌HJ125K-2型摩托车（车牌号为川J2D668）和四部手机盗走。	被害人是[包某某]|被告人是[朱某某]|被盗物品是[四部手机][一辆价值人民币567元的红色“豪爵钻豹”牌HJ125K-2型摩托车]|组织机构是无|物品价值是[人民币567元]|作案时间是[2018年4月1日凌晨]|作案地点是[本市天府新区**道**段**号**路“**”]|被盗货币是无|作案工具是无|盗窃获利是无	1 1 1 0 1 1 1 0 0 0
经鉴定，上述被盗香烟价值人民币2210元。	被害人是无|被告人是无|被盗物品是[被盗香烟]|组织机构是无|物品价值是[人民币2210元]|作案时间是无|作案地点是无|被盗货币是无|作案工具是无|盗窃获利是无	0 0 1 0 1 0 0 0 0 0
2018年5月11日，公安民警在本市武侯区机投镇将被告人朱某某挡获，从其暂住地查获四部被盗手机、卷烟若干、两轮摩托一辆、现金人民币730.5元。	被害人是无|被告人是[朱某某]|被盗物品是[两轮摩托一辆][卷烟若干][四部被盗手机]|组织机构是无|物品价值是无|作案时间是无|作案地点是无|被盗货币是[现金人民币730.5元]|作案工具是无|盗窃获利是无	0 1 1 0 0 0 0 1 0 0
现被盗摩托车已发还被害人。	被害人是无|被告人是无|被盗物品是[被盗摩托车]|组织机构是无|物品价值是无|作案时间是无|作案地点是无|被盗货币是无|作案工具是无|盗窃获利是无	0 0 1 0 0 0 0 0 0 0
二、掩饰、隐瞒犯罪所得罪1、2017年10月9日凌晨，李某某、程某某在长丰县双凤开发区阿奎利亚城果S2-118商铺盗窃20卷盛源牌电线后，二人将盗窃的电线卖至位于阜阳路与金川路交口附近废品收购站的被告人解某甲处，解某甲在明知李某某、程某某向其出售的是被盗电线的情况下仍予以收购，并向二人支付2400元人民币。	被害人是无|被告人是[李某某][解某甲][程某某]|被盗物品是[盗窃的电线][被盗电线][20卷盛源牌电线]|组织机构是无|物品价值是无|作案时间是[2017年10月9日凌晨]|作案地点是[长丰县双凤开发区阿奎利亚城果S2-118商铺]|被盗货币是无|作案工具是无|盗窃获利是[2400元人民币]	0 1 1 0 0 1 1 0 0 1
被盗电缆经长丰县价格认证中心鉴定价值4880元人民币。	被害人是无|被告人是无|被盗物品是[被盗电缆]|组织机构是[长丰县价格认证中心]|物品价值是[4880元人民币]|作案时间是无|作案地点是无|被盗货币是无|作案工具是无|盗窃获利是无	0 0 1 1 1 0 0 0 0 0
一、盗窃事实1.2017年6月6日11时许，被告人刘某某在苍南县灵溪镇玉苍路中梁中央公馆工地，盗取该套房配电箱内电线三根(经鉴定，价值人民币44元)，盗取该套房内配电箱内的电线三根（经鉴定，价值人民币88元）。	被害人是无|被告人是[刘某某]|被盗物品是[电线三根]|组织机构是无|物品价值是[人民币44元][人民币88元]|作案时间是[2017年6月6日11时许]|作案地点是[苍南县灵溪镇玉苍路中梁中央公馆工地]|被盗货币是无|作案工具是无|盗窃获利是无	0 1 1 0 1 1 1 0 0 0
2.2017年6月7日中午，被告人刘某某在苍南县灵溪镇玉苍路中梁中央公馆工地，盗取该二间套房配电箱内电线6根(经鉴定，价值人民币241元)；	被害人是无|被告人是[刘某某]|被盗物品是[电线6根]|组织机构是无|物品价值是[人民币241元]|作案时间是[2017年6月7日中午]|作案地点是[苍南县灵溪镇玉苍路中梁中央公馆工地]|被盗货币是无|作案工具是无|盗窃获利是无	0 1 1 0 1 1 1 0 0 0
盗取该二间套房内配电箱内的电线6根（经鉴定，价值人民币241元）。	被害人是无|被告人是无|被盗物品是[电线6根]|组织机构是无|物品价值是[人民币241元]|作案时间是无|作案地点是无|被盗货币是无|作案工具是无|盗窃获利是无	0 0 1 0 1 0 0 0 0 0
接着在该套房门口，使用钢锯切割强电井内的电缆线，盗取电缆线1.26米（经鉴定，价值人民币498元），致使该整条电缆线报废，无法修复使用，损失费为人民币12102元。	被害人是无|被告人是无|被盗物品是[电缆线1.26米]|组织机构是无|物品价值是[人民币12102元][人民币498元]|作案时间是无|作案地点是无|被盗货币是无|作案工具是[钢锯]|盗窃获利是无	0 0 1 0 1 0 0 0 1 0
案发后，被告人刘某某赔偿被害方的损失，并得到被害方的谅解。	被害人是无|被告人是[刘某某]|被盗物品是无|组织机构是无|物品价值是无|作案时间是无|作案地点是无|被盗货币是无|作案工具是无|盗窃获利是无	0 1 0 0 0 0 0 0 0 0
朱某某以卖淫为幌子进入杨某某所在的B426房间，要求预收嫖资，被杨某某拒绝。	被害人是[杨某某]|被告人是[朱某某]|被盗物品是无|组织机构是无|物品价值是无|作案时间是无|作案地点是[杨某某所在的B426房间]|被盗货币是无|作案工具是无|盗窃获利是无	1 1 0 0 0 0 1 0 0 0
后吴某某来到该房间要求杨某某给钱，再次被杨某某拒绝。	被害人是[杨某某]|被告人是[吴某某]|被盗物品是无|组织机构是无|物品价值是无|作案时间是无|作案地点是无|被盗货币是无|作案工具是无|盗窃获利是无	1 1 0 0 0 0 0 0 0 0
随后，吴某某安排文某某、罗某某到该房间，三人共同对杨某某进行拳打脚踢，杨某某被迫通过微信转给吴某某等人共计1700元人民币。	被害人是[杨某某]|被告人是[文某某][罗某某][吴某某]|被盗物品是无|组织机构是无|物品价值是无|作案时间是无|作案地点是无|被盗货币是[1700元人民币]|作案工具是无|盗窃获利是无	1 1 0 0 0 0 0 1 0 0
2017年4月27日21时左右，被告人吴某某得知被害人寻某某招嫖及住宿等信息后，指使被告人揭某某驾车搭乘吴某某、朱某某至**市**区富翔酒店并随时接应。	被害人是[寻某某]|被告人是[朱某某][揭某某][吴某某]|被盗物品是无|组织机构是无|物品价值是无|作案时间是[2017年4月27日21时左右]|作案地点是[**市**区富翔酒店]|被盗货币是无|作案工具是无|盗窃获利是无	1 1 0 0 0 1 1 0 0 0
朱某某、吴某某先后进入寻某某所在的8003房间，以卖淫为幌子，以预收嫖资及安全费等为由，采用欺骗、威胁等手段使得被害人寻某某交给朱某某等人共1000元人民币。	被害人是[寻某某]|被告人是[朱某某][吴某某]|被盗物品是无|组织机构是无|物品价值是无|作案时间是无|作案地点是[寻某某所在的8003房间]|被盗货币是[1000元人民币]|作案工具是无|盗窃获利是无	1 1 0 0 0 0 1 1 0 0
吴某某以送该女子卖淫为幌子进入刘某某所在的115房间后，以预收嫖资及安全费等为由，采用欺骗、威胁等手段使得被害人刘某某交付给其共计1100元人民币。	被害人是[刘某某]|被告人是[吴某某]|被盗物品是无|组织机构是无|物品价值是无|作案时间是无|作案地点是[刘某某所在的115房间]|被盗货币是[1100元人民币]|作案工具是无|盗窃获利是无	1 1 0 0 0 0 1 1 0 0
被害人刘某某发现被骗后追至车上欲阻拦吴某某等人离开，吴某某使用随身携带的刀具将刘某某手臂划伤后逃离现场。	被害人是[刘某某]|被告人是[吴某某]|被盗物品是无|组织机构是无|物品价值是无|作案时间是无|作案地点是无|被盗货币是无|作案工具是[刀具]|盗窃获利是无	1 1 0 0 0 0 0 0 1 0
2017年5月17日，被告人吴某某、朱某某、文某某、揭某某被抓获归案后均如实交待了上述案件事实。	被害人是无|被告人是[朱某某][文某某][揭某某][吴某某]|被盗物品是无|组织机构是无|物品价值是无|作案时间是无|作案地点是无|被盗货币是无|作案工具是无|盗窃获利是无	0 1 0 0 0 0 0 0 0 0
2018年6月23日至2018年7月3日间，被告人刘某某携带工具，先后至本区马鞍街道、金牛湖街道、程桥街道等地工地，采取用塑料管导油的方法，盗窃工程机械油箱中的柴油5起，窃得柴油1千7百余升，价值人民币1万1千余元。	被害人是无|被告人是[刘某某]|被盗物品是[柴油1千7百余升][柴油]|组织机构是无|物品价值是[人民币1万1千余元]|作案时间是[2018年6月23日至2018年7月3日间]|作案地点是[程桥街道等地工地][本区马鞍街道][金牛湖街道]|被盗货币是无|作案工具是[塑料管]|盗窃获利是无	0 1 1 0 1 1 1 0 1 0
具体犯罪事实如下：1．2018年6月23日晚，被告人刘某某至本区马鞍街道城玉王村东陈组工地，窃得被害人许某某停放在此的两台挖掘机油箱内的柴油260升，价值人民币1794元。	被害人是[许某某]|被告人是[刘某某]|被盗物品是[柴油260升]|组织机构是无|物品价值是[人民币1794元]|作案时间是[2018年6月23日晚]|作案地点是[本区马鞍街道城玉王村东陈组工地]|被盗货币是无|作案工具是无|盗窃获利是无	1 1 1 0 1 1 1 0 0 0
2．2018年6月26日凌晨，被告人刘某某至本区马鞍街道黄赵村汪洋组工地，窃得被害人唐某某停放在此的1台挖掘机油箱内的柴油100升，价值人民币680元。	被害人是[唐某某]|被告人是[刘某某]|被盗物品是[柴油100升]|组织机构是无|物品价值是[人民币680元]|作案时间是[2018年6月26日凌晨]|作案地点是[本区马鞍街道黄赵村汪洋组工地]|被盗货币是无|作案工具是无|盗窃获利是无	1 1 1 0 1 1 1 0 0 0
4．2018年6月27日凌晨，被告人刘某某至本区程桥街道桂花村桂花桥附近的工地，窃取被害人王某乙停放在此的10余台机械油箱内的柴油550升，价值人民币3700元。	被害人是[王某乙]|被告人是[刘某某]|被盗物品是[柴油550升]|组织机构是无|物品价值是[人民币3700元]|作案时间是[2018年6月27日凌晨]|作案地点是[本区程桥街道桂花村桂花桥附近的工地]|被盗货币是无|作案工具是无|盗窃获利是无	1 1 1 0 1 1 1 0 0 0
5．2018年7月3日凌晨，被告人刘某某至本区马鞍街道城西社区郑营垃圾中转站北侧工地，窃得被害人徐某某停放在此的两台挖掘机油箱内的柴油289升，价值人民币1900元。	被害人是[徐某某]|被告人是[刘某某]|被盗物品是[柴油289升]|组织机构是无|物品价值是[人民币1900元]|作案时间是[2018年7月3日凌晨]|作案地点是[本区马鞍街道城西社区郑营垃圾中转站北侧工地]|被盗货币是无|作案工具是无|盗窃获利是无	1 1 1 0 1 1 1 0 0 0
2018年7月3日，被告人刘某某在销赃时被警察当场，归案后如实供述了上述犯罪事实。	被害人是无|被告人是[刘某某]|被盗物品是无|组织机构是无|物品价值是无|作案时间是无|作案地点是无|被盗货币是无|作案工具是无|盗窃获利是无	0 1 0 0 0 0 0 0 0 0
1.2018年4月23日16时许，被告人林某某来到温州市龙湾区**街道**村**市场**宿舍，将被害人谢某某的一部VIVOX9SPLUS手机和被害人杨某某的一部OPPOR11手机盗走，后销赃得人民币2000元。	被害人是[谢某某]|被告人是[林某某][杨某某]|被盗物品是[一部OPPOR11手机][一部VIVOX9SPLUS手机]|组织机构是无|物品价值是无|作案时间是[2018年4月23日16时许]|作案地点是[温州市龙湾区**街道**村**市场**宿舍]|被盗货币是无|作案工具是无|盗窃获利是[人民币2000元]	1 1 1 0 0 1 1 0 0 1
经鉴定，被盗OPPO手机价值人民币1200元，VIVO手机价值人民币1000元。	被害人是无|被告人是无|被盗物品是[被盗OPPO手机][VIVO手机]|组织机构是无|物品价值是[人民币1200元][人民币1000元]|作案时间是无|作案地点是无|被盗货币是无|作案工具是无|盗窃获利是无	0 0 1 0 1 0 0 0 0 0
2.2018年6月16日12时许，被告人林某某进入温州市龙湾区**街道**路**栋**号即被害人施某某家中，将被害人施某某放在二楼餐桌上的一部华为平板电脑盗走。	被害人是[施某某]|被告人是[林某某]|被盗物品是[一部华为平板电脑]|组织机构是无|物品价值是无|作案时间是[2018年6月16日12时许]|作案地点是[温州市龙湾区**街道**路**栋**号即被害人施某某家中]|被盗货币是无|作案工具是无|盗窃获利是无	1 1 1 0 0 1 1 0 0 0
3.2018年6月16日13时许，被告人林某某进入温州市龙湾区**街道**路**弄**号即被害人潘某某家中，将放在一楼厨房灶台上的一部白色华为手机盗走。	被害人是[潘某某]|被告人是[林某某]|被盗物品是[一部白色华为手机]|组织机构是无|物品价值是无|作案时间是[2018年6月16日13时]|作案地点是[温州市龙湾区**街道**路**弄**号即被害人潘某某家中]|被盗货币是无|作案工具是无|盗窃获利是无	1 1 1 0 0 1 1 0 0 0
经鉴定，被盗华为手机价值人民币200元。	被害人是无|被告人是无|被盗物品是[被盗华为手机]|组织机构是无|物品价值是[人民币200元]|作案时间是无|作案地点是无|被盗货币是无|作案工具是无|盗窃获利是无	0 0 1 0 1 0 0 0 0 0
4.2018年6月16日16时许，被告人林某某来到温州市龙湾区**街道**宿舍**室，将被害人刘某某的一部玫瑰金苹果5S手机盗走。	被害人是[刘某某]|被告人是[林某某]|被盗物品是[一部玫瑰金苹果5S手机]|组织机构是无|物品价值是无|作案时间是[2018年6月16日16时许]|作案地点是[温州市龙湾区**街道**宿舍**室]|被盗货币是无|作案工具是无|盗窃获利是无	1 1 1 0 0 1 1 0 0 0
经鉴定，被盗苹果5S手机价值人民币300元。	被害人是无|被告人是无|被盗物品是[苹果5S手机]|组织机构是无|物品价值是[人民币300元]|作案时间是无|作案地点是无|被盗货币是无|作案工具是无|盗窃获利是无	0 0 1 0 1 0 0 0 0 0
经鉴定，被盗安尔达牌电动车价值人民币2193元。	被害人是无|被告人是无|被盗物品是[安尔达牌电动车]|组织机构是无|物品价值是[人民币2193元]|作案时间是无|作案地点是无|被盗货币是无|作案工具是无|盗窃获利是无	0 0 1 0 1 0 0 0 0 0
2018年6月16日，被告人林某某被抓获。	被害人是无|被告人是[林某某]|被盗物品是无|组织机构是无|物品价值是无|作案时间是无|作案地点是无|被盗货币是无|作案工具是无|盗窃获利是无	0 1 0 0 0 0 0 0 0 0
被告人杨某某、潘某某盗窃完成后，从杨某某、潘某某处得知被害人位置的被告人阎某某于2018年1月14日凌晨2时许，在本市茭菱路创意英国小区门口处，盗窃了被害人龚某某的挎包一个，内装宝马汽车钥匙一把（价值4000元），及华为充电器、家门钥匙等物品，携赃逃跑，将挎包销赃挥霍。	被害人是[龚某某]|被告人是[杨某某][潘某某][阎某某]|被盗物品是[宝马汽车钥匙一把][挎包一个][家门钥匙][华为充电器][挎包]|组织机构是无|物品价值是[4000元]|作案时间是[2018年1月14日凌晨2时许]|作案地点是[本市茭菱路创意英国小区门口处]|被盗货币是无|作案工具是无|盗窃获利是无	1 1 1 0 1 1 1 0 0 0
2018年1月30日16时00分许民警到本市西山区**路**村**房**楼杨某某。	被害人是无|被告人是[杨某某]|被盗物品是无|组织机构是无|物品价值是无|作案时间是无|作案地点是无|被盗货币是无|作案工具是无|盗窃获利是无	0 1 0 0 0 0 0 0 0 0
2018年1月30日15时00分许民警到本市西山区**路**网吧内将潘某某。	被害人是无|被告人是[潘某某]|被盗物品是无|组织机构是无|物品价值是无|作案时间是无|作案地点是无|被盗货币是无|作案工具是无|盗窃获利是无	0 1 0 0 0 0 0 0 0 0
经鉴定，电瓶价值共计人民币9015元。	被害人是无|被告人是无|被盗物品是[电瓶]|组织机构是无|物品价值是[人民币9015元]|作案时间是无|作案地点是无|被盗货币是无|作案工具是无|盗窃获利是无	0 0 1 0 1 0 0 0 0 0
分述如下：1-2.2018年1月22-23日凌晨，在兴化市长途车站停车场，被告人蒋某某与张某甲共同窃得耿某某、杨某甲、朱某甲、陈某甲、姚某某、陈某乙、杨某乙电动车电瓶7组31只，共计价值人民币2675元。	被害人是[陈某乙][杨某甲][朱某甲][耿某某][杨某乙][陈某甲][姚某某]|被告人是[蒋某某][张某甲]|被盗物品是[电动车电瓶7组31只]|组织机构是无|物品价值是[人民币2675元]|作案时间是[2018年1月22-23日凌晨]|作案地点是[兴化市长途车站停车场]|被盗货币是无|作案工具是无|盗窃获利是无	1 1 1 0 1 1 1 0 0 0
3.2018年1月31日凌晨，在兴化市长途车站停车场，被告人蒋某某与张某甲共同窃得夏某某、董某某、李某某电动车电瓶3组12只，共计价值人民币1200元。	被害人是[李某某][董某某][夏某某]|被告人是[蒋某某][张某甲]|被盗物品是[电动车电瓶3组12只]|组织机构是无|物品价值是[人民币1200元]|作案时间是[2018年1月31日凌晨]|作案地点是[兴化市长途车站停车场]|被盗货币是无|作案工具是无|盗窃获利是无	1 1 1 0 1 1 1 0 0 0
4.2018年2月1日凌晨，在兴化市长途车站停车场，被告人蒋某某与张某甲共同窃得陈某丙、张某乙、金某甲、程某某、朱某乙、沙某某、刘某某电动车电瓶7组31只，共计价值人民币2960元。	被害人是[程某某][张某乙][刘某某][朱某乙][沙某某][金某甲][陈某丙]|被告人是[蒋某某][张某甲]|被盗物品是[电动车电瓶7组31只]|组织机构是无|物品价值是[人民币2960元]|作案时间是[2018年2月1日凌晨]|作案地点是[兴化市长途车站停车场]|被盗货币是无|作案工具是无|盗窃获利是无	1 1 1 0 1 1 1 0 0 0
5.2018年3月7日凌晨，在兴化市翰林华府幸福里、国际商城，被告人蒋某某与张某甲共同窃得邹某某白色凤凰牌电动车一辆；	被害人是[邹某某]|被告人是[蒋某某][张某甲]|被盗物品是[白色凤凰牌电动车一辆]|组织机构是无|物品价值是无|作案时间是[2018年3月7日凌晨]|作案地点是[国际商城][兴化市翰林华府幸福里]|被盗货币是无|作案工具是无|盗窃获利是无	1 1 1 0 0 1 1 0 0 0
智日金电动三轮车电瓶2只，价值人民币1080元；	被害人是无|被告人是无|被盗物品是[智日金电动三轮车电瓶2只]|组织机构是无|物品价值是[人民币1080元]|作案时间是无|作案地点是无|被盗货币是无|作案工具是无|盗窃获利是无	0 0 1 0 1 0 0 0 0 0
王某某、金某乙、赵某某电动车电瓶3组12只，共计价值人民币1100元。	被害人是[金某乙][王某某][赵某某]|被告人是无|被盗物品是[电动车电瓶3组12只]|组织机构是无|物品价值是[人民币1100元]|作案时间是无|作案地点是无|被盗货币是无|作案工具是无|盗窃获利是无	1 0 1 0 1 0 0 0 0 0
案发后，被告人蒋某某如实供述其犯罪事实。	被害人是无|被告人是[蒋某某]|被盗物品是无|组织机构是无|物品价值是无|作案时间是无|作案地点是无|被盗货币是无|作案工具是无|盗窃获利是无	0 1 0 0 0 0 0 0 0 0
2、2018年2月下旬，被告人黄某某驾驶银色助力车，蹿至冷水滩区老看守所对面的马路旁，使用随身携带的扳手等工具盗走停在路边的周某某、刘某乙的两辆货车（车牌号码分别为：湘******，湘******）的骆驼牌电瓶4个，黄某某将盗窃来的货车电瓶卖给了雷某某。	被害人是[周某某][刘某乙]|被告人是[黄某某]|被盗物品是[货车电瓶][骆驼牌电瓶4个]|组织机构是无|物品价值是无|作案时间是[2018年2月下旬]|作案地点是[冷水滩区老看守所对面的马路旁]|被盗货币是无|作案工具是[银色助力车][扳手等工具]|盗窃获利是无	1 1 1 0 0 1 1 0 1 0
经鉴定：价值2240元。	被害人是无|被告人是无|被盗物品是无|组织机构是无|物品价值是[2240元]|作案时间是无|作案地点是无|被盗货币是无|作案工具是无|盗窃获利是无	0 0 0 0 1 0 0 0 0 0
3、2018年3月5日，被告人黄某某驾驶银色助力车，蹿至永州市冷水滩区**旁，使用随身携带的扳手等工具盗走受害人唐某某停在路边的红色货车（湘******）正新牌电瓶2个，黄某某将盗窃来的货车电瓶卖给了雷某某。	被害人是[唐某某]|被告人是[黄某某]|被盗物品是[正新牌电瓶2个][货车电瓶]|组织机构是无|物品价值是无|作案时间是[2018年3月5日]|作案地点是[永州市冷水滩区**旁]|被盗货币是无|作案工具是[银色助力车][扳手等工具]|盗窃获利是无	1 1 1 0 0 1 1 0 1 0
经鉴定，价值1350元。	被害人是无|被告人是无|被盗物品是无|组织机构是无|物品价值是[1350元]|作案时间是无|作案地点是无|被盗货币是无|作案工具是无|盗窃获利是无	0 0 0 0 1 0 0 0 0 0
4、2018年3月12日，被告人黄某某驾驶银色助力车，蹿至冷水滩区黄冈**厂前，使用随身携带的扳手等工具盗走张某某停在围墙旁边的货车（湘******）骆驼牌电瓶2个，黄某某将盗窃来的货车电瓶卖给了雷某某。	被害人是[张某某]|被告人是[黄某某]|被盗物品是[货车电瓶][骆驼牌电瓶2个]|组织机构是无|物品价值是无|作案时间是[2018年3月12日]|作案地点是[冷水滩区黄冈**厂前]|被盗货币是无|作案工具是[银色助力车][扳手等工具]|盗窃获利是无	1 1 1 0 0 1 1 0 1 0
2018年8月3日晚上，被告人卢某某驾驶三轮摩托车从赣州市南康区**厂出发，途经于都县，晚上12时许，到达兴国县社富乡某某金矿厂区的仓库旁，被告人卢某某用手拔开仓库门上的挂锁，进入仓库，盗得仓库内电动机4个，驾驶三轮摩托车运至兴国县**处的山顶上，将4个电动机放在路边上；	被害人是无|被告人是[卢某某]|被盗物品是[4个电动机][电动机4个]|组织机构是无|物品价值是无|作案时间是[晚上12时许][2018年8月3日晚上]|作案地点是[赣州市南康区**厂][兴国县**处的山顶上][于都县][兴国县社富乡某某金矿厂区的仓库旁]|被盗货币是无|作案工具是[三轮摩托车]|盗窃获利是无	0 1 1 0 0 1 1 0 1 0
8月4日14时许，被告人卢某某用三轮摩托车运送盗窃所得的电动机至赣州市章贡区沙石镇323国道旁的赣州市**有限公司，将电动机以4.6元每公斤的价格卖给废品收购厂，获利1780元。	被害人是无|被告人是[卢某某]|被盗物品是[盗窃所得的电动机][电动机]|组织机构是无|物品价值是无|作案时间是无|作案地点是[赣州市章贡区沙石镇323国道旁的赣州市**有限公司]|被盗货币是无|作案工具是[三轮摩托车]|盗窃获利是[1780元]	0 1 1 0 0 0 1 0 1 1
2018年8月5日下午，卢某某又去了某某金矿厂区，被某某金矿工作人员何某某发现并报警，民警到达现场后将其抓获。	被害人是无|被告人是[卢某某]|被盗物品是无|组织机构是无|物品价值是无|作案时间是无|作案地点是无|被盗货币是无|作案工具是无|盗窃获利是无	0 1 0 0 0 0 0 0 0 0
2018年8月，被告人皮某某先后来到石门县**街道**小区**队巷**附近盗窃作案两起，盗窃现金人民币400元，两辆摩托车价值人民币6340元。	被害人是无|被告人是[皮某某]|被盗物品是[两辆摩托车]|组织机构是无|物品价值是[人民币6340元]|作案时间是[2018年8月]|作案地点是[石门县**街道**小区**队巷**附近]|被盗货币是[现金人民币400元]|作案工具是无|盗窃获利是无	0 1 1 0 1 1 1 1 0 0
案发后，公安机关将皮某某盗窃的车牌号为湘******金捷两轮摩托车追回并发还给失主。	被害人是无|被告人是[皮某某]|被盗物品是[车牌号为湘******金捷两轮摩托车]|组织机构是[公安机关]|物品价值是无|作案时间是无|作案地点是无|被盗货币是无|作案工具是无|盗窃获利是无	0 1 1 1 0 0 0 0 0 0
具体事实如下：1.2018年8月12日上午9时许，被告人皮某某携带起子、剪刀来到石门县**街道老西门社区九澧怡园小区门口，发现被害人王某某停放在此的车牌号为湘******黑色本田踏板摩托车，其先将把摩托车推至旁边铁门楼梯间内，用起子将摩托车前面面板螺丝下开，用剪刀将摩托车钥匙锁剪断，打火骑至临澧县**镇，发现该车没油了，遂将该车藏于路边。	被害人是[王某某]|被告人是[皮某某]|被盗物品是[摩托车][车牌号为湘******黑色本田踏板摩托车]|组织机构是无|物品价值是无|作案时间是[2018年8月12日上午9时许]|作案地点是[临澧县**镇][旁边铁门楼梯间内][石门县**街道老西门社区九澧怡园小区门口]|被盗货币是无|作案工具是[起子][剪刀]|盗窃获利是无	1 1 1 0 0 1 1 0 1 0
其便搭车回到澧县租房处，用矿泉水瓶装了汽油，再返回到藏匿摩托车的位置，发现该车已不见。	被害人是无|被告人是无|被盗物品是[摩托车]|组织机构是无|物品价值是无|作案时间是无|作案地点是[澧县租房处]|被盗货币是无|作案工具是无|盗窃获利是无	0 0 1 0 0 0 1 0 0 0
经石门县价格认证中心认定，被盗摩托车价值人民币3780元。	被害人是无|被告人是无|被盗物品是[被盗摩托车]|组织机构是[石门县价格认证中心]|物品价值是[人民币3780元]|作案时间是无|作案地点是无|被盗货币是无|作案工具是无|盗窃获利是无	0 0 1 1 1 0 0 0 0 0
刘某某还盗走了被害人放置在车上一个手包，包内有银行卡、身份证及现金人民币400元。	被害人是无|被告人是[刘某某]|被盗物品是[一个手包][身份证][银行卡]|组织机构是无|物品价值是无|作案时间是无|作案地点是无|被盗货币是[现金人民币400元]|作案工具是无|盗窃获利是无	0 1 1 0 0 0 0 1 0 0
2.2018年8月16日，被告人皮某某携带起子、剪刀，来到石门县**队巷**附近，看到被害人杨某甲停放在此的车牌号为湘******金捷两轮摩托车，便将摩托车推至河边一棵树下，用起子、剪刀把摩托车前面面板打开，将车锁剪断，打火骑回了澧县租房处。	被害人是[杨某甲]|被告人是[皮某某]|被盗物品是[车牌号为湘******金捷两轮摩托车][摩托车][车锁]|组织机构是无|物品价值是无|作案时间是[2018年8月16日]|作案地点是[石门县**队巷**附近][澧县租房处][河边一棵树下]|被盗货币是无|作案工具是[起子][剪刀]|盗窃获利是无	1 1 1 0 0 1 1 0 1 0
经石门县价格认证中心认定，被盗摩托车价值人民币为2560元。	被害人是无|被告人是无|被盗物品是[被盗摩托车]|组织机构是[石门县价格认证中心]|物品价值是[人民币为2560元]|作案时间是无|作案地点是无|被盗货币是无|作案工具是无|盗窃获利是无	0 0 1 1 1 0 0 0 0 0
1、2017年12月2日6时许，被告人雷某某在江北办寇家沟村，将孙某某停放在寇家沟村59号民房楼下的一辆棕红色郑龙牌电动车以强行扳开车头锁的方式盗走，价值人民币995元；	被害人是[孙某某]|被告人是[雷某某]|被盗物品是[一辆棕红色郑龙牌电动车]|组织机构是无|物品价值是[人民币995元]|作案时间是[2017年12月2日6时许]|作案地点是[寇家沟村59号民房楼下][江北办寇家沟村]|被盗货币是无|作案工具是无|盗窃获利是无	1 1 1 0 1 1 1 0 0 0
2、2017年12月2日6时许，被告人雷某某在江北办寇家沟村，将尹某某停放在寇家沟村59号民房楼下的一辆蓝色新日牌电动车以强行扳开车头锁的方式盗走，价值人民币865元，以及该电动车新换电瓶价值人民币604元；	被害人是[尹某某]|被告人是[雷某某]|被盗物品是[该电动车新换电瓶][一辆蓝色新日牌电动车]|组织机构是无|物品价值是[人民币865元][人民币604元]|作案时间是[2017年12月2日6时许]|作案地点是[寇家沟村59号民房楼下][江北办寇家沟村]|被盗货币是无|作案工具是无|盗窃获利是无	1 1 1 0 1 1 1 0 0 0
4、2018年1月28日20时许，被告人雷某某在关庙镇周台村三组，将李某乙停放在周台村三组出租房楼下的一辆蓝色立马牌电动车以强行扳开车头锁的方式盗走，价值人民币732元；	被害人是[李某乙]|被告人是[雷某某]|被盗物品是[一辆蓝色立马牌电动车]|组织机构是无|物品价值是[人民币732元]|作案时间是[2018年1月28日20时许]|作案地点是[周台村三组出租房楼下][关庙镇周台村三组]|被盗货币是无|作案工具是无|盗窃获利是无	1 1 1 0 1 1 1 0 0 0
5、2018年1月31日13时，被告人雷某某在江北办长征村二组，将李某丙停放在长征村二组451号民房下的一辆雅迪牌电动车盗走，价值人民币3139元。	被害人是[李某丙]|被告人是[雷某某]|被盗物品是[一辆雅迪牌电动车]|组织机构是无|物品价值是[人民币3139元]|作案时间是[2018年1月31日13时]|作案地点是[江北办长征村二组][长征村二组451号民房下]|被盗货币是无|作案工具是无|盗窃获利是无	1 1 1 0 1 1 1 0 0 0
3、2017年11月16日晚，柏某某从被害人倪某某所乘坐的停在建水县**镇**道上车窗未摇起的车内，盗走倪某某的金立牌F109L手机一部。	被害人是[倪某某]|被告人是[柏某某]|被盗物品是[金立牌F109L手机一部]|组织机构是无|物品价值是无|作案时间是[2017年11月16日晚]|作案地点是[建水县**镇**道]|被盗货币是无|作案工具是无|盗窃获利是无	1 1 1 0 0 1 1 0 0 0
经鉴定，该手机价值人民币894.96元。	被害人是无|被告人是无|被盗物品是[该手机]|组织机构是无|物品价值是[人民币894.96元]|作案时间是无|作案地点是无|被盗货币是无|作案工具是无|盗窃获利是无	0 0 1 0 1 0 0 0 0 0
4、2017年11月16日晚，柏某某从被害人范某某停在建水县**镇**道上未上锁的车内，盗走VIVO牌X20型手机一部。	被害人是[范某某]|被告人是[柏某某]|被盗物品是[VIVO牌X20型手机一部]|组织机构是无|物品价值是无|作案时间是[2017年11月16日晚]|作案地点是[建水县**镇**道上]|被盗货币是无|作案工具是无|盗窃获利是无	1 1 1 0 0 1 1 0 0 0
2017年11月17日晚，柏某某驾车到建水县**镇**道上查看有无可盗窃的目标时，被韦某乙和韦某甲当场后扭送建水县公安局曲江派出所。	被害人是无|被告人是[柏某某]|被盗物品是无|组织机构是[建水县公安局曲江派出所]|物品价值是无|作案时间是无|作案地点是无|被盗货币是无|作案工具是无|盗窃获利是无	0 1 0 1 0 0 0 0 0 0
1、2015年10月22日晚21点左右，被告人陈某甲伙同王某甲（另案处理）经预谋后，驾驶豫A*****、豫H*****两辆车到荥阳市京城路荥阳第一高级中学西门口停车处，将被害人蔡某某女儿停在该处的一辆型号为MeMel捷安特山地车、刘某某儿子停在该处的一辆ATXEXP捷安特山地车盗走后卖掉。	被害人是[刘某某儿子][蔡某某女儿]|被告人是[陈某甲][王某甲]|被盗物品是[一辆ATXEXP捷安特山地车][一辆型号为MeMel捷安特山地车]|组织机构是无|物品价值是无|作案时间是[2015年10月22日晚21点左右]|作案地点是[荥阳市京城路荥阳第一高级中学西门口停车处]|被盗货币是无|作案工具是[豫A*****、豫H*****两辆车]|盗窃获利是无	1 1 1 0 0 1 1 0 1 0
经鉴定，被盗两辆捷安特山地车价值3851.12元。	被害人是无|被告人是无|被盗物品是[被盗两辆捷安特山地车]|组织机构是无|物品价值是[3851.12元]|作案时间是无|作案地点是无|被盗货币是无|作案工具是无|盗窃获利是无	0 0 1 0 1 0 0 0 0 0
现被告人陈某甲等人已赔偿被害人蔡某某财产损失2088.10元、陈某乙财产损失1763.02元。	被害人是[陈某乙][蔡某某]|被告人是[陈某甲]|被盗物品是无|组织机构是无|物品价值是[2088.10元][1763.02元]|作案时间是无|作案地点是无|被盗货币是无|作案工具是无|盗窃获利是无	1 1 0 0 1 0 0 0 0 0
2、2015年10月23日凌晨1点多，被告人陈某甲伙同王某甲、李某某（二人另案处理）经预谋后，驾驶豫A*****、豫H*****两辆车到荥阳市京城路京城花园小区内，先后在该小区7号楼中单元门栋口西侧将被害人郭某某停放的一辆型号为ATX670捷安特山地车、3号楼中单元西侧车棚下被害人田某某停放的一辆逐日700A喜德盛捷安特山地车、1号楼西门栋右边被害人赵某某放的一辆XTC750捷安特山地车、33号楼中门栋门栋口外边被害人楚某某ATC750停放的一辆捷安特山地车、34号楼西单元一楼门栋里被害人王某乙停放的一辆ATX670捷安特山地车盗走，后三人将盗来的自行车卖掉，所得赃款挥霍。	被害人是[田某某][楚某某][赵某某][王某乙][郭某某]|被告人是[陈某甲][李某某][王某甲]|被盗物品是[一辆ATX670捷安特山地车][自行车][一辆逐日700A喜德盛捷安特山地车][一辆捷安特山地车][一辆型号为ATX670捷安特山地车][一辆XTC750捷安特山地车]|组织机构是无|物品价值是无|作案时间是[2015年10月23日凌晨1点多]|作案地点是[该小区7号楼中单元门栋口西侧][3号楼中单元西侧车棚下][1号楼西门栋右边][荥阳市京城路京城花园小区内][33号楼中门栋门栋口外边][34号楼西单元一楼门栋里]|被盗货币是无|作案工具是[豫A*****、豫H*****两辆车]|盗窃获利是无	1 1 1 0 0 1 1 0 1 0
经鉴定，被盗五辆电动车共价值7405.68元。	被害人是无|被告人是无|被盗物品是[被盗五辆电动车]|组织机构是无|物品价值是[7405.68元]|作案时间是无|作案地点是无|被盗货币是无|作案工具是无|盗窃获利是无	0 0 1 0 1 0 0 0 0 0
现被告人陈某甲等人已赔偿被害人郭某某财产损失1318.24元、田某某财产损失1406.72元、赵某某财产损失2248.5元、楚某某财产损失1099元、王某乙财产损失1333.22元。	被害人是[田某某][楚某某][赵某某][王某乙][郭某某]|被告人是[陈某甲]|被盗物品是无|组织机构是无|物品价值是[1333.22元][1406.72元][1318.24元][2248.5元][1099元]|作案时间是无|作案地点是无|被盗货币是无|作案工具是无|盗窃获利是无	1 1 0 0 1 0 0 0 0 0
被告人姜某某于2018年6月期间，在如东县掘港镇、大豫镇，采取翻窗入室等手段，先后盗窃作案三起，窃得现金、黄金戒指、烟酒等财物。	被害人是无|被告人是[姜某某]|被盗物品是[黄金戒指][烟酒等财物]|组织机构是无|物品价值是无|作案时间是[2018年6月期间]|作案地点是[如东县掘港镇][大豫镇]|被盗货币是无|作案工具是无|盗窃获利是无	0 1 1 0 0 1 1 0 0 0
经鉴定，该戒指价值人民币1456元。	被害人是无|被告人是无|被盗物品是[该戒指]|组织机构是无|物品价值是[人民币1456元]|作案时间是无|作案地点是无|被盗货币是无|作案工具是无|盗窃获利是无	0 0 1 0 1 0 0 0 0 0
2.被告人姜某某于2018年6月5日左右的一天下午，在如东县**镇**村**组被害人孟某某宅，窃得小苏烟一条、现金人民币50元。	被害人是[孟某某]|被告人是[姜某某]|被盗物品是[小苏烟一条]|组织机构是无|物品价值是无|作案时间是[2018年6月5日左右的一天下午]|作案地点是[如东县**镇**村**组被害人孟某某宅]|被盗货币是[现金人民币50元]|作案工具是无|盗窃获利是无	1 1 1 0 0 1 1 1 0 0
其中，飞天茅台酒、五粮液酒、酒鬼酒共六瓶酒销赃得款人民币4800元。	被害人是无|被告人是无|被盗物品是[酒鬼酒][五粮液酒][飞天茅台酒]|组织机构是无|物品价值是无|作案时间是无|作案地点是无|被盗货币是无|作案工具是无|盗窃获利是[人民币4800元]	0 0 1 0 0 0 0 0 0 1
经鉴定，两枚黄金戒指价值人民币2097元，两瓶飞天茅台酒价值人民币2676元，两瓶五粮液酒价值人民币1894元。	被害人是无|被告人是无|被盗物品是[两瓶飞天茅台酒][两枚黄金戒指][两瓶五粮液酒]|组织机构是无|物品价值是[人民币2676元][人民币2097元][人民币1894元]|作案时间是无|作案地点是无|被盗货币是无|作案工具是无|盗窃获利是无	0 0 1 0 1 0 0 0 0 0
案发后，被告人姜某某如实供述了自己的上述犯罪事实，且退出部分赃款、赃物。	被害人是无|被告人是[姜某某]|被盗物品是无|组织机构是无|物品价值是无|作案时间是无|作案地点是无|被盗货币是无|作案工具是无|盗窃获利是无	0 1 0 0 0 0 0 0 0 0
2018年6月25日13时左右，被告人张某某来到万年县**镇**村方某某家中的一楼客厅，将被害人占某某停放在该处的1辆红色欧派牌二轮电动车（经鉴定价值人民币735元）盗走。	被害人是[占某某]|被告人是[张某某]|被盗物品是[1辆红色欧派牌二轮电动车]|组织机构是无|物品价值是[人民币735元]|作案时间是[2018年6月25日13时左右]|作案地点是[万年县**镇**村方某某家中的一楼客厅]|被盗货币是无|作案工具是无|盗窃获利是无	1 1 1 0 1 1 1 0 0 0
2018年7月4日13时左右，被告人张某某骑着上述盗来的红色欧派牌二轮电动车来到万年县**乡**村盗窃，推开村民被害人刘某甲家的大门时，被被害人刘某甲发现，便假装问路并迅速离开。	被害人是[刘某甲]|被告人是[张某某]|被盗物品是[红色欧派牌二轮电动车]|组织机构是无|物品价值是无|作案时间是[2018年7月4日13时左右]|作案地点是[万年县**乡**村]|被盗货币是无|作案工具是无|盗窃获利是无	1 1 1 0 0 1 1 0 0 0
当天15时左右，被告人张某某骑着上述盗来的红色欧派牌二轮电动车来到万年县**乡**村，推开门进入村民被害人李某某家，在一楼西边房间内的一张长木椅上盗窃人民币3.5元。	被害人是[李某某]|被告人是[张某某]|被盗物品是[红色欧派牌二轮电动车]|组织机构是无|物品价值是无|作案时间是[当天15时左右]|作案地点是[万年县**乡**村][村民被害人李某某家]|被盗货币是[人民币3.5元]|作案工具是[红色欧派牌二轮电动车]|盗窃获利是无	1 1 1 0 0 1 1 1 1 0
被告人张某某在翻找其他财物时被回家的被害人李某某发现，并被被害人李某某和同村村民刘某乙扭送至万年县公安局**派出所。	被害人是[刘某乙][李某某]|被告人是[张某某]|被盗物品是无|组织机构是[万年县公安局**派出所]|物品价值是无|作案时间是无|作案地点是无|被盗货币是无|作案工具是无|盗窃获利是无	1 1 0 1 0 0 0 0 0 0
综上，被告人张某某于2018年6月25日至7月4日期间，入户盗窃共计3次、盗窃数额价值共计人民币738.5元，其中入户盗窃既遂1次、盗窃既遂数额价值人民币735元，入户盗窃未遂2次、盗窃未遂数额人民币3.5元。	被害人是无|被告人是[张某某]|被盗物品是无|组织机构是无|物品价值是[人民币735元][人民币3.5元][人民币738.5元]|作案时间是[2018年6月25日至7月4日期间]|作案地点是无|被盗货币是无|作案工具是无|盗窃获利是无	0 1 0 0 1 1 0 0 0 0
被盗的1辆红色欧派牌二轮电动车、3.5元人民币经万年县公安局扣押后分别发还了被害人占某某、李某某。	被害人是[占某某][李某某]|被告人是无|被盗物品是[1辆红色欧派牌二轮电动车]|组织机构是[万年县公安局]|物品价值是无|作案时间是无|作案地点是无|被盗货币是[3.5元人民币]|作案工具是无|盗窃获利是无	1 0 1 1 0 0 0 1 0 0
2018年5月20日下午，被告人曾某、黄某某来到蔡甸区永安街**栋**单元**室屋外，被告人黄某某敲门确认家中无人后，由被告人曾某采用技术开锁的方式将门撬开，随后，被告人曾某在屋外放哨，被告人黄某某进入屋内在卧室衣柜内的抽屉内盗窃价值人民币1000元的黄鹤楼牌1916香烟1条。	被害人是无|被告人是[曾某][黄某某]|被盗物品是[黄鹤楼牌1916香烟1条]|组织机构是无|物品价值是[人民币1000元]|作案时间是[2018年5月20日下午]|作案地点是[蔡甸区永安街**栋**单元**室屋外]|被盗货币是无|作案工具是无|盗窃获利是无	0 1 1 0 1 1 1 0 0 0
2018年6月4日下午，被告人曾某、黄某某来到蔡甸区蔡甸街**号**栋**单元**室屋外，被告人黄某某敲门确认家中无人后，由被告人曾某采用技术开锁的方式将门撬开，随后，被告人曾某在屋外放哨，被告人黄某某进入屋内在卧室抽屉内的女式背包内盗窃现金700元。	被害人是无|被告人是[曾某][黄某某]|被盗物品是[女式背包]|组织机构是无|物品价值是无|作案时间是[2018年6月4日下午]|作案地点是[蔡甸区蔡甸街**号**栋**单元**室屋外]|被盗货币是[现金700元]|作案工具是无|盗窃获利是无	0 1 1 0 0 1 1 1 0 0
2017年6月11日凌晨，被告人谷某某来到在温州市龙湾区**街道**超市，从超市的通风口爬入，将该超市内的六只手镯、翡翠玉珠、水晶吊坠、足金吊坠及四包香烟盗窃走。	被害人是无|被告人是[谷某某]|被盗物品是[水晶吊坠][四包香烟][翡翠玉珠][六只手镯][足金吊坠]|组织机构是无|物品价值是无|作案时间是[2017年6月11日凌晨]|作案地点是[温州市龙湾区**街道**超市]|被盗货币是无|作案工具是无|盗窃获利是无	0 1 1 0 0 1 1 0 0 0
2012年7月17日左右的一天凌晨，被告人谷某某伙同柳某某、李某甲（均已判决）来到浙江省台州市**区**街道**村旧货市场后九号仓库，将被害人林某某存放在此的200余箱加多宝凉茶窃走。	被害人是[林某某]|被告人是[李某甲][谷某某][柳某某]|被盗物品是[200余箱加多宝凉茶]|组织机构是无|物品价值是无|作案时间是[2012年7月17日左右的一天凌晨]|作案地点是[浙江省台州市**区**街道**村旧货市场后九号仓库]|被盗货币是无|作案工具是无|盗窃获利是无	1 1 1 0 0 1 1 0 0 0
经鉴定，涉案的物品价值人民币14000元。	被害人是无|被告人是无|被盗物品是[涉案的物品]|组织机构是无|物品价值是[人民币14000元]|作案时间是无|作案地点是无|被盗货币是无|作案工具是无|盗窃获利是无	0 0 1 0 1 0 0 0 0 0
2012年11月14日左右的一天凌晨，被告人谷某某伙同宇某某、李某甲（均已判决），来到浙江省台州市**医院**院区对面路边，将被害人李某乙停放在此的白色浙J27****号货车内的花生米60余窃走。	被害人是无|被告人是[李某甲][谷某某][宇某某][李某乙]|被盗物品是[花生米60余]|组织机构是无|物品价值是无|作案时间是[2012年11月14日左右的一天凌晨]|作案地点是[浙江省台州市**医院**院区]|被盗货币是无|作案工具是无|盗窃获利是无	0 1 1 0 0 1 1 0 0 0
经鉴定，涉案物品价值人民币16500元。	被害人是无|被告人是无|被盗物品是[涉案物品]|组织机构是无|物品价值是[人民币16500元]|作案时间是无|作案地点是无|被盗货币是无|作案工具是无|盗窃获利是无	0 0 1 0 1 0 0 0 0 0
2012年12月28日左右的一天凌晨，被告人谷某某伙同宇某某、李某甲（已判决），来到省台州市**区**街道**路**号停车场仓库，将被害人戴某某仓库内的2辆电动自行车及50余箱壳杏仁窃走。	被害人是[戴某某]|被告人是[李某甲][谷某某][宇某某]|被盗物品是[50余箱壳杏仁][2辆电动自行车]|组织机构是无|物品价值是无|作案时间是[2012年12月28日左右的一天凌晨]|作案地点是[台州市**区**街道**路**号停车场仓库]|被盗货币是无|作案工具是无|盗窃获利是无	1 1 1 0 0 1 1 0 0 0
经鉴定，涉案的物品价值人民币14300元。	被害人是无|被告人是无|被盗物品是[涉案的物品]|组织机构是无|物品价值是[人民币14300元]|作案时间是无|作案地点是无|被盗货币是无|作案工具是无|盗窃获利是无	0 0 1 0 1 0 0 0 0 0
经鉴定，上述物品共价值人民币103460元。	被害人是无|被告人是无|被盗物品是无|组织机构是无|物品价值是[人民币103460元]|作案时间是无|作案地点是无|被盗货币是无|作案工具是无|盗窃获利是无	0 0 0 0 1 0 0 0 0 0
具体犯罪事实如下：1.2018年3月16日1时40分许，被告人温某某在**省**市**区三九脑科医院6楼走廊，趁被害人邓某某熟睡之机盗窃其放置于身边的黑色魅族牌手机一部。	被害人是[邓某某]|被告人是[温某某]|被盗物品是[黑色魅族牌手机一部]|组织机构是无|物品价值是无|作案时间是[2018年3月16日1时40分许]|作案地点是[**省**市**区三九脑科医院6楼走廊]|被盗货币是无|作案工具是无|盗窃获利是无	1 1 1 0 0 1 1 0 0 0
经鉴定，被盗手机价值人民币3250元。	被害人是无|被告人是无|被盗物品是[被盗手机]|组织机构是无|物品价值是[人民币3250元]|作案时间是无|作案地点是无|被盗货币是无|作案工具是无|盗窃获利是无	0 0 1 0 1 0 0 0 0 0
3.2018年6月18日0时17分许，被告人温某某在本市鼓楼区鼓楼医院新大楼3楼住院部过道内，趁被害人胡某某熟睡之机，盗窃其放置于座椅旁窗台上的白色苹果牌Iphone6S手机一部，后以人民币200元的价格销赃。	被害人是[胡某某]|被告人是[温某某]|被盗物品是[白色苹果牌Iphone6S手机一部]|组织机构是无|物品价值是无|作案时间是[2018年6月18日0时17分许]|作案地点是[本市鼓楼区鼓楼医院新大楼3楼住院部过道内]|被盗货币是无|作案工具是无|盗窃获利是[人民币200元]	1 1 1 0 0 1 1 0 0 1
经鉴定，被盗手机价值人民币750元。	被害人是无|被告人是无|被盗物品是[被盗手机]|组织机构是无|物品价值是[人民币750元]|作案时间是无|作案地点是无|被盗货币是无|作案工具是无|盗窃获利是无	0 0 1 0 1 0 0 0 0 0
经鉴定，被盗手机价值人民币850元。	被害人是无|被告人是无|被盗物品是[被盗手机]|组织机构是无|物品价值是[人民币850元]|作案时间是无|作案地点是无|被盗货币是无|作案工具是无|盗窃获利是无	0 0 1 0 1 0 0 0 0 0
5.2018年7月6日1时33分许，被告人温某某在本市鼓楼区鼓楼医院新大楼一楼CD区电梯间门口，趁被害人吴某某熟睡之机，盗窃其放置于身边的棕色皮包一个，内有诺菲牌手机一部、现金人民币545元。	被害人是[吴某某]|被告人是[温某某]|被盗物品是[棕色皮包一个][诺菲牌手机一部]|组织机构是无|物品价值是无|作案时间是[2018年7月6日1时33分许]|作案地点是[本市鼓楼区鼓楼医院新大楼一楼CD区电梯间门口]|被盗货币是[现金人民币545元]|作案工具是无|盗窃获利是无	1 1 1 0 0 1 1 1 0 0
1.2018年4月21日13时许，被告人徐某某伙同违法行为人李某某森（已作行政拘留五日处理）在惠州市惠城区小金口马岭村沙场旁铁皮房内盗窃被害人黄某某13个三一牌泵车专业配件。	被害人是[黄某某]|被告人是[徐某某][李某某森]|被盗物品是[13个三一牌泵车专业配件]|组织机构是无|物品价值是无|作案时间是[2018年4月21日13时许]|作案地点是[惠州市惠城区小金口马岭村沙场旁铁皮房内]|被盗货币是无|作案工具是无|盗窃获利是无	1 1 1 0 0 1 1 0 0 0
2.2018年4月21日18时许，被告人徐某某于惠州市惠城区小金口马岭村沙场旁铁皮房内盗窃被害人黄某某3个三一牌泵车专业配件。	被害人是[黄某某]|被告人是[徐某某]|被盗物品是[3个三一牌泵车专业配件]|组织机构是无|物品价值是无|作案时间是[2018年4月21日18时许]|作案地点是[惠州市惠城区小金口马岭村沙场旁铁皮房内]|被盗货币是无|作案工具是无|盗窃获利是无	1 1 1 0 0 1 1 0 0 0
3.2018年4月23日19时许，被告人徐某某于惠州市惠城区小金口马岭村沙场旁铁皮房内盗窃被害人黄某某12个三一牌泵车专业配件。	被害人是[黄某某]|被告人是[徐某某]|被盗物品是[12个三一牌泵车专业配件]|组织机构是无|物品价值是无|作案时间是[2018年4月23日19时许]|作案地点是[惠州市惠城区小金口马岭村沙场旁铁皮房内]|被盗货币是无|作案工具是无|盗窃获利是无	1 1 1 0 0 1 1 0 0 0
4.2018年4月24日13时许，被告人徐某某于惠州市惠城区小金口马岭村沙场旁铁皮房内盗窃被害人黄某某11个三一牌泵车专业配件。	被害人是[黄某某]|被告人是[徐某某]|被盗物品是[11个三一牌泵车专业配件]|组织机构是无|物品价值是无|作案时间是[2018年4月24日13时许]|作案地点是[惠州市惠城区小金口马岭村沙场旁铁皮房内]|被盗货币是无|作案工具是无|盗窃获利是无	1 1 1 0 0 1 1 0 0 0
5.2018年4月27日18时许，被告人徐某某于惠州市惠城区小金口马岭村沙场旁铁皮房内盗窃被害人黄某某12个三一牌泵车专业配件，在逃离现场时被被害人黄某某发现并被当场。	被害人是[黄某某]|被告人是[徐某某]|被盗物品是[黄某某12个三一牌泵车专业配件]|组织机构是无|物品价值是无|作案时间是[2018年4月27日18时许]|作案地点是[惠州市惠城区小金口马岭村沙场旁铁皮房内]|被盗货币是无|作案工具是无|盗窃获利是无	1 1 1 0 0 1 1 0 0 0
经鉴定，涉案财物共价值人民币2915元。	被害人是无|被告人是无|被盗物品是无|组织机构是无|物品价值是[人民币2915元]|作案时间是无|作案地点是无|被盗货币是无|作案工具是无|盗窃获利是无	0 0 0 0 1 0 0 0 0 0
破案后，以上涉案财物已缴回并发还被害人。	被害人是无|被告人是无|被盗物品是无|组织机构是无|物品价值是无|作案时间是无|作案地点是无|被盗货币是无|作案工具是无|盗窃获利是无	0 0 0 0 0 0 0 0 0 0
1、2016年10月16日23时许，被告人石某某来到温州经济技术开发区**街道中心幼儿园**楼被害人项某某的办公室内，将被害人项某某放置于柜子里的一个小型保险箱盗走，保险箱内有现金约10000元。	被害人是[项某某]|被告人是[石某某]|被盗物品是[一个小型保险箱]|组织机构是无|物品价值是无|作案时间是[2016年10月16日23时许]|作案地点是[温州经济技术开发区**街道中心幼儿园**楼被害人项某某的办公室内]|被盗货币是[现金约10000元]|作案工具是无|盗窃获利是无	1 1 1 0 0 1 1 1 0 0
3、2018年4月份的一天夜里，被告人石某某来到温州经济技术开发区**中学被害人徐某某的办公室内，将被害人徐某某放在柜子抽屉内的6包利群烟盗走。	被害人是[徐某某]|被告人是[石某某]|被盗物品是[6包利群烟]|组织机构是无|物品价值是无|作案时间是[2018年4月份的一天夜里]|作案地点是[温州经济技术开发区**中学被害人徐某某的办公室]|被盗货币是无|作案工具是无|盗窃获利是无	1 1 1 0 0 1 1 0 0 0
经鉴定，被盗外套价值人民币38元。	被害人是无|被告人是无|被盗物品是[被盗外套]|组织机构是无|物品价值是[人民币38元]|作案时间是无|作案地点是无|被盗货币是无|作案工具是无|盗窃获利是无	0 0 1 0 1 0 0 0 0 0
5、2018年1月份的一天夜里，被告人石某某来到温州经济技术开发区**街道**小学教学楼**楼被害人叶某某的办公室内，将被害人叶某某放在办公桌抽屉内的约500元现金盗走。	被害人是[叶某某]|被告人是[石某某]|被盗物品是无|组织机构是无|物品价值是无|作案时间是[2018年1月份的一天夜里]|作案地点是[温州经济技术开发区**街道**小学教学楼**楼被害人叶某某的办公室内]|被盗货币是[约500元现金]|作案工具是无|盗窃获利是无	1 1 0 0 0 1 1 1 0 0
6、2018年2月18日凌晨1时许，被告人石某某来到温州经济技术开发区**街道**幼儿园被害人王某某的办公室内，将被害人王某某放在抽屉内的一包硬壳中华香烟、约10元硬币盗走。	被害人是[王某某]|被告人是[石某某]|被盗物品是[一包硬壳中华香烟]|组织机构是无|物品价值是无|作案时间是[2018年2月18日凌晨1时许]|作案地点是[温州经济技术开发区**街道**幼儿园被害人王某某的办公室内]|被盗货币是[约10元硬币]|作案工具是无|盗窃获利是无	1 1 1 0 0 1 1 1 0 0
7、2018年5月10日晚上11时许，被告人石某某来到温州经济技术开发区**街道**幼儿园内准备实施盗窃时被王某某。	被害人是无|被告人是[石某某][王某某]|被盗物品是无|组织机构是无|物品价值是无|作案时间是[2018年5月10日晚上11时]|作案地点是[温州经济技术开发区**街道**幼儿园内]|被盗货币是无|作案工具是无|盗窃获利是无	0 1 0 0 0 1 1 0 0 0
1、2017年7月2日晚22时许，被告人冷某某结伙被告人陈某某窜至本市吴兴区织里镇利达中路158号旁弄堂处，采用搭线等手段窃得被害人赵某某停放在该处的邦尼达牌三轮电瓶车一辆，价值人民币1440元。	被害人是[赵某某]|被告人是[冷某某][陈某某]|被盗物品是[邦尼达牌三轮电瓶车一辆]|组织机构是无|物品价值是[人民币1440元]|作案时间是[2017年7月2日晚22时许]|作案地点是[本市吴兴区织里镇利达中路158号旁弄堂处]|被盗货币是无|作案工具是无|盗窃获利是无	1 1 1 0 1 1 1 0 0 0
2、2017年7月4日晚21时许，被告人冷某某结伙被告人陈某某窜至本市吴兴区织里镇永康路176号弄堂处，采用上述相同手段窃得被害人夏某某停在该处的康达牌三轮电瓶车一辆，价值人民币2020元。	被害人是[夏某某]|被告人是[冷某某][陈某某]|被盗物品是[康达牌三轮电瓶车一辆]|组织机构是无|物品价值是[人民币2020元]|作案时间是[2017年7月4日晚21时许]|作案地点是[本市吴兴区织里镇永康路176号弄堂处]|被盗货币是无|作案工具是无|盗窃获利是无	1 1 1 0 1 1 1 0 0 0
3、2017年7月22日晚21时许，被告人陈某某结伙被告人吴某某窜至本市吴兴区织里镇益民路178-1号弄堂处，采用搭线等手段窃得被害人缪某某停在该处的富申牌三轮电瓶车一辆，价值人民币2020元。	被害人是[缪某某]|被告人是[吴某某][陈某某]|被盗物品是[富申牌三轮电瓶车一辆]|组织机构是无|物品价值是[人民币2020元]|作案时间是[2017年7月22日晚21时许]|作案地点是[本市吴兴区织里镇益民路178-1号弄堂处]|被盗货币是无|作案工具是无|盗窃获利是无	1 1 1 0 1 1 1 0 0 0
4、2017年7月23日晚22时许，被告人冷某某窜至本市吴兴区织里镇利济西路69号后门处，采用顺手牵羊的手段窃得被害人刘某某停在该处的金利莱牌三轮电瓶车一辆，价值人民币1575元。	被害人是[刘某某]|被告人是[冷某某]|被盗物品是[金利莱牌三轮电瓶车一辆]|组织机构是无|物品价值是[人民币1575元]|作案时间是[2017年7月23日晚22时许]|作案地点是[本市吴兴区织里镇利济西路69号后门处]|被盗货币是无|作案工具是无|盗窃获利是无	1 1 1 0 1 1 1 0 0 0
案发后，被盗车辆已追回并发还被害人。	被害人是无|被告人是无|被盗物品是[被盗车辆]|组织机构是无|物品价值是无|作案时间是无|作案地点是无|被盗货币是无|作案工具是无|盗窃获利是无	0 0 1 0 0 0 0 0 0 0
5、2017年7月25日晚20时许，被告人陈某某结伙吴某某窜至本市吴兴区织里镇富康路70号弄堂处，采用搭线等手段窃得被害人彭某某停在该处的福田金星牌三轮电瓶车一辆，涉案价值人民币2020元。	被害人是无|被告人是[吴某某][彭某某][陈某某]|被盗物品是[福田金星牌三轮电瓶车一辆]|组织机构是无|物品价值是[人民币2020元]|作案时间是[2017年7月25日晚20时许]|作案地点是[本市吴兴区织里镇富康路70号弄堂处]|被盗货币是无|作案工具是无|盗窃获利是无	0 1 1 0 1 1 1 0 0 0
被告人陈某某盗窃作案4起，所窃财物共计价值人民币7730元；	被害人是无|被告人是[陈某某]|被盗物品是无|组织机构是无|物品价值是[人民币7730元]|作案时间是无|作案地点是无|被盗货币是无|作案工具是无|盗窃获利是无	0 1 0 0 1 0 0 0 0 0
2018年1月25日21时许至26日凌晨5时许，被告人杨某某、李某某结伙从藤县窜到平南县大安镇永发名城、天利和小区分别盗窃了三辆女装摩托车，分述如下：1.在永发名城靠近南梧二级公路边的农村信用社所在大楼下盗窃了农某某停放在该处的一辆新大洲本田两轮女装摩托车（车牌桂R****3，发动机号码：G3001628，车架号码：LALTJH306G3225099）。	被害人是[农某某]|被告人是[杨某某][李某某]|被盗物品是[三辆女装摩托车][一辆新大洲本田两轮女装摩托车]|组织机构是无|物品价值是无|作案时间是[2018年1月25日21时许至26日凌晨5时许]|作案地点是[在永发名城靠近南梧二级公路边的农村信用社所在大楼下][平南县大安镇永发名城][天利和小区]|被盗货币是无|作案工具是无|盗窃获利是无	1 1 1 0 0 1 1 0 0 0
2.在大安镇天利和二单元门口旁盗窃了黎某某停放在该处的一辆五羊-本田牌两轮女装摩托车（牌号码：桂R****3，发动机：13L00865，车架号：LWBTCH208D1045483）。	被害人是[黎某某]|被告人是无|被盗物品是[一辆五羊-本田牌两轮女装摩托车]|组织机构是无|物品价值是无|作案时间是无|作案地点是[大安镇天利和二单元门口旁]|被盗货币是无|作案工具是无|盗窃获利是无	1 0 1 0 0 0 1 0 0 0
经鉴定，此被盗车辆价值人民币6140元。	被害人是无|被告人是无|被盗物品是[被盗车辆]|组织机构是无|物品价值是[人民币6140元]|作案时间是无|作案地点是无|被盗货币是无|作案工具是无|盗窃获利是无	0 0 1 0 1 0 0 0 0 0
1、2018年2月1日凌晨4时许，被告人黄某某、刘某某来到长沙市**区**街**网咖，趁被害人翁某某上网熟睡之机，由被告人刘某某在旁边望风，被告人黄某某将其上衣口袋内一台金色华为荣耀畅玩5(CUN-ALOO）型手机盗走。	被害人是[翁某某]|被告人是[刘某某][黄某某]|被盗物品是[一台金色华为荣耀畅玩5(CUN-ALOO）型手机]|组织机构是无|物品价值是无|作案时间是[2018年2月1日凌晨4时许]|作案地点是[长沙市**区**街**网咖]|被盗货币是无|作案工具是无|盗窃获利是无	1 1 1 0 0 1 1 0 0 0
经鉴定，被盗手机价值人民币428元。	被害人是无|被告人是无|被盗物品是[被盗手机]|组织机构是无|物品价值是[人民币428元]|作案时间是无|作案地点是无|被盗货币是无|作案工具是无|盗窃获利是无	0 0 1 0 1 0 0 0 0 0
2、2018年2月4日凌晨5时许，被告人黄某某、刘某某来到长沙市**区****西路**网咖，趁被害人陈某某、唐某某上网熟睡之机，由黄某某将被害人陈某某放在网吧桌上一台灰色华为畅享7S16G型手机盗走；	被害人是[唐某某][陈某某]|被告人是[刘某某][黄某某]|被盗物品是[一台灰色华为畅享7S16G型手机]|组织机构是无|物品价值是无|作案时间是[2018年2月4日凌晨5时许]|作案地点是[长沙市**区****西路**网咖]|被盗货币是无|作案工具是无|盗窃获利是无	1 1 1 0 0 1 1 0 0 0
被告人刘某某将被害人唐某某放在网吧桌子上的一台玫瑰金色苹果6SPLUS16G型手机盗走。	被害人是[唐某某]|被告人是[刘某某]|被盗物品是[一台玫瑰金色苹果6SPLUS16G型手机]|组织机构是无|物品价值是无|作案时间是无|作案地点是无|被盗货币是无|作案工具是无|盗窃获利是无	1 1 1 0 0 0 0 0 0 0
经鉴定，被盗玫瑰金色苹果6SPLUS16G手机价值人民币2432元；	被害人是无|被告人是无|被盗物品是[被盗玫瑰金色苹果6SPLUS16G手机]|组织机构是无|物品价值是[人民币2432元]|作案时间是无|作案地点是无|被盗货币是无|作案工具是无|盗窃获利是无	0 0 1 0 1 0 0 0 0 0
被盗灰色华为畅享7S16G型手机价值人民币912元。	被害人是无|被告人是无|被盗物品是[被盗灰色华为畅享7S16G型手机]|组织机构是无|物品价值是[人民币912元]|作案时间是无|作案地点是无|被盗货币是无|作案工具是无|盗窃获利是无	0 0 1 0 1 0 0 0 0 0
2018年2月4日被告人黄某某、刘某某被抓获。	被害人是无|被告人是[刘某某][黄某某]|被盗物品是无|组织机构是无|物品价值是无|作案时间是无|作案地点是无|被盗货币是无|作案工具是无|盗窃获利是无	0 1 0 0 0 0 0 0 0 0
被盗3台手机均已追回并发还被害人。	被害人是无|被告人是无|被盗物品是[被盗3台手机]|组织机构是无|物品价值是无|作案时间是无|作案地点是无|被盗货币是无|作案工具是无|盗窃获利是无	0 0 1 0 0 0 0 0 0 0
被告人黄某某、刘某某归案后如实供述自己罪行上述证据收集程序合法，内容客观真实，足以认定指控事实。	被害人是无|被告人是[刘某某][黄某某]|被盗物品是无|组织机构是无|物品价值是无|作案时间是无|作案地点是无|被盗货币是无|作案工具是无|盗窃获利是无	0 1 0 0 0 0 0 0 0 0
被告人黄某某、刘某某对指控的犯罪事实和证据没有异议，并自愿认罪认罚。	被害人是无|被告人是[刘某某][黄某某]|被盗物品是无|组织机构是无|物品价值是无|作案时间是无|作案地点是无|被盗货币是无|作案工具是无|盗窃获利是无	0 1 0 0 0 0 0 0 0 0
1、2018年8月15日9时30分许，被告人杨某某在高安市**大道**百货门口时，看到人行道上被害人毛某某停放的一辆枣红色台铃二轮电动车（鉴定价值人民币1550元），趁四周无人将该电动车推走，后以410元的价格卖给了黄某某。	被害人是[毛某某]|被告人是[杨某某]|被盗物品是[一辆枣红色台铃二轮电动车]|组织机构是无|物品价值是[人民币1550元]|作案时间是[2018年8月15日9时30分许]|作案地点是[高安市**大道**百货门口]|被盗货币是无|作案工具是无|盗窃获利是[410元]	1 1 1 0 1 1 1 0 0 1
3、2018年8月20日8时35分许，杨某某在高安市**大道**小区时，看到被害人汪某某停放的一辆蓝色绿驹二轮电动车（鉴定价值人民币2296元）没有拔钥匙，趁车主不在将电动车骑走，后以300元的价格卖给了万某某。	被害人是[汪某某]|被告人是[杨某某]|被盗物品是[一辆蓝色绿驹二轮电动车]|组织机构是无|物品价值是[人民币2296元]|作案时间是[2018年8月20日8时35分许]|作案地点是[高安市**大道**小区]|被盗货币是无|作案工具是无|盗窃获利是[300元]	1 1 1 0 1 1 1 0 0 1
次日10时30分许，杨某某准备将该电动车推去卖时，被民警当场抓获。	被害人是无|被告人是[杨某某]|被盗物品是[该电动车]|组织机构是无|物品价值是无|作案时间是无|作案地点是无|被盗货币是无|作案工具是无|盗窃获利是无	0 1 1 0 0 0 0 0 0 0
2017年5月至7月期间，被告人汪某甲至本市富阳区富春街道联群弄、西堤南路等地，采用拉门等方式，先后实施盗窃作案3次，窃得现金、包等财物，共计价值人民币3513.5元。	被害人是无|被告人是[汪某甲]|被盗物品是[包等财物]|组织机构是无|物品价值是[人民币3513.5元]|作案时间是[2017年5月至7月期间]|作案地点是[本市富阳区富春街道联群弄][西堤南路等地]|被盗货币是[现金]|作案工具是无|盗窃获利是无	0 1 1 0 1 1 1 1 0 0
具体如下:1.2017年5月25日下午，被告人汪某甲至本市富阳区富春街道联群弄73号老汤面疙瘩面馆内，采用拉门的方式，窃得被害人蒋某某放在收银台盒子里的现金人民币100元左右。	被害人是[蒋某某]|被告人是[汪某甲]|被盗物品是无|组织机构是无|物品价值是无|作案时间是[2017年5月25日下午]|作案地点是[本市富阳区富春街道联群弄73号老汤面疙瘩面馆内]|被盗货币是[现金人民币100元左右]|作案工具是无|盗窃获利是无	1 1 0 0 0 1 1 1 0 0
2.2017年7月8日下午，被告人汪某甲至本市富阳区富春街道西堤南路382号七号名店服装店，采用相同方式，窃得被害人任某某放在柜子底下的红色手提包1只（无法估价），内有黄金项链1条（价值人民币3363.5元）、银项链1条（无法估价）、身份证、银行卡等财物，总计价值人民币3363.5元。	被害人是[任某某]|被告人是[汪某甲]|被盗物品是[身份证][银行卡等财物][银项链1条][黄金项链1条][红色手提包1只]|组织机构是无|物品价值是[人民币3363.5元]|作案时间是[2017年7月8日下午]|作案地点是[本市富阳区富春街道西堤南路382号七号名店服装店]|被盗货币是无|作案工具是无|盗窃获利是无	1 1 1 0 1 1 1 0 0 0
3.2017年7月8日下午，被告人汪某甲至本市富阳区富春街道西堤南路270弄48号1楼，采用相同方式，窃得被害人詹某某放在租房卧室内抽屉里的现金人民币50元左右。	被害人是[詹某某]|被告人是[汪某甲]|被盗物品是无|组织机构是无|物品价值是无|作案时间是[2017年7月8日下午]|作案地点是[本市富阳区富春街道西堤南路270弄48号1楼][租房卧室内]|被盗货币是[现金人民币50元左右]|作案工具是无|盗窃获利是无	1 1 0 0 0 1 1 1 0 0
经杭州市富阳区第三人民医院司法鉴定所司法鉴定，被告人汪某甲作案时和目前患有轻度精神发育迟滞，其作案当时对其作案行为的辨认能力或控制能力存在，评定为完全刑事责任能力。	被害人是无|被告人是[汪某甲]|被盗物品是无|组织机构是[杭州市富阳区第三人民医院司法鉴定所]|物品价值是无|作案时间是无|作案地点是无|被盗货币是无|作案工具是无|盗窃获利是无	0 1 0 1 0 0 0 0 0 0
被告人汪某甲在侦查及审查起诉阶段均认罪认罚。	被害人是无|被告人是[汪某甲]|被盗物品是无|组织机构是无|物品价值是无|作案时间是无|作案地点是无|被盗货币是无|作案工具是无|盗窃获利是无	0 1 0 0 0 0 0 0 0 0
2017年4月17日凌晨，被告人王某甲、刘某某、陈某甲、陈某乙等人经预谋后，由被告人王某甲、刘某某、陈某甲使用被告人陈某乙提供的断线钳等作案工具，在**市**区江城大道武汉市城建工程项目工地，盗得该工地价值人民币35200元的电缆线200米，后由被告人陈某乙驾驶三轮车将所盗电缆线运走并销赃，赃款已分赃挥霍。	被害人是无|被告人是[陈某乙][刘某某][王某甲][陈某甲]|被盗物品是[电缆线200米][电缆线]|组织机构是无|物品价值是[人民币35200元]|作案时间是[2017年4月17日凌晨]|作案地点是[**市**区江城大道武汉市城建工程项目工地]|被盗货币是无|作案工具是[三轮车][断线钳]|盗窃获利是无	0 1 1 0 1 1 1 0 1 0
2017年6月22日凌晨，被告人刘某某、陈某甲、陈某乙等人经预谋后，由被告人王某甲、陈某甲使用被告人陈某乙提供的断线钳等作案工具，在**市**区卧龙墨水湖边2号地块地下室，盗得该工地价值人民币56580元的电缆线123米，后由被告人陈某乙驾驶三轮车将所盗电缆线运走并销赃，赃款已分赃挥霍。	被害人是无|被告人是[陈某乙][刘某某][王某甲][陈某甲]|被盗物品是[电缆线123米][电缆线]|组织机构是无|物品价值是[人民币56580元]|作案时间是[2017年6月22日凌晨]|作案地点是[**市**区卧龙墨水湖边2号地块地下室]|被盗货币是无|作案工具是[三轮车][断线钳]|盗窃获利是无	0 1 1 0 1 1 1 0 1 0
一、2018年6月11日10时30分许，被告人于某甲伙同江某某(已判决)驾车至北京市怀柔区渤海镇兴隆城村***被害人刘某甲别墅内，采用撬锁、钻窗入室的方式入户盗窃。	被害人是[刘某甲]|被告人是[于某甲][江某某]|被盗物品是无|组织机构是无|物品价值是无|作案时间是[2018年6月11日10时30分许]|作案地点是[北京市怀柔区渤海镇兴隆城村***被害人刘某甲别墅内]|被盗货币是无|作案工具是无|盗窃获利是无	1 1 0 0 0 1 1 0 0 0
二、2018年6月12日凌晨，被告人于某甲伙同江某某（已判决）、袁某某(另案处理)驾车至北京市怀柔区渤海镇兴隆城村***被害人刘某甲别墅内，采用钻窗入室的方式入户盗窃。	被害人是[刘某甲]|被告人是[于某甲][袁某某][江某某]|被盗物品是无|组织机构是无|物品价值是无|作案时间是[2018年6月12日凌晨]|作案地点是[北京市怀柔区渤海镇兴隆城村***被害人刘某甲别墅内]|被盗货币是无|作案工具是无|盗窃获利是无	1 1 0 0 0 1 1 0 0 0
窃得星海牌钢琴一架、紫色床单二个、紫色礼服一件、金骏眉茶叶一套、棕色椅子六个、字画两幅、北京奥运会纪念水杯一套、茶几两个、蓝色椅子六个、永丰源瓷茶具一套、花色被子一套、葫芦型绿瓷瓶一个、深棕色休闲椅两个、国窖1573酒四瓶、五粮液酒两瓶、茅台酒一瓶、红酒四瓶、笔记本电脑一台、佳能照相机一台、JBL摄像机一台及皮包、背包、挎包、锅具、砚台、笔架、化妆品、工艺品等物品。	被害人是无|被告人是无|被盗物品是[字画两幅][金骏眉茶叶一套][背包][紫色礼服一件][笔记本电脑一台][深棕色休闲椅两个][JBL摄像机一台][工艺品等物品][锅具][五粮液酒两瓶][北京奥运会纪念水杯一套][茶几两个][棕色椅子六个][茅台酒一瓶][永丰源瓷茶具一套][皮包][国窖1573酒四瓶][花色被子一套][砚台][红酒四瓶][星海牌钢琴一架][紫色床单二个][蓝色椅子六个][佳能照相机一台][笔架][化妆品][挎包][葫芦型绿瓷瓶一个]|组织机构是无|物品价值是无|作案时间是无|作案地点是无|被盗货币是无|作案工具是无|盗窃获利是无	0 0 1 0 0 0 0 0 0 0
上述物品中星海牌钢琴一架、紫色床单二个、紫色礼服一件、金骏眉茶叶一套、棕色椅子六个、字画两幅、北京奥运会纪念水杯一套、茶几两个、蓝色椅子六个、永丰源瓷茶具一套、花色被子一套、葫芦型绿瓷瓶一个、深棕色休闲椅两个、红酒一箱、电热锅一个，均已起获并发还。	被害人是无|被告人是无|被盗物品是[北京奥运会纪念水杯一套][字画两幅][金骏眉茶叶一套][茶几两个][紫色礼服一件][棕色椅子六个][电热锅一个][紫色床单二个][蓝色椅子六个][永丰源瓷茶具一套][深棕色休闲椅两个][红酒一箱][星海牌钢琴一架][花色被子一套][葫芦型绿瓷瓶一个]|组织机构是无|物品价值是无|作案时间是无|作案地点是无|被盗货币是无|作案工具是无|盗窃获利是无	0 0 1 0 0 0 0 0 0 0
上述两起盗窃事实中部分被盗物品经鉴定，共价值人民币22310元。	被害人是无|被告人是无|被盗物品是无|组织机构是无|物品价值是[人民币22310元]|作案时间是无|作案地点是无|被盗货币是无|作案工具是无|盗窃获利是无	0 0 0 0 1 0 0 0 0 0
被告人于某甲到案后，如实供述了部分事实。	被害人是无|被告人是[于某甲]|被盗物品是无|组织机构是无|物品价值是无|作案时间是无|作案地点是无|被盗货币是无|作案工具是无|盗窃获利是无	0 1 0 0 0 0 0 0 0 0
2017年8月17日晚，被告人李某某与胡某某（另案处理）经共谋，在武汉市硚口区华生城市广场三期工地，利用被告人李某某作为工地钢筋工的工作便利，从工地内将6捆8mm规格钢筋盘条（每捆重1.516吨）吊运至工地外胡某某联系的货车上，由胡某某运至武汉市江夏区中信联钢材市场内，并以2万余元的价格销售给该市场内武汉市信君物资有限公司的兰某某，被告人李某某、胡某某将赃款分赃，被告人李某某分得1.8万元。	被害人是无|被告人是[胡某某][李某某]|被盗物品是[6捆8mm规格钢筋盘条]|组织机构是无|物品价值是无|作案时间是[2017年8月17日晚]|作案地点是[武汉市硚口区华生城市广场三期工地]|被盗货币是无|作案工具是无|盗窃获利是[2万余元][1.8万元]	0 1 1 0 0 1 1 0 0 1
经鉴定，6捆8mm规格钢筋盘条共计价值41978元。	被害人是无|被告人是无|被盗物品是[6捆8mm规格钢筋盘条]|组织机构是无|物品价值是[41978元]|作案时间是无|作案地点是无|被盗货币是无|作案工具是无|盗窃获利是无	0 0 1 0 1 0 0 0 0 0
2017年8月18日21时许，被告人李某某与胡某某经共谋，以上述同样手段，将上述工地内1捆12mm规格、2捆14mm规格、5捆16mm规格钢筋混泥土用热轧钢筋吊运至工地外货车上，并运往武昌。	被害人是无|被告人是[胡某某][李某某]|被盗物品是[1捆12mm规格、2捆14mm规格、5捆16mm规格钢筋混泥土]|组织机构是无|物品价值是无|作案时间是[2017年8月18日21时许]|作案地点是无|被盗货币是无|作案工具是无|盗窃获利是无	0 1 1 0 0 1 0 0 0 0
期间，该工地劳务承包方徐某某发现上述情况后，暗中观察并驾驶摩托车尾随该货车，在武汉市硚口区园博路红星美凯龙商场附近将货车拦停。	被害人是无|被告人是无|被盗物品是无|组织机构是无|物品价值是无|作案时间是无|作案地点是[武汉市硚口区园博路红星美凯龙商场附近]|被盗货币是无|作案工具是无|盗窃获利是无	0 0 0 0 0 0 1 0 0 0
钢筋已追回并发还被害单位。	被害人是无|被告人是无|被盗物品是[钢筋]|组织机构是无|物品价值是无|作案时间是无|作案地点是无|被盗货币是无|作案工具是无|盗窃获利是无	0 0 1 0 0 0 0 0 0 0
经鉴定，上述8捆钢筋共计价值87173元。	被害人是无|被告人是无|被盗物品是[8捆钢筋]|组织机构是无|物品价值是[87173元]|作案时间是无|作案地点是无|被盗货币是无|作案工具是无|盗窃获利是无	0 0 1 0 1 0 0 0 0 0
2017年8月19日，被害单位向公安机关报案后，公安机关在华生城市广场三期生活区将被告人李某某。	被害人是无|被告人是[李某某]|被盗物品是无|组织机构是[公安机关]|物品价值是无|作案时间是无|作案地点是无|被盗货币是无|作案工具是无|盗窃获利是无	0 1 0 1 0 0 0 0 0 0
案发后，被告人李某某、胡某某家属及收购钢材的兰某某退出赃款人民币3.7万元，已发还被害单位。	被害人是无|被告人是[胡某某][李某某]|被盗物品是无|组织机构是无|物品价值是无|作案时间是无|作案地点是无|被盗货币是无|作案工具是无|盗窃获利是[人民币3.7万元]	0 1 0 0 0 0 0 0 0 1
1.2018年3月下旬的一天晚上，被告人陈某某在南宁市西乡塘区鲁班路振宁现代鲁班小区住宅楼下的电动车停放处，徒手将被害人甘某某公司安装在该处的一个电动自行车自助投币充电箱拉开，将箱内30余枚一元面额硬币盗走。	被害人是[甘某某]|被告人是[陈某某]|被盗物品是[30余枚一元面额硬币]|组织机构是无|物品价值是无|作案时间是[2018年3月下旬的一天晚上]|作案地点是[南宁市西乡塘区鲁班路振宁现代鲁班小区住宅楼下的电动车停放处]|被盗货币是无|作案工具是无|盗窃获利是无	1 1 1 0 0 1 1 0 0 0
次日早上，被告人陈某某再次来到该处，采用同样的方法将约八、九个电动自行车自助投币充电箱内的340余枚一元面额硬币全部盗走。	被害人是无|被告人是[陈某某]|被盗物品是[340余枚一元面额硬币]|组织机构是无|物品价值是无|作案时间是[次日早上]|作案地点是无|被盗货币是无|作案工具是无|盗窃获利是无	0 1 1 0 0 1 0 0 0 0
2.2018年3月下旬的一天下午，被告人陈某某来到南宁市西乡塘区相思湖东路**号**小区负一层停车场电动车停放处，用事先准备好的同款挂锁钥匙将被害人甘某某公司安装在该处的3个电动自行车自助投币充电箱的挂锁打开，后将箱内共计620余枚的一元面额硬币盗走。	被害人是[甘某某]|被告人是[陈某某]|被盗物品是[620余枚的一元面额硬币]|组织机构是无|物品价值是无|作案时间是[2018年3月下旬的一天下午]|作案地点是[南宁市西乡塘区相思湖东路**号**小区负一层停车场电动车停放处]|被盗货币是无|作案工具是[挂锁钥匙]|盗窃获利是无	1 1 1 0 0 1 1 0 1 0
3.2018年3月28日9时许，经事先商议，被告人陈某某与被告人韦某某来到南宁市西乡塘区龙腾路**号**小区住宅楼下的电动车停放处，由被告人陈某某使用事先准备的螺丝批将被害人甘某某公司安装在该处的7、8个电动自行车自助投币充电箱的挂锁撬开、由被告人韦某某将充电箱内共计2100余枚的一元面额硬币取出盗走。	被害人是[甘某某]|被告人是[韦某某][陈某某]|被盗物品是[2100余枚的一元面额硬币]|组织机构是无|物品价值是无|作案时间是[2018年3月28日9时许]|作案地点是[南宁市西乡塘区龙腾路**号**小区住宅楼下的电动车停放处]|被盗货币是无|作案工具是[螺丝批]|盗窃获利是无	1 1 1 0 0 1 1 0 1 0
4.2018年3月29日15时许，经事先商议，被告人陈某某和被告人韦某某来到南宁市西乡塘区新阳路**小区住宅楼下的电动车停放处，由被告人陈某某使用事先准备的螺丝批将被害人甘某某公司安装在该处的7、8个电动自行车自助投币充电箱的挂锁撬开、由被告人韦某某将充电箱内共计1300余枚的一元面额硬币取出盗走。	被害人是无|被告人是[甘某某][韦某某][陈某某]|被盗物品是[1300余枚的一元面额硬币]|组织机构是无|物品价值是无|作案时间是[2018年3月29日15时许]|作案地点是[南宁市西乡塘区新阳路**小区住宅楼下的电动车停放处]|被盗货币是无|作案工具是[螺丝批]|盗窃获利是无	0 1 1 0 0 1 1 0 1 0
1、2017年6月份的一天下午，被告人蔡某某到南安市**镇**宿舍**楼**室内，盗走被害人康某某的现金人民币500元。	被害人是[康某某]|被告人是[蔡某某]|被盗物品是无|组织机构是无|物品价值是无|作案时间是[2017年6月份的一天下午]|作案地点是[南安市**镇**宿舍**楼**室内]|被盗货币是[现金人民币500元]|作案工具是无|盗窃获利是无	1 1 0 0 0 1 1 1 0 0
次日，被害人孙某某发现现金系蔡某某所盗，后被告人蔡某某及其父亲将人民币7000元归还给被害人孙某某。	被害人是[孙某某]|被告人是[蔡某某]|被盗物品是无|组织机构是无|物品价值是无|作案时间是[次日]|作案地点是无|被盗货币是[人民币7000元]|作案工具是无|盗窃获利是无	1 1 0 0 0 1 0 1 0 0
3、2017年7、8月份的一天晚上，被告人蔡某某到南安市**镇**宿舍**楼**室内，盗走被害人孙某某的现金人民币500元。	被害人是[孙某某]|被告人是[蔡某某]|被盗物品是无|组织机构是无|物品价值是无|作案时间是[2017年7、8月份的一天晚上]|作案地点是[南安市**镇**宿舍**楼**室内]|被盗货币是[现金人民币500元]|作案工具是无|盗窃获利是无	1 1 0 0 0 1 1 1 0 0
4、2017年7、8月份的一天晚上23时许，被告人蔡某某到南安市**镇**宿舍**楼**室内，在欲实施盗窃时被被害人孙某某当场发现，后被告人蔡某某用手推了一下被害人孙某某后逃跑。	被害人是[孙某某]|被告人是[蔡某某]|被盗物品是无|组织机构是无|物品价值是无|作案时间是[2017年7、8月份的一天晚上23时]|作案地点是[南安市**镇**宿舍**楼**室内]|被盗货币是无|作案工具是无|盗窃获利是无	1 1 0 0 0 1 1 0 0 0
5、2018年5月3日下午14时许，被告人蔡某某伙同一姓“李”的男子（另案处理）到南安市**镇**宿舍**楼，由被告人蔡某某负责望风，该姓“李”男子通过攀爬窗户进入员工宿舍716室内，盗走被害人苏某某的现金人民币900元。	被害人是[苏某某]|被告人是[姓“李”男子][蔡某某][一姓“李”的男子]|被盗物品是无|组织机构是无|物品价值是无|作案时间是[2018年5月3日下午14时许]|作案地点是[员工宿舍716室内][南安市**镇**宿舍**楼]|被盗货币是[现金人民币900元]|作案工具是无|盗窃获利是无	1 1 0 0 0 1 1 1 0 0
6、2018年5月7日下午14时许，被告人蔡某某伙同一姓“李”的男子到被害人张某某位于南安市**镇**宿舍**楼**室的宿舍内实施盗窃，后因该宿舍未存放财物而未能得逞。	被害人是[张某某]|被告人是[蔡某某][一姓“李”的男子]|被盗物品是无|组织机构是无|物品价值是无|作案时间是[2018年5月7日下午14时许]|作案地点是[南安市**镇**宿舍**楼**室的宿舍内]|被盗货币是无|作案工具是无|盗窃获利是无	1 1 0 0 0 1 1 0 0 0
7、2018年5月9日上午9时许，被告人蔡某某到南安市**镇**宿舍**楼**室内，盗得被害人林某某的现金22.5元，后在从该宿舍的窗户翻出来时被曾某某抓住并报警至南安市公安局。	被害人是[林某某]|被告人是[蔡某某]|被盗物品是无|组织机构是[南安市公安局]|物品价值是无|作案时间是[2018年5月9日上午9时许]|作案地点是[南安市**镇**宿舍**楼**室内]|被盗货币是[现金22.5元]|作案工具是无|盗窃获利是无	1 1 0 1 0 1 1 1 0 0
后南安市公安局民警出警至现场后抓获被告人蔡某某，并当场扣押到其盗得的人民币22.5元。	被害人是无|被告人是[蔡某某]|被盗物品是无|组织机构是[南安市公安局]|物品价值是无|作案时间是无|作案地点是无|被盗货币是[人民币22.5元]|作案工具是无|盗窃获利是无	0 1 0 1 0 0 0 1 0 0
现该人民币22.5元已发还给被害人林某某。	被害人是[林某某]|被告人是无|被盗物品是无|组织机构是无|物品价值是无|作案时间是无|作案地点是无|被盗货币是[人民币22.5元]|作案工具是无|盗窃获利是无	1 0 0 0 0 0 0 1 0 0
被告人吴某甲系朝阳**房地产开发有限公司法定代表人，取得建平县大市场的开发权，被告人焦某某系**公司**。	被害人是无|被告人是[焦某某][吴某甲]|被盗物品是无|组织机构是无|物品价值是无|作案时间是无|作案地点是无|被盗货币是无|作案工具是无|盗窃获利是无	0 1 0 0 0 0 0 0 0 0
被告人吴某甲、范某某、李某乙、孔某某、王某某被依法传唤到案，被告人李某甲、焦某某主动到公安机关投案。	被害人是无|被告人是[王某某][李某乙][焦某某][范某某][李某甲][吴某甲][孔某某]|被盗物品是无|组织机构是[公安机关]|物品价值是无|作案时间是无|作案地点是无|被盗货币是无|作案工具是无|盗窃获利是无	0 1 0 1 0 0 0 0 0 0
1、2017年12月22日晚，被告人易某某窜至安吉县**街道**农贸市场附近，采用推车手段将被害人余某某停放的一辆白色爱玛电瓶车盗走。	被害人是无|被告人是[易某某][余某某]|被盗物品是[一辆白色爱玛电瓶车]|组织机构是无|物品价值是无|作案时间是[2017年12月22日晚]|作案地点是[安吉县**街道**农贸市场附近]|被盗货币是无|作案工具是无|盗窃获利是无	0 1 1 0 0 1 1 0 0 0
经鉴定，该电瓶车价值人民币1045元。	被害人是无|被告人是无|被盗物品是[该电瓶车]|组织机构是无|物品价值是[人民币1045元]|作案时间是无|作案地点是无|被盗货币是无|作案工具是无|盗窃获利是无	0 0 1 0 1 0 0 0 0 0
2、2017年12月20日晚，被告人易某某窜至安吉县**街道**饭店旁边的弄堂，采用推车的手段将被害人邱某某停放的一辆棕色绿源牌电瓶车盗走。	被害人是[邱某某]|被告人是[易某某]|被盗物品是[一辆棕色绿源牌电瓶车]|组织机构是无|物品价值是无|作案时间是[2017年12月20日晚]|作案地点是[安吉县**街道**饭店旁边的弄堂]|被盗货币是无|作案工具是无|盗窃获利是无	1 1 1 0 0 1 1 0 0 0
经鉴定，该电瓶车价值人民币450元。	被害人是无|被告人是无|被盗物品是[该电瓶车]|组织机构是无|物品价值是[人民币450元]|作案时间是无|作案地点是无|被盗货币是无|作案工具是无|盗窃获利是无	0 0 1 0 1 0 0 0 0 0
案发后，该电瓶车已追回并发还给被害人。	被害人是无|被告人是无|被盗物品是[该电瓶车]|组织机构是无|物品价值是无|作案时间是无|作案地点是无|被盗货币是无|作案工具是无|盗窃获利是无	0 0 1 0 0 0 0 0 0 0
3、2017年12月23日晚，被告人易某某窜至安吉县**街道**面馆，采用撬锁的手段进入店内，将被害人蔡某某放在收银台上的一台华硕笔记本电脑和抽屉内200元现金盗走。	被害人是[蔡某某]|被告人是[易某某]|被盗物品是[一台华硕笔记本电脑]|组织机构是无|物品价值是无|作案时间是[2017年12月23日晚]|作案地点是[安吉县**街道**面馆]|被盗货币是[200元现金]|作案工具是无|盗窃获利是无	1 1 1 0 0 1 1 1 0 0
经鉴定，华硕笔记本电脑价值人民币1320元。	被害人是无|被告人是无|被盗物品是[华硕笔记本电脑]|组织机构是无|物品价值是[人民币1320元]|作案时间是无|作案地点是无|被盗货币是无|作案工具是无|盗窃获利是无	0 0 1 0 1 0 0 0 0 0
综上，被告人易某某盗窃4次，共计价值人民币3315元。	被害人是无|被告人是[易某某]|被盗物品是无|组织机构是无|物品价值是[人民币3315元]|作案时间是无|作案地点是无|被盗货币是无|作案工具是无|盗窃获利是无	0 1 0 0 1 0 0 0 0 0
1.2017年3月至4月，被告人金桥在海宁市**镇**村**组**号布置婚庆场地时，采用顺手牵羊等手段，窃得被害人凌某甲家中的男式黄金方戒1个、女式黄金项链1根，合计价值24869元。	被害人是[凌某甲]|被告人是[金桥]|被盗物品是[男式黄金方戒1个][女式黄金项链1根]|组织机构是无|物品价值是[24869元]|作案时间是[2017年3月至4月]|作案地点是[海宁市**镇**村**组**号][凌某甲家中]|被盗货币是无|作案工具是无|盗窃获利是无	1 1 1 0 1 1 1 0 0 0
后凌某乙发现财物被盗，被告人金桥经他人劝说后返还财物。	被害人是[凌某乙]|被告人是[金桥]|被盗物品是无|组织机构是无|物品价值是无|作案时间是无|作案地点是无|被盗货币是无|作案工具是无|盗窃获利是无	1 1 0 0 0 0 0 0 0 0
3.2017年10月的一天，被告人金桥在海宁市**镇**街**号布置生日宴会场地时，采用顺手牵羊等手段，窃得被害人倪某某家中的现金1400元。	被害人是[倪某某]|被告人是[金桥]|被盗物品是无|组织机构是无|物品价值是无|作案时间是[2017年10月的一天]|作案地点是[倪某某家中][海宁市**镇**街**号]|被盗货币是[现金1400元]|作案工具是无|盗窃获利是无	1 1 0 0 0 1 1 1 0 0
后倪某某发现财物被盗，被告人金桥经他人劝说后返还财物。	被害人是[倪某某]|被告人是无|被盗物品是无|组织机构是无|物品价值是无|作案时间是无|作案地点是无|被盗货币是无|作案工具是无|盗窃获利是无	1 0 0 0 0 0 0 0 0 0
4.2017年12月底的一天，被告人金桥在海宁市**镇**村**号布置生日宴会场地时，采用顺手牵羊等手段，窃得被害人王某某家中的黄金戒指1个，价值3009元。	被害人是[王某某]|被告人是[金桥]|被盗物品是[黄金戒指1个]|组织机构是无|物品价值是[3009元]|作案时间是[2017年12月底的一天]|作案地点是[海宁市**镇**村**号][王某某家中]|被盗货币是无|作案工具是无|盗窃获利是无	1 1 1 0 1 1 1 0 0 0
5.2017年12月底，被告人金桥先后二次窜至海宁市**镇**村**号，采用翻窗等手段进入，窃得被害人孙某某家中的现金3900元、中国黄金金块2个、男式黄金项链1条、卡地亚牌玫瑰金钻戒2个、明牌黄金手镯1个，合计价值108896元。	被害人是无|被告人是[金桥]|被盗物品是[明牌黄金手镯1个][中国黄金金块2个][卡地亚牌玫瑰金钻戒2个][男式黄金项链1条]|组织机构是无|物品价值是[108896元]|作案时间是[2017年12月底]|作案地点是[海宁市**镇**村**号][孙某某家中]|被盗货币是[现金3900元]|作案工具是无|盗窃获利是无	0 1 1 0 1 1 1 1 0 0
案发后，部分赃物被追回。	被害人是无|被告人是无|被盗物品是无|组织机构是无|物品价值是无|作案时间是无|作案地点是无|被盗货币是无|作案工具是无|盗窃获利是无	0 0 0 0 0 0 0 0 0 0
2016年至2017年期间，被告人徐某某多次在南昌县绿地山庄入户盗窃，具体事实如下：1．2016年1月9日19时15分许，被告人徐某某通过攀爬一楼窗户，进入位于南昌县**山庄**幢的失主张某甲家中进行盗窃，将张某甲放于三楼卧室床头柜内一只卡地亚手表盗走，并以8500元的价格卖掉，赃款被其挥霍。	被害人是[张某甲]|被告人是[徐某某]|被盗物品是[一只卡地亚手表]|组织机构是无|物品价值是无|作案时间是[2016年至2017年期间][2016年1月9日19时15分许]|作案地点是[南昌县**山庄**幢的失主张某甲家中][南昌县绿地山庄]|被盗货币是无|作案工具是无|盗窃获利是[8500元]	1 1 1 0 0 1 1 0 0 1
（因该手表型号、规格不明无法进行价格认定）。	被害人是无|被告人是无|被盗物品是无|组织机构是无|物品价值是无|作案时间是无|作案地点是无|被盗货币是无|作案工具是无|盗窃获利是无	0 0 0 0 0 0 0 0 0 0
2．2017年10月18日下午18时至晚间8时之间，被告人徐某某通过攀爬二楼窗户的方式进入失主张某甲家，将在卧室抽屉内的三块手表（一块阿玛尼手表，另两块品牌不明）盗走（因该手表型号、规格不明无法进行价格认定）。	被害人是[张某甲]|被告人是[徐某某]|被盗物品是[三块手表]|组织机构是无|物品价值是无|作案时间是[2017年10月18日下午18时至晚间8时之间]|作案地点是[失主张某甲家]|被盗货币是无|作案工具是无|盗窃获利是无	1 1 1 0 0 1 1 0 0 0
4．2017年8月31日晚至9月1日凌晨，被告人徐某某通过爬窗户进入位于南昌县**山庄**室的失主刘某某家中，盗得金项链一条后逃离现场。	被害人是[刘某某]|被告人是[徐某某]|被盗物品是[金项链一条]|组织机构是无|物品价值是无|作案时间是[2017年8月31日晚至9月1日凌晨]|作案地点是[南昌县**山庄**室的失主刘某某家中]|被盗货币是无|作案工具是无|盗窃获利是无	1 1 1 0 0 1 1 0 0 0
后被告人徐某某将被盗项链卖得1500元，赃款被其挥霍。	被害人是无|被告人是[徐某某]|被盗物品是[被盗项链]|组织机构是无|物品价值是无|作案时间是无|作案地点是无|被盗货币是无|作案工具是无|盗窃获利是[1500元]	0 1 1 0 0 0 0 0 0 1
2018年5月期间，被告人梁某某伙同蒋某某（另案处理），至本市新北区孟河镇、春江镇，盗窃作案3起，窃得财物共计人民币1650元，具体犯罪事实分述如下：1.2018年5月24日左右的一天晚上，被告人梁某某、蒋某某至本市新北区孟河镇金府路的常乐购超市，被告人梁某某望风，蒋某某将超市门口被害人刘某某的便民充电站的铁盒撬开，窃得便民充电站内的人民币400元。	被害人是[刘某某]|被告人是[梁某某][蒋某某]|被盗物品是无|组织机构是无|物品价值是无|作案时间是[2018年5月24日左右的一天晚上][2018年5月期间]|作案地点是[本市新北区孟河镇金府路的常乐购超市][本市新北区孟河镇][春江镇]|被盗货币是[人民币400元][人民币1650元]|作案工具是无|盗窃获利是无	1 1 0 0 0 1 1 1 0 0
2.2018年5月26日左右的一天晚上，被告人梁某某、蒋某某至本市新北区春江镇魏安路的明都超市，被告人梁某某望风，蒋某某将超市门口被害人刘某某的便民充电站的铁盒撬开，窃得便民充电站内的人民币500元。	被害人是[刘某某]|被告人是[梁某某][蒋某某]|被盗物品是无|组织机构是无|物品价值是无|作案时间是[2018年5月26日左右的一天晚上]|作案地点是[新北区春江镇魏安路的明都超市]|被盗货币是[人民币500元]|作案工具是无|盗窃获利是无	1 1 0 0 0 1 1 1 0 0
2018年9月20日，被告人梁某某主动向公安机关投案，后如实供述上述犯罪事实。	被害人是无|被告人是[梁某某]|被盗物品是无|组织机构是无|物品价值是无|作案时间是无|作案地点是无|被盗货币是无|作案工具是无|盗窃获利是无	0 1 0 0 0 0 0 0 0 0
于是被告人刘某某开上自己的四轮车就去了乌拉特前旗**村**社放置点播机的地里，将点播机从原来挂载的四轮车上卸下来，安装在自己的四轮车上，连同点播机中放置的化肥、葵花种子、地膜一起拉上逃离现场。	被害人是无|被告人是[刘某某]|被盗物品是[化肥][葵花种子][地膜][点播机]|组织机构是无|物品价值是无|作案时间是无|作案地点是[乌拉特前旗**村**社放置点播机的地里]|被盗货币是无|作案工具是[四轮车]|盗窃获利是无	0 1 1 0 0 0 1 0 1 0
当日被害人王某乙向公安机关报案，公安机关当日将被告人刘某某在其家中。	被害人是[王某乙]|被告人是[刘某某]|被盗物品是无|组织机构是[公安机关]|物品价值是无|作案时间是无|作案地点是无|被盗货币是无|作案工具是无|盗窃获利是无	1 1 0 1 0 0 0 0 0 0
案发后，经乌拉特前旗价格认证中心认定，被盗点播机、化肥、葵花种子、地膜价值共计3867元。	被害人是无|被告人是无|被盗物品是[葵花种子][地膜][被盗点播机][化肥]|组织机构是[乌拉特前旗价格认证中心]|物品价值是[3867元]|作案时间是无|作案地点是无|被盗货币是无|作案工具是无|盗窃获利是无	0 0 1 1 1 0 0 0 0 0
2017年12月至2018年1月，被告人李某玲驾驶车先后行至小金县沃日镇、八角乡、两河口镇电信基站实施盗窃，共盗得“OLT用户板-10GEPON接口板-PRX30光模板-8口”（以下简称：“10GEPON”用户板）11张（其中“ETGO”型号8张、“ETTO”型号3张）、“OLTC300”设备机框含配套1台，后通过网络销赃“10GEPON”用户板9张，将获得赃款共计32400元予以挥霍。	被害人是无|被告人是[李某玲]|被盗物品是[“ETGO”型号8张][“OLT用户板-10GEPON接口板-PRX30光模板-8口”（以下简称：“10GEPON”用户板）11张][“ETTO”型号3张][“OLTC300”设备机框含配套1台][“10GEPON”用户板9张]|组织机构是无|物品价值是无|作案时间是[2017年12月至2018年1月]|作案地点是[小金县沃日镇][八角乡][两河口镇电信基站]|被盗货币是无|作案工具是[车]|盗窃获利是[32400元]	0 1 1 0 0 1 1 0 1 1
具体犯罪事实如下：1、2017年12月11日，被告人李某玲驾车行至小金县沃日镇电信基站，进入基站内盗窃“10GEPON”用户板ETGO型号2张；	被害人是无|被告人是[李某玲]|被盗物品是[“10GEPON”用户板ETGO型号2张]|组织机构是无|物品价值是无|作案时间是[2017年12月11日]|作案地点是[小金县沃日镇电信基站]|被盗货币是无|作案工具是[车]|盗窃获利是无	0 1 1 0 0 1 1 0 1 0
2、2018年1月2日，被告人李某玲驾车行至小金县八角乡电信基站，进入基站内盗窃“10GEPON”用户板ETGO型号1张、ETTO型号1张；	被害人是无|被告人是[李某玲]|被盗物品是[“10GEPON”用户板ETGO型号1张][ETTO型号1张]|组织机构是无|物品价值是无|作案时间是[2018年1月2日]|作案地点是[小金县八角乡电信基站]|被盗货币是无|作案工具是[车]|盗窃获利是无	0 1 1 0 0 1 1 0 1 0
3、2018年1月6日，被告人李某玲驾车行至小金县八角乡电信基站，进入基站内盗窃“10GEPON”用户板ETGO型号1张、ETTO型号1张；	被害人是无|被告人是[李某玲]|被盗物品是[“10GEPON”用户板ETGO型号1张][ETTO型号1张]|组织机构是无|物品价值是无|作案时间是[2018年1月6日]|作案地点是[小金县八角乡电信基站]|被盗货币是无|作案工具是[车]|盗窃获利是无	0 1 1 0 0 1 1 0 1 0
4、2018年1月15日，被告人李某玲驾车行至小金县沃日镇电信基站，进入基站内盗窃“10GEPON”用户板ETGO型号2张、ETTO型号1张；	被害人是无|被告人是[李某玲]|被盗物品是[“10GEPON”用户板ETGO型号2张][ETTO型号1张]|组织机构是无|物品价值是无|作案时间是[2018年1月15日]|作案地点是[小金县沃日镇电信基站]|被盗货币是无|作案工具是[车]|盗窃获利是无	0 1 1 0 0 1 1 0 1 0
5、2018年1月27日，被告人李某玲驾车行至小金县两河口镇电信基站，进入基站内盗窃“OLTC300”设备1台，内有“10GEPON”用户板ETGO型号2张。	被害人是无|被告人是[李某玲]|被盗物品是[“10GEPON”用户板ETGO型号2张][“OLTC300”设备1台]|组织机构是无|物品价值是无|作案时间是[2018年1月27日]|作案地点是[小金县两河口镇电信基站]|被盗货币是无|作案工具是[车]|盗窃获利是无	0 1 1 0 0 1 1 0 1 0
经小金县物价局价格认证中心鉴定，被盗的“10GEPON”用户板ETGO型号在价格认定基准日的认定价格为：18900元/张，ETTO型号在价格认定基准日的认定价格为：13500元/张，以上被盗“10GEPON”用户板11张的认定价格共计：191700元（大写：壹拾玖万壹仟柒佰元整）。	被害人是无|被告人是无|被盗物品是[被盗“10GEPON”用户板11张][ETTO型号][被盗的“10GEPON”用户板ETGO型号]|组织机构是[小金县物价局价格认证中心]|物品价值是[191700元]|作案时间是无|作案地点是无|被盗货币是无|作案工具是无|盗窃获利是无	0 0 1 1 1 0 0 0 0 0
2.2018年7月5日13时许，被告人李某甲去到佛山市顺德区伦教街道**顺德医院，在住院部**号楼**楼耳鼻喉科病房**号病床枕头边将被害人李某丙的一台苹果iphone64G手机（经鉴定价值人民币6741元）盗走。	被害人是[李某丙]|被告人是[李某甲]|被盗物品是[一台苹果iphone64G手机]|组织机构是无|物品价值是[人民币6741元]|作案时间是[2018年7月5日13时许]|作案地点是[佛山市顺德区伦教街道**顺德医院][住院部**号楼**楼耳鼻喉科病房**号病床枕头边]|被盗货币是无|作案工具是无|盗窃获利是无	1 1 1 0 1 1 1 0 0 0
得手后，李某甲携带赃物逃离现场，并在中山市路边以人民币900元卖给一名陌生人，所得赃款已在日常生活中花掉。	被害人是无|被告人是[李某甲]|被盗物品是无|组织机构是无|物品价值是无|作案时间是无|作案地点是无|被盗货币是无|作案工具是无|盗窃获利是[人民币900元]	0 1 0 0 0 0 0 0 0 1
综上所述，被告人李某甲盗窃两次，总共盗得手机三台，除了一台无法核价之外，其余两台手机总价值为人民币8136元。	被害人是无|被告人是[李某甲]|被盗物品是[手机三台]|组织机构是无|物品价值是[人民币8136元]|作案时间是无|作案地点是无|被盗货币是无|作案工具是无|盗窃获利是无	0 1 1 0 1 0 0 0 0 0
案发后，涉案赃物无法起回。	被害人是无|被告人是无|被盗物品是无|组织机构是无|物品价值是无|作案时间是无|作案地点是无|被盗货币是无|作案工具是无|盗窃获利是无	0 0 0 0 0 0 0 0 0 0
一、2018年3月15日凌晨，被告人阿吉那色至被害人陈某某位于福建省福清市**小区**期**栋**室住处内，通过钻窗方式进入室内，盗走被害人陈某某放置在冰箱上的MX5白色魅族手机一部及房间床头柜双肩包内现金人民币200元，得逞后逃离现场。	被害人是[陈某某]|被告人是[阿吉那色]|被盗物品是[MX5白色魅族手机一部]|组织机构是无|物品价值是无|作案时间是[2018年3月15日凌晨]|作案地点是[福建省福清市**小区**期**栋**室住处内]|被盗货币是[现金人民币200元]|作案工具是无|盗窃获利是无	1 1 1 0 0 1 1 1 0 0
二、2018年3月20日凌晨，被告人阿吉那色、拉马日色经合谋盗窃后，至厦门市翔安区**镇**小区，由被告人阿吉那色负责望风，被告人拉马日色通过攀爬水管及爬窗的方式入户盗窃。	被害人是无|被告人是[拉马日色][阿吉那色]|被盗物品是无|组织机构是无|物品价值是无|作案时间是[2018年3月20日凌晨]|作案地点是[厦门市翔安区**镇**小区]|被盗货币是无|作案工具是无|盗窃获利是无	0 1 0 0 0 1 1 0 0 0
被告人拉马日色采用上述方式先进入该小区**号**室，盗得被害人张某某放置在客厅桌子上的黑色华硕FX50笔记本电脑一台，经依法鉴定，被盗笔记本电脑价值2380元。	被害人是[张某某]|被告人是[拉马日色]|被盗物品是[黑色华硕FX50笔记本电脑一台][被盗笔记本电脑]|组织机构是无|物品价值是[2380元]|作案时间是无|作案地点是[该小区**号**室]|被盗货币是无|作案工具是无|盗窃获利是无	1 1 1 0 1 0 1 0 0 0
后进入**栋**室，盗得被害人巩某某放置在房间卧室衣柜内的飞天茅台酒6瓶。	被害人是[巩某某]|被告人是无|被盗物品是[飞天茅台酒6瓶]|组织机构是无|物品价值是无|作案时间是无|作案地点是[**栋**室]|被盗货币是无|作案工具是无|盗窃获利是无	1 0 1 0 0 0 1 0 0 0
经依法鉴定，被盗茅台酒价值11480元。	被害人是无|被告人是无|被盗物品是[被盗茅台酒]|组织机构是无|物品价值是[11480元]|作案时间是无|作案地点是无|被盗货币是无|作案工具是无|盗窃获利是无	0 0 1 0 1 0 0 0 0 0
经依法鉴定，被盗笔记本价值2534元。	被害人是无|被告人是无|被盗物品是[被盗笔记本]|组织机构是无|物品价值是[2534元]|作案时间是无|作案地点是无|被盗货币是无|作案工具是无|盗窃获利是无	0 0 1 0 1 0 0 0 0 0
后又进入**号**室，盗得被害人唐某某放置在卧室床头的白色OPPO手机一部。	被害人是[唐某某]|被告人是无|被盗物品是[白色OPPO手机一部]|组织机构是无|物品价值是无|作案时间是无|作案地点是[**号**室]|被盗货币是无|作案工具是无|盗窃获利是无	1 0 1 0 0 0 1 0 0 0
经依法鉴定，被盗手机价值484元。	被害人是无|被告人是无|被盗物品是[被盗手机]|组织机构是无|物品价值是[484元]|作案时间是无|作案地点是无|被盗货币是无|作案工具是无|盗窃获利是无	0 0 1 0 1 0 0 0 0 0
被告人拉马日色于当天将盗窃所得的两台笔记本电脑销赃，所得赃款被二人挥霍。	被害人是无|被告人是[拉马日色]|被盗物品是[两台笔记本电脑]|组织机构是无|物品价值是无|作案时间是无|作案地点是无|被盗货币是无|作案工具是无|盗窃获利是无	0 1 1 0 0 0 0 0 0 0
3.2017年12月5日晚上，被告人沈某某、罗某某在绍兴市上虞区盖北镇绿野汽车厂房内以剪电缆线的方式盗窃电缆线，后将盗窃所得电缆线卖给被告人李某某，共获利约人民币5000元。	被害人是无|被告人是[李某某][罗某某][沈某某]|被盗物品是[电缆线]|组织机构是无|物品价值是无|作案时间是[2017年12月5日晚上]|作案地点是[绍兴市上虞区盖北镇绿野汽车厂房内]|被盗货币是无|作案工具是无|盗窃获利是[约人民币5000元]	0 1 1 0 0 1 1 0 0 1
5.2017年11月下旬的一天晚上，被告人沈某某、罗某某、梁某某到绍兴市上虞区盖北镇绿野汽车厂房内以剪电缆线的方式盗窃电缆线，后将盗窃所得电缆线卖给被告人李某某，获利人民币3000元。	被害人是无|被告人是[梁某某][李某某][罗某某][沈某某]|被盗物品是[电缆线]|组织机构是无|物品价值是无|作案时间是[2017年11月下旬的一天晚上]|作案地点是[绍兴市上虞区盖北镇绿野汽车厂房内]|被盗货币是无|作案工具是无|盗窃获利是[人民币3000元]	0 1 1 0 0 1 1 0 0 1
6.2017年10月中旬的一天晚上，被告人沈某某、梁某某、罗某某到绍兴市滨海新城阳光集团厂房内以剪电缆线的方式盗窃电缆线，后将盗窃所得电缆线卖给被告人李某某，获利人民币3000元。	被害人是无|被告人是[梁某某][李某某][罗某某][沈某某]|被盗物品是[电缆线]|组织机构是无|物品价值是无|作案时间是[2017年10月中旬的一天晚上]|作案地点是[绍兴市滨海新城阳光集团厂房内]|被盗货币是无|作案工具是无|盗窃获利是[人民币3000元]	0 1 1 0 0 1 1 0 0 1
2017年12月14日，被告人白某某因嫖娼被公安机关后，如实供述了公安机关未掌握的上述犯罪事实。	被害人是无|被告人是[白某某]|被盗物品是无|组织机构是[公安机关]|物品价值是无|作案时间是无|作案地点是无|被盗货币是无|作案工具是无|盗窃获利是无	0 1 0 1 0 0 0 0 0 0
1、2017年5月某日8时许，被告人张某在延安市宝塔区市场沟音画KTV大厅，趁何某某休息时秘密窃取受害人何某某裤兜内760元，盗窃完成后逃离作案现场，所得赃款已挥霍。	被害人是[何某某]|被告人是[张某]|被盗物品是无|组织机构是无|物品价值是无|作案时间是[2017年5月某日8时许]|作案地点是[延安市宝塔区市场沟音画KTV大厅]|被盗货币是[760元]|作案工具是无|盗窃获利是无	1 1 0 0 0 1 1 1 0 0
2、2017年5月某日23时许，被告人张某在延安市宝塔区尹家沟川云巷周记黑鸭店找其朋友时，秘密窃取该熟食店内秤下压着的520元，盗窃完成后逃离作案现场，所得赃款已挥霍。	被害人是无|被告人是[张某]|被盗物品是无|组织机构是无|物品价值是无|作案时间是[2017年5月某日23时许]|作案地点是[延安市宝塔区尹家沟川云巷周记黑鸭店]|被盗货币是[520元]|作案工具是无|盗窃获利是无	0 1 0 0 0 1 1 1 0 0
4、2017年06月15日，被告人张某在延安市宝塔区百米大道雅荷足道108房间，趁王某某休息时，秘密窃取王某某放在108房间沙发上的裤子裤兜内的2300元现金，后又到该足浴店技师休息室盗窃王某某妻子包包内的50余元现金，盗窃完成后逃离作案现场，所得赃款已挥霍。	被害人是[王某某妻子][王某某]|被告人是[张某]|被盗物品是无|组织机构是无|物品价值是无|作案时间是[2017年06月15日]|作案地点是[该足浴店技师休息室][延安市宝塔区百米大道雅荷足道108房间]|被盗货币是[50余元现金][2300元现金]|作案工具是无|盗窃获利是无	1 1 0 0 0 1 1 1 0 0
5、2017年6月22日14时许，被告人张某在延安市宝塔区百姓家园巷子湖南土菜大盘鸡饭馆约见网友高某某吃饭，趁被害人高某某入厕之际，盗窃被害人高某某放在饭馆包厢中的包包内的1800元现金，后被高某某发现其要求张某归还自己的包包，并在门口将张某挡住，此时被告人张某用手将被害人用力推倒在地，后逃离作案现场，所得赃款已挥霍。	被害人是[高某某]|被告人是[张某]|被盗物品是无|组织机构是无|物品价值是无|作案时间是[2017年6月22日14时许]|作案地点是[延安市宝塔区百姓家园巷子湖南土菜大盘鸡饭馆][饭馆包厢中]|被盗货币是[1800元现金]|作案工具是无|盗窃获利是无	1 1 0 0 0 1 1 1 0 0
抢劫1次，价值1800元。	被害人是无|被告人是无|被盗物品是无|组织机构是无|物品价值是[1800元]|作案时间是无|作案地点是无|被盗货币是无|作案工具是无|盗窃获利是无	0 0 0 0 1 0 0 0 0 0
1.2016年12月5日凌晨，被告人杨某甲伙同黄某某（已判刑）、胡某某（已判刑）、“兵兵”（身份不明）窜至江口县坝盘镇街上，撬开被害人周某某经营的“人人佳超市”卷闸门，四人进入超市盗走和天下香烟3条、大重九香烟5条、软中华香烟1条、硬中华香烟7条、玉液贵烟1条、龙凤呈祥香烟1条、蓝黄果树香烟20条及现金170元。	被害人是[周某某]|被告人是[胡某某][“兵兵”][杨某甲][黄某某]|被盗物品是[硬中华香烟7条][软中华香烟1条][蓝黄果树香烟20条][玉液贵烟1条][龙凤呈祥香烟1条][和天下香烟3条][大重九香烟5条]|组织机构是无|物品价值是无|作案时间是[2016年12月5日凌晨]|作案地点是[江口县坝盘镇街上]|被盗货币是[现金170元]|作案工具是无|盗窃获利是无	1 1 1 0 0 1 1 1 0 0
经江口县价格认证中心认定，被盗香烟共价值人民币15090元。	被害人是无|被告人是无|被盗物品是[被盗香烟]|组织机构是[江口县价格认证中心]|物品价值是[人民币15090元]|作案时间是无|作案地点是无|被盗货币是无|作案工具是无|盗窃获利是无	0 0 1 1 1 0 0 0 0 0
经江口县价格认证中心认定，被盗财物共计价值人民币4468元。	被害人是无|被告人是无|被盗物品是[被盗财物]|组织机构是[江口县价格认证中心]|物品价值是[人民币4468元]|作案时间是无|作案地点是无|被盗货币是无|作案工具是无|盗窃获利是无	0 0 1 1 1 0 0 0 0 0
被盗HP520笔记本电脑1台、SOP杂牌手机1部，已被公安机关追回并发还给被害人家属。	被害人是无|被告人是无|被盗物品是[被盗HP520笔记本电脑1台][SOP杂牌手机1部]|组织机构是[公安机关]|物品价值是无|作案时间是无|作案地点是无|被盗货币是无|作案工具是无|盗窃获利是无	0 0 1 1 0 0 0 0 0 0
2018年4月30日，被告人杨某甲主动到浙江省永嘉县公安局桥下派出所投案自首，于2018年4月30日至2018年5月6日临时寄押永嘉县看守所。	被害人是无|被告人是[杨某甲]|被盗物品是无|组织机构是[永嘉县看守所][浙江省永嘉县公安局桥下派出所]|物品价值是无|作案时间是无|作案地点是无|被盗货币是无|作案工具是无|盗窃获利是无	0 1 0 1 0 0 0 0 0 0
1、2016年10月1日下午3时，被告人冼某某伙同刘某某（另案处理）密谋盗窃后，窜至中山市东升镇**公司对开路段工地内，盗取被害人张某某放置在该处的空调铜管、铜芯线各1条（均无法核价）时，被张某兴发现后逃离现场。	被害人是[张某兴][张某某]|被告人是[冼某某][刘某某]|被盗物品是[空调铜管][铜芯线各1条]|组织机构是无|物品价值是无|作案时间是[2016年10月1日下午3时]|作案地点是[中山市东升镇**公司对开路段工地内]|被盗货币是无|作案工具是无|盗窃获利是无	1 1 1 0 0 1 1 0 0 0
2、2016年10月2日下午2时，被告人冼某某伙同刘某某、黄某某及另一名男子（均另案处理）密谋盗窃后，窜至东升镇**公司内，由刘某某、黄某某及另一名男子望风，被告人冼某某入内盗得该公司的电脑内存条14条、电脑主板1块、电脑开关稳压电源1个（共价值人民币70元），后销赃至东升镇**电脑商行得款人民币200元。	被害人是无|被告人是[冼某某][刘某某][黄某某]|被盗物品是[电脑内存条14条][电脑主板1块][电脑开关稳压电源1个]|组织机构是[东升镇**电脑商行]|物品价值是[人民币70元]|作案时间是[2016年10月2日下午2时]|作案地点是[东升镇**公司内]|被盗货币是无|作案工具是无|盗窃获利是[人民币200元]	0 1 1 1 1 1 1 0 0 1
3、2016年10月3日下午2时，被告人冼某某伙同刘某某密谋盗窃后，再次窜至上述公司内，盗得该公司的电脑主板7块、电脑硬盘7个（共价值人民币360元），后销赃至东升镇**电脑店得款人民币230元。	被害人是无|被告人是[冼某某][刘某某]|被盗物品是[电脑硬盘7个][电脑主板7块]|组织机构是无|物品价值是[人民币360元]|作案时间是[2016年10月3日下午2时]|作案地点是[东升镇**电脑店]|被盗货币是无|作案工具是无|盗窃获利是[人民币230元]	0 1 1 0 1 1 1 0 0 1
4、2016年10月6日下午1时，被告人冼某某伙同刘某某密谋盗窃后，再次窜到上述公司实施盗窃时，被被害人梁某某发现并报警，被告人冼某某随即在现场附近被接报赶到的公安人员抓获归案。	被害人是[梁某某]|被告人是[冼某某][刘某某]|被盗物品是无|组织机构是无|物品价值是无|作案时间是[2016年10月6日下午1时]|作案地点是无|被盗货币是无|作案工具是无|盗窃获利是无	1 1 0 0 0 1 0 0 0 0
随后，公安人员在被告人冼某某的指引下分别在上述东升镇**商行和东升镇**电脑店缴回上述盗窃的电脑配件。	被害人是无|被告人是[冼某某]|被盗物品是[电脑配件]|组织机构是无|物品价值是无|作案时间是无|作案地点是无|被盗货币是无|作案工具是无|盗窃获利是无	0 1 1 0 0 0 0 0 0 0
经鉴定，被盗手机价值人民币1259元，被盗打火机价值人民币160元，共计1419元。	被害人是无|被告人是无|被盗物品是[被盗打火机][被盗手机]|组织机构是无|物品价值是[人民币160元][1419元][人民币1259元]|作案时间是无|作案地点是无|被盗货币是无|作案工具是无|盗窃获利是无	0 0 1 0 1 0 0 0 0 0
2、2017年12月22日6时许，曹某某再次来到西安市外事学院南校区8号楼**楼**宿舍门口，发现门未上锁，遂进入宿舍内，趁被害人杨某某等人熟睡之机，盗窃杨某某现金200元；	被害人是[杨某某]|被告人是[曹某某]|被盗物品是无|组织机构是无|物品价值是无|作案时间是[2017年12月22日6时许]|作案地点是[西安市外事学院南校区8号楼**楼**宿舍门口]|被盗货币是[杨某某现金200元]|作案工具是无|盗窃获利是无	1 1 0 0 0 1 1 1 0 0
盗窃雷某深蓝色360N55、白色vivoy51手机各一部。	被害人是[雷某]|被告人是无|被盗物品是[深蓝色360N55、白色vivoy51手机各一部]|组织机构是无|物品价值是无|作案时间是无|作案地点是无|被盗货币是无|作案工具是无|盗窃获利是无	1 0 1 0 0 0 0 0 0 0
3、2018年3月3日10时许，曹某某再次来到西安外事学院南校区8号楼**楼**宿舍，发现门未上锁，遂进入宿舍内，趁被害人高某某熟睡之机，盗窃其金色“oppo”牌R9型手机一部。	被害人是[高某某]|被告人是[曹某某]|被盗物品是[金色“oppo”牌R9型手机一部]|组织机构是无|物品价值是无|作案时间是[2018年3月3日10时许]|作案地点是[西安外事学院南校区8号楼**楼**宿舍]|被盗货币是无|作案工具是无|盗窃获利是无	1 1 1 0 0 1 1 0 0 0
经鉴定，被盗手机价值人民币891元。	被害人是无|被告人是无|被盗物品是[被盗手机]|组织机构是无|物品价值是[人民币891元]|作案时间是无|作案地点是无|被盗货币是无|作案工具是无|盗窃获利是无	0 0 1 0 1 0 0 0 0 0
2018年4月1日，曹某某被归案。	被害人是无|被告人是[曹某某]|被盗物品是无|组织机构是无|物品价值是无|作案时间是无|作案地点是无|被盗货币是无|作案工具是无|盗窃获利是无	0 1 0 0 0 0 0 0 0 0
1、2017年12月份的一天24时左右，被告人柴某某来到万年县**镇**村被害人饶某某家门口，将被害人饶某某停放此处的1辆小飞哥牌二轮电动车（经鉴定价值人民币1345元）盗走。	被害人是[饶某某]|被告人是[柴某某]|被盗物品是[1辆小飞哥牌二轮电动车]|组织机构是无|物品价值是[人民币1345元]|作案时间是[2017年12月份的一天24时左右]|作案地点是[万年县**镇**村被害人饶某某家门口]|被盗货币是无|作案工具是无|盗窃获利是无	1 1 1 0 1 1 1 0 0 0
2、2017年12月27日24时左右，被告人柴某某来到万年县**镇**村被害人邵某甲家门口，将被害人邵某甲停放此处的1辆新蕾牌二轮电动车（经鉴定价值人民币480元）盗走。	被害人是[邵某甲]|被告人是[柴某某]|被盗物品是[1辆新蕾牌二轮电动车]|组织机构是无|物品价值是[人民币480元]|作案时间是[2017年12月27日24时左右]|作案地点是[万年县**镇**村被害人邵某甲家门口]|被盗货币是无|作案工具是无|盗窃获利是无	1 1 1 0 1 1 1 0 0 0
3、2018年4月27日0时左右，被告人柴某某来到万年县**镇**村，将被害人邵某乙停放在家中车库内的1辆利捷牌二轮电动车（经鉴定价值人民币350元）和1辆爱玛牌二轮电动车（经鉴定价值人民币1505元）盗走。	被害人是[邵某乙]|被告人是[柴某某]|被盗物品是[1辆爱玛牌二轮电动车][1辆利捷牌二轮电动车]|组织机构是无|物品价值是[人民币1505元][人民币350元]|作案时间是[2018年4月27日0时左右]|作案地点是[家中车库内][万年县**镇**村]|被盗货币是无|作案工具是无|盗窃获利是无	1 1 1 0 1 1 1 0 0 0
同日1时左右，被告人柴某某来到同村被害人邵某丙家门口，将被害人邵某丙停放此处的1辆小飞哥牌二轮电动车的电瓶（经鉴定价值人民币245元）盗走。	被害人是[邵某丙]|被告人是[柴某某]|被盗物品是[1辆小飞哥牌二轮电动车的电瓶]|组织机构是无|物品价值是[人民币245元]|作案时间是[同日1时左右]|作案地点是[同村被害人邵某丙家门口]|被盗货币是无|作案工具是无|盗窃获利是无	1 1 1 0 1 1 1 0 0 0
接着，被告人柴某某来到万年县**学校，将被害人曹某某停放在该校车棚内的1辆台铃牌二轮电动车（经鉴定价值人民币2295元）盗走。	被害人是[曹某某]|被告人是[柴某某]|被盗物品是[1辆台铃牌二轮电动车]|组织机构是无|物品价值是[人民币2295元]|作案时间是无|作案地点是[该校车棚内][万年县**学校]|被盗货币是无|作案工具是无|盗窃获利是无	1 1 1 0 1 0 1 0 0 0
5、2018年7月1日24时左右，被告人柴某某来到万年县**镇**村，将被害人胡某某停放在家中院子里车库内的1辆比德文牌二轮电动车（经鉴定价值人民币2240元）盗走。	被害人是[胡某某]|被告人是[柴某某]|被盗物品是[1辆比德文牌二轮电动车]|组织机构是无|物品价值是[人民币2240元]|作案时间是[2018年7月1日24时左右]|作案地点是[家中院子里车库内][万年县**镇**村]|被盗货币是无|作案工具是无|盗窃获利是无	1 1 1 0 1 1 1 0 0 0
被盗的1辆台铃牌二轮电动车、1辆欧派牌二轮电动车经万年县公安局扣押后分别发还了被害人曹某某、徐某某。	被害人是[徐某某][曹某某]|被告人是无|被盗物品是[1辆台铃牌二轮电动车][1辆欧派牌二轮电动车]|组织机构是[万年县公安局]|物品价值是无|作案时间是无|作案地点是无|被盗货币是无|作案工具是无|盗窃获利是无	1 0 1 1 0 0 0 0 0 0
2018年6月25日至7月16日，被告人白某某单独或伙同他人先后4次盗窃电动车4部，经鉴定总价值人民币10210元：1.2018年6月25日中午12时许，被告人白某某到福清市龙江街道苍下村国际贸易批发项目部工地附近，盗走被害人徐某某黑色追翔电动车1部。	被害人是[徐某某]|被告人是[白某某]|被盗物品是[黑色追翔电动车1部][电动车4部]|组织机构是无|物品价值是[人民币10210元]|作案时间是[2018年6月25日中午12时许][2018年6月25日至7月16日]|作案地点是[福清市龙江街道苍下村国际贸易批发项目部工地附近]|被盗货币是无|作案工具是无|盗窃获利是无	1 1 1 0 1 1 1 0 0 0
经鉴定，该车价值人民币2470元。	被害人是无|被告人是无|被盗物品是[该车]|组织机构是无|物品价值是[人民币2470元]|作案时间是无|作案地点是无|被盗货币是无|作案工具是无|盗窃获利是无	0 0 1 0 1 0 0 0 0 0
2.2018年6月29日中午13时许，被告人白某某伙同另一同案人（身份尚未查明，现在逃）到福清市**街道**村**号门口，盗走被害人周某某蓝色心艺牌电动车1部。	被害人是[周某某]|被告人是[白某某]|被盗物品是[蓝色心艺牌电动车1部]|组织机构是无|物品价值是无|作案时间是[2018年6月29日中午13时许]|作案地点是[福清市**街道**村**号门口]|被盗货币是无|作案工具是无|盗窃获利是无	1 1 1 0 0 1 1 0 0 0
3.2018年7月6日晚23时许，被告人白某某伙同一个彝族朋友（身份尚未查明，现在逃）到福清市**街道**村**号出租房停车场，盗走被害人吕某某黑色心艺牌电动车1部。	被害人是[吕某某]|被告人是[白某某]|被盗物品是[吕某某黑色心艺牌电动车1部]|组织机构是无|物品价值是无|作案时间是[2018年7月6日晚23时许]|作案地点是[福清市**街道**村**号出租房停车场]|被盗货币是无|作案工具是无|盗窃获利是无	1 1 1 0 0 1 1 0 0 0
2018年7月21日，被告人白某某在福清市宏路街道洋洋百货附近被抓获。	被害人是无|被告人是[白某某]|被盗物品是无|组织机构是无|物品价值是无|作案时间是无|作案地点是无|被盗货币是无|作案工具是无|盗窃获利是无	0 1 0 0 0 0 0 0 0 0
分述如下：1、2015年6月15日，被告人宋某某撬开一楼窗户防盗网后进入罗河镇鲍店村瓦窑村民组黄某某户室内，窃得几十元零钱及房内电线。	被害人是[黄某某]|被告人是[宋某某]|被盗物品是[房内电线]|组织机构是无|物品价值是无|作案时间是[2015年6月15日]|作案地点是[罗河镇鲍店村瓦窑村民组黄某某户室内]|被盗货币是[几十元零钱]|作案工具是无|盗窃获利是无	1 1 1 0 0 1 1 1 0 0
4、2015年6月30日，被告人宋某某盗窃泥河镇八里村杜榜村民组王某甲户室内电线。	被害人是[王某甲]|被告人是[宋某某]|被盗物品是[电线]|组织机构是无|物品价值是无|作案时间是[2015年6月30日]|作案地点是[泥河镇八里村杜榜村民组王某甲户室内]|被盗货币是无|作案工具是无|盗窃获利是无	1 1 1 0 0 1 1 0 0 0
8、2015年7月15日，被告人宋某某撬开一楼窗户防盗网后进入石头镇邱岗村三拐村民组施某某户，后通过该户进入相邻的骆某某、施某某户，在该三户盗窃电线及几十元零钱。	被害人是[施某某][骆某某]|被告人是[宋某某]|被盗物品是[电线]|组织机构是无|物品价值是无|作案时间是[2015年7月15日]|作案地点是[骆某某、施某某户][石头镇邱岗村三拐村民组施某某户]|被盗货币是[几十元零钱]|作案工具是无|盗窃获利是无	1 1 1 0 0 1 1 1 0 0
9、2015年7月份的一天，被告人宋某某翻院墙进入石头镇邱岗村丁庄村民组谷某某户，盗窃该户电线及六七十元零钱。	被害人是[谷某某]|被告人是[宋某某]|被盗物品是[电线]|组织机构是无|物品价值是无|作案时间是[2015年7月份的一天]|作案地点是[石头镇邱岗村丁庄村民组谷某某户]|被盗货币是[六七十元零钱]|作案工具是无|盗窃获利是无	1 1 1 0 0 1 1 1 0 0
被告人宋某某归案后如实供述了自己的罪行。	被害人是无|被告人是[宋某某]|被盗物品是无|组织机构是无|物品价值是无|作案时间是无|作案地点是无|被盗货币是无|作案工具是无|盗窃获利是无	0 1 0 0 0 0 0 0 0 0
3、2018年5月8日12时许，被告人张某某在本市鼓楼区五塘绿地缤纷广场**银行门前非机动车停放处，盗窃被害人徐某某停放在该处的电动自行车一辆。	被害人是[徐某某]|被告人是[张某某]|被盗物品是[电动自行车一辆]|组织机构是无|物品价值是无|作案时间是[2018年5月8日12时许]|作案地点是[本市鼓楼区五塘绿地缤纷广场**银行门前非机动车停放处]|被盗货币是无|作案工具是无|盗窃获利是无	1 1 1 0 0 1 1 0 0 0
4、2018年5月12日22时许，被告人张某某在本市鼓楼区五塘绿地缤纷广场如家酒店门前非机动车停放处，使用随身携带的作案工具撬锁盗窃电动自行车时被该广场巡逻保安发现，在逃离现场时被保安抓获并报案，民警接报案到达现场后，当场从被告人张某某随身携带的拎包内查获并扣押作案工具电动自行车钥匙若干及螺丝刀、扳手。	被害人是无|被告人是[张某某]|被盗物品是[电动自行车]|组织机构是无|物品价值是无|作案时间是[2018年5月12日22时许]|作案地点是[本市鼓楼区五塘绿地缤纷广场如家酒店门前非机动车停放处]|被盗货币是无|作案工具是[螺丝刀][扳手][电动自行车钥匙若干][作案工具]|盗窃获利是无	0 1 1 0 0 1 1 0 1 0
上述三辆电动自行车均已被被告人张某某销赃。	被害人是无|被告人是[张某某]|被盗物品是[三辆电动自行车]|组织机构是无|物品价值是无|作案时间是无|作案地点是无|被盗货币是无|作案工具是无|盗窃获利是无	0 1 1 0 0 0 0 0 0 0
案发后，被告人张某某赔偿了被害人纪某某、徐某某人民币各200元，并取得了两被害人的谅解。	被害人是[徐某某][纪某某]|被告人是[张某某]|被盗物品是无|组织机构是无|物品价值是无|作案时间是无|作案地点是无|被盗货币是无|作案工具是无|盗窃获利是[200元]	1 1 0 0 0 0 0 0 0 1
被告人张某某归案后如实供述了上述犯罪事实。	被害人是无|被告人是[张某某]|被盗物品是无|组织机构是无|物品价值是无|作案时间是无|作案地点是无|被盗货币是无|作案工具是无|盗窃获利是无	0 1 0 0 0 0 0 0 0 0
2017年9月10日，被告人王某某事先准备了盗窃使用的锡纸、钥匙、头套、手套等作案工具，从昆明坐车来到禄劝县城准备伺机实施盗窃。	被害人是无|被告人是[王某某]|被盗物品是无|组织机构是无|物品价值是无|作案时间是无|作案地点是无|被盗货币是无|作案工具是[钥匙][头套][锡纸][手套]|盗窃获利是无	0 1 0 0 0 0 0 0 1 0
次日0时许，王某某从禄劝**街道办事处**社区**村后的山上来到永平村，并顺着村中的巷道转悠，物色盗窃对象。	被害人是无|被告人是[王某某]|被盗物品是无|组织机构是无|物品价值是无|作案时间是无|作案地点是[永平村]|被盗货币是无|作案工具是无|盗窃获利是无	0 1 0 0 0 0 1 0 0 0
3时许，王某某来到**村**号周某某家住所，用事先准备的开锁钥匙打开周某某家大门进入院内，在通往二楼的楼道处有一道铁门，并有钥匙插在锁孔内，随后王某某打开铁门来到二楼，在客厅茶几上将周某某的一部IVVI手机盗窃后装在自己裤包内，随后推门进入周某某卧室将周某某摆放在卧室化妆台上的一个挎包盗走。	被害人是[周某某]|被告人是[王某某]|被盗物品是[一部IVVI手机][挎包]|组织机构是无|物品价值是无|作案时间是[3时许]|作案地点是[周某某卧室][**村**号周某某家住所]|被盗货币是无|作案工具是[开锁钥匙]|盗窃获利是无	1 1 1 0 0 1 1 0 1 0
盗窃得逞后，王某某准备离开现场，来到二楼楼口时，周某某丈夫杨某某骑摩托车回家，王某某发现后便钻进二楼楼梯口的卫生间内藏匿，被杨某某上厕所时发现，王某某便弃包跑出卫生间，被杨某某在楼梯间控制住，在此过程中，王某某盗窃的周某某的手机掉落到楼梯底部。	被害人是[周某某]|被告人是[王某某]|被盗物品是[周某某的手机]|组织机构是无|物品价值是无|作案时间是无|作案地点是[二楼楼梯口的卫生间内]|被盗货币是无|作案工具是无|盗窃获利是无	1 1 1 0 0 0 1 0 0 0
民警到达后经清点，王某某盗窃的周某某的挎包内有现金500元、金项链一根、黄金吊坠一个、金戒指一枚、玛瑙石两颗。	被害人是[周某某]|被告人是[王某某]|被盗物品是[周某某的挎包][金项链一根][金戒指一枚][黄金吊坠一个][玛瑙石两颗]|组织机构是无|物品价值是无|作案时间是无|作案地点是无|被盗货币是[现金500元]|作案工具是无|盗窃获利是无	1 1 1 0 0 0 0 1 0 0
2017年9月11日，经禄劝彝族苗族自治县价格认证中心认定，周某某被盗的挎包一个、IVVI手机一部、金项链一根、黄金吊坠一个、金戒指一枚价值合计人民币4526元。	被害人是[周某某]|被告人是无|被盗物品是[IVVI手机一部][金项链一根][金戒指一枚][被盗的挎包一个][黄金吊坠一个]|组织机构是[禄劝彝族苗族自治县价格认证中心]|物品价值是[人民币4526元]|作案时间是[2017年9月11日]|作案地点是无|被盗货币是无|作案工具是无|盗窃获利是无	1 0 1 1 1 1 0 0 0 0
2014年12月27日1时许至4时许，被告人王某某在益阳市资阳区**路嘉天宾馆附近，以脚踹门破坏卷闸门的方式进入被害人夏某某经营的百信烟酒副食品超市内，盗窃现金约七、八百元，香烟十一条，其中软装极品芙蓉王香烟三条、蓝芙蓉王香烟三条、黄芙蓉王香烟五条。	被害人是[夏某某]|被告人是[王某某]|被盗物品是[黄芙蓉王香烟五条][蓝芙蓉王香烟三条][香烟十一条][软装极品芙蓉王香烟三条]|组织机构是无|物品价值是无|作案时间是[2014年12月27日1时许至4时许]|作案地点是[益阳市资阳区**路嘉天宾馆附近][百信烟酒副食品超市内]|被盗货币是[现金约七、八百元]|作案工具是无|盗窃获利是无	1 1 1 0 0 1 1 1 0 0
经物价认证，上述香烟价值3400元。	被害人是无|被告人是无|被盗物品是[香烟]|组织机构是无|物品价值是[3400元]|作案时间是无|作案地点是无|被盗货币是无|作案工具是无|盗窃获利是无	0 0 1 0 1 0 0 0 0 0
2015年01月09日下半夜，被告人王某某在益阳市资阳区长春**路**路路口东北侧精锐国际小区附近，以破窗入室的方式进入被害人陈某某经营的国窖1573烟酒店内，盗得香烟两件共计四十一条，其中精品白沙香烟十条、黄芙蓉王香烟十条、利群香烟四条、蓝芙蓉王香烟四条、硬中华香烟两条、红双喜香烟三条、黄果树香烟四条、雄狮香烟两条、七匹狼香烟两条。	被害人是[陈某某]|被告人是[王某某]|被盗物品是[雄狮香烟两条][黄果树香烟四条][香烟两件共计四十一条][红双喜香烟三条][精品白沙香烟十条][黄芙蓉王香烟十条][蓝芙蓉王香烟四条][硬中华香烟两条][七匹狼香烟两条][利群香烟四条]|组织机构是无|物品价值是无|作案时间是[2015年01月09日下半夜]|作案地点是[益阳市资阳区长春**路**路路口东北侧精锐国际小区附近][国窖1573烟酒店内]|被盗货币是无|作案工具是无|盗窃获利是无	1 1 1 0 0 1 1 0 0 0
2018年1月31日18时许，被告人王某某在益阳市资阳区马良路欣天蓝郡小区海蓝网吧被公安机关归案。	被害人是无|被告人是[王某某]|被盗物品是无|组织机构是[公安机关]|物品价值是无|作案时间是无|作案地点是[益阳市资阳区马良路欣天蓝郡小区海蓝网吧]|被盗货币是无|作案工具是无|盗窃获利是无	0 1 0 1 0 0 1 0 0 0
1、2017年12月20日15时30分，被告人马某某到福建省福州市仓山区则徐大道三叉街地铁站C出口处，用徒手推的方式盗走被害人郭某某停放于此的未上锁绿源牌电动自行车一部。	被害人是[郭某某]|被告人是[马某某]|被盗物品是[绿源牌电动自行车一部]|组织机构是无|物品价值是无|作案时间是[2017年12月20日15时30分]|作案地点是[福建省福州市仓山区则徐大道三叉街地铁站C出口处]|被盗货币是无|作案工具是无|盗窃获利是无	1 1 1 0 0 1 1 0 0 0
2、2018年1月17日19时左右，被告人马某某到福建省福州市仓山区上渡芙蓉园小区9号楼架空层，使用随身携带的螺丝刀撬开电动自行车后座位，盗走被害人许某某停放于此的新日牌电动自行车车内蓄电池一组。	被害人是[许某某]|被告人是[马某某]|被盗物品是[新日牌电动自行车车内蓄电池一组]|组织机构是无|物品价值是无|作案时间是[2018年1月17日19时左右]|作案地点是[福建省福州市仓山区上渡芙蓉园小区9号楼架空层]|被盗货币是无|作案工具是[螺丝刀]|盗窃获利是无	1 1 1 0 0 1 1 0 1 0
3、2018年3月15日2时左右，被告人马某某到福建省福州市仓山区上渡正祥滨江小区8号楼架空层，使用随身携带的螺丝刀撬开电动自行车后座位，盗走被害人林某乙停放于此的新日牌电动自行车车内蓄电池一组。	被害人是[林某乙]|被告人是[马某某]|被盗物品是[新日牌电动自行车车内蓄电池一组]|组织机构是无|物品价值是无|作案时间是[2018年3月15日2时左右]|作案地点是[福建省福州市仓山区上渡正祥滨江小区8号楼架空层]|被盗货币是无|作案工具是[螺丝刀]|盗窃获利是无	1 1 1 0 0 1 1 0 1 0
经福州市仓山区价格认证中心鉴定，涉案电动自行车蓄电池价格认定为人民币441元。	被害人是无|被告人是无|被盗物品是[电动自行车蓄电池]|组织机构是[福州市仓山区价格认证中心]|物品价值是[人民币441元]|作案时间是无|作案地点是无|被盗货币是无|作案工具是无|盗窃获利是无	0 0 1 1 1 0 0 0 0 0
被告人马某某于2018年3月15日3时左右在福建省福州市仓山区上渡正祥滨江小区内被巡逻保安抓获并扭送福州市公安局上渡派出所。	被害人是无|被告人是[马某某]|被盗物品是无|组织机构是[福州市公安局上渡派出所]|物品价值是无|作案时间是无|作案地点是无|被盗货币是无|作案工具是无|盗窃获利是无	0 1 0 1 0 0 0 0 0 0
1．2017年9月26日至27日期间，被告人廖某某采用撬、翻门窗的方式进入上海市**区**路**弄**号**室被害人印某某家中，窃得编号为**的**女士**手表一块（价值人民币11267元）、**金套链一根（价值人民币13267元）等物后逃离现场。	被害人是[印某某]|被告人是[廖某某]|被盗物品是[编号为**的**女士**手表一块][**金套链一根]|组织机构是无|物品价值是[人民币13267元][人民币11267元]|作案时间是[2017年9月26日至27日期间]|作案地点是[上海市**区**路**弄**号**室被害人印某某家中]|被盗货币是无|作案工具是无|盗窃获利是无	1 1 1 0 1 1 1 0 0 0
4.2017年10月1日傍晚，被告人廖某某采用上述方式进入上海市**区**路**弄**号**室被害人奚某某家中，窃得钻石项链一根(项链所嵌钻石的GIA编号为**、**，价值人民币71667元)、钻石戒指一枚(戒指所嵌钻石的GIA编号为**、**，价值人民币101333元)等物后逃离现场。	被害人是[奚某某]|被告人是[廖某某]|被盗物品是[钻石戒指一枚][钻石项链一根]|组织机构是无|物品价值是[人民币71667元][人民币101333元]|作案时间是[2017年10月1日傍晚]|作案地点是[上海市**区**路**弄**号**室被害人奚某某家中]|被盗货币是无|作案工具是无|盗窃获利是无	1 1 1 0 1 1 1 0 0 0
被告人廖某某于2017年9月26日至10月3日间携带上述赃物多次至上海市**区**村**号**室被告人朱某甲住所处进行销赃，被告人朱某甲在明知系赃物的情况下，仍以明显低于市场价的价格予以收购，并转手卖给熊某某、苏某某等人。	被害人是无|被告人是[苏某某][廖某某][朱某甲][熊某某]|被盗物品是无|组织机构是无|物品价值是无|作案时间是无|作案地点是[上海市**区**村**号**室被告人朱某甲住所处]|被盗货币是无|作案工具是无|盗窃获利是无	0 1 0 0 0 0 1 0 0 0
2017年10月14日15时许，被告人廖某某在重庆市**县**区楼下**超市内被公安机关抓获；	被害人是无|被告人是[廖某某]|被盗物品是无|组织机构是无|物品价值是无|作案时间是无|作案地点是[重庆市**县**区楼下**超市内]|被盗货币是无|作案工具是无|盗窃获利是无	0 1 0 0 0 0 1 0 0 0
同日22时许，被告人朱某甲在其住所地被公安机关抓获。	被害人是无|被告人是[朱某]|被盗物品是无|组织机构是无|物品价值是无|作案时间是无|作案地点是无|被盗货币是无|作案工具是无|盗窃获利是无	0 1 0 0 0 0 0 0 0 0
被告人朱某甲基本供述了其掩饰、隐瞒犯罪所得的犯罪事实及部分赃物的去向。	被害人是无|被告人是[朱某]|被盗物品是无|组织机构是无|物品价值是无|作案时间是无|作案地点是无|被盗货币是无|作案工具是无|盗窃获利是无	0 1 0 0 0 0 0 0 0 0
具体犯罪事实如下：1、2016年3月16日晚上7时许，被告人罗某某窜至三乡镇平东村信佳超市门口，盗走被害人龙某雅迪牌电动车1辆（价值人民币2600元），后逃离现场。	被害人是[龙某]|被告人是[罗某某]|被盗物品是[龙某雅迪牌电动车1辆]|组织机构是无|物品价值是[人民币2600元]|作案时间是[2016年3月16日晚上7时许]|作案地点是[三乡镇平东村信佳超市门口]|被盗货币是无|作案工具是无|盗窃获利是无	1 1 1 0 1 1 1 0 0 0
2、2017年3月6日上午9时许，被告人罗某某窜至三乡镇平东村平东市场后面百乐家百货门口，盗走被害人任某凡台迪牌电动车1辆（价值人民币1600元），后逃离现场。	被害人是[任某凡]|被告人是[罗某某]|被盗物品是[任某凡台迪牌电动车1辆]|组织机构是无|物品价值是[人民币1600元]|作案时间是[2017年3月6日上午9时许]|作案地点是[三乡镇平东村平东市场后面百乐家百货门口]|被盗货币是无|作案工具是无|盗窃获利是无	1 1 1 0 1 1 1 0 0 0
3、2017年3月11日下午6时许，被告人罗某某伙同一男子（另案处理）窜至三乡镇平东村平东市场后面百乐家百货门口，由被告人罗某某望风，该男子盗走被害人周某琪骑乐福牌电动车1辆（无法核价），后两人逃离现场。	被害人是[周某琪]|被告人是[罗某某]|被盗物品是[周某琪骑乐福牌电动车1辆]|组织机构是无|物品价值是无|作案时间是[2017年3月11日下午6时许]|作案地点是[三乡镇平东村平东市场后面百乐家百货门口]|被盗货币是无|作案工具是无|盗窃获利是无	1 1 1 0 0 1 1 0 0 0
4、2017年3月27日上午8时许，被告人罗某某窜至三乡镇塘敢市场内，盗走被害人马某会奥尔马牌电动车1辆（无法核价），后逃离现场。	被害人是[马某]|被告人是[罗某某]|被盗物品是[马某会奥尔马牌电动车1辆]|组织机构是无|物品价值是无|作案时间是[2017年3月27日上午8时许]|作案地点是[三乡镇塘敢市场内]|被盗货币是无|作案工具是无|盗窃获利是无	1 1 1 0 0 1 1 0 0 0
2017年4月14日被告人罗某某再次窜至三乡镇塘敢市场时被公安人员抓获，归案后如实供述上述罪行。	被害人是无|被告人是[罗某某]|被盗物品是无|组织机构是无|物品价值是无|作案时间是无|作案地点是无|被盗货币是无|作案工具是无|盗窃获利是无	0 1 0 0 0 0 0 0 0 0
破案后，上述赃物均未能缴回。	被害人是无|被告人是无|被盗物品是无|组织机构是无|物品价值是无|作案时间是无|作案地点是无|被盗货币是无|作案工具是无|盗窃获利是无	0 0 0 0 0 0 0 0 0 0
2018年1月27日凌晨，被告人王某某电话联系闫某某（另案处理）让其“帮忙拉趟货”，约定在王某某在停放三轮车的地方见面，后由闫某某驾驶三轮车，二人潜至合肥市蜀山区天鹅湖路与东至路交口的大药房附近，闫某某停车等待，王某某走到药房被害人韩某某停放的电动车处，将电动车内的电瓶（经认定，价值人民币716元）盗走，拎到闫某某停车处放在车上，二人驾车离开。	被害人是[韩某某]|被告人是[闫某某][王某某]|被盗物品是[电动车内的电瓶]|组织机构是无|物品价值是[人民币716元]|作案时间是[2018年1月27日凌晨]|作案地点是[合肥市蜀山区天鹅湖路与东至路交口的大药房附近]|被盗货币是无|作案工具是无|盗窃获利是无	1 1 1 0 1 1 1 0 0 0
后被告人王某某伙同闫某某继续潜至合肥市合肥市蜀山区五里庙南100米的门面房，闫某某停车等待，王某某进入被害人张某某放在门面房内的两组电瓶（经认定，分别价值人民币590元、491元，共计1081元）盗走，拎到三轮车上离开。	被害人是[张某某]|被告人是[闫某某][王某某]|被盗物品是[两组电瓶]|组织机构是无|物品价值是[491元][人民币590元][1081元]|作案时间是无|作案地点是[合肥市合肥市蜀山区五里庙南100米的门面房]|被盗货币是无|作案工具是无|盗窃获利是无	1 1 1 0 1 0 1 0 0 0
后被告人王某某伙同闫某某继续驾车潜至肥西县金寨路边的钢管厂门口被害人赵某某大货车停放的位置，王某某撬开大货车电瓶架子，将车上的电瓶（经认定，价值人民币972元）盗走拎到三轮车上离开。	被害人是无|被告人是[闫某某][王某某]|被盗物品是[电瓶]|组织机构是无|物品价值是[人民币972元]|作案时间是无|作案地点是[肥西县金寨路边的钢管厂门口被害人赵某某大货车停放的位置]|被盗货币是无|作案工具是无|盗窃获利是无	0 1 1 0 1 0 1 0 0 0
2.2017年5月6日13时许，被告人杨某某伙同张某甲、张某乙（均已判刑）在驻马店市驿城区风光路上海商城东门门口处，将被害人梁某某放在上衣口袋内的一部玫瑰OPPO牌R9S型手机盗走。	被害人是[梁某某]|被告人是[杨某某][张某甲][张某乙]|被盗物品是[一部玫瑰OPPO牌R9S型手机]|组织机构是无|物品价值是无|作案时间是[2017年5月6日13时许]|作案地点是[驻马店市驿城区风光路上海商城东门门口处]|被盗货币是无|作案工具是无|盗窃获利是无	1 1 1 0 0 1 1 0 0 0
经鉴定，被盗手机价值人民币2160元。	被害人是无|被告人是无|被盗物品是[被盗手机]|组织机构是无|物品价值是[人民币2160元]|作案时间是无|作案地点是无|被盗货币是无|作案工具是无|盗窃获利是无	0 0 1 0 1 0 0 0 0 0
3.2017年5月12日，被告人杨某某伙同张某甲、张某乙在驻马店市正阳县寒冻镇医院附近，将被害人陈某某放在上衣口袋内的一部VIVO牌X60型手机盗走。	被害人是[陈某某]|被告人是[杨某某][张某甲][张某乙]|被盗物品是[一部VIVO牌X60型手机]|组织机构是无|物品价值是无|作案时间是[2017年5月12日]|作案地点是[驻马店市正阳县寒冻镇医院附近][上衣口袋内]|被盗货币是无|作案工具是无|盗窃获利是无	1 1 1 0 0 1 1 0 0 0
经鉴定，被盗手机价值人民币960元。	被害人是无|被告人是无|被盗物品是[被盗手机]|组织机构是无|物品价值是[人民币960元]|作案时间是无|作案地点是无|被盗货币是无|作案工具是无|盗窃获利是无	0 0 1 0 1 0 0 0 0 0
经鉴定，被盗手机价值人民币100元。	被害人是无|被告人是无|被盗物品是[被盗手机]|组织机构是无|物品价值是[人民币100元]|作案时间是无|作案地点是无|被盗货币是无|作案工具是无|盗窃获利是无	0 0 1 0 1 0 0 0 0 0
5.2017年5月14日19时许，被告人杨某某在驻马店市驿城区大商新玛特东侧过道内，将被害人黄某某放在上衣口袋内的一部VIVO牌手机盗走。	被害人是[黄某某]|被告人是[杨某某]|被盗物品是[一部VIVO牌手机]|组织机构是无|物品价值是无|作案时间是[2017年5月14日19时许]|作案地点是[上衣口袋内][驻马店市驿城区大商新玛特东侧过道内]|被盗货币是无|作案工具是无|盗窃获利是无	1 1 1 0 0 1 1 0 0 0
经鉴定，该手机价值人民币900元。	被害人是无|被告人是无|被盗物品是[该手机]|组织机构是无|物品价值是[人民币900元]|作案时间是无|作案地点是无|被盗货币是无|作案工具是无|盗窃获利是无	0 0 1 0 1 0 0 0 0 0
该手机现已被追回并发还给被害人。	被害人是无|被告人是无|被盗物品是[该手机]|组织机构是无|物品价值是无|作案时间是无|作案地点是无|被盗货币是无|作案工具是无|盗窃获利是无	0 0 1 0 0 0 0 0 0 0
被告人杨某某盗窃财物总价值人民币4920元。	被害人是无|被告人是[杨某某]|被盗物品是无|组织机构是无|物品价值是[人民币4920元]|作案时间是无|作案地点是无|被盗货币是无|作案工具是无|盗窃获利是无	0 1 0 0 1 0 0 0 0 0
1.2016年2月10日上午，被告人张某至濉溪县**镇**街，通过翻墙、撬门方式进入被害人卜某某处卧室，盗窃现金1500元。	被害人是[卜某某]|被告人是[张某]|被盗物品是无|组织机构是无|物品价值是无|作案时间是[2016年2月10日上午]|作案地点是[濉溪县**镇**街]|被盗货币是[现金1500元]|作案工具是无|盗窃获利是无	1 1 0 0 0 1 1 1 0 0
2.2016年5月中旬的一天凌晨，被告人张某至濉溪县**镇**村，通过翻墙方式进入被害人辛某某家中卧室，盗窃黄金项链一条、黄金戒指一枚、黄金手链一条、黄金吊坠三条，后经鉴定价值计18924元。	被害人是[辛某某]|被告人是[张某]|被盗物品是[黄金戒指一枚][黄金手链一条][黄金项链一条][黄金吊坠三条]|组织机构是无|物品价值是[18924元]|作案时间是[2016年5月中旬的一天凌晨]|作案地点是[濉溪县**镇**村]|被盗货币是无|作案工具是无|盗窃获利是无	1 1 1 0 1 1 1 0 0 0
3.2015年的一天傍晚，被告人张某至濉溪县濉溪经济开发区**庄，采取溜门方式进入被害人闵某某家中，将其停放于家中过底的佰氏康牌电动三轮车盗走，后经鉴定价值2716元。	被害人是[闵某某]|被告人是[张某]|被盗物品是[佰氏康牌电动三轮车]|组织机构是无|物品价值是[2716元]|作案时间是[2015年的一天傍晚]|作案地点是[濉溪县濉溪经济开发区**庄]|被盗货币是无|作案工具是无|盗窃获利是无	1 1 1 0 1 1 1 0 0 0
4.2016年的一天中午，被告人张某至濉溪县**镇**村，采取溜门方式进入被害人侯某某家中卧室，盗窃现金900元。	被害人是[侯某某]|被告人是[张某]|被盗物品是无|组织机构是无|物品价值是无|作案时间是[2016年的一天中午]|作案地点是[濉溪县**镇**村]|被盗货币是[现金900元]|作案工具是无|盗窃获利是无	1 1 0 0 0 1 1 1 0 0
5.2017年12月份的一天晚上，被告人张某至濉溪县濉溪经济开发区**庄，通过溜门方式进入被害人杜某某租赁房内，将其停放在院内的自行车一辆盗走。	被害人是[杜某某]|被告人是[张某]|被盗物品是[自行车一辆]|组织机构是无|物品价值是无|作案时间是[2017年12月份的一天晚上]|作案地点是[濉溪县濉溪经济开发区**庄]|被盗货币是无|作案工具是无|盗窃获利是无	1 1 1 0 0 1 1 0 0 0
6.2017年10月3日凌晨，被告人张某至宿州市第三人民医院三楼病房34床，将被害人朱某某一部苹果7手机盗走，后经鉴定价值5488元。	被害人是[朱某某]|被告人是[张某]|被盗物品是[一部苹果7手机]|组织机构是无|物品价值是[5488元]|作案时间是[2017年10月3日凌晨]|作案地点是[宿州市第三人民医院三楼病房34床]|被盗货币是无|作案工具是无|盗窃获利是无	1 1 1 0 1 1 1 0 0 0
1.2016年10月24日，被告人刘某某、翟某甲驾车至河北省张家口市万全区膳房堡乡窑儿沟村。	被害人是无|被告人是[刘某某][翟某甲]|被盗物品是无|组织机构是无|物品价值是无|作案时间是[2016年10月24日]|作案地点是[河北省张家口市万全区膳房堡乡窑儿沟村]|被盗货币是无|作案工具是无|盗窃获利是无	0 1 0 0 0 1 1 0 0 0
翟某甲在外等待，刘某某翻墙进入武某某家，入户盗窃现金2000元及农保卡2张；	被害人是[武某某]|被告人是[刘某某][翟某甲]|被盗物品是[农保卡2张]|组织机构是无|物品价值是无|作案时间是无|作案地点是[武某某家]|被盗货币是[现金2000元]|作案工具是无|盗窃获利是无	1 1 1 0 0 0 1 1 0 0
刘某某在外等待，翟某甲翻墙进入黄某某家，入户盗窃现金480元及农保卡2张。	被害人是无|被告人是[刘某某][翟某甲]|被盗物品是[农保卡2张]|组织机构是无|物品价值是无|作案时间是无|作案地点是[黄某某家]|被盗货币是[现金480元]|作案工具是无|盗窃获利是无	0 1 1 0 0 0 1 1 0 0
二被告人继续驾车至张家口市万全区高庙堡乡兵民村。	被害人是无|被告人是无|被盗物品是无|组织机构是无|物品价值是无|作案时间是无|作案地点是[张家口市万全区高庙堡乡兵民村]|被盗货币是无|作案工具是[车]|盗窃获利是无	0 0 0 0 0 0 1 0 1 0
翟某甲在外等待，刘某某翻墙进入郭某某家，入户盗窃现金300元。	被害人是[郭某某]|被告人是[刘某某][翟某甲]|被盗物品是无|组织机构是无|物品价值是无|作案时间是无|作案地点是[郭某某家]|被盗货币是[现金300元]|作案工具是无|盗窃获利是无	1 1 0 0 0 0 1 1 0 0
刘某某翻墙进入祁某某家，用随身携带的改锥撬开屋门，入户未盗得财物。	被害人是[祁某某]|被告人是[刘某某]|被盗物品是无|组织机构是无|物品价值是无|作案时间是无|作案地点是[祁某某家]|被盗货币是无|作案工具是[改锥]|盗窃获利是无	1 1 0 0 0 0 1 0 1 0
二被告人继续驾车至张家口市万全区安家堡乡贾贤庄村。	被害人是无|被告人是无|被盗物品是无|组织机构是无|物品价值是无|作案时间是无|作案地点是[张家口市万全区安家堡乡贾贤庄村]|被盗货币是无|作案工具是[车]|盗窃获利是无	0 0 0 0 0 0 1 0 1 0
后刘某某持盗窃的银行卡于2016年11月14日在张北县馒头营农村信用社ATM机取款1100元。	被害人是无|被告人是[刘某某]|被盗物品是[银行卡]|组织机构是无|物品价值是[1100元]|作案时间是[2016年11月14日]|作案地点是[张北县馒头营农村信用社ATM机]|被盗货币是无|作案工具是无|盗窃获利是无	0 1 1 0 1 1 1 0 0 0
综上，被告人刘某某、翟某甲共入户盗窃六户，刘某某盗窃财物共计6880元，翟某甲盗窃财物共计5780元。	被害人是无|被告人是[刘某某][翟某甲]|被盗物品是无|组织机构是无|物品价值是无|作案时间是无|作案地点是无|被盗货币是无|作案工具是无|盗窃获利是[6880元][5780元]	0 1 0 0 0 0 0 0 0 1
2018年4月至6月期间，被告人何斌先后在乐至县天池镇、佛星镇、石佛镇等盗割中国铁塔股份有限公司资阳市分公司所有的由四川省那科通信有限责任公司负责维护的通讯基站的电源线或地排线等铜芯电缆线。	被害人是无|被告人是[何斌]|被盗物品是[电源线][地排线][铜芯电缆线]|组织机构是无|物品价值是无|作案时间是[2018年4月至6月期间]|作案地点是[乐至县天池镇][佛星镇][石佛镇]|被盗货币是无|作案工具是无|盗窃获利是无	0 1 1 0 0 1 1 0 0 0
具体事实如下：1.2018年4月底或5月初的一天，被告人何斌在乐至县天池镇仙鹤观村2组盗割“乐至新政府后山”基站的地排线4米；	被害人是无|被告人是[何斌]|被盗物品是[地排线4米]|组织机构是无|物品价值是无|作案时间是[2018年4月底或5月初的一天]|作案地点是[乐至县天池镇仙鹤观村2组]|被盗货币是无|作案工具是无|盗窃获利是无	0 1 1 0 0 1 1 0 0 0
2.2018年5月上旬的一天，被告人何斌在乐至县佛星镇龙口村7组盗割“乐至-牌楼”基站的电源线7.2米；	被害人是无|被告人是[何斌]|被盗物品是[电源线7.2米]|组织机构是无|物品价值是无|作案时间是[2018年5月上旬的一天]|作案地点是[“乐至-牌楼”基站][乐至县佛星镇龙口村7组]|被盗货币是无|作案工具是无|盗窃获利是无	0 1 1 0 0 1 1 0 0 0
5.2018年6月中旬的一天，被告人何斌在乐至县石佛镇玉头沟村3组盗割“何家坝-3”基站的地排线8米；	被害人是无|被告人是[何斌]|被盗物品是[地排线8米]|组织机构是无|物品价值是无|作案时间是[2018年6月中旬的一天]|作案地点是[“何家坝-3”基站][乐至县石佛镇玉头沟村3组]|被盗货币是无|作案工具是无|盗窃获利是无	0 1 1 0 0 1 1 0 0 0
6.2018年6月20日及其前后的一天，被告人何斌先后两次在乐至县天池镇319国道仙鹤大道段盗割“乐至体育广场”基站的电源线共10米；	被害人是无|被告人是[何斌]|被盗物品是[电源线共10米]|组织机构是无|物品价值是无|作案时间是[2018年6月20日及其前后的一天]|作案地点是[“乐至体育广场”基站][乐至县天池镇319国道仙鹤大道段]|被盗货币是无|作案工具是无|盗窃获利是无	0 1 1 0 0 1 1 0 0 0
8.2018年6月29日，被告人何斌在乐至县蟠龙镇石匣寺村6组盗割“乐至蟠龙”基站的电源线6米；	被害人是无|被告人是[何斌]|被盗物品是[电源线6米]|组织机构是无|物品价值是无|作案时间是[2018年6月29日]|作案地点是[乐至县蟠龙镇石匣寺村6组][“乐至蟠龙”基站]|被盗货币是无|作案工具是无|盗窃获利是无	0 1 1 0 0 1 1 0 0 0
9.2018年6月底的一天，被告人何斌在乐至县石佛镇保安喻家寨村5组盗割“乐至保安”基站的地排线6米。	被害人是无|被告人是[何斌]|被盗物品是[地排线6米]|组织机构是无|物品价值是无|作案时间是[2018年6月底的一天]|作案地点是[“乐至保安”基站][乐至县石佛镇保安喻家寨村5组]|被盗货币是无|作案工具是无|盗窃获利是无	0 1 1 0 0 1 1 0 0 0
被告人何斌到案后如实供述上述事实，其随身携带的钢丝钳等作案工具被依法扣押。	被害人是无|被告人是[何斌]|被盗物品是无|组织机构是无|物品价值是无|作案时间是无|作案地点是无|被盗货币是无|作案工具是[钢丝钳]|盗窃获利是无	0 1 0 0 0 0 0 0 1 0
1、2018年5月12日10时许，被告人韦某某路过南宁市武鸣区**镇**街**园门口时，发现梁某某停放在该处的一辆黑色凌肯牌二轮摩托车未锁大锁，便产生盗车念头，于是用随身携带的一把自制钥匙打开该车的电门锁，启动车辆后将车盗走，随后将车辆藏匿在武鸣区城厢镇210国道红岭路段**钢材店对面路边的草丛里。	被害人是[梁某某]|被告人是[韦某某]|被盗物品是[一辆黑色凌肯牌二轮摩托车][车][车辆]|组织机构是无|物品价值是无|作案时间是[南宁市武鸣区**镇**街**园门口时][2018年5月12日10时许]|作案地点是无|被盗货币是无|作案工具是无|盗窃获利是无	1 1 1 0 0 1 0 0 0 0
2、2018年5月12日23时许，韦某某在武鸣区**镇**街**号**门处，发现毛某某停放在该处的一辆黑色珠峰牌女式二轮摩托车未锁大锁，于是采用相同方式，将毛某某的摩托车盗走，随后将车藏匿在武鸣区**镇**社区**号房内。	被害人是[毛某某]|被告人是[韦某某]|被盗物品是[一辆黑色珠峰牌女式二轮摩托车][毛某某的摩托车]|组织机构是无|物品价值是无|作案时间是[2018年5月12日23时许]|作案地点是[武鸣区**镇**街**号**门处]|被盗货币是无|作案工具是无|盗窃获利是无	1 1 1 0 0 1 1 0 0 0
次日，韦某某将所盗车辆以600元价格出售给“某某”。	被害人是无|被告人是[韦某某][“某某”]|被盗物品是[所盗车辆]|组织机构是无|物品价值是无|作案时间是无|作案地点是无|被盗货币是无|作案工具是无|盗窃获利是[600元]	0 1 1 0 0 0 0 0 0 1
经鉴定，毛某某被盗的摩托车价值人民币3432元。	被害人是[毛某某]|被告人是无|被盗物品是[摩托车]|组织机构是无|物品价值是[人民币3432元]|作案时间是无|作案地点是无|被盗货币是无|作案工具是无|盗窃获利是无	1 0 1 0 1 0 0 0 0 0
3、2018年5月23日凌晨，韦某某路过武鸣区城厢镇和平市场活禽行前停车处时，发现邓某某停放在该处的一辆红黑色豪爵牌女式二轮摩托车未锁大锁，于是采用相同方式盗走邓某某的摩托车，随后将车藏匿在武鸣区**镇**社区**号房内。	被害人是[邓某某]|被告人是[韦某某]|被盗物品是[一辆红黑色豪爵牌女式二轮摩托车][邓某某的摩托车]|组织机构是无|物品价值是无|作案时间是[2018年5月23日凌晨]|作案地点是[武鸣区城厢镇和平市场活禽行前停车处时]|被盗货币是无|作案工具是无|盗窃获利是无	1 1 1 0 0 1 1 0 0 0
次日，韦某某将所盗车辆以600元价格出售给“某某”。	被害人是无|被告人是[韦某某][“某某”]|被盗物品是[所盗车辆]|组织机构是无|物品价值是无|作案时间是无|作案地点是无|被盗货币是无|作案工具是无|盗窃获利是[600元]	0 1 1 0 0 0 0 0 0 1
经鉴定，邓某某被盗的摩托车价值人民币3287元。	被害人是[邓某某]|被告人是无|被盗物品是[摩托车]|组织机构是无|物品价值是[人民币3287元]|作案时间是无|作案地点是无|被盗货币是无|作案工具是无|盗窃获利是无	1 0 1 0 1 0 0 0 0 0
2018年5月份，被告人任某某翻入天水市麦积区成纪生物制药有限公司，先进入该公司食堂（阳光公寓一楼）偷吃东西，后又翻入该公司别墅区101房间，在101房间连续住宿3天，离开时盗窃一串带吊坠的白菩提挂件，经天水市麦积区价格认定中心认定：菩提挂件的认定价格为260元；	被害人是无|被告人是[任某某]|被盗物品是[菩提挂件][一串带吊坠的白菩提挂件]|组织机构是[天水市麦积区价格认定中心]|物品价值是[260元]|作案时间是[2018年5月份]|作案地点是[天水市麦积区成纪生物制药有限公司][该公司别墅区101房间][该公司食堂（阳光公寓一楼）][101房间]|被盗货币是无|作案工具是无|盗窃获利是无	0 1 1 1 1 1 1 0 0 0
后又翻入别墅区201房间盗窃现金104元；	被害人是无|被告人是无|被盗物品是无|组织机构是无|物品价值是无|作案时间是无|作案地点是[别墅区201房间]|被盗货币是[现金104元]|作案工具是无|盗窃获利是无	0 0 0 0 0 0 1 1 0 0
之后又爬进别墅区202房间的窗口盗窃一部价值2400元的黑色锤子手机（因该手机目前无售价，故麦积区价格认定中心作出不予受理的通知），后将盗窃的手机以50元的价格卖给他人，所卖钱款和盗窃的104元现金全部挥霍。	被害人是无|被告人是无|被盗物品是[黑色锤子手机][手机]|组织机构是[麦积区价格认定中心]|物品价值是[2400元]|作案时间是无|作案地点是[别墅区202房间]|被盗货币是[104元现金]|作案工具是无|盗窃获利是[50元]	0 0 1 1 1 0 1 1 0 1
2018年6月份，被告人任某某再次翻入成纪生物制药有限公司，先进入该公司食堂（阳光公寓一楼）偷吃东西，后又上到阳光公寓五楼，进入504房间盗窃现金520元和两张外币（两张都是港币，一张为100面额，一张为20面额），后因被告人任某某不认识外币，遂将外币扔掉，盗窃的520元现金全部挥霍。	被害人是无|被告人是[任某某]|被盗物品是无|组织机构是无|物品价值是无|作案时间是[2018年6月份]|作案地点是[504房间][阳光公寓五楼][成纪生物制药有限公司][该公司食堂（阳光公寓一楼）]|被盗货币是[520元现金][现金520元][港币][两张外币]|作案工具是无|盗窃获利是无	0 1 0 0 0 1 1 1 0 0
经鉴定:现场提取的可疑手印为被告人任某某左手拇指所留。	被害人是无|被告人是[任某某]|被盗物品是无|组织机构是无|物品价值是无|作案时间是无|作案地点是无|被盗货币是无|作案工具是无|盗窃获利是无	0 1 0 0 0 0 0 0 0 0
经比对，送检的被告人任某某血样中检出的DNA与“现场提取的蒙牛牌纯牛奶盒吸管”上检出的DNA在D8S1179等15个基因座基因型相同，其似然率为1.99*1019。	被害人是无|被告人是[任某某]|被盗物品是无|组织机构是无|物品价值是无|作案时间是无|作案地点是无|被盗货币是无|作案工具是无|盗窃获利是无	0 1 0 0 0 0 0 0 0 0
2018年7月20日被告人任某某在天水市麦积区隆昌路被归案。	被害人是无|被告人是[任某某]|被盗物品是无|组织机构是无|物品价值是无|作案时间是[2018年7月20日]|作案地点是无|被盗货币是无|作案工具是无|盗窃获利是无	0 1 0 0 0 1 0 0 0 0
现该手机已被保定市清苑区公安局扣押并返还被害人张某甲。	被害人是[张某甲]|被告人是无|被盗物品是[该手机]|组织机构是[保定市清苑区公安局]|物品价值是无|作案时间是无|作案地点是无|被盗货币是无|作案工具是无|盗窃获利是无	1 0 1 1 0 0 0 0 0 0
认定上述事实的证据如下：1.书证：保定市清苑区公安局受案登记表、接受证据材料清单、发还物品清单、张某甲被盗手机照片2张、调取证据通知书及清单、经过；	被害人是[张某甲]|被告人是无|被盗物品是[张某甲被盗手机]|组织机构是无|物品价值是无|作案时间是无|作案地点是无|被盗货币是无|作案工具是无|盗窃获利是无	1 0 1 0 0 0 0 0 0 0
安某某出具的证明；	被害人是无|被告人是无|被盗物品是无|组织机构是无|物品价值是无|作案时间是无|作案地点是无|被盗货币是无|作案工具是无|盗窃获利是无	0 0 0 0 0 0 0 0 0 0
芮城县公安局户籍证明；	被害人是无|被告人是无|被盗物品是无|组织机构是无|物品价值是无|作案时间是无|作案地点是无|被盗货币是无|作案工具是无|盗窃获利是无	0 0 0 0 0 0 0 0 0 0
2、证人安某某、薛某某的证言；	被害人是无|被告人是无|被盗物品是无|组织机构是无|物品价值是无|作案时间是无|作案地点是无|被盗货币是无|作案工具是无|盗窃获利是无	0 0 0 0 0 0 0 0 0 0
3、被害人张某甲的陈述；	被害人是[张某甲]|被告人是无|被盗物品是无|组织机构是无|物品价值是无|作案时间是无|作案地点是无|被盗货币是无|作案工具是无|盗窃获利是无	1 0 0 0 0 0 0 0 0 0
4、被告人陈某某的供述和辩解；	被害人是无|被告人是[陈某某]|被盗物品是无|组织机构是无|物品价值是无|作案时间是无|作案地点是无|被盗货币是无|作案工具是无|盗窃获利是无	0 1 0 0 0 0 0 0 0 0
5、辨认笔录、辨认照片；	被害人是无|被告人是无|被盗物品是无|组织机构是无|物品价值是无|作案时间是无|作案地点是无|被盗货币是无|作案工具是无|盗窃获利是无	0 0 0 0 0 0 0 0 0 0
6、鉴定意见：清苑区发展改革局价格认定结论书；	被害人是无|被告人是无|被盗物品是无|组织机构是[清苑区发展改革局]|物品价值是无|作案时间是无|作案地点是无|被盗货币是无|作案工具是无|盗窃获利是无	0 0 0 1 0 0 0 0 0 0
7、陈某某盗窃手机监控录像；	被害人是无|被告人是[陈某某]|被盗物品是[手机]|组织机构是无|物品价值是无|作案时间是无|作案地点是无|被盗货币是无|作案工具是无|盗窃获利是无	0 1 1 0 0 0 0 0 0 0
认定上述事实的证据如下：1.书证：张某乙提交收据一张；	被害人是[张某乙]|被告人是无|被盗物品是无|组织机构是无|物品价值是无|作案时间是无|作案地点是无|被盗货币是无|作案工具是无|盗窃获利是无	1 0 0 0 0 0 0 0 0 0
保定市清苑区公安局扣押清单、发还清单；	被害人是无|被告人是无|被盗物品是无|组织机构是[保定市清苑区公安局]|物品价值是无|作案时间是无|作案地点是无|被盗货币是无|作案工具是无|盗窃获利是无	0 0 0 1 0 0 0 0 0 0
2、证人安某某的证言；	被害人是无|被告人是无|被盗物品是无|组织机构是无|物品价值是无|作案时间是无|作案地点是无|被盗货币是无|作案工具是无|盗窃获利是无	0 0 0 0 0 0 0 0 0 0
3、被害人张某乙的陈述；	被害人是[张某乙]|被告人是无|被盗物品是无|组织机构是无|物品价值是无|作案时间是无|作案地点是无|被盗货币是无|作案工具是无|盗窃获利是无	1 0 0 0 0 0 0 0 0 0
4、被告人陈某某的供述和辩解；	被害人是无|被告人是[陈某某]|被盗物品是无|组织机构是无|物品价值是无|作案时间是无|作案地点是无|被盗货币是无|作案工具是无|盗窃获利是无	0 1 0 0 0 0 0 0 0 0
5、辨认笔录、辨认照片；	被害人是无|被告人是无|被盗物品是无|组织机构是无|物品价值是无|作案时间是无|作案地点是无|被盗货币是无|作案工具是无|盗窃获利是无	0 0 0 0 0 0 0 0 0 0
1、2016年11月6日，被告人陶某某与古某甲（另案处理）、古某乙（另案处理）、杨某甲（在逃）、李某某（在逃）流窜至红河州开远市中和营镇舒城新寨，使用翻墙进入的方式将被害人杨某乙家一头黄牛盗走，经鉴定被盗黄牛价值人民币13000元。	被害人是[杨某乙]|被告人是[杨某甲][古某乙][李某某][陶某某][古某甲]|被盗物品是[一头黄牛][被盗黄牛]|组织机构是无|物品价值是[人民币13000元]|作案时间是[2016年11月6日]|作案地点是[杨某乙家][红河州开远市中和营镇舒城新寨]|被盗货币是无|作案工具是无|盗窃获利是无	1 1 1 0 1 1 1 0 0 0
2、2016年11月8日，被告人陶某某与古某甲、古某乙、李某某流窜至砚山县平远镇水城山脚村，使用撬门的方式将田某某家一头水牛盗走，经鉴定，田某某家被盗水牛价值为人民币13000元。	被害人是[田某某]|被告人是[古某甲][古某乙][李某某][陶某某]|被盗物品是[一头水牛][被盗水牛]|组织机构是无|物品价值是[人民币13000元]|作案时间是[2016年11月8日]|作案地点是[砚山县平远镇水城山脚村][田某某家]|被盗货币是无|作案工具是无|盗窃获利是无	1 1 1 0 1 1 1 0 0 0
3、2016年11月10日，被告人陶某某与古某甲、杨某甲、李某某、古某乙流窜至砚山县平远镇阿三龙村委会岔街村，使用撬门的方式进入杨某丙家中，将被害人杨某丙家一头黄牛盗走。	被害人是[杨某丙]|被告人是[杨某甲][古某乙][李某某][陶某某][古某甲]|被盗物品是[一头黄牛]|组织机构是无|物品价值是无|作案时间是[2016年11月10日]|作案地点是[杨某丙家][砚山县平远镇阿三龙村委会岔街村]|被盗货币是无|作案工具是无|盗窃获利是无	1 1 1 0 0 1 1 0 0 0
经鉴定，杨某丙家被盗耕牛价值人民币12000元。	被害人是[杨某丙]|被告人是无|被盗物品是[被盗耕牛]|组织机构是无|物品价值是[人民币12000元]|作案时间是无|作案地点是[杨某丙家]|被盗货币是无|作案工具是无|盗窃获利是无	1 0 1 0 1 0 1 0 0 0
5.2016年11月30日，被告人陶某某与杨某甲、侯某某、古某乙、古某甲流窜至平远镇阿三龙桥头村，将赵某某家一头黄牛盗走，经鉴定，赵某某家被盗新牛价值为13000元。	被害人是[赵某某]|被告人是[杨某甲][古某乙][陶某某][古某甲][侯某某]|被盗物品是[一头黄牛][被盗新牛]|组织机构是无|物品价值是[13000元]|作案时间是[2016年11月30日]|作案地点是[赵某某家][平远镇阿三龙桥头村]|被盗货币是无|作案工具是无|盗窃获利是无	1 1 1 0 1 1 1 0 0 0
2018年4月11日01时左右，被告人尼某某等人行至美姑县**乡街道时，被正在例行检查的美姑县公安局交警大队洪溪中队民警查获，马海某某、尼某某、吉由某某三人立即下车逃跑，尼某某被交警当场抓获。	被害人是无|被告人是[尼某某][马海某某][吉由某某]|被盗物品是无|组织机构是[美姑县公安局交警大队洪溪中队]|物品价值是无|作案时间是无|作案地点是[美姑县**乡街道]|被盗货币是无|作案工具是无|盗窃获利是无	0 1 0 1 0 0 1 0 0 0
2018年6月18日至7月31日间，被告人付小兵至南京市高淳区、溧水区、安徽省宣城市宣州区狸桥镇等地的办公楼，采用爬窗、撬门等手段，盗窃作案8起，窃得现金、烟酒等财物，款物合计价值人民币3042元。	被害人是无|被告人是[付小兵]|被盗物品是[烟酒]|组织机构是无|物品价值是[人民币3042元]|作案时间是[2018年6月18日至7月31日间]|作案地点是[南京市高淳区][安徽省宣城市宣州区狸桥镇等地的办公楼][溧水区]|被盗货币是[现金]|作案工具是无|盗窃获利是无	0 1 1 0 1 1 1 1 0 0
具体事实如下：1.2018年6月18日23时许，被告人付小兵至溧水区和凤镇农村道路管理办公室大楼，窃得黄南京香烟1条，价值人民币220元；	被害人是无|被告人是[付小兵]|被盗物品是[黄南京香烟1条]|组织机构是无|物品价值是[人民币220元]|作案时间是[2018年6月18日23时许]|作案地点是[溧水区和凤镇农村道路管理办公室大楼]|被盗货币是无|作案工具是无|盗窃获利是无	0 1 1 0 1 1 1 0 0 0
2.2018年7月7日23时许，被告人付某某至高淳区古柏镇卫棠村村委会办公室，窃得人民币60元；	被害人是无|被告人是[付某某]|被盗物品是无|组织机构是无|物品价值是无|作案时间是[2018年7月7日23时]|作案地点是[高淳区古柏镇卫棠村村委会办公室]|被盗货币是[人民币60元]|作案工具是无|盗窃获利是无	0 1 0 0 0 1 1 1 0 0
3.2018年7月11日23时许，被告人付某某至溧水区洪蓝镇天生桥村委会办公室，未窃得财物；	被害人是无|被告人是[付某某]|被盗物品是无|组织机构是无|物品价值是无|作案时间是[2018年7月11日23时许]|作案地点是[溧水区洪蓝镇天生桥村委会办公室]|被盗货币是无|作案工具是无|盗窃获利是无	0 1 0 0 0 1 1 0 0 0
4.2018年7月12日23时许，被告人付某某至安徽省宣城市宣州区狸桥镇宝塔村委会办公室，窃得硬中华香烟1包，价值人民币45元；	被害人是无|被告人是[付某某]|被盗物品是[硬中华香烟1包]|组织机构是无|物品价值是[人民币45元]|作案时间是[2018年7月12日23时许]|作案地点是[安徽省宣城市宣州区狸桥镇宝塔村委会办公室]|被盗货币是无|作案工具是无|盗窃获利是无	0 1 1 0 1 1 1 0 0 0
5.2018年7月22日23时许，被告人付某某至高淳区桠溪镇新塘村村委会办公室，窃得梦之蓝M3白酒2瓶，价值人民币786元；	被害人是无|被告人是[付某某]|被盗物品是[梦之蓝M3白酒2瓶]|组织机构是无|物品价值是[人民币786元]|作案时间是[2018年7月22日23时许]|作案地点是[高淳区桠溪镇新塘村村委会办公室]|被盗货币是无|作案工具是无|盗窃获利是无	0 1 1 0 1 1 1 0 0 0
6.2018年7月26日23时许，被告人付某某至高淳区东坝镇市场监督管理局办公室，窃得没收的五粮液假酒2瓶（价值不详）、黄金叶天叶香烟2包、软中华香烟2包、苏烟香烟3包，合计价值人民币406元；	被害人是无|被告人是[付某某]|被盗物品是[黄金叶天叶香烟2包][苏烟香烟3包][五粮液假酒2瓶][软中华香烟2包]|组织机构是无|物品价值是[人民币406元]|作案时间是[2018年7月26日23时许]|作案地点是[高淳区东坝镇市场监督管理局办公室]|被盗货币是无|作案工具是无|盗窃获利是无	0 1 1 0 1 1 1 0 0 0
7.2018年7月28日23时许，被告人付某某至高淳区桠溪镇财政所办公室，窃得七匹狼香烟5包、黄金叶天香香烟1包、软中华香烟2包、硬中华香烟1包，合计价值人民币325元；	被害人是无|被告人是[付某某]|被盗物品是[七匹狼香烟5包][硬中华香烟1包][黄金叶天香香烟1包][软中华香烟2包]|组织机构是无|物品价值是[人民币325元]|作案时间是[2018年7月28日23时许]|作案地点是[高淳区桠溪镇财政所办公室]|被盗货币是无|作案工具是无|盗窃获利是无	0 1 1 0 1 1 1 0 0 0
8.2018年7月31日23时许，被告人付某某至溧水区洪蓝镇无想寺村委会办公室，窃得现金人民币1200元。	被害人是无|被告人是[付某某]|被盗物品是无|组织机构是无|物品价值是无|作案时间是[2018年7月31日23时许]|作案地点是[溧水区洪蓝镇无想寺村委会办公室]|被盗货币是[现金人民币1200元]|作案工具是无|盗窃获利是无	0 1 0 0 0 1 1 1 0 0
2018年8月2日，被告人付小兵被归案。	被害人是无|被告人是[付小兵]|被盗物品是无|组织机构是无|物品价值是无|作案时间是无|作案地点是无|被盗货币是无|作案工具是无|盗窃获利是无	0 1 0 0 0 0 0 0 0 0
1、2018年5月3日18时许，被告人张某某到福鼎市**街道**大厦小区内，见被害人庄某某停放在该处的白色芭玛牌电动车未上锁，便乘机将该电动车盗走。	被害人是[庄某某]|被告人是[张某某]|被盗物品是[电动车][白色芭玛牌电动车]|组织机构是无|物品价值是无|作案时间是[2018年5月3日18时许]|作案地点是[福鼎市**街道**大厦小区内]|被盗货币是无|作案工具是无|盗窃获利是无	1 1 1 0 0 1 1 0 0 0
后将车辆卖给福鼎市**南路**号的“**二手车行”，得款人民币500元（币种下同）。	被害人是无|被告人是无|被盗物品是[车辆]|组织机构是无|物品价值是无|作案时间是无|作案地点是无|被盗货币是无|作案工具是无|盗窃获利是[人民币500元]	0 0 1 0 0 0 0 0 0 1
经福鼎市价格认证中心鉴定，被盗车辆价值1978元。	被害人是无|被告人是无|被盗物品是[被盗车辆]|组织机构是[福鼎市价格认证中心]|物品价值是[1978元]|作案时间是无|作案地点是无|被盗货币是无|作案工具是无|盗窃获利是无	0 0 1 1 1 0 0 0 0 0
2、2018年5月14日13时许，被告人张某某到福鼎市**街道**村小区**栋**梯楼下，见被害人胡某某停放在该处车牌号FD****黑色安琪儿牌电动车未上锁，便乘机将该电动车盗走。	被害人是[胡某某]|被告人是[张某某]|被盗物品是[FD****黑色安琪儿牌电动车][电动车]|组织机构是无|物品价值是无|作案时间是[2018年5月14日13时许]|作案地点是[福鼎市**街道**村小区**栋**梯楼下]|被盗货币是无|作案工具是无|盗窃获利是无	1 1 1 0 0 1 1 0 0 0
后将车辆卖给福鼎市**南路**号“**维修电气焊店”，得款600元。	被害人是无|被告人是无|被盗物品是[车辆]|组织机构是无|物品价值是无|作案时间是无|作案地点是无|被盗货币是无|作案工具是无|盗窃获利是[600元]	0 0 1 0 0 0 0 0 0 1
经福鼎市价格认证中心鉴定，被盗车辆价值2261元。	被害人是无|被告人是无|被盗物品是无|组织机构是[福鼎市价格认证中心]|物品价值是[2261元]|作案时间是无|作案地点是无|被盗货币是无|作案工具是无|盗窃获利是无	0 0 0 1 1 0 0 0 0 0
案发后，被告人张某某于2018年7月30日16时许在福鼎市镇**村**路**巷**号**栋**梯**室家中被公安人员归案，上述两部被盗电动车已追回并归还被害人。	被害人是无|被告人是[张某某]|被盗物品是[被盗电动车]|组织机构是无|物品价值是无|作案时间是[2018年7月30日16时许]|作案地点是[福鼎市镇**村**路**巷**号**栋**梯**室家中]|被盗货币是无|作案工具是无|盗窃获利是无	0 1 1 0 0 1 1 0 0 0
张敏捷家属于2018年8月1日向公安机关代为退出违法所得1100元。	被害人是无|被告人是无|被盗物品是无|组织机构是[公安机关]|物品价值是无|作案时间是[2018年8月1日]|作案地点是无|被盗货币是无|作案工具是无|盗窃获利是[1100元]	0 0 0 1 0 1 0 0 0 1
2018年6月下旬至7月上旬，被告人程某某或单独或伙同汪某某（另案处理）骑电瓶车来到屯溪“泰丰烟酒店”、“日鑫烟酒店”、“宏丰烟酒店”、“一红商贸店”、“为民商贸店”、“三华烟酒店”、“宁宁超市”、“仁和超市”、“忠海便利店”、“叶茂商店”等10处地方，程某某向店主称购买香烟，在拿到香烟后，用手机对着柜台上的微信支付二维码假装扫码付钱（其微信中并没有钱），边操作边往电瓶车边走，然后在没有付钱的情况下趁店主不注意骑上或坐上电瓶车快速逃离现场。	被害人是无|被告人是[汪某某][程某某]|被盗物品是无|组织机构是无|物品价值是无|作案时间是[2018年6月下旬至7月上旬]|作案地点是[“忠海便利店”][屯溪“泰丰烟酒店][“宏丰烟酒店”][“三华烟酒店”][“仁和超市”][“宁宁超市”][“日鑫烟酒店”][“叶茂商店”][“一红商贸店”][“为民商贸店”]|被盗货币是无|作案工具是[电瓶车]|盗窃获利是无	0 1 0 0 0 1 1 0 1 0
该十次作案中有三次（“日鑫烟酒店”、“仁和超市”、“叶茂商店”）系汪某某骑电瓶车在店外等候，程某某得手后由汪某某带其逃离现场，有七次系程某某单独作案。	被害人是无|被告人是[汪某某][程某某]|被盗物品是无|组织机构是无|物品价值是无|作案时间是无|作案地点是[“仁和超市”][“日鑫烟酒店”][“叶茂商店”]|被盗货币是无|作案工具是[电瓶车]|盗窃获利是无	0 1 0 0 0 0 1 0 1 0
2018年6月下旬的一天，被告人程某某骑电瓶车来到“小山东商贸行”（洋河蓝色经典），趁店主罗某某上楼拿烟的时候，将其一楼店内的六包硬中华香烟盗走。	被害人是[罗某某]|被告人是[程某某]|被盗物品是[六包硬中华香烟]|组织机构是无|物品价值是无|作案时间是[2018年6月下旬的一天]|作案地点是[“小山东商贸行”（洋河蓝色经典）]|被盗货币是无|作案工具是[电瓶车]|盗窃获利是无	1 1 1 0 0 1 1 0 1 0
另查明，被告人程某某盗窃所得的香烟被其和汪某某二人抽掉或拿去卖钱，其盗窃的香烟价值总计为人民币4180元。	被害人是无|被告人是[汪某某][程某某]|被盗物品是[香烟]|组织机构是无|物品价值是[人民币4180元]|作案时间是无|作案地点是无|被盗货币是无|作案工具是无|盗窃获利是无	0 1 1 0 1 0 0 0 0 0
案发后，程某某的叔叔代其赔偿了各被害人的损失共计2800元。	被害人是无|被告人是[程某某]|被盗物品是无|组织机构是无|物品价值是无|作案时间是无|作案地点是无|被盗货币是无|作案工具是无|盗窃获利是[2800元]	0 1 0 0 0 0 0 0 0 1
上述3.5万元中被告人廖某志分得1.5万元，廖某才分得1万元，喻某忠分得1万元。	被害人是无|被告人是[廖某志][喻某忠][廖某]|被盗物品是无|组织机构是无|物品价值是无|作案时间是无|作案地点是无|被盗货币是[3.5万元]|作案工具是无|盗窃获利是[1万元][1.5万元]	0 1 0 0 0 0 0 1 0 1
2018年4月期间，被告人张某某在黄石市黄石港区实施盗窃作案四起，盗得财物共计9652元，具体犯罪事实如下：1、2018年4月13日凌晨3时许，被告人张某某在黄石市黄石**店，盗窃软包中华香烟8包、黄鹤楼软珍品香烟16包、黄鹤楼硬珍品香烟3条、黄鹤楼软红香烟2条、黄鹤楼硬红香烟1条、利群香烟1条以及现金人民币480元。	被害人是无|被告人是[张某某]|被盗物品是[黄鹤楼硬红香烟1条][黄鹤楼软红香烟2条][中华香烟8包][黄鹤楼硬珍品香烟3条][利群香烟1条][黄鹤楼软珍品香烟16包]|组织机构是无|物品价值是无|作案时间是[2018年4月期间][2018年4月13日凌晨3时许]|作案地点是[黄石市黄石**店][黄石市黄石港区]|被盗货币是[9652元][现金人民币480元]|作案工具是无|盗窃获利是无	0 1 1 0 0 1 1 1 0 0
经鉴定，被盗香烟共计价值人民币3540元。	被害人是无|被告人是无|被盗物品是[被盗香烟]|组织机构是无|物品价值是[人民币3540元]|作案时间是无|作案地点是无|被盗货币是无|作案工具是无|盗窃获利是无	0 0 1 0 1 0 0 0 0 0
2、2018年4月27日凌晨1时许，被告人张某某在黄石市黄石港区**号**店，盗窃黄鹤楼硬红香烟3条、黄鹤楼软红香烟2条、黄鹤楼软蓝香烟5条、黄鹤楼硬珍香烟1条、黄鹤楼软珍香烟1条。	被害人是无|被告人是[张某某]|被盗物品是[黄鹤楼硬珍香烟1条][黄鹤楼软蓝香烟5条][黄鹤楼软红香烟2条][黄鹤楼硬红香烟3条][黄鹤楼软珍香烟1条]|组织机构是无|物品价值是无|作案时间是[2018年4月27日凌晨1时许]|作案地点是[黄石市黄石港区**号**店]|被盗货币是无|作案工具是无|盗窃获利是无	0 1 1 0 0 1 1 0 0 0
作案后，张某某将香烟卖给**超市的祝某某。	被害人是无|被告人是[张某某]|被盗物品是[香烟]|组织机构是无|物品价值是无|作案时间是无|作案地点是无|被盗货币是无|作案工具是无|盗窃获利是无	0 1 1 0 0 0 0 0 0 0
案发后，被盗香烟被追回并发还给被害人宋某某。	被害人是[宋某某]|被告人是无|被盗物品是[被盗香烟]|组织机构是无|物品价值是无|作案时间是无|作案地点是无|被盗货币是无|作案工具是无|盗窃获利是无	1 0 1 0 0 0 0 0 0 0
3、2018年4月27日凌晨3时许，被告人张某某在黄石市黄石港区**网吧，趁被害人陈某某治熟睡时盗窃其黑色OPPOR9手机一部。	被害人是[陈某某]|被告人是[张某某]|被盗物品是[黑色OPPOR9手机一部]|组织机构是无|物品价值是无|作案时间是[2018年4月27日凌晨3时许]|作案地点是[黄石市黄石港区**网吧]|被盗货币是无|作案工具是无|盗窃获利是无	1 1 1 0 0 1 1 0 0 0
经鉴定，被盗手机价值人民币2124元。	被害人是无|被告人是无|被盗物品是[被盗手机]|组织机构是无|物品价值是[人民币2124元]|作案时间是无|作案地点是无|被盗货币是无|作案工具是无|盗窃获利是无	0 0 1 0 1 0 0 0 0 0
作案后，张某某将白酒卖给**超市的祝某某。	被害人是无|被告人是[张某某]|被盗物品是[白酒]|组织机构是无|物品价值是无|作案时间是无|作案地点是无|被盗货币是无|作案工具是无|盗窃获利是无	0 1 1 0 0 0 0 0 0 0
经查，被盗财物售价为人民币448元。	被害人是无|被告人是无|被盗物品是[被盗财物]|组织机构是无|物品价值是[人民币448元]|作案时间是无|作案地点是无|被盗货币是无|作案工具是无|盗窃获利是无	0 0 1 0 1 0 0 0 0 0
案发后，被盗的2瓶贵州老窖A30上品级白酒被追回并发还给被害人王某某。	被害人是[王某某]|被告人是无|被盗物品是[2瓶贵州老窖A30上品级白酒]|组织机构是无|物品价值是无|作案时间是无|作案地点是无|被盗货币是无|作案工具是无|盗窃获利是无	1 0 1 0 0 0 0 0 0 0
2014年7月14日，被告人姜某甲串通门卫被告人贺某某，由贺某某联系翻斗车和装载机，将通大煤业公司井下送出的废铁与煤矸石混合物装车，运至鄂温克旗**镇**小区**废品收购站，卖得赃款5400.00元，其中姜某甲分得3900.00元，贺某某分得700.00元，贺某某支付给滕某某、刘某某两人运费共800.00元。	被害人是无|被告人是[姜某甲][贺某某]|被盗物品是[煤矸石混合物][废铁]|组织机构是[通大煤业公司]|物品价值是无|作案时间是[2014年7月14日]|作案地点是[鄂温克旗**镇**小区**废品收购站]|被盗货币是无|作案工具是[装载机][翻斗车]|盗窃获利是[800.00元][3900.00元][5400.00元][700.00元]	0 1 1 1 0 1 1 0 1 1
贺某某分得赃款2000.00元，姜某甲与金某某每人分得赃款2600.00元。	被害人是无|被告人是[姜某甲][贺某某][金某某]|被盗物品是无|组织机构是无|物品价值是无|作案时间是无|作案地点是无|被盗货币是无|作案工具是无|盗窃获利是[2000.00元][2600.00元]	0 1 0 0 0 0 0 0 0 1
经鉴定被盗废铁4500.00公斤，价格为7200.00元。	被害人是无|被告人是无|被盗物品是[被盗废铁4500.00公斤]|组织机构是无|物品价值是[7200.00元]|作案时间是无|作案地点是无|被盗货币是无|作案工具是无|盗窃获利是无	0 0 1 0 1 0 0 0 0 0
2015年6、7月份的一天夜间，被告人白某某到位于赤峰市宁城县**镇**村的卜某某家中，盗窃御井烧坊、八里罕老窖白酒各一箱、茅台王子酒一瓶。	被害人是[卜某某]|被告人是[白某某]|被盗物品是[茅台王子酒一瓶][御井烧坊][八里罕老窖白酒]|组织机构是无|物品价值是无|作案时间是[2015年6、7月份的一天夜间]|作案地点是[赤峰市宁城县**镇**村的卜某某家中]|被盗货币是无|作案工具是无|盗窃获利是无	1 1 1 0 0 1 1 0 0 0
销赃得款200余元被挥霍。	被害人是无|被告人是无|被盗物品是无|组织机构是无|物品价值是无|作案时间是无|作案地点是无|被盗货币是无|作案工具是无|盗窃获利是[200余元]	0 0 0 0 0 0 0 0 0 1
经凌源市价格认证中心认证：茅台王子酒价值人民币100元。	被害人是无|被告人是无|被盗物品是[茅台王子酒]|组织机构是[凌源市价格认证中心]|物品价值是[人民币100元]|作案时间是无|作案地点是无|被盗货币是无|作案工具是无|盗窃获利是无	0 0 1 1 1 0 0 0 0 0
2015年夏季的一天夜间，被告人白某某到建平县小塘镇水头村李某某家，盗窃人民币100元及水泵一台。	被害人是[李某某]|被告人是[白某某]|被盗物品是[水泵一台]|组织机构是无|物品价值是无|作案时间是[2015年夏季的一天夜间]|作案地点是[建平县小塘镇水头村李某某家]|被盗货币是[人民币100元]|作案工具是无|盗窃获利是无	1 1 1 0 0 1 1 1 0 0
2015年8月9日夜间，被告人白某某到赤峰市宁城县**镇**村海某某家，盗窃玉石二块、佛头一个。	被害人是[海某某]|被告人是[白某某]|被盗物品是[佛头一个][玉石二块]|组织机构是无|物品价值是无|作案时间是[2015年8月9日夜间]|作案地点是[赤峰市宁城县**镇**村海某某家]|被盗货币是无|作案工具是无|盗窃获利是无	1 1 1 0 0 1 1 0 0 0
2016年夏季的一天夜间，被告人白某某将裴某某放于自家经营的向博鲜肉副食品超市前的电动车盗走。	被害人是[裴某某]|被告人是[白某某]|被盗物品是[电动车]|组织机构是无|物品价值是无|作案时间是[2016年夏季的一天夜间]|作案地点是[自家经营的向博鲜肉副食品超市前]|被盗货币是无|作案工具是无|盗窃获利是无	1 1 1 0 0 1 1 0 0 0
后销赃得款200元被挥霍。	被害人是无|被告人是无|被盗物品是无|组织机构是无|物品价值是无|作案时间是无|作案地点是无|被盗货币是无|作案工具是无|盗窃获利是[200元]	0 0 0 0 0 0 0 0 0 1
2017年10月间，被告人白某某在凌源市城关镇马场村宏鹏蒸压空心砖厂内，盗窃电机一台、减速机三台、电缆线80米，销赃得款被挥霍。	被害人是无|被告人是[白某某]|被盗物品是[减速机三台][电缆线80米][电机一台]|组织机构是无|物品价值是无|作案时间是[2017年10月间]|作案地点是[凌源市城关镇马场村宏鹏蒸压空心砖厂]|被盗货币是无|作案工具是无|盗窃获利是无	0 1 1 0 0 1 1 0 0 0
1、2018年5月6日9时许被告人李某在杨陵万达电影院趁无人之际，盗走保洁员休息室内货架上被害人赵某某包内现金270元、魏某某包内现金140元，所盗现金已全部挥霍。	被害人是[赵某某]|被告人是[李某]|被盗物品是无|组织机构是无|物品价值是无|作案时间是[2018年5月6日9时许]|作案地点是[保洁员休息室内][杨陵万达电影院]|被盗货币是[现金270元][现金140元]|作案工具是无|盗窃获利是无	1 1 0 0 0 1 1 1 0 0
2、2018年5月11日10时许，被告人李某在杨陵银泰家具城顾家家居店趁不备，盗走店内衣帽架上被害人杨某某包内现金270元、张某某包内现金280元、帅某某包内现金890元、李某某包内现金240元，共计1680元，所盗现金已全部挥霍。	被害人是[杨某某]|被告人是[李某]|被盗物品是无|组织机构是无|物品价值是无|作案时间是[2018年5月11日10时许]|作案地点是[杨陵银泰家具城顾家家居店]|被盗货币是[1680元][现金240元][现金890元][现金280元][现金270元]|作案工具是无|盗窃获利是无	1 1 0 0 0 1 1 1 0 0
3、2018年5月11日15时许，被告人李某在杨陵银泰家具城二楼金帝昊斯家具店内趁被害人刘某去洗手间之机，盗走其放在店内衣柜中包内现金560元，所盗现金已全部挥霍。	被害人是[刘某]|被告人是[李某]|被盗物品是无|组织机构是无|物品价值是无|作案时间是[2018年5月11日15时许]|作案地点是[杨陵银泰家具城二楼金帝昊斯家具店内]|被盗货币是[现金560元]|作案工具是无|盗窃获利是无	1 1 0 0 0 1 1 1 0 0
4、2018年5月14日18时许，被告人李某在杨陵居然之家三楼金百利家具店，趁无人之机，盗走被害人吴某的苹果牌iPadair2便携式平板电脑（认定价格为人民币1633.00元）一部，后丢弃。	被害人是[吴某]|被告人是[李某]|被盗物品是[苹果牌iPadair2便携式平板电脑]|组织机构是无|物品价值是[人民币1633.00元]|作案时间是[2018年5月14日18时许]|作案地点是[杨陵居然之家三楼金百利家具店]|被盗货币是无|作案工具是无|盗窃获利是无	1 1 1 0 1 1 1 0 0 0
5、2018年5月18日10时许，被告人李某在杨陵区李台街道办徐西湾村如家家庭宾馆，趁宾馆负责人吴某某不备，盗走宾馆登记室桌子抽屉内现金200元，所盗现金已全部挥霍。	被害人是[吴某某]|被告人是[李某]|被盗物品是无|组织机构是无|物品价值是无|作案时间是[2018年5月18日10时许]|作案地点是[宾馆登记室][杨陵区李台街道办徐西湾村如家家庭宾馆]|被盗货币是[现金200元]|作案工具是无|盗窃获利是无	1 1 0 0 0 1 1 1 0 0
2016年11月至2017年1月间，被告人夏某某使用老虎钳、螺丝刀、打火机等作案工具剪线、接线，在庐江县庐城镇盗窃电瓶车6辆，涉案数额20628元。	被害人是无|被告人是[夏某某]|被盗物品是[电瓶车6辆]|组织机构是无|物品价值是[20628元]|作案时间是[2016年11月至2017年1月间]|作案地点是[庐江县庐城镇]|被盗货币是无|作案工具是[老虎钳][螺丝刀][打火机]|盗窃获利是无	0 1 1 0 1 1 1 0 1 0
分述如下：1、2016年11月29日23时至30日7时间，被告人夏某某盗走沈某某停放在军二西路77号4栋楼下的一辆速派奇牌电瓶车。	被害人是[沈某某]|被告人是[夏某某]|被盗物品是[一辆速派奇牌电瓶车]|组织机构是无|物品价值是无|作案时间是[2016年11月29日23时至30日7时间]|作案地点是[军二西路77号4栋楼下]|被盗货币是无|作案工具是无|盗窃获利是无	1 1 1 0 0 1 1 0 0 0
经鉴定，该车价值2920元。	被害人是无|被告人是无|被盗物品是[该车]|组织机构是无|物品价值是[2920元]|作案时间是无|作案地点是无|被盗货币是无|作案工具是无|盗窃获利是无	0 0 1 0 1 0 0 0 0 0
2、2017年1月19日18时至20日8时间，被告人夏某某盗走夏某某停放在中心城小区10栋楼下的一辆蓝色电动三轮车。	被害人是[夏某某]|被告人是[夏某某]|被盗物品是[一辆蓝色电动三轮车]|组织机构是无|物品价值是无|作案时间是[2017年1月19日18时至20日8时间]|作案地点是[中心城小区10栋楼下]|被盗货币是无|作案工具是无|盗窃获利是无	1 1 1 0 0 1 1 0 0 0
经鉴定，该车价值4636元。	被害人是无|被告人是无|被盗物品是[该车]|组织机构是无|物品价值是[4636元]|作案时间是无|作案地点是无|被盗货币是无|作案工具是无|盗窃获利是无	0 0 1 0 1 0 0 0 0 0
3、2017年1月22日19时至23日7时间，被告人夏某某盗走张某某停放在三里安置房西区（三里家园）小区内路边的一辆蓝色苏顶牌电动三轮车。	被害人是[张某某]|被告人是[夏某某]|被盗物品是[一辆蓝色苏顶牌电动三轮车]|组织机构是无|物品价值是无|作案时间是[2017年1月22日19时至23日7时间]|作案地点是[三里安置房西区（三里家园）小区内路边]|被盗货币是无|作案工具是无|盗窃获利是无	1 1 1 0 0 1 1 0 0 0
经鉴定，该车价值4256元。	被害人是无|被告人是无|被盗物品是[该车]|组织机构是无|物品价值是[4256元]|作案时间是无|作案地点是无|被盗货币是无|作案工具是无|盗窃获利是无	0 0 1 0 1 0 0 0 0 0
4、2017年1月25日凌晨1时许，被告人夏某某盗走宋某某停放在幸福世家小区6栋楼下的一辆蓝色速派奇牌电瓶车。	被害人是[宋某某]|被告人是[夏某某]|被盗物品是[一辆蓝色速派奇牌电瓶车]|组织机构是无|物品价值是无|作案时间是[2017年1月25日凌晨1时许]|作案地点是[幸福世家小区6栋楼下]|被盗货币是无|作案工具是无|盗窃获利是无	1 1 1 0 0 1 1 0 0 0
经鉴定，该车价值3191元。	被害人是无|被告人是无|被盗物品是[该车]|组织机构是无|物品价值是[3191元]|作案时间是无|作案地点是无|被盗货币是无|作案工具是无|盗窃获利是无	0 0 1 0 1 0 0 0 0 0
6、2017年1月25日2时至上午，被告人夏某某盗走乔某某停放在鲍井新村南门对面楼下的一辆黄色雅迪牌电瓶车。	被害人是[乔某某]|被告人是[夏某某]|被盗物品是[一辆黄色雅迪牌电瓶车]|组织机构是无|物品价值是无|作案时间是[2017年1月25日2时至上午]|作案地点是[鲍井新村南门对面楼下]|被盗货币是无|作案工具是无|盗窃获利是无	1 1 1 0 0 1 1 0 0 0
经鉴定，该车价值2240元。	被害人是无|被告人是无|被盗物品是[该车]|组织机构是无|物品价值是[2240元]|作案时间是无|作案地点是无|被盗货币是无|作案工具是无|盗窃获利是无	0 0 1 0 1 0 0 0 0 0
被告人夏某某归案后如实供述了自己的罪行。	被害人是无|被告人是[夏某某]|被盗物品是无|组织机构是无|物品价值是无|作案时间是无|作案地点是无|被盗货币是无|作案工具是无|盗窃获利是无	0 1 0 0 0 0 0 0 0 0
其在判决宣告以后，刑罚执行完毕以前，发现在判决宣告以前还有其他罪没有判决。	被害人是无|被告人是无|被盗物品是无|组织机构是无|物品价值是无|作案时间是无|作案地点是无|被盗货币是无|作案工具是无|盗窃获利是无	0 0 0 0 0 0 0 0 0 0
1.2017年11月1日9时许，于某某（已判决）组织，由金某某（已判决）、张某甲（已判决）、王某某（已判决）负责到海拉尔区火车站站前广场，以住宿为名、低价嫖娼为由，将被害人张某乙带到海拉尔区**小区**号楼**单元**室，由被告人李某某趁张某乙与卖淫女侯某某（已判决）发生性关系之机，盗取张某乙现金人民币2000元。	被害人是[张某乙]|被告人是[王某某][张某甲][于某某][李某某][侯某某][金某某]|被盗物品是无|组织机构是无|物品价值是无|作案时间是[2017年11月1日9时许]|作案地点是[海拉尔区火车站站前广场][海拉尔区**小区**号楼**单元**室]|被盗货币是[现金人民币2000元]|作案工具是无|盗窃获利是无	1 1 0 0 0 1 1 1 0 0
2.2017年11月1日12时许，于某某（已判决）组织，由金某某（已判决）、张某甲（已判决）、王某某（已判决）负责到海拉尔区火车站站前广场，以住宿为名、低价嫖娼为由，将被害人高某某带到海拉尔区**小区**号楼**单元**室，由被告人李某某趁高某某与卖淫女侯某某（已判决）发生性关系之机，盗取高某某现金人民币1200元。	被害人是[高某某]|被告人是[王某某][张某甲][于某某][李某某][侯某某][金某某]|被盗物品是无|组织机构是无|物品价值是无|作案时间是[2017年11月1日12时许]|作案地点是[海拉尔区火车站站前广场][海拉尔区**小区**号楼**单元**室]|被盗货币是[现金人民币1200元]|作案工具是无|盗窃获利是无	1 1 0 0 0 1 1 1 0 0
被告人李某某盗窃数额共计人民币3700元。	被害人是无|被告人是[李某某]|被盗物品是无|组织机构是无|物品价值是无|作案时间是无|作案地点是无|被盗货币是[人民币3700元]|作案工具是无|盗窃获利是无	0 1 0 0 0 0 0 1 0 0
被告人李某某于2018年8月8日到海拉尔公安分局刑警大队投案自首。	被害人是无|被告人是[李某某]|被盗物品是无|组织机构是[海拉尔公安分局]|物品价值是无|作案时间是无|作案地点是无|被盗货币是无|作案工具是无|盗窃获利是无	0 1 0 1 0 0 0 0 0 0
2017年8月至2018年7月2日期间，被告人叶某某先后3次，采用翻窗入室的手法进入无锡市滨湖区**园**号**室祝某某家中，窃得祝某某放置家中的现金人民币1120元、天梭（TISSOT）牌力洛克系列机械男表1块、诺基亚（Nokia）牌N1WiFi型号平板电脑1部、佳能牌IXUS220HS型号照相机1部，价值共计人民币2150元及笔记本电脑1台。	被害人是[祝某某]|被告人是[叶某某]|被盗物品是[天梭（TISSOT）牌力洛克系列机械男表1块][诺基亚（Nokia）牌N1WiFi型号平板电脑1部][佳能牌IXUS220HS型号照相机1部][笔记本电脑1台]|组织机构是无|物品价值是[人民币2150元]|作案时间是[2017年8月至2018年7月2日期间]|作案地点是[无锡市滨湖区**园**号**室祝某某家中]|被盗货币是[现金人民币1120元]|作案工具是无|盗窃获利是无	1 1 1 0 1 1 1 1 0 0
具体事实如下：1.2017年8月的一天下午，被告人叶某某采用翻窗入室的手法进入无锡市滨湖区**园**号**室，窃得祝某某放置家中的现金人民币200元、诺基亚（Nokia）牌N1WiFi型号平板电脑1部、佳能牌IXUS220HS型号照相机1部，价值共计人民币750元及笔记本电脑1台。	被害人是[祝某某]|被告人是[叶某某]|被盗物品是[佳能牌IXUS220HS型号照相机1部][诺基亚（Nokia）牌N1WiFi型号平板电脑1部][笔记本电脑1台]|组织机构是无|物品价值是[人民币750元]|作案时间是[2017年8月的一天下午]|作案地点是[无锡市滨湖区**园**号**室]|被盗货币是[现金人民币200元]|作案工具是无|盗窃获利是无	1 1 1 0 1 1 1 1 0 0
2.2017年9月14日上午，被告人叶某某采用上述手法再次进入无锡市滨湖区**园**号**室盗窃时，因被祝某某发现而逃离现场，未窃得财物。	被害人是[祝某某]|被告人是[叶某某]|被盗物品是无|组织机构是无|物品价值是无|作案时间是[2017年9月14日上午]|作案地点是[无锡市滨湖区**园**号**室]|被盗货币是无|作案工具是无|盗窃获利是无	1 1 0 0 0 1 1 0 0 0
归案后，被告人叶某某如实供述了上述犯罪事实。	被害人是无|被告人是[叶某某]|被盗物品是无|组织机构是无|物品价值是无|作案时间是无|作案地点是无|被盗货币是无|作案工具是无|盗窃获利是无	0 1 0 0 0 0 0 0 0 0
2015年6月10日至同月15日期间，被告人范某某租用被告人陈某某牌号为贵DT****的长安车，并由陈某某驾车搭载范应领先后到黔江区、武隆区，由陈某某将车停在公路边等候，范应领采取攀爬管道从窗户进入室内的方式实施盗窃，共窃得现金和手表等财物价值共计人民币（下同）5989.42元。	被害人是无|被告人是[范某某][范应领][陈某某]|被盗物品是[手表]|组织机构是无|物品价值是[人民币（下同）5989.42元]|作案时间是[2015年6月10日至同月15日期间]|作案地点是[黔江区][武隆区]|被盗货币是[现金]|作案工具是[牌号为贵DT****的长安车]|盗窃获利是无	0 1 1 0 1 1 1 1 1 0
2.2015年6月15日晚，被告人范某某和陈某某驾车到达武隆城区后，范应领进入武隆区**镇**小区**楼**号被害人邓某某家、**楼**号被害人王某某家、**镇**小区**号被害人肖某某家、**小区**号被害人冉某某家实施盗窃，窃得现金共计1500元、肖某某所有的OPPO-R8107手机一部。	被害人是[邓某某][王某某][冉某某][肖某某]|被告人是[范某某][范应领][陈某某]|被盗物品是[OPPO-R8107手机一部]|组织机构是无|物品价值是无|作案时间是[2015年6月15日晚]|作案地点是[武隆区**镇**小区**楼**号被害人邓某某家][**楼**号被害人王某某家][**小区**号被害人冉某某家][武隆城区][**镇**小区**号被害人肖某某家]|被盗货币是[1500元]|作案工具是无|盗窃获利是无	1 1 1 0 0 1 1 1 0 0
经鉴定，被盗手机价值2519.1元。	被害人是无|被告人是无|被盗物品是[被盗手机]|组织机构是无|物品价值是[2519.1元]|作案时间是无|作案地点是无|被盗货币是无|作案工具是无|盗窃获利是无	0 0 1 0 1 0 0 0 0 0
被告人陈某某于2015年7月15日被民警归案。	被害人是无|被告人是[陈某某]|被盗物品是无|组织机构是无|物品价值是无|作案时间是[2015年7月15日]|作案地点是无|被盗货币是无|作案工具是无|盗窃获利是无	0 1 0 0 0 1 0 0 0 0
被告人范应领于2018年3月15日主动到鹤山市公安局中山派出所投案。	被害人是无|被告人是[范应领]|被盗物品是无|组织机构是[鹤山市公安局中山派出所]|物品价值是无|作案时间是[2018年3月15日]|作案地点是无|被盗货币是无|作案工具是无|盗窃获利是无	0 1 0 1 0 1 0 0 0 0
1、2017年10月27日6时许，被告人李某某伙同“和尚”、“江西”（均身份不明）来到温州市鹿城区**大厦**工地内，秘密窃取工地仓库内电缆线铜芯三袋。	被害人是无|被告人是[“江西”][李某某][“和尚”]|被盗物品是[电缆线铜芯三袋]|组织机构是无|物品价值是无|作案时间是[2017年10月27日6时许]|作案地点是[工地仓库内][温州市鹿城区**大厦**工地内]|被盗货币是无|作案工具是无|盗窃获利是无	0 1 1 0 0 1 1 0 0 0
被告人李某某因本案于2017年10月27日被温州市公安局鹿城区分局处行政拘留十四日。	被害人是无|被告人是[李某某]|被盗物品是无|组织机构是[温州市公安局鹿城区分局处]|物品价值是无|作案时间是[2017年10月27日]|作案地点是无|被盗货币是无|作案工具是无|盗窃获利是无	0 1 0 1 0 1 0 0 0 0
被告人李某某于2018年6月6日被公安机关归案，后如实供述了上述事实。	被害人是无|被告人是[李某某]|被盗物品是无|组织机构是[公安机关]|物品价值是无|作案时间是无|作案地点是无|被盗货币是无|作案工具是无|盗窃获利是无	0 1 0 1 0 0 0 0 0 0
涉案电缆线均已起获。	被害人是无|被告人是无|被盗物品是[涉案电缆线]|组织机构是无|物品价值是无|作案时间是无|作案地点是无|被盗货币是无|作案工具是无|盗窃获利是无	0 0 1 0 0 0 0 0 0 0
1.2017年11月9日，被告人王某某窜至定远县**镇**广场**栋**单元楼梯口处，盗窃穆某某一辆速派奇速峰电瓶车。	被害人是[穆某某]|被告人是[王某某]|被盗物品是[一辆速派奇速峰电瓶车]|组织机构是无|物品价值是无|作案时间是[2017年11月9日]|作案地点是[定远县**镇**广场**栋**单元楼梯口处]|被盗货币是无|作案工具是无|盗窃获利是无	1 1 1 0 0 1 1 0 0 0
经鉴定，被盗电瓶车价值1960元。	被害人是无|被告人是无|被盗物品是[被盗电瓶车]|组织机构是无|物品价值是[1960元]|作案时间是无|作案地点是无|被盗货币是无|作案工具是无|盗窃获利是无	0 0 1 0 1 0 0 0 0 0
2.2017年11月9日，被告人王某某窜至定远县**镇**广场**街附近，盗窃张某某一辆五星钻豹佳鹰二代电瓶车。	被害人是[张某某]|被告人是[王某某]|被盗物品是[一辆五星钻豹佳鹰二代电瓶车]|组织机构是无|物品价值是无|作案时间是[2017年11月9日]|作案地点是[定远县**镇**广场**街附近]|被盗货币是无|作案工具是无|盗窃获利是无	1 1 1 0 0 1 1 0 0 0
经鉴定，被盗电瓶车价值2560元。	被害人是无|被告人是无|被盗物品是[被盗电瓶车]|组织机构是无|物品价值是[2560元]|作案时间是无|作案地点是无|被盗货币是无|作案工具是无|盗窃获利是无	0 0 1 0 1 0 0 0 0 0
3.2017年11月12日，被告人王某某窜至定远县**镇**时代**幢**单元楼梯口处，盗窃张某甲一辆绿源韵鹰MN2电瓶车。	被害人是[张某甲]|被告人是[王某某]|被盗物品是[一辆绿源韵鹰MN2电瓶车]|组织机构是无|物品价值是无|作案时间是[2017年11月12日]|作案地点是[定远县**镇**时代**幢**单元楼梯口]|被盗货币是无|作案工具是无|盗窃获利是无	1 1 1 0 0 1 1 0 0 0
经鉴定，被盗电瓶车价值1260元。	被害人是无|被告人是无|被盗物品是[被盗电瓶车]|组织机构是无|物品价值是[1260元]|作案时间是无|作案地点是无|被盗货币是无|作案工具是无|盗窃获利是无	0 0 1 0 1 0 0 0 0 0
4.2017年11月13日，被告人王某某窜至定远县**镇**社区卫生服务中心门口处，盗窃穆某甲一辆永乐阳光小龟王电瓶车。	被害人是[穆某甲]|被告人是[王某某]|被盗物品是[一辆永乐阳光小龟王电瓶车]|组织机构是无|物品价值是无|作案时间是[2017年11月13日]|作案地点是[定远县**镇**社区卫生服务中心门口处]|被盗货币是无|作案工具是无|盗窃获利是无	1 1 1 0 0 1 1 0 0 0
经鉴定，被盗电瓶车价值1540元。	被害人是无|被告人是无|被盗物品是[被盗电瓶车]|组织机构是无|物品价值是[1540元]|作案时间是无|作案地点是无|被盗货币是无|作案工具是无|盗窃获利是无	0 0 1 0 1 0 0 0 0 0
5.2017年11月13日，被告人王某某窜至定远县**镇**超市后**号门旁边楼梯口处，盗窃杨某某一辆一飞电瓶车。	被害人是[杨某某]|被告人是[王某某]|被盗物品是[一辆一飞电瓶车]|组织机构是无|物品价值是无|作案时间是[2017年11月13日]|作案地点是[定远县**镇**超市后**号门旁边楼梯口处]|被盗货币是无|作案工具是无|盗窃获利是无	1 1 1 0 0 1 1 0 0 0
经鉴定，被盗电瓶车价值1710元。	被害人是无|被告人是无|被盗物品是[被盗电瓶车]|组织机构是无|物品价值是[1710元]|作案时间是无|作案地点是无|被盗货币是无|作案工具是无|盗窃获利是无	0 0 1 0 1 0 0 0 0 0
6.2017年11月14日，被告人王某某窜至定远县**镇**小区**幢**单元楼梯口处，盗窃施某某一辆爱玛大迪欧电瓶车。	被害人是[施某某]|被告人是[王某某]|被盗物品是[一辆爱玛大迪欧电瓶车]|组织机构是无|物品价值是无|作案时间是[2017年11月14日]|作案地点是[定远县**镇**小区**幢**单元楼梯口处]|被盗货币是无|作案工具是无|盗窃获利是无	1 1 1 0 0 1 1 0 0 0
经鉴定，被盗电瓶车价值2185元。	被害人是无|被告人是无|被盗物品是[被盗电瓶车]|组织机构是无|物品价值是[2185元]|作案时间是无|作案地点是无|被盗货币是无|作案工具是无|盗窃获利是无	0 0 1 0 1 0 0 0 0 0
7.2017年11月14日，被告人王某某窜至定远县**镇**火锅店门口处，盗窃管某某一辆三羊迅鹰电瓶车。	被害人是[管某某]|被告人是[王某某]|被盗物品是[一辆三羊迅鹰电瓶车]|组织机构是无|物品价值是无|作案时间是[2017年11月14日]|作案地点是[定远县**镇**火锅店门口处]|被盗货币是无|作案工具是无|盗窃获利是无	1 1 1 0 0 1 1 0 0 0
经鉴定，被盗电瓶车价值1960元。	被害人是无|被告人是无|被盗物品是[被盗电瓶车]|组织机构是无|物品价值是[1960元]|作案时间是无|作案地点是无|被盗货币是无|作案工具是无|盗窃获利是无	0 0 1 0 1 0 0 0 0 0
8.2017年11月14日，被告人王某某窜至定远县**镇，**交警岗亭旁，盗窃吕某某一辆绿久小龟王电瓶车。	被害人是[吕某某]|被告人是[王某某]|被盗物品是[一辆绿久小龟王电瓶车]|组织机构是无|物品价值是无|作案时间是[2017年11月14日]|作案地点是[定远县**镇，**交警岗亭旁]|被盗货币是无|作案工具是无|盗窃获利是无	1 1 1 0 0 1 1 0 0 0
经鉴定，被盗电瓶车价值1260元。	被害人是无|被告人是无|被盗物品是[被盗电瓶车]|组织机构是无|物品价值是[1260元]|作案时间是无|作案地点是无|被盗货币是无|作案工具是无|盗窃获利是无	0 0 1 0 1 0 0 0 0 0
9.2017年11月15日，被告人王某某窜至定远县**镇**广场**店门口处，盗窃郭某某一辆格林豪泰金龟王电瓶车。	被害人是[郭某某]|被告人是[王某某]|被盗物品是[一辆格林豪泰金龟王电瓶车]|组织机构是无|物品价值是无|作案时间是[2017年11月15日]|作案地点是[定远县**镇**广场**店门口处]|被盗货币是无|作案工具是无|盗窃获利是无	1 1 1 0 0 1 1 0 0 0
经鉴定，被盗电瓶车价值1760元。	被害人是无|被告人是无|被盗物品是[被盗电瓶车]|组织机构是无|物品价值是[1760元]|作案时间是无|作案地点是无|被盗货币是无|作案工具是无|盗窃获利是无	0 0 1 0 1 0 0 0 0 0
被告人王某自2015年2月以来共入室盗窃四次，具体情况如下：1.2015年2月24日9时许，被害人肖某某租住于邵阳市大祥区**路**医院附近民房内被盗一对金镯子、一个金戒指、一台手提电脑，因重量、品牌不祥无法认定价格；	被害人是[肖某某]|被告人是[王某]|被盗物品是[一台手提电脑][一对金镯子][一个金戒指]|组织机构是无|物品价值是无|作案时间是[2015年2月24日9时许]|作案地点是[邵阳市大祥区**路**医院附近民房内]|被盗货币是无|作案工具是无|盗窃获利是无	1 1 1 0 0 1 1 0 0 0
邵阳市公安局物证鉴定中心在其租房内提取到王某的手印。	被害人是无|被告人是[王某]|被盗物品是无|组织机构是[邵阳市公安局物证鉴定中心]|物品价值是无|作案时间是无|作案地点是[租房内]|被盗货币是无|作案工具是无|盗窃获利是无	0 1 0 1 0 0 1 0 0 0
3.2018年02月14日9时许，王某伙同宁某某(已起诉)实施盗窃。	被害人是无|被告人是[王某][宁某某]|被盗物品是无|组织机构是无|物品价值是无|作案时间是[2018年02月14日9时许]|作案地点是无|被盗货币是无|作案工具是无|盗窃获利是无	0 1 0 0 0 1 0 0 0 0
两人来到被害人刘某丙位于邵阳市双清**街**路**号**家中，宁某某负责在撬开厕所防盗网进入屋内实施盗窃，王某负责在楼下望风；	被害人是[刘某丙]|被告人是[王某][宁某某]|被盗物品是无|组织机构是无|物品价值是无|作案时间是无|作案地点是[邵阳市双清**街**路**号**家中]|被盗货币是无|作案工具是无|盗窃获利是无	1 1 0 0 0 0 1 0 0 0
10分钟后，宁某某用床单抱着两台电脑主机从住户门走出来，两人迅速逃离现场。	被害人是无|被告人是[宁某某]|被盗物品是[两台电脑主机]|组织机构是无|物品价值是无|作案时间是无|作案地点是无|被盗货币是无|作案工具是[床单]|盗窃获利是无	0 1 1 0 0 0 0 0 1 0
宁某某分给王某130元，电脑由宁某某处理。	被害人是无|被告人是[王某][宁某某]|被盗物品是[电脑]|组织机构是无|物品价值是无|作案时间是无|作案地点是无|被盗货币是无|作案工具是无|盗窃获利是[130元]	0 1 1 0 0 0 0 0 0 1
王某明知“老四”是赃物的情况下到邵阳市双清区**市场**栋被害人刘某甲家楼下接应“老四”，将被盗电视机用雨衣遮盖放在电动车上运走。	被害人是无|被告人是[王某][“老四”]|被盗物品是[被盗电视机]|组织机构是无|物品价值是无|作案时间是无|作案地点是[邵阳市双清区**市场**栋被害人刘某甲家楼下]|被盗货币是无|作案工具是无|盗窃获利是无	0 1 1 0 0 0 1 0 0 0
经鉴定：被盗电视机价值4800元。	被害人是无|被告人是无|被盗物品是[被盗电视机]|组织机构是无|物品价值是[4800元]|作案时间是无|作案地点是无|被盗货币是无|作案工具是无|盗窃获利是无	0 0 1 0 1 0 0 0 0 0
1、2017年2月27日中午，被告人廖某某在建德市**镇**桥头，将被害人赵某某停放在该处的一辆电动三轮车内的5个电瓶卸下并偷走，后将电瓶以人民币250元的价格变卖。	被害人是[赵某某]|被告人是[廖某某]|被盗物品是[5个电瓶]|组织机构是无|物品价值是无|作案时间是[2017年2月27日中午]|作案地点是[建德市**镇**桥头]|被盗货币是无|作案工具是无|盗窃获利是[人民币250元]	1 1 1 0 0 1 1 0 0 1
经建德市价格认证中心鉴定，被盗的头盔、防雨布共计价值人民币359元。	被害人是无|被告人是无|被盗物品是[头盔][防雨布]|组织机构是[建德市价格认证中心]|物品价值是[人民币359元]|作案时间是无|作案地点是无|被盗货币是无|作案工具是无|盗窃获利是无	0 0 1 1 1 0 0 0 0 0
被告人廖某某到案后如实供述了自己的犯罪事实。	被害人是无|被告人是[廖某某]|被盗物品是无|组织机构是无|物品价值是无|作案时间是无|作案地点是无|被盗货币是无|作案工具是无|盗窃获利是无	0 1 0 0 0 0 0 0 0 0
被盗的摩托车及头盔、防雨布、车钥匙等物品已被追回并发还给被害人虞某某。	被害人是[虞某某]|被告人是无|被盗物品是[摩托车][头盔][防雨布][车钥匙]|组织机构是无|物品价值是无|作案时间是无|作案地点是无|被盗货币是无|作案工具是无|盗窃获利是无	1 0 1 0 0 0 0 0 0 0
2018年6月至7月期间，被告人李某某在本市凤岗镇多次盗窃电动自行车，具体犯罪事实如下：（一）2018年6月28日3时许，李某某伙同“胖子”（另案处理）在本市凤岗镇三联村光华街一巷39号门口，盗窃了被害人丘某某停放在该处的一辆喜德盛牌电动自行车（价值约1800元），得手后二人逃离现场。	被害人是[丘某某]|被告人是[“胖子”][李某某][李某]|被盗物品是[一辆喜德盛牌电动自行车][电动自行车]|组织机构是无|物品价值是[1800元]|作案时间是[2018年6月28日3时][2018年6月至7月期间]|作案地点是[本市凤岗镇][本市凤岗镇三联村光华街一巷39号门口]|被盗货币是无|作案工具是无|盗窃获利是无	1 1 1 0 1 1 1 0 0 0
（二）2018年7月2日3时许，李某某伙同“胖子”“眼镜”（另案处理）在本市凤岗镇居委沿河西路卫生站旁边出租屋门口，盗窃了被害人黄某某停放在该处的一辆电动自行车（价值约1050元），得手后三人逃离现场。	被害人是[黄某某]|被告人是[“胖子”“眼镜”][李某]|被盗物品是[一辆电动自行车]|组织机构是无|物品价值是[1050元]|作案时间是[2018年7月2日3时许]|作案地点是[本市凤岗镇居委沿河西路卫生站旁边出租屋门口]|被盗货币是无|作案工具是无|盗窃获利是无	1 1 1 0 1 1 1 0 0 0
（三）2018年7月12日1时许，李某某在本市凤岗镇五联村松木岗联兴一路12号门口，盗窃了被害人温某某停放在该处的一辆喜德乐牌电动自行车（经鉴定，价值1531.03元），得手后李某某在逃离现场过程中被公安人员。	被害人是[温某某]|被告人是[李某某]|被盗物品是[一辆喜德乐牌电动自行车]|组织机构是无|物品价值是[1531.03元]|作案时间是[2018年7月12日1时许]|作案地点是[本市凤岗镇五联村松木岗联兴一路12号门口]|被盗货币是无|作案工具是无|盗窃获利是无	1 1 1 0 1 1 1 0 0 0
破案后，涉案电动自行车已发还被害人。	被害人是无|被告人是无|被盗物品是[电动自行车]|组织机构是无|物品价值是无|作案时间是无|作案地点是无|被盗货币是无|作案工具是无|盗窃获利是无	0 0 1 0 0 0 0 0 0 0
综上所述，被告人李某某三次盗窃电动自行车，总价值4381.03元。	被害人是无|被告人是[李某某]|被盗物品是[电动自行车]|组织机构是无|物品价值是[4381.03元]|作案时间是无|作案地点是无|被盗货币是无|作案工具是无|盗窃获利是无	0 1 1 0 1 0 0 0 0 0
1、2018年2月2日凌晨1时许，被告人龚某某伙同陈某某驾驶牌照为川******面包车到威远县**镇**街**段**号花塘安置房小区内，利用开锁工具将被害人罗某某、余某某三辆价值987元的电瓶车电瓶盗走。	被害人是[余某某][罗某某]|被告人是[龚某某][陈某某]|被盗物品是[电瓶车电瓶]|组织机构是无|物品价值是[987元]|作案时间是[2018年2月2日凌晨1时许]|作案地点是[威远县**镇**街**段**号花塘安置房小区内]|被盗货币是无|作案工具是[牌照为川******面包车][开锁工具]|盗窃获利是无	1 1 1 0 1 1 1 0 1 0
2、2018年2月28日凌晨1时许，被告人龚某某伙同曹某某驾驶川******面包车到威远县**镇**路**段**号，利用开锁工具将被害人曾某某一辆价值1438元的电瓶车盗走，后又到威远县**镇**巷**号**栋**单元楼下，将被害人龙某某一辆价值3546元的电瓶车盗走。	被害人是[曾某某][龙某某]|被告人是[龚某某][曹某某]|被盗物品是[电瓶车]|组织机构是无|物品价值是[1438元][3546元]|作案时间是[2018年2月28日凌晨1时许]|作案地点是[威远县**镇**路**段**号][威远县**镇**巷**号**栋**单元楼下]|被盗货币是无|作案工具是[川******面包车][开锁工具]|盗窃获利是无	1 1 1 0 1 1 1 0 1 0
3.2018年3月6日凌晨，被告人龚某某伙同曹某某、陈某某分别驾驶川******面包车和川******面包车先后到威远县**镇**路**号魏家安置房4栋3单元楼下，利用开锁工具将被害人王某甲一辆价值3578元的电瓶车盗走，到杉树坳街南段20号“杂七杂八”店铺门口将被害人刘某甲一辆价值3280元的电瓶车盗走，又到中心街“齐力堂”药店门口将被害人钟某某一辆价值2217元的电瓶车盗走。	被害人是[钟某某][刘某甲][王某甲]|被告人是[龚某某][曹某某][陈某某]|被盗物品是[电瓶车]|组织机构是无|物品价值是[3578元][2217元][3280元]|作案时间是[2018年3月6日凌晨]|作案地点是[中心街“齐力堂”药店门口][杉树坳街南段20号“杂七杂八”店铺门口][威远县**镇**路**号魏家安置房4栋3单元楼下]|被盗货币是无|作案工具是[川******面包车][开锁工具]|盗窃获利是无	1 1 1 0 1 1 1 0 1 0
被告人龚某某、曹某某、陈某某于2018年3月19日被归案，三被告人归案后均如实供述了上述犯罪事实，被害人刘某乙、胡某某被盗电瓶车被追回并发还给了被害人。	被害人是[胡某某][刘某乙]|被告人是[龚某某][曹某某][陈某某]|被盗物品是[被盗电瓶车]|组织机构是无|物品价值是无|作案时间是无|作案地点是无|被盗货币是无|作案工具是无|盗窃获利是无	1 1 1 0 0 0 0 0 0 0
2018年4月28日10时许，唐某某（另案处理）在被告人王某某教唆下，来到温州市龙湾区**街道**村**路**号二楼，以掰门锁方式进入被害人毛某某的出租房内，窃得白色苹果4手机一部。	被害人是[毛某某]|被告人是[王某某][唐某某]|被盗物品是[白色苹果4手机一部]|组织机构是无|物品价值是无|作案时间是[2018年4月28日10时许]|作案地点是[毛某某的出租房内][温州市龙湾区**街道**村**路**号二楼]|被盗货币是无|作案工具是无|盗窃获利是无	1 1 1 0 0 1 1 0 0 0
随即，唐某某又以掰门锁方式进入同楼层被害人陈某某的出租房内意图行窃，因被人发现，未窃得东西便跳窗逃离。	被害人是[陈某某]|被告人是[唐某某]|被盗物品是无|组织机构是无|物品价值是无|作案时间是无|作案地点是[陈某某的出租房内]|被盗货币是无|作案工具是无|盗窃获利是无	1 1 0 0 0 0 1 0 0 0
后唐某某将窃得的苹果4手机交予被告人王某某，被告人王某某为唐某某支付了上网费。	被害人是无|被告人是[王某某][唐某某]|被盗物品是[苹果4手机]|组织机构是无|物品价值是无|作案时间是无|作案地点是无|被盗货币是无|作案工具是无|盗窃获利是无	0 1 1 0 0 0 0 0 0 0
经鉴定，唐某某患有轻度精神发育迟滞，在案发期间具有限定刑事责任能力。	被害人是无|被告人是[唐某某]|被盗物品是无|组织机构是无|物品价值是无|作案时间是无|作案地点是无|被盗货币是无|作案工具是无|盗窃获利是无	0 1 0 0 0 0 0 0 0 0
同年8月11日11时许，唐某某再次在被告人王某某的教唆下，来到温州市龙湾区**街道**路**号三楼，以掰门锁方式进入被害人祝某某的出租房内，窃得放在电视机上铁盒内的现金600元。	被害人是无|被告人是[王某某][唐某某]|被盗物品是无|组织机构是无|物品价值是无|作案时间是[同年8月11日11时许]|作案地点是[温州市龙湾区**街道**路**号三楼][祝某某的出租房内]|被盗货币是[现金600元]|作案工具是无|盗窃获利是无	0 1 0 0 0 1 1 1 0 0
经现场勘查，铁盒上提取到指印一枚。	被害人是无|被告人是无|被盗物品是无|组织机构是无|物品价值是无|作案时间是无|作案地点是无|被盗货币是无|作案工具是无|盗窃获利是无	0 0 0 0 0 0 0 0 0 0
2018年8月13日，被告人王某某被公安机关归案，随身查扣赃款150元，现已发还被害人祝某某。	被害人是[祝某某]|被告人是[王某某]|被盗物品是无|组织机构是无|物品价值是无|作案时间是[2018年8月13日]|作案地点是无|被盗货币是无|作案工具是无|盗窃获利是[150元]	1 1 0 0 0 1 0 0 0 1
2017年9月17日12时许，被告人张某甲在重庆市万盛区**镇**酒家对面废品回收站盗窃被害人娄某甲的一部OPPOA59手机。	被害人是[娄某甲]|被告人是[张某甲]|被盗物品是[一部OPPOA59手机]|组织机构是无|物品价值是无|作案时间是[2017年9月17日12时]|作案地点是[重庆市万盛区**镇**酒家对面废品回收站]|被盗货币是无|作案工具是无|盗窃获利是无	1 1 1 0 0 1 1 0 0 0
经鉴定，被盗手机价值人民币1103元。	被害人是无|被告人是无|被盗物品是[被盗手机]|组织机构是无|物品价值是[人民币1103元]|作案时间是无|作案地点是无|被盗货币是无|作案工具是无|盗窃获利是无	0 0 1 0 1 0 0 0 0 0
2017年10月24日20时许，被告人张某甲在重庆市万盛区**路**鱼馆盗窃被害人赵某某的一部OPPOA57手机。	被害人是[赵某某]|被告人是[张某甲]|被盗物品是[一部OPPOA57手机]|组织机构是无|物品价值是无|作案时间是[2017年10月24日20时许]|作案地点是[重庆市万盛区**路**鱼馆]|被盗货币是无|作案工具是无|盗窃获利是无	1 1 1 0 0 1 1 0 0 0
经鉴定，被盗手机价值人民币987元。	被害人是无|被告人是无|被盗物品是[被盗手机]|组织机构是无|物品价值是[人民币987元]|作案时间是无|作案地点是无|被盗货币是无|作案工具是无|盗窃获利是无	0 0 1 0 1 0 0 0 0 0
2017年12月5日18时许，被告人张某甲在重庆市万盛区**路**面馆盗窃被害人魏某某的一部OPPOR9M手机。	被害人是[魏某某]|被告人是[张某甲]|被盗物品是[一部OPPOR9M手机]|组织机构是无|物品价值是无|作案时间是[2017年12月5日18时许]|作案地点是[重庆市万盛区**路**面馆]|被盗货币是无|作案工具是无|盗窃获利是无	1 1 1 0 0 1 1 0 0 0
经鉴定，被盗手机价值人民币1680元。	被害人是无|被告人是无|被盗物品是[被盗手机]|组织机构是无|物品价值是[人民币1680元]|作案时间是无|作案地点是无|被盗货币是无|作案工具是无|盗窃获利是无	0 0 1 0 1 0 0 0 0 0
经鉴定，被盗电线价值人民币539元。	被害人是无|被告人是无|被盗物品是[被盗电线]|组织机构是无|物品价值是[人民币539元]|作案时间是无|作案地点是无|被盗货币是无|作案工具是无|盗窃获利是无	0 0 1 0 1 0 0 0 0 0
经鉴定，被盗手机价值人民币2374元。	被害人是无|被告人是无|被盗物品是[被盗手机]|组织机构是无|物品价值是[人民币2374元]|作案时间是无|作案地点是无|被盗货币是无|作案工具是无|盗窃获利是无	0 0 1 0 1 0 0 0 0 0
1、2018年6月25日10时许，被告人金某某窜至攀枝花市东区东风“**网吧”趁受害人洪某打扫卫生之际，盗走洪某放在吧台的一部华为荣耀6A手机，被告人将手机卖给54天桥附近的手机维修店的周某某，卖得180元；	被害人是[洪某]|被告人是[金某某]|被盗物品是[手机][一部华为荣耀6A手机]|组织机构是无|物品价值是无|作案时间是[2018年6月25日10时许]|作案地点是[攀枝花市东区东风“**网吧”][54天桥附近的手机维修店]|被盗货币是无|作案工具是无|盗窃获利是[180元]	1 1 1 0 0 1 1 0 0 1
2、2018年6月27日11许被告人金某某窜至攀枝花市仁和区弯腰树“***网吧”，趁受害人王某某修理电脑之际，盗走王某某放在吧台的一部OPPOA37M手机，被告人将手机卖给胡某某，卖得100元；	被害人是[王某某]|被告人是[金某某]|被盗物品是[手机][一部OPPOA37M手机]|组织机构是无|物品价值是无|作案时间是[2018年6月27日11许]|作案地点是[攀枝花市仁和区弯腰树“***网吧”]|被盗货币是无|作案工具是无|盗窃获利是[100元]	1 1 1 0 0 1 1 0 0 1
4、2018年6月29日下午，被告人金某某窜至攀枝花市仁和区弯腰树“**商店”，盗走受害人尹某某放在门口缝纫机上的OPPOR7手机，结果被尹某某发现后，一路追赶至鑫岛游乐城躲了半小时，出来后被鑫岛游乐城的保安发现并追赶，被告人金某某跑到公路中间拦了一辆出租车坐到仁和区巴斯箐，当天将手机卖到炳草岗中心广场卖得75元。	被害人是[尹某某]|被告人是[金某某]|被盗物品是[OPPOR7手机][手机]|组织机构是无|物品价值是无|作案时间是[2018年6月29日下午]|作案地点是[攀枝花市仁和区弯腰树“**商店”][仁和区巴斯箐]|被盗货币是无|作案工具是无|盗窃获利是[75元]	1 1 1 0 0 1 1 0 0 1
攀枝花市仁和区价格认证中心对本案被盗的四部手机进行价格评估，洪某被盗的华为荣耀6A手机评估为932.37元；	被害人是[洪某]|被告人是无|被盗物品是[华为荣耀6A手机][四部手机]|组织机构是[攀枝花市仁和区价格认证中心]|物品价值是[932.37元]|作案时间是无|作案地点是无|被盗货币是无|作案工具是无|盗窃获利是无	1 0 1 1 1 0 0 0 0 0
王某某被盗的OPPOA37M手机评估为715.98元；	被害人是[王某某]|被告人是无|被盗物品是[OPPOA37M手机]|组织机构是无|物品价值是[715.98元]|作案时间是无|作案地点是无|被盗货币是无|作案工具是无|盗窃获利是无	1 0 1 0 1 0 0 0 0 0
梁某某被盗的苹果5S手机评估为676.72元；	被害人是[梁某某]|被告人是无|被盗物品是[苹果5S手机]|组织机构是无|物品价值是[676.72元]|作案时间是无|作案地点是无|被盗货币是无|作案工具是无|盗窃获利是无	1 0 1 0 1 0 0 0 0 0
尹某某被盗的OPPOR7手机评估为750.95元；	被害人是[尹某某]|被告人是无|被盗物品是[OPPOR7手机]|组织机构是无|物品价值是[750.95元]|作案时间是无|作案地点是无|被盗货币是无|作案工具是无|盗窃获利是无	1 0 1 0 1 0 0 0 0 0
随后被告人彭某某向被害单位发出从谷某甲账户内大额提现请求，从被害单位设立在支付平台的账户中将人民币29940元及49900元转入被告人谷某甲的银行卡内，被告人谷某甲再以转账提现等方式与被告人彭某某、杨某某分赃，并分头花用。	被害人是无|被告人是[杨某某][谷某甲][彭某某]|被盗物品是无|组织机构是无|物品价值是无|作案时间是无|作案地点是无|被盗货币是无|作案工具是无|盗窃获利是[49900元][人民币29940元]	0 1 0 0 0 0 0 0 0 1
1、2018年2月20日8：37时，犯罪嫌疑人欧阳某某窜至湘潭市岳塘区**的某某网咖，以顺手牵羊的方式盗走被害人刘某甲放置在49号机电脑桌上的一台金色OPPOR9PLUS手机，销赃得款600元。	被害人是[刘某甲]|被告人是[欧阳某某]|被盗物品是[一台金色OPPOR9PLUS手机]|组织机构是无|物品价值是无|作案时间是[2018年2月20日8：37时]|作案地点是[湘潭市岳塘区**的某某网咖]|被盗货币是无|作案工具是无|盗窃获利是[600元]	1 1 1 0 0 1 1 0 0 1
经湖南锦湘价格评估事务所鉴定，被盗手机价值800元。	被害人是无|被告人是无|被盗物品是[被盗手机]|组织机构是[湖南锦湘价格评估事务所]|物品价值是[800元]|作案时间是无|作案地点是无|被盗货币是无|作案工具是无|盗窃获利是无	0 0 1 1 1 0 0 0 0 0
2、2018年3月22日14时许，犯罪嫌疑人欧阳某某窜至湘潭市岳塘区**的某某网咖，以顺手牵羊的方式盗走被害人杨某某放置在58号机电脑桌上的一台土豪金OPPOR11手机，销赃得款500元。	被害人是[杨某某]|被告人是[欧阳某某]|被盗物品是[一台土豪金OPPOR11手机]|组织机构是无|物品价值是无|作案时间是[2018年3月22日14时许]|作案地点是[湘潭市岳塘区**的某某网咖]|被盗货币是无|作案工具是无|盗窃获利是[500元]	1 1 1 0 0 1 1 0 0 1
经湖南锦湘价格评估事务所鉴定，被盗手机价值2281.74元。	被害人是无|被告人是无|被盗物品是[被盗手机]|组织机构是[湖南锦湘价格评估事务所]|物品价值是[2281.74元]|作案时间是无|作案地点是无|被盗货币是无|作案工具是无|盗窃获利是无	0 0 1 1 1 0 0 0 0 0
3、2018年5月25日9时许，犯罪嫌疑人欧阳某某窜至湘潭市岳塘区**市场**栋**号**车店，以顺手牵羊的方式盗走被害人刘某乙放置在桌上的一台金色VIVOY66手机，销赃得款400元。	被害人是[刘某乙]|被告人是[欧阳某某]|被盗物品是[一台金色VIVOY66手机]|组织机构是无|物品价值是无|作案时间是[2018年5月25日9时许]|作案地点是[湘潭市岳塘区**市场**栋**号**车店]|被盗货币是无|作案工具是无|盗窃获利是[400元]	1 1 1 0 0 1 1 0 0 1
经湖南锦湘价格评估事务所鉴定，被盗手机价值976.61元。	被害人是无|被告人是无|被盗物品是[被盗手机]|组织机构是[湖南锦湘价格评估事务所]|物品价值是[976.61元]|作案时间是无|作案地点是无|被盗货币是无|作案工具是无|盗窃获利是无	0 0 1 1 1 0 0 0 0 0
4、2018年7月11日5时许，犯罪嫌疑人欧阳某某窜至湘潭市岳塘区**的**网咖，以顺手牵羊的方式盗走被害人李某某放置在81号机电脑桌上的一台黑色VIVOX9s手机，销赃得款800元。	被害人是[李某某]|被告人是[欧阳某某]|被盗物品是[一台黑色VIVOX9s手机]|组织机构是无|物品价值是无|作案时间是[2018年7月11日5时许]|作案地点是[湘潭市岳塘区**的**网咖]|被盗货币是无|作案工具是无|盗窃获利是[800元]	1 1 1 0 0 1 1 0 0 1
经湖南锦湘价格评估事务所鉴定，被盗手机价值1734.26元。	被害人是无|被告人是无|被盗物品是[被盗手机]|组织机构是[湖南锦湘价格评估事务所]|物品价值是[1734.26元]|作案时间是无|作案地点是无|被盗货币是无|作案工具是无|盗窃获利是无	0 0 1 1 1 0 0 0 0 0
案发后，犯罪嫌疑人欧阳某某如实供述了自己的罪行。	被害人是无|被告人是[欧阳某某]|被盗物品是无|组织机构是无|物品价值是无|作案时间是无|作案地点是无|被盗货币是无|作案工具是无|盗窃获利是无	0 1 0 0 0 0 0 0 0 0
经鉴定，被盗财物合计价值人民币7455元。	被害人是无|被告人是无|被盗物品是[被盗财物]|组织机构是无|物品价值是[人民币7455元]|作案时间是无|作案地点是无|被盗货币是无|作案工具是无|盗窃获利是无	0 0 1 0 1 0 0 0 0 0
具体犯罪事实分述如下：1.2018年8月12日17时许，被告人左某某在宿迁市宿城区海天翡翠城小区，采用翻窗入户的方式进入被害人朱某甲家中，窃得现金人民币1000元、彩金戒指1枚、黄金转运珠3颗。	被害人是[朱某甲]|被告人是[左某某]|被盗物品是[黄金转运珠3颗][彩金戒指1枚]|组织机构是无|物品价值是无|作案时间是[2018年8月12日17时许]|作案地点是[朱某甲家][宿迁市宿城区海天翡翠城小区]|被盗货币是[现金人民币1000元]|作案工具是无|盗窃获利是无	1 1 1 0 0 1 1 1 0 0
经鉴定，被盗饰品合计价值人民币1535元。	被害人是无|被告人是无|被盗物品是[被盗饰品]|组织机构是无|物品价值是[人民币1535元]|作案时间是无|作案地点是无|被盗货币是无|作案工具是无|盗窃获利是无	0 0 1 0 1 0 0 0 0 0
3.2018年8月18中午，被告人左某某在宿迁市宿城区海天翡翠城小区，采用翻窗入室的方式进入被害人韩某某家中，窃得现金人民币1100元、黄金长生锁1个。	被害人是[韩某某]|被告人是[左某某]|被盗物品是[黄金长生锁1个]|组织机构是无|物品价值是无|作案时间是[2018年8月18中午]|作案地点是[韩某某家][宿迁市宿城区海天翡翠城小区]|被盗货币是[现金人民币1100元]|作案工具是无|盗窃获利是无	1 1 1 0 0 1 1 1 0 0
4.2018年8月19日17时许，被告人左某某在宿迁市宿城区海天翡翠城小区，采用溜门入室的方式进入被害人张某某家中，窃得现金人民币2300元、黄金卡通熊吊坠1个、金镶玉吊坠1个。	被害人是[张某某]|被告人是[左某某]|被盗物品是[金镶玉吊坠1个][黄金卡通熊吊坠1个]|组织机构是无|物品价值是无|作案时间是[2018年8月19日17时许]|作案地点是[宿迁市宿城区海天翡翠城小区][张某某家]|被盗货币是[现金人民币2300元]|作案工具是无|盗窃获利是无	1 1 1 0 0 1 1 1 0 0
案发后，被盗金镶玉吊坠被追回并发还被害人张某某；	被害人是[张某某]|被告人是无|被盗物品是[被盗金镶玉吊坠]|组织机构是无|物品价值是无|作案时间是无|作案地点是无|被盗货币是无|作案工具是无|盗窃获利是无	1 0 1 0 0 0 0 0 0 0
被告人左某某亲属已赔偿被害人张某某的经济损失人民币2585元、被害人韩某某的经济损失人民币1685元、被害人朱某甲经济损失人民币2535元，并获得谅解。	被害人是[韩某某][朱某甲][张某某]|被告人是[左某某]|被盗物品是无|组织机构是无|物品价值是无|作案时间是无|作案地点是无|被盗货币是无|作案工具是无|盗窃获利是[人民币2535元][人民币1685元][人民币2585元]	1 1 0 0 0 0 0 0 0 1
经认定，涉案电缆线共计价值人民币1.6万元。	被害人是无|被告人是无|被盗物品是[电缆线]|组织机构是无|物品价值是[人民币1.6万元]|作案时间是无|作案地点是无|被盗货币是无|作案工具是无|盗窃获利是无	0 0 1 0 1 0 0 0 0 0
具体事实如下：1、2018年2月11日下午，被告人丁某某邀约被告人王某某到本市**站**房内，趁无人之机，使用携带的钢锯等工具，剪断泵房内电缆线两根，后二被告人将所盗电缆线运至本市鄂城区**镇**站内销赃，获赃款2800元，二被告人各分得1400元。	被害人是无|被告人是[丁某某][王某某]|被盗物品是[电缆线两根][电缆线]|组织机构是无|物品价值是无|作案时间是[2018年2月11日下午]|作案地点是[本市**站**房内][泵房]|被盗货币是无|作案工具是[钢锯]|盗窃获利是[2800元][1400元]	0 1 1 0 0 1 1 0 1 1
2、同年2月12日下午，被告人丁某某、王某某再次到上述地点，采取上述手段，秘密窃取电缆线四根。	被害人是无|被告人是[丁某某][王某某]|被盗物品是[电缆线四根]|组织机构是无|物品价值是无|作案时间是[同年2月12日下午]|作案地点是无|被盗货币是无|作案工具是无|盗窃获利是无	0 1 1 0 0 1 0 0 0 0
后运至本市鄂城区**镇**站内销赃，获赃款6050元，丁某某分得赃款3000元，王某某分得赃款3050元。	被害人是无|被告人是[丁某某][王某某]|被盗物品是无|组织机构是无|物品价值是无|作案时间是无|作案地点是[本市鄂城区**镇**站内]|被盗货币是无|作案工具是无|盗窃获利是[6050元][3000元][3050元]	0 1 0 0 0 0 1 0 0 1
被告人丁某某、王某某分别于2018年3月16日、3月19日向公安机关投案。	被害人是无|被告人是[丁某某][王某某]|被盗物品是无|组织机构是[公安机关]|物品价值是无|作案时间是无|作案地点是无|被盗货币是无|作案工具是无|盗窃获利是无	0 1 0 1 0 0 0 0 0 0
认定上述事实的证据如下：1.扣押清单、到案经过、户籍信息、鄂州市鄂城区价格认证中心价格认定结论书、武钢开圣鄂州分公司报案材料、刑事判决书、通话记录等书证；	被害人是无|被告人是无|被盗物品是无|组织机构是[鄂州市鄂城区价格认证中心]|物品价值是无|作案时间是无|作案地点是无|被盗货币是无|作案工具是无|盗窃获利是无	0 0 0 1 0 0 0 0 0 0
2.证人郭某某、某某某、孔某某、刘某某的证言；	被害人是无|被告人是无|被盗物品是无|组织机构是无|物品价值是无|作案时间是无|作案地点是无|被盗货币是无|作案工具是无|盗窃获利是无	0 0 0 0 0 0 0 0 0 0
3.郭某某的辨认笔录；	被害人是无|被告人是无|被盗物品是无|组织机构是无|物品价值是无|作案时间是无|作案地点是无|被盗货币是无|作案工具是无|盗窃获利是无	0 0 0 0 0 0 0 0 0 0
4.讯问被告人丁某某、王某某的同步录音录像光盘等视听资料；	被害人是无|被告人是[丁某某][王某某]|被盗物品是无|组织机构是无|物品价值是无|作案时间是无|作案地点是无|被盗货币是无|作案工具是无|盗窃获利是无	0 1 0 0 0 0 0 0 0 0
5.被告人丁某某、王某某的供述和辩解。	被害人是无|被告人是[丁某某][王某某]|被盗物品是无|组织机构是无|物品价值是无|作案时间是无|作案地点是无|被盗货币是无|作案工具是无|盗窃获利是无	0 1 0 0 0 0 0 0 0 0
经认定，涉案电缆线共计价值人民币1.6万元。	被害人是无|被告人是无|被盗物品是[电缆线]|组织机构是无|物品价值是[人民币1.6万元]|作案时间是无|作案地点是无|被盗货币是无|作案工具是无|盗窃获利是无	0 0 1 0 1 0 0 0 0 0
被告人郭某某于2018年3月20日向公安机关投案。	被害人是无|被告人是[郭某某]|被盗物品是无|组织机构是[公安机关]|物品价值是无|作案时间是无|作案地点是无|被盗货币是无|作案工具是无|盗窃获利是无	0 1 0 1 0 0 0 0 0 0
1、2018年6月底7月初的一天上午6时许，被告人陈某甲来到温州市龙湾区**街道**路**号中的**楼**楼被害人叶某某住处，将屋内的一条黑色女式长裙、一条红色女式短袖、一件胸罩、一条白色女式内裤、一条黑色女式内裤、三四条肉色女性丝袜窃走。	被害人是无|被告人是[陈某甲]|被盗物品是[一条黑色女式内裤][三四条肉色女性丝袜][一件胸罩][一条黑色女式长裙][一条红色女式短袖][一条白色女式内裤]|组织机构是无|物品价值是无|作案时间是[2018年6月底7月初的一天上午6时许]|作案地点是[温州市龙湾区**街道**路**号中的**楼**楼被害人叶某某住处]|被盗货币是无|作案工具是无|盗窃获利是无	0 1 1 0 0 1 1 0 0 0
2、2018年7月中旬的一天下午，被告人陈某甲来到温州市龙湾区**街道**路**幢**号中的**楼**楼被害人叶某某住处门口，将被害人叶某某插在门上的钥匙窃走。	被害人是[叶某某]|被告人是[陈某甲]|被盗物品是[钥匙]|组织机构是无|物品价值是无|作案时间是[2018年7月中旬的一天下午]|作案地点是[温州市龙湾区**街道**路**幢**号中的**楼**楼被害人叶某某住处门口]|被盗货币是无|作案工具是无|盗窃获利是无	1 1 1 0 0 1 1 0 0 0
3、2018年8月16日上午6时许，陈某甲来到温州市龙湾区**街道**路**幢**号中的**楼**楼被害人叶某某住处，将屋内的一条黑色裙子、一件胸罩、两双鞋子、一双黑色女式鞋子、一双女式鞋子、数包卫生巾窃走。	被害人是无|被告人是[陈某甲]|被盗物品是[一双黑色女式鞋子][一件胸罩][两双鞋子][数包卫生巾][一条黑色裙子][一双女式鞋子]|组织机构是无|物品价值是无|作案时间是[2018年8月16日上午6时许]|作案地点是[温州市龙湾区**街道**路**幢**号中的**楼**楼被害人叶某某住处]|被盗货币是无|作案工具是无|盗窃获利是无	0 1 1 0 0 1 1 0 0 0
5、2018年8月23日上午8时许，被告人陈某甲来到温州市龙湾区**街道**路**幢**号中的**号楼**楼门口，将被害人叶某某放在盆内待清洗的肉色丝袜、胸罩各一件窃走。	被害人是[叶某某]|被告人是[陈某甲]|被盗物品是[肉色丝袜][胸罩]|组织机构是无|物品价值是无|作案时间是[2018年8月23日上午8时许]|作案地点是[温州市龙湾区**街道**路**幢**号中的**号楼**楼门口]|被盗货币是无|作案工具是无|盗窃获利是无	1 1 1 0 0 1 1 0 0 0
被告人阮红成于2018年9月3日至10月24日，在如东县**镇盗窃作案六起，窃得手机、电视机、香烟、现金等物，共计价值人民币1736元。	被害人是无|被告人是[阮红成]|被盗物品是[香烟][电视机][手机][现金]|组织机构是无|物品价值是[人民币1736元]|作案时间是[2018年9月3日至10月24日]|作案地点是[如东县**镇]|被盗货币是无|作案工具是无|盗窃获利是无	0 1 1 0 1 1 1 0 0 0
具体分述如下：1.被告人阮某某于2018年9月3日，至如东县**镇**国际**宿舍，翻窗入室，窃得被害人彭某某华为手机一部，ROWA（乐华）牌电视一部。	被害人是[彭某某]|被告人是[阮某某]|被盗物品是[华为手机一部][ROWA（乐华）牌电视一部]|组织机构是无|物品价值是无|作案时间是[2018年9月3日]|作案地点是[如东县**镇**国际**宿舍]|被盗货币是无|作案工具是无|盗窃获利是无	1 1 1 0 0 1 1 0 0 0
经鉴定，上述物品共计价值人民币905元。	被害人是无|被告人是无|被盗物品是无|组织机构是无|物品价值是[人民币905元]|作案时间是无|作案地点是无|被盗货币是无|作案工具是无|盗窃获利是无	0 0 0 0 1 0 0 0 0 0
2.被告人阮某某于2018年9月20日，至如东县**镇**建材**区**号**陶瓷店，通过挤门缝的方式进店，窃得被害人钱某某现金人民币80元、五星红杉树香烟两包。	被害人是[钱某某]|被告人是[阮某某]|被盗物品是[五星红杉树香烟两包]|组织机构是无|物品价值是无|作案时间是[2018年9月20日]|作案地点是[如东县**镇**建材**区**号**陶瓷店]|被盗货币是[现金人民币80元]|作案工具是无|盗窃获利是无	1 1 1 0 0 1 1 1 0 0
经鉴定，上述物品价值人民币44元。	被害人是无|被告人是无|被盗物品是无|组织机构是无|物品价值是[人民币44元]|作案时间是无|作案地点是无|被盗货币是无|作案工具是无|盗窃获利是无	0 0 0 0 1 0 0 0 0 0
3.被告人阮某某于2018年9月23日，至如东县**镇**宾馆，溜门入室，窃得被害人邵某某五星红杉树香烟一包、金南京香烟一包、雪碧饮料一瓶。	被害人是[邵某某]|被告人是[阮某某]|被盗物品是[雪碧饮料一瓶][金南京香烟一包][五星红杉树香烟一包]|组织机构是无|物品价值是无|作案时间是[2018年9月23日]|作案地点是[如东县**镇**宾馆]|被盗货币是无|作案工具是无|盗窃获利是无	1 1 1 0 0 1 1 0 0 0
经鉴定，上述物品共计价值人民币47元。	被害人是无|被告人是无|被盗物品是无|组织机构是无|物品价值是[人民币47元]|作案时间是无|作案地点是无|被盗货币是无|作案工具是无|盗窃获利是无	0 0 0 0 1 0 0 0 0 0
5.被告人阮某某于2018年10月18日，至如东县**镇**世纪城的**服装店，通过挤门缝的方式进店，窃得被害人桑某某现金人民币80元。	被害人是[桑某某]|被告人是[阮某某]|被盗物品是无|组织机构是无|物品价值是无|作案时间是[2018年10月18日]|作案地点是[如东县**镇**世纪城的**服装店]|被盗货币是[现金人民币80元]|作案工具是无|盗窃获利是无	1 1 0 0 0 1 1 1 0 0
6.被告人阮某某于2018年10月19日，至如东县**镇**世纪城的**服装店，通过挤门缝的方式进店，窃得被害人桑某某现金人民币100元及黑色女式衬衫一件。	被害人是[桑某某]|被告人是[阮某某]|被盗物品是[黑色女式衬衫一件]|组织机构是无|物品价值是无|作案时间是[2018年10月19日]|作案地点是[如东县**镇**世纪城的**服装店]|被盗货币是[现金人民币100元]|作案工具是无|盗窃获利是无	1 1 1 0 0 1 1 1 0 0
被告人阮某某归案后，如实供述了上述犯罪事实。	被害人是无|被告人是[阮某某]|被盗物品是无|组织机构是无|物品价值是无|作案时间是无|作案地点是无|被盗货币是无|作案工具是无|盗窃获利是无	0 1 0 0 0 0 0 0 0 0
2018年1月26日14时许，被告人邓某甲和贺某某乘坐胡某某（另案处理）驾驶的湘******黑色广州本田轿车从耒阳市到达本县**镇**大道，被告人邓某甲和贺某某下车窜至**小区欲实施盗窃，胡某某则驾车在**大道等候。	被害人是无|被告人是[胡某某][邓某甲][贺某某]|被盗物品是无|组织机构是无|物品价值是无|作案时间是[2018年1月26日14时]|作案地点是[本县**镇**大道][**小区]|被盗货币是无|作案工具是[湘******黑色广州本田轿车]|盗窃获利是无	0 1 0 0 0 1 1 0 1 0
后被告人邓某甲和贺某某窜至**小区**栋**单元**楼，由贺某某负责望风，被告人邓某甲使用锡箔纸技术开锁，进入**小区**栋**单元**室被害人聂某某家盗窃银元8个、黄金项链1条、软“芙蓉王”香烟2包、“和天下”香烟2包、硬“中华”香烟一包和人民币100元，随后逃离现场，并乘坐胡某某的车返回耒阳市。	被害人是无|被告人是[胡某某][邓某甲][贺某某]|被盗物品是[硬“中华”香烟一包][软“芙蓉王”香烟2包][“和天下”香烟2包][黄金项链1条][银元8个]|组织机构是无|物品价值是无|作案时间是无|作案地点是[聂某某家][**小区**栋**单元**室][耒阳市][**小区**栋**单元**楼]|被盗货币是[人民币100元]|作案工具是[车]|盗窃获利是无	0 1 1 0 0 0 1 1 1 0
后被告人邓某甲和贺某某将盗窃的8个戒指和1条黄金项链以6920元的价格销赃给张某某，被告人邓某甲分得2800元，贺某某分给胡某某一包盗窃的“和天下”香烟和600元现金。	被害人是无|被告人是[胡某某][邓某甲][贺某某][张某某]|被盗物品是[1条黄金项链][“和天下”香烟][8个戒指]|组织机构是无|物品价值是无|作案时间是无|作案地点是无|被盗货币是[600元现金]|作案工具是无|盗窃获利是[6920元][2800元]	0 1 1 0 0 0 0 1 0 1
案发后，被盗的黄金项链1条、银行8个、软“芙蓉王”香烟2包、“和天下”香烟1包被公安机关追回并已经还给被害人。	被害人是无|被告人是无|被盗物品是[软“芙蓉王”香烟2包][银行8个][被盗的黄金项链1条][“和天下”香烟1包]|组织机构是[公安机关]|物品价值是无|作案时间是无|作案地点是无|被盗货币是无|作案工具是无|盗窃获利是无	0 0 1 1 0 0 0 0 0 0
被告人邓某甲退缴赃款2800元。	被害人是无|被告人是[邓某甲]|被盗物品是无|组织机构是无|物品价值是无|作案时间是无|作案地点是无|被盗货币是无|作案工具是无|盗窃获利是[2800元]	0 1 0 0 0 0 0 0 0 1
2018年5月2日和7月2日，被告人丁某某先后两次来到本市蜀山区科学岛，将被害人停放在科学岛上的电动车龙头锁扳开，用老虎钳接上思维线，然后将电动车骑到科学岛树林附近，用随身携带的老虎钳和螺丝刀将电动车电瓶取出放在自己的电动车上盗走，将被害人的电动车丢弃在树林附近。	被害人是无|被告人是[丁某某]|被盗物品是[电瓶]|组织机构是无|物品价值是无|作案时间是[2018年5月2日和7月2日]|作案地点是[本市蜀山区科学岛][科学岛][科学岛树林附近][树林附近]|被盗货币是无|作案工具是[老虎钳][螺丝刀][思维线]|盗窃获利是无	0 1 1 0 0 1 1 0 1 0
随后，丁某某再次来到***东区**栋**单元楼道口附近，采用上述方式，将被害人赵某某放在此处的一辆绿久牌电动车电瓶盗走（经鉴定，价值人民币792元）。	被害人是[赵某某]|被告人是[丁某某]|被盗物品是[一辆绿久牌电动车电瓶]|组织机构是无|物品价值是[人民币792元]|作案时间是无|作案地点是[***东区**栋**单元楼道口附近]|被盗货币是无|作案工具是无|盗窃获利是无	1 1 1 0 1 0 1 0 0 0
后，丁某某又来到***东区**栋**单元楼道口附近，采用上述方式，将被害人戚某某停放在此处的一辆小鸟牌电动车电瓶盗走（经鉴定，价值人民币776元）。	被害人是[戚某某]|被告人是[丁某某]|被盗物品是[一辆小鸟牌电动车电瓶]|组织机构是无|物品价值是[人民币776元]|作案时间是无|作案地点是[***东区**栋**单元楼道口附近]|被盗货币是无|作案工具是无|盗窃获利是无	1 1 1 0 1 0 1 0 0 0
2.2018年7月2日下午，被告人丁某某来到本市**区***综合楼车棚，采用上述方式，将被害人王某某停放在此处的一辆豪顺牌电动车电瓶盗走（经鉴定，价值人民币624元）。	被害人是无|被告人是[丁某某][王某某]|被盗物品是[一辆豪顺牌电动车电瓶]|组织机构是无|物品价值是[人民币624元]|作案时间是[2018年7月2日下午]|作案地点是[本市**区***综合楼车棚]|被盗货币是无|作案工具是无|盗窃获利是无	0 1 1 0 1 1 1 0 0 0
案发后，被告人丁某某的亲属已赔偿被害人损失并获得被害人谅解。	被害人是无|被告人是[丁某某]|被盗物品是无|组织机构是无|物品价值是无|作案时间是无|作案地点是无|被盗货币是无|作案工具是无|盗窃获利是无	0 1 0 0 0 0 0 0 0 0
1、2017年9月份的一天凌晨，被告人黄某通过爬墙、翻窗等手段，进入**市**街道**村**号三楼302李某某租房，窃得人民币200元、白色小米4A手机一只，共计价值人民币694元。	被害人是[李某某]|被告人是[黄某]|被盗物品是[白色小米4A手机一只]|组织机构是无|物品价值是[人民币694元]|作案时间是[2017年9月份的一天凌晨]|作案地点是[**市**街道**村**号三楼302李某某租房]|被盗货币是[人民币200元]|作案工具是无|盗窃获利是无	1 1 1 0 1 1 1 1 0 0
2、2017年9月29日凌晨，被告人黄某采用同样的手段，进入**市**街道**村**号金某某家，窃得人民币820元。	被害人是[金某某]|被告人是[黄某]|被盗物品是无|组织机构是无|物品价值是无|作案时间是[2017年9月29日凌晨]|作案地点是[**市**街道**村**号金某某家]|被盗货币是[人民币820元]|作案工具是无|盗窃获利是无	1 1 0 0 0 1 1 1 0 0
4、2017年10月7日凌晨，被告人黄某采用同样的手段，进入**市**区**苑**幢**单元**室俞某某家，窃得人民币1700元。	被害人是[俞某某]|被告人是[黄某]|被盗物品是无|组织机构是无|物品价值是无|作案时间是[2017年10月7日凌晨]|作案地点是[**市**区**苑**幢**单元**室俞某某家]|被盗货币是[人民币1700元]|作案工具是无|盗窃获利是无	1 1 0 0 0 1 1 1 0 0
5、2017年10月14日凌晨，被告人黄某采用同样的手段，进入**市**区**城**幢**单元**室竺某某家，窃得人民币2000元。	被害人是[竺某某]|被告人是[黄某]|被盗物品是无|组织机构是无|物品价值是无|作案时间是[2017年10月14日凌晨]|作案地点是[**市**区**城**幢**单元**室竺某某家]|被盗货币是[人民币2000元]|作案工具是无|盗窃获利是无	1 1 0 0 0 1 1 1 0 0
6、2017年10月18日凌晨，被告人黄某采用同样的手段，进入**市**区**城**幢**单元**室龚某某家，窃得人民币2100元。	被害人是[龚某某]|被告人是[黄某]|被盗物品是无|组织机构是无|物品价值是无|作案时间是[2017年10月18日凌晨]|作案地点是[**市**区**城**幢**单元**室龚某某家]|被盗货币是[人民币2100元]|作案工具是无|盗窃获利是无	1 1 0 0 0 1 1 1 0 0
案发后，赃款已被追回并发还给被害人龚某某。	被害人是[龚某某]|被告人是无|被盗物品是无|组织机构是无|物品价值是无|作案时间是无|作案地点是无|被盗货币是无|作案工具是无|盗窃获利是无	1 0 0 0 0 0 0 0 0 0
经鉴定，被盗香烟价值12391.88元；	被害人是无|被告人是无|被盗物品是[被盗香烟]|组织机构是无|物品价值是[12391.88元]|作案时间是无|作案地点是无|被盗货币是无|作案工具是无|盗窃获利是无	0 0 1 0 1 0 0 0 0 0
4、2017年12月，被告人刘某某潜入**市**路“**”店内盗窃白酒两瓶、香烟十余包。	被害人是无|被告人是[刘某某]|被盗物品是[白酒两瓶][香烟十余包]|组织机构是无|物品价值是无|作案时间是[2017年12月]|作案地点是[**市**路“**”店]|被盗货币是无|作案工具是无|盗窃获利是无	0 1 1 0 0 1 1 0 0 0
经鉴定，被盗香烟价值228.93元；	被害人是无|被告人是无|被盗物品是[被盗香烟]|组织机构是无|物品价值是[228.93元]|作案时间是无|作案地点是无|被盗货币是无|作案工具是无|盗窃获利是无	0 0 1 0 1 0 0 0 0 0
6、2017年12月，被告人刘某某采取翻窗入户的方式，两次潜入**市**区**路“**”饭店，共盗窃白酒十余瓶、现金20余元。	被害人是无|被告人是[刘某某]|被盗物品是[白酒十余瓶]|组织机构是无|物品价值是无|作案时间是[2017年12月]|作案地点是[**市**区**路“**”饭店]|被盗货币是[现金20余元]|作案工具是无|盗窃获利是无	0 1 1 0 0 1 1 1 0 0
经价格认定，被盗白酒价值3810元；	被害人是无|被告人是无|被盗物品是[被盗白酒]|组织机构是无|物品价值是[3810元]|作案时间是无|作案地点是无|被盗货币是无|作案工具是无|盗窃获利是无	0 0 1 0 1 0 0 0 0 0
8、2018年1月，被告人刘某某两次潜入**市**区**街“**店”内共盗窃白酒十余瓶、现金300余元。	被害人是无|被告人是[刘某某]|被盗物品是[白酒十余瓶]|组织机构是无|物品价值是无|作案时间是[2018年1月]|作案地点是[**市**区**街“**店”]|被盗货币是[现金300余元]|作案工具是无|盗窃获利是无	0 1 1 0 0 1 1 1 0 0
2018年1月4日刘某某被当场挡获。	被害人是无|被告人是[刘某某]|被盗物品是无|组织机构是无|物品价值是无|作案时间是无|作案地点是无|被盗货币是无|作案工具是无|盗窃获利是无	0 1 0 0 0 0 0 0 0 0
2.2018年10月初某日晚，被告人邓某甲江至本县**镇**路*号**超市门口，采用小铁棍撬锁的方式，窃得被害人潘某某放置在两台自动香烟售货机内的人民币400余元。	被害人是[潘某某]|被告人是[邓某甲江]|被盗物品是无|组织机构是无|物品价值是无|作案时间是[2018年10月初某日晚]|作案地点是[本县**镇**路*号**超市门口]|被盗货币是[人民币400余元]|作案工具是[小铁棍]|盗窃获利是无	1 1 0 0 0 1 1 1 1 0
3.2018年10月3日晚11时许，被告人邓某甲江至本县**镇*街*号**店，采用起子撬开店门挂锁的方式进入店内窃得被害人王某某放置在木柜抽屉内铁盒中的人民币130元。	被害人是[王某某]|被告人是[邓某甲江]|被盗物品是无|组织机构是无|物品价值是无|作案时间是[2018年10月3日晚11时许]|作案地点是[本县**镇*街*号**店]|被盗货币是[人民币130元]|作案工具是[起子]|盗窃获利是无	1 1 0 0 0 1 1 1 1 0
4.2018年10月7日凌晨1时许，被告人邓某甲至本县**镇**街*号某某音像店，采用小铁棒撬开挂锁的方式进入店内，窃得被害人沈某某放置在收银台抽屉内的软壳阳光利群香烟4包、硬壳长嘴利群香烟1包，共计价值人民币162元。	被害人是[沈某某]|被告人是[邓某甲]|被盗物品是[软壳阳光利群香烟4包][硬壳长嘴利群香烟1包]|组织机构是无|物品价值是[人民币162元]|作案时间是[2018年10月7日凌晨1时许]|作案地点是[本县**镇**街*号某某音像店]|被盗货币是无|作案工具是[小铁棒]|盗窃获利是无	1 1 1 0 1 1 1 0 1 0
5.2018年10月9日凌晨1时许，被告人邓某甲至本县**镇**街*号**批发店，采用小铁棒撬开挂锁的方式进入店内，窃得被害人温某某放置在收银台抽屉内的人民币170余元。	被害人是[温某某]|被告人是[邓某甲]|被盗物品是无|组织机构是无|物品价值是无|作案时间是[2018年10月9日凌晨1时许]|作案地点是[本县**镇**街*号**批发店]|被盗货币是[人民币170余元]|作案工具是[小铁棒]|盗窃获利是无	1 1 0 0 0 1 1 1 1 0
7.2018年10月13日凌晨2时许，被告人邓某甲至本县**镇**路**号**专卖店门口，采用铁棒撬开箱子的方式，窃得被害人胡某某放置在充电箱内的人民币16元。	被害人是[胡某某]|被告人是[邓某甲]|被盗物品是无|组织机构是无|物品价值是无|作案时间是[2018年10月13日凌晨2时许]|作案地点是[本县**镇**路**号**专卖店门口]|被盗货币是[人民币16元]|作案工具是[铁棒]|盗窃获利是无	1 1 0 0 0 1 1 1 1 0
综上，被告人邓某甲共盗窃作案7起，所窃财物共计价值人民币1138余元。	被害人是无|被告人是[邓某甲]|被盗物品是无|组织机构是无|物品价值是[人民币1138余元]|作案时间是无|作案地点是无|被盗货币是无|作案工具是无|盗窃获利是无	0 1 0 0 1 0 0 0 0 0
1.2017年6月19日1时许，被告人杨某某窜至**********区**城中央*区**饭店，通过二楼厨房小窗户钻入店内，喝了一瓶开卫后，在收银台处盗窃洮河蓝精品1瓶、传世福酒2瓶、九年古井坊1瓶、六年古井坊3瓶、白瓷酒3瓶；	被害人是无|被告人是[杨某某]|被盗物品是[传世福酒2瓶][六年古井坊3瓶][白瓷酒3瓶][洮河蓝精品1瓶][九年古井坊1瓶]|组织机构是无|物品价值是无|作案时间是[2017年6月19日1时许]|作案地点是[**********区**城中央*区**饭店]|被盗货币是无|作案工具是无|盗窃获利是无	0 1 1 0 0 1 1 0 0 0
2.2017年8月16日21时许，被告人杨某某窜至**市**街与***路交汇处**发型轩，通过侧面小窗户钻入店内，在收银台处盗窃VIVOX6手机一部、现金400元人民币、一台黑色联想笔记本电脑、一件黑色西服。经长春市价格认证中心鉴定：1.洮儿河白酒1瓶（蓝精品38度450ml/瓶），价值48元；	被害人是无|被告人是[杨某某]|被盗物品是[洮儿河白酒1瓶（蓝精品38度450ml/瓶）][VIVOX6手机一部][一台黑色联想笔记本电脑][一件黑色西服。]|组织机构是[长春市价格认证中心]|物品价值是[48元]|作案时间是[2017年8月16日21时许]|作案地点是[**市**街与***路交汇处**发型轩]|被盗货币是[现金400元人民币]|作案工具是无|盗窃获利是无	0 1 1 1 1 1 1 1 0 0
2.洮儿河白酒2瓶（传世福酒42度500ml/瓶），价值176元；	被害人是无|被告人是无|被盗物品是[洮儿河白酒2瓶（传世福酒42度500ml/瓶）]|组织机构是无|物品价值是[176元]|作案时间是无|作案地点是无|被盗货币是无|作案工具是无|盗窃获利是无	0 0 1 0 1 0 0 0 0 0
3.洮儿河白酒3瓶（传世瓷王42度500ml/瓶），价值264元；	被害人是无|被告人是无|被盗物品是[洮儿河白酒3瓶（传世瓷王42度500ml/瓶）]|组织机构是无|物品价值是[264元]|作案时间是无|作案地点是无|被盗货币是无|作案工具是无|盗窃获利是无	0 0 1 0 1 0 0 0 0 0
4.古井坊白酒1瓶（9年沉），价值48元；	被害人是无|被告人是无|被盗物品是[古井坊白酒1瓶（9年沉）]|组织机构是无|物品价值是[48元]|作案时间是无|作案地点是无|被盗货币是无|作案工具是无|盗窃获利是无	0 0 1 0 1 0 0 0 0 0
5.古井坊白酒3瓶（6年沉），价值144元；	被害人是无|被告人是无|被盗物品是[古井坊白酒3瓶（6年沉）]|组织机构是无|物品价值是[144元]|作案时间是无|作案地点是无|被盗货币是无|作案工具是无|盗窃获利是无	0 0 1 0 1 0 0 0 0 0
6.联想笔记本电脑1台（G580A15.6寸瓶4G内存500G硬盘CPU酷睿i53230M显卡NVIDIAGeForceGT710M），价值1000元；	被害人是无|被告人是无|被盗物品是[联想笔记本电脑1台（G580A15.6寸瓶4G内存500G硬盘CPU酷睿i53230M显卡NVIDIAGeForceGT710M）]|组织机构是无|物品价值是[1000元]|作案时间是无|作案地点是无|被盗货币是无|作案工具是无|盗窃获利是无	0 0 1 0 1 0 0 0 0 0
7.VIVOX7手机1部（4+64G玫瑰金色），价值800元。	被害人是无|被告人是无|被盗物品是[VIVOX7手机1部（4+64G玫瑰金色）]|组织机构是无|物品价值是[800元]|作案时间是无|作案地点是无|被盗货币是无|作案工具是无|盗窃获利是无	0 0 1 0 1 0 0 0 0 0
共计2480元人民币。	被害人是无|被告人是无|被盗物品是无|组织机构是无|物品价值是[2480元人民币]|作案时间是无|作案地点是无|被盗货币是无|作案工具是无|盗窃获利是无	0 0 0 0 1 0 0 0 0 0
经长春市公安局司法鉴定中心鉴定：在上述所检出的STR各基因座上，送检的杨某某血样的DNA分型与（长）公（刑技）鉴（法遗）字[2017]579号法庭科学DNA鉴定书中1号检材（开卫饮料瓶）所检可疑斑迹的DNA分型一致，经计算，似然比为2.593X10的26次方。	被害人是无|被告人是[杨某某]|被盗物品是无|组织机构是[长春市公安局司法鉴定中心]|物品价值是无|作案时间是无|作案地点是无|被盗货币是无|作案工具是无|盗窃获利是无	0 1 0 1 0 0 0 0 0 0
被告人杨某某所盗财物合计价值2880元人民币，此次犯罪行为系二道区人民法院判处其有期徒刑八个月的漏罪。	被害人是无|被告人是[杨某某]|被盗物品是无|组织机构是[二道区人民法院]|物品价值是[2880元人民币]|作案时间是无|作案地点是无|被盗货币是无|作案工具是无|盗窃获利是无	0 1 0 1 1 0 0 0 0 0
1.2013年5月12日夜晚，被告人艾某甲、艾某乙和居某某（另案处理）三人偷走在**镇一家烤鸡店前面倒下的醉汉某某（**县**乡**村**组）衣服口袋里的400元现金和一张存储1.2万元的银行卡后，通过中国银行自动取款机从该卡内取出7500元现金，三人平分。	被害人是[某某（**县**乡**村**组）]|被告人是[艾某乙][居某某][艾某甲]|被盗物品是[一张存储1.2万元的银行卡]|组织机构是无|物品价值是无|作案时间是[2013年5月12日夜晚]|作案地点是[**镇一家烤鸡店前面]|被盗货币是[7500元现金][400元现金]|作案工具是无|盗窃获利是无	1 1 1 0 0 1 1 1 0 0
2.2015年5月10日夜晚，被告人艾某甲、艾某乙二人以行窃为目的来到**县老教育局附近，盗走被害人开某某停放在一家大盘鸡店前面的价值9380元的一辆白色110型本田牌摩托车和摩托车上的价值100元的一条雪莲王香烟后，被告人艾某甲将摩托车骑到别处停放。	被害人是[开某某]|被告人是[艾某乙][艾某甲]|被盗物品是[摩托车][一辆白色110型本田牌摩托车][一条雪莲王香烟]|组织机构是无|物品价值是[9380元][100元]|作案时间是[2015年5月10日夜晚]|作案地点是[一家大盘鸡店前面][**县老教育局附近]|被盗货币是无|作案工具是无|盗窃获利是无	1 1 1 0 1 1 1 0 0 0
后来那辆摩托车被老城区派出所民警发现被归还给被害人开某某。	被害人是[开某某]|被告人是无|被盗物品是[摩托车]|组织机构是[老城区派出所]|物品价值是无|作案时间是无|作案地点是无|被盗货币是无|作案工具是无|盗窃获利是无	1 0 1 1 0 0 0 0 0 0
3.2015年5月25日下午5:00许，被告人艾某甲、努某某三人以行窃为目的来到**县**社区**组，盗走被害人阿某某停放在家门前的价值9310元的一辆红色110型本田牌摩托车。	被害人是[阿某某]|被告人是[努某某][艾某甲]|被盗物品是[一辆红色110型本田牌摩托车]|组织机构是无|物品价值是[9310元]|作案时间是[2015年5月25日下午5:00许]|作案地点是[**县**社区**组]|被盗货币是无|作案工具是无|盗窃获利是无	1 1 1 0 1 1 1 0 0 0
破案后，被害人的损失未被追回。	被害人是无|被告人是无|被盗物品是无|组织机构是无|物品价值是无|作案时间是无|作案地点是无|被盗货币是无|作案工具是无|盗窃获利是无	0 0 0 0 0 0 0 0 0 0
5.2015年6月13日夜晚，被告人艾力·吐尔孙、努尔艾力·麦麦提二人以行窃为目的来到**县**住宅楼前面，盗走被害人吐某某停放在楼下店铺前面的价值4212元的一辆蓝色**牌三轮电动车后，将电动车骑到****社区停放。	被害人是[吐某某]|被告人是[艾力·吐尔孙][努尔艾力·麦麦提]|被盗物品是[电动车][一辆蓝色**牌三轮电动车]|组织机构是无|物品价值是[4212元]|作案时间是[2015年6月13日夜晚]|作案地点是[**县**住宅楼前面]|被盗货币是无|作案工具是无|盗窃获利是无	1 1 1 0 1 1 1 0 0 0
15天后，被害人从****社区找回摩托车。	被害人是无|被告人是无|被盗物品是[摩托车]|组织机构是无|物品价值是无|作案时间是无|作案地点是无|被盗货币是无|作案工具是无|盗窃获利是无	0 0 1 0 0 0 0 0 0 0
1、2018年5月8日晚22时许，被告人韦某某窜至本市**区**街道***工地，采用老虎钳剪断等手段，窃得工地打桩机上电缆线100米，价值人民币7110元。	被害人是无|被告人是[韦某某]|被盗物品是[电缆线100米]|组织机构是无|物品价值是[人民币7110元]|作案时间是[2018年5月8日晚22时许]|作案地点是[本市**区**街道***工地]|被盗货币是无|作案工具是[老虎钳]|盗窃获利是无	0 1 1 0 1 1 1 0 1 0
2、2018年6月14日晚22时许，被告人韦某某窜至本市**区**街道***工地，采用老虎钳剪断等手段，窃得放置于工地空地电缆线100米，价值人民币21850元。	被害人是无|被告人是[韦某某]|被盗物品是[电缆线100米]|组织机构是无|物品价值是[人民币21850元]|作案时间是[2018年6月14日晚22时许]|作案地点是[本市**区**街道***工地]|被盗货币是无|作案工具是[老虎钳]|盗窃获利是无	0 1 1 0 1 1 1 0 1 0
后被告人韦某某将上述电缆线销赃得款人民币4500元，被告人徐某某在明知是赃物的情况下仍然予以收购。	被害人是无|被告人是[徐某某][韦某某]|被盗物品是[电缆线]|组织机构是无|物品价值是无|作案时间是无|作案地点是无|被盗货币是无|作案工具是无|盗窃获利是[人民币4500元]	0 1 1 0 0 0 0 0 0 1
3、2018年6月21日晚22时许，被告人韦某某窜至本市**区**街道**村***高速公路工地，采用老虎钳剪断等手段，窃得工地架桥机上电缆线180米，价值人民币12312元。	被害人是无|被告人是[韦某某]|被盗物品是[电缆线180米]|组织机构是无|物品价值是[人民币12312元]|作案时间是[本市**区**街道**村***高速公路工地][2018年6月21日晚22时许]|作案地点是无|被盗货币是无|作案工具是[老虎钳]|盗窃获利是无	0 1 1 0 1 1 0 0 1 0
后被告人韦某某将上述电缆线销赃得款人民币2350元，被告人徐某某在明知是赃物的情况下仍然予以收购。	被害人是无|被告人是[徐某某][韦某某]|被盗物品是[电缆线]|组织机构是无|物品价值是无|作案时间是无|作案地点是无|被盗货币是无|作案工具是无|盗窃获利是[人民币2350元]	0 1 1 0 0 0 0 0 0 1
案发后，公安机关对被告人韦某某租房进行搜查并扣押现金人民币595元。	被害人是无|被告人是[韦某某]|被盗物品是无|组织机构是[公安机关]|物品价值是无|作案时间是无|作案地点是无|被盗货币是无|作案工具是无|盗窃获利是[现金人民币595元]	0 1 0 1 0 0 0 0 0 1
2018年4月25日8时许，在本市**区****城**网吧内，被告人钟某某趁公民邹某某睡觉之机，将其放在桌上的一部“360n6”手机盗走，价值人民币1200元，携赃潜逃，销赃挥霍。	被害人是[邹某某]|被告人是[钟某某]|被盗物品是[一部“360n6”手机]|组织机构是无|物品价值是[人民币1200元]|作案时间是[2018年4月25日8时许]|作案地点是[本市**区****城**网吧内]|被盗货币是无|作案工具是无|盗窃获利是无	1 1 1 0 1 1 1 0 0 0
2018年4月27日10时许，在本市**区**路**网吧内，被告人钟某某采用上述相同的手段，将公民杨某某放在桌上的一部“OPPO”手机盗走，价值人民币1800元，携赃潜逃，销赃挥霍。	被害人是[杨某某]|被告人是[钟某某]|被盗物品是[一部“OPPO”手机]|组织机构是无|物品价值是[人民币1800元]|作案时间是[2018年4月27日10时许]|作案地点是[本市**区**路**网吧内]|被盗货币是无|作案工具是无|盗窃获利是无	1 1 1 0 1 1 1 0 0 0
2018年5月5日6时许，在本市**区****小区旁的**网吧内，被告人钟某某采用上述相同的手段，将公民徐某某放在桌上的一部“苹果”手机盗走，价值人民币3800元，携赃潜逃，销赃挥霍。	被害人是[徐某某]|被告人是[钟某某]|被盗物品是[一部“苹果”手机]|组织机构是无|物品价值是[人民币3800元]|作案时间是[2018年5月5日6时许]|作案地点是[本市**区****小区旁的**网吧内]|被盗货币是无|作案工具是无|盗窃获利是无	1 1 1 0 1 1 1 0 0 0
2018年5月10日5时许，在本市**区**路**网咖内，被告人钟某某采用上述相同的手段，将公民李某某放在桌上的一部“360n5s”手机盗走，价值人民币1100元，携赃潜逃。	被害人是[李某某]|被告人是[钟某某]|被盗物品是[一部“360n5s”手机]|组织机构是无|物品价值是[人民币1100元]|作案时间是[2018年5月10日5时许]|作案地点是[本市**区**路**网咖内]|被盗货币是无|作案工具是无|盗窃获利是无	1 1 1 0 1 1 1 0 0 0
2018年5月10日，公安机关根据线索，在本市**区**路附近将被告人钟某某，并当场缴获被盗“360n5s”手机一部。	被害人是无|被告人是[钟某某]|被盗物品是[被盗“360n5s”手机一部]|组织机构是[公安机关]|物品价值是无|作案时间是无|作案地点是无|被盗货币是无|作案工具是无|盗窃获利是无	0 1 1 1 0 0 0 0 0 0
2018年3月15日，被告人陆某某在**市**区****园***路**号珠海市**有限公司仓库内，以借用同事吴某某的手机为由，骗得吴某某的手机，后私自在该手机上以短信验证的方式登录吴某某的支付宝，并通过吴某某的支付宝的贷款功能贷款人民币（以下币种均为人民币）20000元，再将该20000元通过吴某某的支付宝转至被告人陆某某自己的支付宝内，后又把该20000元从支付宝转至被告人陆某某控制的银行卡内。	被害人是[吴某某]|被告人是[陆某某]|被盗物品是无|组织机构是无|物品价值是无|作案时间是[2018年3月15日]|作案地点是[**市**区****园***路**号珠海市**有限公司仓库内]|被盗货币是[20000元]|作案工具是无|盗窃获利是无	1 1 0 0 0 1 1 1 0 0
同年3月17日、同年3月23日、同年3月25日，被告人陆某某在上述地址内，以相同方式，在借用吴某某的手机后，私自使用吴某某的支付宝账号分别贷款14100元、2000元、18000元，再分别将该3笔款项转至被告人陆某某控制的银行卡内。	被害人是[吴某某]|被告人是[陆某某]|被盗物品是无|组织机构是无|物品价值是无|作案时间是[同年3月17日、同年3月23日、同年3月25日]|作案地点是无|被盗货币是[18000元][2000元][14100元]|作案工具是无|盗窃获利是无	1 1 0 0 0 1 0 1 0 0
同年3月26日，被告人陆某某在上述地址内，趁吴某某不注意，私自拿了吴某某放在办公桌上的手机，并将该手机上的手机卡换成被告人陆某某自己的手机卡，后以短信验证的方式登录吴某某的支付宝，将吴某某支付宝内的7920元转至被告人陆某某的支付宝内，再转至被告人陆某某控制的银行卡内。	被害人是[吴某某]|被告人是[陆某某]|被盗物品是无|组织机构是无|物品价值是无|作案时间是[同年3月26日]|作案地点是无|被盗货币是[7920元]|作案工具是无|盗窃获利是无	1 1 0 0 0 1 0 1 0 0
同年3月27日，被告人陆某某被抓获。	被害人是无|被告人是[陆某某]|被盗物品是无|组织机构是无|物品价值是无|作案时间是无|作案地点是无|被盗货币是无|作案工具是无|盗窃获利是无	0 1 0 0 0 0 0 0 0 0
同年4月3日，被告人陆某某的家属代其退清上述盗得的62020元给吴某某，取得吴某某的谅解。	被害人是[吴某某]|被告人是[陆某某]|被盗物品是无|组织机构是无|物品价值是无|作案时间是无|作案地点是无|被盗货币是[62020元]|作案工具是无|盗窃获利是无	1 1 0 0 0 0 0 1 0 0
2018年5月28日至6月16日期间，被告人叶某甲先后三次至**市**区***网吧等地盗窃手机共计五部，价值共计人民币8695元。	被害人是无|被告人是[叶某甲]|被盗物品是[手机共计五部]|组织机构是无|物品价值是[人民币8695元]|作案时间是[2018年5月28日至6月16日期间]|作案地点是[**市**区***网吧]|被盗货币是无|作案工具是无|盗窃获利是无	0 1 1 0 1 1 1 0 0 0
分述如下：1.2018年5月28日上午8时某某，被告人叶某甲在**市**区***网吧上网时，趁坐在35号机位前的被害人卢某某睡着之际，将其置于35号机位桌面上的一部黑色华为荣耀畅某某7X手机及一部白色VIVOX5MAX+手机盗走，并于当日上午将盗得的黑色华为手机以700元价格销赃于**市**区***街*号**店内，被盗白色VIVO手机自己留用。	被害人是[卢某某]|被告人是[叶某甲]|被盗物品是[一部黑色华为荣耀畅某某7X手机][白色VIVO手机][一部白色VIVOX5MAX+手机][黑色华为手机]|组织机构是无|物品价值是无|作案时间是[2018年5月28日上午8时某某]|作案地点是[**市**区***网吧]|被盗货币是无|作案工具是无|盗窃获利是[700元]	1 1 1 0 0 1 1 0 0 1
2．2018年6月8日7时某某，被告人叶某甲建在**市**区**网吧上网时，趁坐在73号机位前的被害人肖某某睡着之际，将其置于73号机位桌面上的一部苹果8PLUS手机盗走，并于当日上午将该手机以2400元价格销赃于**市**区**街*号**店内。	被害人是[肖某某]|被告人是[叶某甲]|被盗物品是[手机][一部苹果8PLUS手机]|组织机构是无|物品价值是无|作案时间是[2018年6月8日7时某某]|作案地点是[**市**区**网吧]|被盗货币是无|作案工具是无|盗窃获利是[2400元]	1 1 1 0 0 1 1 0 0 1
经鉴定，被盗苹果8PLUS手机价值人民币4577元。	被害人是无|被告人是无|被盗物品是[被盗苹果8PLUS手机]|组织机构是无|物品价值是[人民币4577元]|作案时间是无|作案地点是无|被盗货币是无|作案工具是无|盗窃获利是无	0 0 1 0 1 0 0 0 0 0
3.2018年6月16日晚22时某某，被告人叶某甲建至被害人程某甲经营的**市**区**号**风味店内吃饭趁被害人程某甲进厨房烧面之际，将其置于店内餐桌上的一部苹果7手机及一部OPPO手机盗走。	被害人是[程某甲]|被告人是[叶某甲]|被盗物品是[一部OPPO手机][一部苹果7手机]|组织机构是无|物品价值是无|作案时间是[2018年6月16日晚22时某某]|作案地点是[**市**区**号**风味店内]|被盗货币是无|作案工具是无|盗窃获利是无	1 1 1 0 0 1 1 0 0 0
后其将盗得的OPPO手机丢弃，并于次日上午将盗得的苹果7手机以400元价格销赃于**市**区**街**3号**店内。	被害人是无|被告人是无|被盗物品是[苹果7手机][OPPO手机]|组织机构是无|物品价值是无|作案时间是无|作案地点是无|被盗货币是无|作案工具是无|盗窃获利是[400元]	0 0 1 0 0 0 0 0 0 1
2018年7月12日，被盗白色VIVOX5MAX+手机发还被害人卢某某。	被害人是[卢某某]|被告人是无|被盗物品是[被盗白色VIVOX5MAX+手机]|组织机构是无|物品价值是无|作案时间是无|作案地点是无|被盗货币是无|作案工具是无|盗窃获利是无	1 0 1 0 0 0 0 0 0 0
1.2018年2月下旬的一天下午，被告人杜某某在本县**街道**股份有限公司的电动自行车停车棚内，窃得被害人余某某停放在该处的金雷豹牌红色电动自行车1辆，价值人民币1387.5元。	被害人是[余某某]|被告人是[杜某某]|被盗物品是[金雷豹牌红色电动自行车1辆]|组织机构是无|物品价值是[人民币1387.5元]|作案时间是[2018年2月下旬的一天下午]|作案地点是[本县**街道**股份有限公司的电动自行车停车棚内]|被盗货币是无|作案工具是无|盗窃获利是无	1 1 1 0 1 1 1 0 0 0
2.2018年2月26日6时许，被告人杜某某在本县**街道**网吧内，窃得被害人沈某甲放在**号座位上的咖啡色三星手机1部，价值人民币600元。	被害人是[沈某甲]|被告人是[杜某某]|被盗物品是[咖啡色三星手机1部]|组织机构是无|物品价值是[人民币600元]|作案时间是[2018年2月26日6时许]|作案地点是[本县**街道**网吧内]|被盗货币是无|作案工具是无|盗窃获利是无	1 1 1 0 1 1 1 0 0 0
综上，被告人杜某某共盗窃作案4起，所窃得财物共计价值人民币2303.5元。	被害人是无|被告人是[杜某某]|被盗物品是无|组织机构是无|物品价值是[人民币2303.5元]|作案时间是无|作案地点是无|被盗货币是无|作案工具是无|盗窃获利是无	0 1 0 0 1 0 0 0 0 0
案发后，被窃金雷豹牌红色电动自行车、咖啡色三星牌手机、白色海信牌手机已被公安机关追回并发还失主，现金100元已归还失主。	被害人是无|被告人是无|被盗物品是[白色海信牌手机][被窃金雷豹牌红色电动自行车][咖啡色三星牌手机]|组织机构是[公安机关]|物品价值是无|作案时间是无|作案地点是无|被盗货币是[现金100元]|作案工具是无|盗窃获利是无	0 0 1 1 0 0 0 1 0 0
1．被告人陈某某于2016年6月21日凌晨，在**市**区***西大街*号中国旅行社总社有限公司北京崇文门门市部内，秘密窃取被害人于某某联想牌笔记本电脑一台。	被害人是[于某某]|被告人是[陈某某]|被盗物品是[联想牌笔记本电脑一台]|组织机构是无|物品价值是无|作案时间是[2016年6月21日凌晨]|作案地点是[**市**区***西大街*号中国旅行社总社有限公司北京崇文门门市部内]|被盗货币是无|作案工具是无|盗窃获利是无	1 1 1 0 0 1 1 0 0 0
2．被告人陈某某于2017年5月7日凌晨，在**市**区**街*号北京花果山农商贸有限公司内，秘密窃取北京花果山农商贸有限公司人民币40000余元、三星牌Note4（N9108V）型16G手机一部等财物。	被害人是无|被告人是[陈某某]|被盗物品是[三星牌Note4（N9108V）型16G手机一部]|组织机构是[北京花果山农商贸有限公司]|物品价值是无|作案时间是[2017年5月7日凌晨]|作案地点是[**市**区**街*号北京花果山农商贸有限公司内]|被盗货币是[人民币40000余元]|作案工具是无|盗窃获利是无	0 1 1 1 0 1 1 1 0 0
3.被告人陈某某于2017年6月20日凌晨，在**市**区****中心**广场**报亭内，秘密窃取被害人王某某模型玩具、手机支架、数据线等物品。	被害人是[王某某]|被告人是[陈某某]|被盗物品是[数据线][模型玩具][手机支架]|组织机构是无|物品价值是无|作案时间是[2017年6月20日凌晨]|作案地点是[**市**区****中心**广场**报亭内]|被盗货币是无|作案工具是无|盗窃获利是无	1 1 1 0 0 1 1 0 0 0
6．被告人陈某某于2017年6月25日凌晨，在北京市东城区天坛医院西门南侧第一商品部内，秘密窃取被害人吴某某人民币5000余元、三星手机一部等财物。	被害人是[吴某某]|被告人是[陈某某]|被盗物品是[三星手机一部]|组织机构是无|物品价值是无|作案时间是[2017年6月25日凌晨]|作案地点是[北京市东城区天坛医院西门南侧第一商品部内]|被盗货币是[人民币5000余元]|作案工具是无|盗窃获利是无	1 1 1 0 0 1 1 1 0 0
被告人陈某某于2017年7月1日被民警。	被害人是无|被告人是[陈某某]|被盗物品是无|组织机构是无|物品价值是无|作案时间是无|作案地点是无|被盗货币是无|作案工具是无|盗窃获利是无	0 1 0 0 0 0 0 0 0 0
被告人图某某于2017年9月至2018年2月期间，多次来到呼和浩特市赛罕区中山书店盗窃书籍，将部分图书其中张页用刀割下盗走；	被害人是无|被告人是[图某某]|被盗物品是[书籍]|组织机构是无|物品价值是无|作案时间是[2017年9月至2018年2月期间]|作案地点是[呼和浩特市赛罕区中山书店]|被盗货币是无|作案工具是无|盗窃获利是无	0 1 1 0 0 1 1 0 0 0
公安机关于2018年2月11在呼和浩特市赛罕区中山书店将被告人图某某当场抓获。	被害人是无|被告人是[图某某]|被盗物品是无|组织机构是无|物品价值是无|作案时间是无|作案地点是无|被盗货币是无|作案工具是无|盗窃获利是无	0 1 0 0 0 0 0 0 0 0
案发后，部分赃物追回已发还被害人，被告人图某某对被害人进行了经济赔偿，取得了被害人的谅解。	被害人是无|被告人是[图某某]|被盗物品是无|组织机构是无|物品价值是无|作案时间是无|作案地点是无|被盗货币是无|作案工具是无|盗窃获利是无	0 1 0 0 0 0 0 0 0 0
2016年8月左右，被告人常某某翻墙进入***家属区杨某某家，盗窃现金700元和一把钥匙，后又用盗窃来的钥匙多次进入杨某某家实施盗窃，共盗窃人民币5000元以及一只金手镯、一个金手链、一个金链子、一个项链金坠子。	被害人是[杨某某]|被告人是[常某某]|被盗物品是[一个金手链][一只金手镯][一个金链子][一个项链金坠子][钥匙][一把钥匙]|组织机构是无|物品价值是无|作案时间是[2016年8月左右]|作案地点是[***家属区杨某某家][杨某某家]|被盗货币是[现金700元][人民币5000元]|作案工具是无|盗窃获利是无	1 1 1 0 0 1 1 1 0 0
该被盗财物经陇南恒丰资产评估事务所评估价值为10200元。	被害人是无|被告人是无|被盗物品是[该被盗财物]|组织机构是[陇南恒丰资产评估事务所]|物品价值是[10200元]|作案时间是无|作案地点是无|被盗货币是无|作案工具是无|盗窃获利是无	0 0 1 1 1 0 0 0 0 0
2016年年底，被告人常某某翻墙进入***家属区刘某甲家，盗窃现金1000元和一把钥匙，后又用盗窃来的钥匙多次进入刘某甲家实施盗窃，共盗窃人民币5700元。	被害人是[刘某甲]|被告人是[常某某]|被盗物品是[钥匙][一把钥匙]|组织机构是无|物品价值是无|作案时间是[2016年年底]|作案地点是[***家属区刘某甲家][刘某甲家]|被盗货币是[现金1000元][人民币5700元]|作案工具是无|盗窃获利是无	1 1 1 0 0 1 1 1 0 0
2016年年底，被告人常某某用捡来的钥匙到***家属区王某某家准备实施盗窃，常某某用手敲门后室内无人应答，便用钥匙打开房门，准备进门时，发现室内有人，常某某随即离开。	被害人是[王某某]|被告人是[常某某]|被盗物品是无|组织机构是无|物品价值是无|作案时间是[2016年年底]|作案地点是[***家属区王某某家]|被盗货币是无|作案工具是[钥匙]|盗窃获利是无	1 1 0 0 0 1 1 0 1 0
2017年二、三月份，被告人常某某翻墙进入***家属区叶某某家，盗窃首饰盒及盒内一条细项链，一只桃心形戒指，一付金耳环，一张借条。	被害人是[叶某某]|被告人是[常某某]|被盗物品是[一条细项链][一张借条][一只桃心形戒指][一付金耳环][首饰盒]|组织机构是无|物品价值是无|作案时间是[2017年二、三月份]|作案地点是[***家属区叶某某家]|被盗货币是无|作案工具是无|盗窃获利是无	1 1 1 0 0 1 1 0 0 0
该被盗财物经陇南恒丰资产评估事务所评估价值为6600元。	被害人是无|被告人是无|被盗物品是[该被盗财物]|组织机构是[陇南恒丰资产评估事务所]|物品价值是[6600元]|作案时间是无|作案地点是无|被盗货币是无|作案工具是无|盗窃获利是无	0 0 1 1 1 0 0 0 0 0
2017年5月27日，被告人常某某翻墙进入***家属区贺某某家，盗窃中华牌香烟一条。	被害人是[贺某某]|被告人是[常某某]|被盗物品是[中华牌香烟一条]|组织机构是无|物品价值是无|作案时间是[2017年5月27日]|作案地点是[***家属区贺某某家]|被盗货币是无|作案工具是无|盗窃获利是无	1 1 1 0 0 1 1 0 0 0
经陇南市物价认证中心价格认证价值700元。	被害人是无|被告人是无|被盗物品是无|组织机构是[陇南市物价认证中心]|物品价值是[700元]|作案时间是无|作案地点是无|被盗货币是无|作案工具是无|盗窃获利是无	0 0 0 1 1 0 0 0 0 0
1.2018年4月18日凌晨，被告人黄某某与李某某来到高安市**镇农贸市场入口旁，正准备盗窃一辆三轮电动车电瓶时被发现，便逃离了现场。	被害人是无|被告人是[李某某][黄某某]|被盗物品是[一辆三轮电动车电瓶]|组织机构是无|物品价值是无|作案时间是[2018年4月18日凌晨]|作案地点是[高安市**镇农贸市场入口旁]|被盗货币是无|作案工具是无|盗窃获利是无	0 1 1 0 0 1 1 0 0 0
随后，二人在**镇车站对面卖早餐的门口，盗窃了一辆三轮电动车的电瓶；	被害人是无|被告人是无|被盗物品是[一辆三轮电动车的电瓶]|组织机构是无|物品价值是无|作案时间是无|作案地点是[**镇车站对面卖早餐的门口]|被盗货币是无|作案工具是无|盗窃获利是无	0 0 1 0 0 0 1 0 0 0
在**镇农贸市场旁，盗窃了一辆三轮电动车的电瓶、两辆二轮电动车的电瓶。	被害人是无|被告人是无|被盗物品是[一辆三轮电动车的电瓶][两辆二轮电动车的电瓶]|组织机构是无|物品价值是无|作案时间是无|作案地点是[**镇农贸市场旁]|被盗货币是无|作案工具是无|盗窃获利是无	0 0 1 0 0 0 1 0 0 0
接着，二人来到**镇，在**镇街道旁发现一辆三轮电动车，因开不了锁，没有偷到电瓶；	被害人是无|被告人是无|被盗物品是无|组织机构是无|物品价值是无|作案时间是无|作案地点是[**镇][**镇街道旁]|被盗货币是无|作案工具是无|盗窃获利是无	0 0 0 0 0 0 1 0 0 0
在**镇车站里面，盗窃了一辆三轮电动车的电瓶。	被害人是无|被告人是无|被盗物品是[一辆三轮电动车的电瓶]|组织机构是无|物品价值是无|作案时间是无|作案地点是[**镇车站里面]|被盗货币是无|作案工具是无|盗窃获利是无	0 0 1 0 0 0 1 0 0 0
经鉴定，被盗电瓶价值人民币1317元。	被害人是无|被告人是无|被盗物品是[被盗电瓶]|组织机构是无|物品价值是[人民币1317元]|作案时间是无|作案地点是无|被盗货币是无|作案工具是无|盗窃获利是无	0 0 1 0 1 0 0 0 0 0
2.2018年5月4日凌晨，被告人黄某某来到高安市**镇车站对面卖早餐的门口，盗窃一辆三轮电动车的电瓶。	被害人是无|被告人是[黄某某]|被盗物品是[一辆三轮电动车的电瓶]|组织机构是无|物品价值是无|作案时间是[2018年5月4日凌晨]|作案地点是[高安市**镇车站对面卖早餐的门口]|被盗货币是无|作案工具是无|盗窃获利是无	0 1 1 0 0 1 1 0 0 0
经鉴定，被盗电瓶价值人民币200元。	被害人是无|被告人是无|被盗物品是[被盗电瓶]|组织机构是无|物品价值是[人民币200元]|作案时间是无|作案地点是无|被盗货币是无|作案工具是无|盗窃获利是无	0 0 1 0 1 0 0 0 0 0
3.2018年5月初的一天凌晨，被告人黄某某来到高安市**镇***村街上榨油作坊门口，盗窃一辆二轮电动车的电瓶。	被害人是无|被告人是[黄某某]|被盗物品是[一辆二轮电动车的电瓶]|组织机构是无|物品价值是无|作案时间是[2018年5月初的一天凌晨]|作案地点是[高安市**镇***村街上榨油作坊门口]|被盗货币是无|作案工具是无|盗窃获利是无	0 1 1 0 0 1 1 0 0 0
经鉴定，被盗电瓶价值人民币200元。	被害人是无|被告人是无|被盗物品是[被盗电瓶]|组织机构是无|物品价值是[人民币200元]|作案时间是无|作案地点是无|被盗货币是无|作案工具是无|盗窃获利是无	0 0 1 0 1 0 0 0 0 0
4.2018年5月17日凌晨，被告人黄某某来到高安市**镇**站对面，盗窃一辆三轮电动车的电瓶。	被害人是无|被告人是[黄某某]|被盗物品是[一辆三轮电动车的电瓶]|组织机构是无|物品价值是无|作案时间是[2018年5月17日凌晨]|作案地点是[高安市**镇**站对面]|被盗货币是无|作案工具是无|盗窃获利是无	0 1 1 0 0 1 1 0 0 0
经鉴定，被盗电瓶价值人民币345元。	被害人是无|被告人是无|被盗物品是[被盗电瓶]|组织机构是无|物品价值是[人民币345元]|作案时间是无|作案地点是无|被盗货币是无|作案工具是无|盗窃获利是无	0 0 1 0 1 0 0 0 0 0
5.2018年6月3日凌晨，被告人黄某某来到高安市**镇**商行门口，盗窃一辆三轮电动车的电瓶；	被害人是无|被告人是[黄某某]|被盗物品是[一辆三轮电动车的电瓶]|组织机构是无|物品价值是无|作案时间是[2018年6月3日凌晨]|作案地点是[高安市**镇**商行门口]|被盗货币是无|作案工具是无|盗窃获利是无	0 1 1 0 0 1 1 0 0 0
来到**镇****门口，盗窃一辆三轮电动车的电瓶，经鉴定，被盗电瓶价值人民币385元。	被害人是无|被告人是无|被盗物品是[一辆三轮电动车的电瓶][被盗电瓶]|组织机构是无|物品价值是[人民币385元]|作案时间是无|作案地点是[**镇****门口]|被盗货币是无|作案工具是无|盗窃获利是无	0 0 1 0 1 0 1 0 0 0
综上所述，被告人黄某某共实施盗窃5次，盗窃电瓶价值人民币2447元。	被害人是无|被告人是[黄某某]|被盗物品是[盗窃电瓶]|组织机构是无|物品价值是[人民币2447元]|作案时间是无|作案地点是无|被盗货币是无|作案工具是无|盗窃获利是无	0 1 1 0 1 0 0 0 0 0
1、2018年5月15日17时许，被告人罗某甲独自来到合山市电北路**超市榕园店门前，发现被害人覃某某停放在超市门前停车位上的1辆红色五羊本田牌WY125-P型摩托车无人看守，遂将该车辆盗走，盗窃得手后将车辆销赃得款250元。	被害人是[覃某某]|被告人是[罗某甲]|被盗物品是[车辆][1辆红色五羊本田牌WY125-P型摩托车]|组织机构是无|物品价值是无|作案时间是[2018年5月15日17时许]|作案地点是[超市门前停车位上][合山市电北路**超市榕园店门前]|被盗货币是无|作案工具是无|盗窃获利是[250元]	1 1 1 0 0 1 1 0 0 1
经鉴定，被盗的五羊本田牌摩托车价值4010元。	被害人是无|被告人是无|被盗物品是[五羊本田牌摩托车]|组织机构是无|物品价值是[4010元]|作案时间是无|作案地点是无|被盗货币是无|作案工具是无|盗窃获利是无	0 0 1 0 1 0 0 0 0 0
2、2018年5月25日13时许，被告人罗某甲独自来到合山市溯河矿菜市**花生油店门前，发现被害人罗某乙停放在店面门前停车位的1辆黑色豪爵牌HJ110-2C型弯梁摩托摩无人看守，遂将该车辆盗走，盗窃得手后将车辆销赃得款300元。	被害人是[罗某乙]|被告人是[罗某甲]|被盗物品是[1辆黑色豪爵牌HJ110-2C型弯梁摩托][车辆]|组织机构是无|物品价值是无|作案时间是[2018年5月25日13时许]|作案地点是[店面门前停车位][合山市溯河矿菜市**花生油店门前]|被盗货币是无|作案工具是无|盗窃获利是[300元]	1 1 1 0 0 1 1 0 0 1
经鉴定，被盗的豪爵牌摩托车价值2875元。	被害人是无|被告人是无|被盗物品是[豪爵牌摩托车]|组织机构是无|物品价值是[2875元]|作案时间是无|作案地点是无|被盗货币是无|作案工具是无|盗窃获利是无	0 0 1 0 1 0 0 0 0 0
经鉴定，被盗的轻骑牌摩托车价值2854元。	被害人是无|被告人是无|被盗物品是[轻骑牌摩托车]|组织机构是无|物品价值是[2854元]|作案时间是无|作案地点是无|被盗货币是无|作案工具是无|盗窃获利是无	0 0 1 0 1 0 0 0 0 0
2018年6月22日，罗某甲被公安机关抓获归案。	被害人是无|被告人是[罗某甲]|被盗物品是无|组织机构是[公安机关]|物品价值是无|作案时间是无|作案地点是无|被盗货币是无|作案工具是无|盗窃获利是无	0 1 0 1 0 0 0 0 0 0
2017年8月15日0时许，被告人刘某某在泸州市龙马潭区伍峰巷58号8栋楼泸州市龙马潭区**巷**号**栋楼下，携带15包红、绿色丸状毒品疑似物及5包晶体状毒品疑似物，被巡逻民警当场。	被害人是无|被告人是[刘某某]|被盗物品是无|组织机构是无|物品价值是无|作案时间是[2017年8月15日0时许]|作案地点是[泸州市龙马潭区伍峰巷58号8栋楼泸州市龙马潭区**巷**号**栋楼下]|被盗货币是无|作案工具是无|盗窃获利是无	0 1 0 0 0 1 1 0 0 0
经鉴定，从15包红、绿色丸状毒品疑似物中均检出甲基苯丙胺成分，从晶体状毒品疑似物中均未检出甲基苯丙胺成分。	被害人是无|被告人是无|被盗物品是无|组织机构是无|物品价值是无|作案时间是无|作案地点是无|被盗货币是无|作案工具是无|盗窃获利是无	0 0 0 0 0 0 0 0 0 0
另查明：1、2017年6月27日凌晨5时许，被告人刘某某在泸州市龙马潭区小市转角店十字头街泸州市龙马潭区**街，将被害人徐某某停放在此的一辆白色豪爵牌HJ125T-9D型摩托车盗走后销赃，获赃款800元。	被害人是[徐某某]|被告人是[刘某某]|被盗物品是[一辆白色豪爵牌HJ125T-9D型摩托车]|组织机构是无|物品价值是无|作案时间是[2017年6月27日凌晨5时许]|作案地点是[泸州市龙马潭区小市转角店十字头街泸州市龙马潭区**街]|被盗货币是无|作案工具是无|盗窃获利是[800元]	1 1 1 0 0 1 1 0 0 1
经鉴定，该车价值人民币4053元。	被害人是无|被告人是无|被盗物品是[该车]|组织机构是无|物品价值是[人民币4053元]|作案时间是无|作案地点是无|被盗货币是无|作案工具是无|盗窃获利是无	0 0 1 0 1 0 0 0 0 0
案发后，该车已被扣押并返还被害人。	被害人是无|被告人是无|被盗物品是无|组织机构是无|物品价值是无|作案时间是无|作案地点是无|被盗货币是无|作案工具是无|盗窃获利是无	0 0 0 0 0 0 0 0 0 0
2、2017年10月26日凌晨4时许，被告人刘某某在泸州市龙马潭区**镇泸州市龙马潭区**镇老窖酿酒基地外停车场内，将被害人黄某某停放在此的一辆白色本田牌SDH125T-27型摩托车盗走。	被害人是[黄某某]|被告人是[刘某某]|被盗物品是[一辆白色本田牌SDH125T-27型摩托车]|组织机构是无|物品价值是无|作案时间是[2017年10月26日凌晨4时许]|作案地点是[泸州市龙马潭区**镇泸州市龙马潭区**镇老窖酿酒基地外停车场内]|被盗货币是无|作案工具是无|盗窃获利是无	1 1 1 0 0 1 1 0 0 0
经鉴定，该车价值人民币3296元。	被害人是无|被告人是无|被盗物品是[该车]|组织机构是无|物品价值是[人民币3296元]|作案时间是无|作案地点是无|被盗货币是无|作案工具是无|盗窃获利是无	0 0 1 0 1 0 0 0 0 0
案发后，该车已被扣押并返还被害人。	被害人是无|被告人是无|被盗物品是[该车]|组织机构是无|物品价值是无|作案时间是无|作案地点是无|被盗货币是无|作案工具是无|盗窃获利是无	0 0 1 0 0 0 0 0 0 0
1、2015年5月17日9时许，被告人刘某某在本市灞桥区**镇，趁被害人邹某某不备，盗取了邹某某白色手提袋，内装有现金人民币90元，三星N7100手机一部（经鉴定，价值人民币750元），赃款消费，手机变卖给杨某甲。	被害人是[邹某某]|被告人是[刘某某][杨某甲]|被盗物品是[白色手提袋][三星N7100手机一部][手机]|组织机构是无|物品价值是[人民币750元]|作案时间是[2015年5月17日9时许]|作案地点是[本市灞桥区**镇]|被盗货币是[现金人民币90元]|作案工具是无|盗窃获利是无	1 1 1 0 1 1 1 1 0 0
2、2015年5月17日9时许，被告人刘某某在本市灞桥区**镇，趁被害人张某某不备，用刀片划开其提包，盗窃现金400元，酷派手机一部（经鉴定，价值人民币100元），赃款消费，手机变卖给杨某甲。	被害人是[张某某]|被告人是[刘某某][杨某甲]|被盗物品是[酷派手机一部][手机]|组织机构是无|物品价值是[人民币100元]|作案时间是[2015年5月17日9时许]|作案地点是[本市灞桥区**镇]|被盗货币是[现金400元]|作案工具是[刀片]|盗窃获利是无	1 1 1 0 1 1 1 1 1 0
破案后手机已被追回，并发还被害人。	被害人是无|被告人是无|被盗物品是[手机]|组织机构是无|物品价值是无|作案时间是无|作案地点是无|被盗货币是无|作案工具是无|盗窃获利是无	0 0 1 0 0 0 0 0 0 0
3、2015年5月19日10时许，被告人任某某伙同姬某某在本市长安区**镇，由姬某某做掩护，任某某实施盗窃，趁被害人孙某某不备，盗取了其提包内联想手机一部（经鉴定，价值人民币350元）。	被害人是[孙某某]|被告人是[任某某][姬某某]|被盗物品是[联想手机一部]|组织机构是无|物品价值是[人民币350元]|作案时间是[2015年5月19日10时许]|作案地点是[本市长安区**镇]|被盗货币是无|作案工具是无|盗窃获利是无	1 1 1 0 1 1 1 0 0 0
破案后，被盗手机已被追回并发还被害人。	被害人是无|被告人是无|被盗物品是[被盗手机]|组织机构是无|物品价值是无|作案时间是无|作案地点是无|被盗货币是无|作案工具是无|盗窃获利是无	0 0 1 0 0 0 0 0 0 0
4、2015年5月19日11时许，被告人任某某伙同姬某某在本市长安区**镇，由姬某某做掩护，任某某实施盗窃，趁被害人杨某乙不备，盗取了其提包内小米手机一部（经鉴定，价值人民币750元）。	被害人是[杨某乙]|被告人是[任某某][姬某某]|被盗物品是[小米手机一部]|组织机构是无|物品价值是[人民币750元]|作案时间是[2015年5月19日11时许]|作案地点是[本市长安区**镇]|被盗货币是无|作案工具是无|盗窃获利是无	1 1 1 0 1 1 1 0 0 0
破案后，被盗手机已被追回并发还被害人。	被害人是无|被告人是无|被盗物品是[被盗手机]|组织机构是无|物品价值是无|作案时间是无|作案地点是无|被盗货币是无|作案工具是无|盗窃获利是无	0 0 1 0 0 0 0 0 0 0
2、2018年2月上旬的一天凌晨，被告人夏某某至本市南浔区南浔镇同心路长江鱼头馆，采用上述相同方法进入，窃得该店收银台抽屉内现金人民币300余元。	被害人是无|被告人是[夏某某]|被盗物品是无|组织机构是无|物品价值是无|作案时间是[2018年2月上旬的一天凌晨]|作案地点是[本市南浔区南浔镇同心路长江鱼头馆]|被盗货币是[现金人民币300余元]|作案工具是无|盗窃获利是无	0 1 0 0 0 1 1 1 0 0
3、2018年2月4日凌晨，被告人夏某某本市南浔区南浔镇人瑞路638号大厨小菜饭店，采用拉断门把手进入、掇开抽屉的方法，窃得该店吧台抽屉内现金人民币500余元、泰式椰汁1瓶。	被害人是无|被告人是[夏某某]|被盗物品是[泰式椰汁1瓶]|组织机构是无|物品价值是无|作案时间是[2018年2月4日凌晨]|作案地点是[本市南浔区南浔镇人瑞路638号大厨小菜饭店]|被盗货币是[现金人民币500余元]|作案工具是无|盗窃获利是无	0 1 1 0 0 1 1 1 0 0
4、2018年2月15日凌晨，被告人夏某某至本市南浔区南浔镇梅月路马家拉面店，采用攀爬窗户的方法进入，先窃得该店收银台上放置的电瓶车钥匙，后用钥匙开锁将停放于后门的特莱维斯牌电瓶车1辆窃走，价值人民币2755元。	被害人是无|被告人是[夏某某]|被盗物品是[特莱维斯牌电瓶车1辆][电瓶车钥匙]|组织机构是无|物品价值是[人民币2755元]|作案时间是[2018年2月15日凌晨]|作案地点是[本市南浔区南浔镇梅月路马家拉面店]|被盗货币是无|作案工具是[钥匙]|盗窃获利是无	0 1 1 0 1 1 1 0 1 0
5、2018年3月13日凌晨，被告人夏某某携带老虎钳等作案工具至本市南浔区南浔镇适园路477号国烟行，采用撬窗的方法进入，窃得该店内的黄鹤楼1916香烟4条、硬壳休闲利群香烟6条、软壳阳光利群香烟2包以及现金人民币500余元，共计价值人民币9492元。	被害人是无|被告人是[夏某某]|被盗物品是[软壳阳光利群香烟2包][硬壳休闲利群香烟6条][黄鹤楼1916香烟4条]|组织机构是无|物品价值是[人民币9492元]|作案时间是[2018年3月13日凌晨]|作案地点是[本市南浔区南浔镇适园路477号国烟行]|被盗货币是[现金人民币500余元]|作案工具是[老虎钳]|盗窃获利是无	0 1 1 0 1 1 1 1 1 0
综上，被告人夏某某盗窃作案5起，共计价值人民币13097元。	被害人是无|被告人是[夏某某]|被盗物品是无|组织机构是无|物品价值是[人民币13097元]|作案时间是无|作案地点是无|被盗货币是无|作案工具是无|盗窃获利是无	0 1 0 0 1 0 0 0 0 0
案发后，公安机关已追缴部分赃物，并已发还被害人。	被害人是无|被告人是无|被盗物品是无|组织机构是[公安机关]|物品价值是无|作案时间是无|作案地点是无|被盗货币是无|作案工具是无|盗窃获利是无	0 0 0 1 0 0 0 0 0 0
1.被告人马某甲伙同他人于2018年**月**日凌晨，采用翻窗等手段，至苏州市相城区**小区**幢**室，窃得被害人吴某某黑色**牌笔记本电脑1台、价值人民币7560元的女士**手表1块及价值人民币597元的**牌6手机1部，财物可计算价值部分合计人民币8157元。	被害人是无|被告人是[马某甲][吴某某]|被盗物品是[**牌6手机1部][女士**手表1块][黑色**牌笔记本电脑1台]|组织机构是无|物品价值是[人民币8157元][人民币7560元][人民币597元]|作案时间是[2018年**月**日凌晨]|作案地点是[苏州市相城区**小区**幢**室]|被盗货币是无|作案工具是无|盗窃获利是无	0 1 1 0 1 1 1 0 0 0
后被告人马某甲将**手表予以销赃，得款人民币1800元。	被害人是无|被告人是[马某甲]|被盗物品是[**手表]|组织机构是无|物品价值是无|作案时间是无|作案地点是无|被盗货币是无|作案工具是无|盗窃获利是[人民币1800元]	0 1 1 0 0 0 0 0 0 1
2.被告人马某甲伙同马某乙（另案处理）等人，于2018年**月**日凌晨，采用翻窗等手段，至苏州市相城区**小区**幢**室，窃得被害人贾某某内含人民币300余元的钱包1个及菜刀1把；	被害人是[贾某某]|被告人是[马某甲][马某乙]|被盗物品是[菜刀1把][钱包1个]|组织机构是无|物品价值是无|作案时间是[2018年**月**日凌晨]|作案地点是[苏州市相城区**小区**幢**室]|被盗货币是[人民币300余元]|作案工具是无|盗窃获利是无	1 1 1 0 0 1 1 1 0 0
后被告人马某甲持窃得的菜刀，伙同马某乙等人，采用翻窗等手段至该小区**幢**室，窃得被害人李某某人民币600余元及刀具1把。	被害人是无|被告人是[李某某][马某甲][马某乙]|被盗物品是[刀具1把][窃得的菜刀]|组织机构是无|物品价值是无|作案时间是无|作案地点是[小区**幢**室]|被盗货币是[人民币600余元]|作案工具是无|盗窃获利是无	0 1 1 0 0 0 1 1 0 0
综上，被告人马某甲窃得财物可计算价值部分合计人民币9057元。	被害人是无|被告人是[马某甲]|被盗物品是无|组织机构是无|物品价值是[人民币9057元]|作案时间是无|作案地点是无|被盗货币是无|作案工具是无|盗窃获利是无	0 1 0 0 1 0 0 0 0 0
案发后，查获菜刀1把、女士**手表1块，女士**手表已发还被害人吴某某。	被害人是无|被告人是[吴某某]|被盗物品是[菜刀1把][女士**手表1块][女士**手表]|组织机构是无|物品价值是无|作案时间是无|作案地点是无|被盗货币是无|作案工具是无|盗窃获利是无	0 1 1 0 0 0 0 0 0 0
被告人马某甲归案后如实供述自己的罪行。	被害人是无|被告人是[马某甲]|被盗物品是无|组织机构是无|物品价值是无|作案时间是无|作案地点是无|被盗货币是无|作案工具是无|盗窃获利是无	0 1 0 0 0 0 0 0 0 0
1、2014年11月2日9时许，被告人李某某伙同朱某某（已判决）、李某某（已判决）驾驶车牌号为陕DG9***的五菱面包车窜至礼泉县建陵镇街道，将被害人张某拴在建陵镇布匹市场旁树上的两只白色奶羊盗走，后将盗窃的奶羊以1100元的价格卖给了黄某（曾用名黄某某，另案处理）。	被害人是无|被告人是[黄某][黄某某][张某拴][李某某][朱某某]|被盗物品是[两只白色奶羊][奶羊]|组织机构是无|物品价值是无|作案时间是[2014年11月2日9时]|作案地点是[礼泉县建陵镇街道][建陵镇布匹市场旁树上]|被盗货币是无|作案工具是[车牌号为陕DG9***的五菱面包车]|盗窃获利是[1100元]	0 1 1 0 0 1 1 0 1 1
2、2014年11月13日14时许，被告人李某某伙同朱某某（已判决）、李某某（已判决）驾驶车牌号为陕DG9***的五菱面包车流窜至三原县城关镇福兴小区，在该小区2号楼1单元单元门前将被害人张某某停放的一辆雅迪牌电动自行车盗走。	被害人是[张某某]|被告人是[朱某某][李某某]|被盗物品是[一辆雅迪牌电动自行车]|组织机构是无|物品价值是无|作案时间是[2014年11月13日14时许]|作案地点是[三原县城关镇福兴小区][该小区2号楼1单元单元门前]|被盗货币是无|作案工具是[车牌号为陕DG9***的五菱面包车]|盗窃获利是无	1 1 1 0 0 1 1 0 1 0
经礼泉县价格认证中心鉴定，被盗雅迪牌电动自行车价值2180元。	被害人是无|被告人是无|被盗物品是[被盗雅迪牌电动自行车]|组织机构是[礼泉县价格认证中心]|物品价值是[2180元]|作案时间是无|作案地点是无|被盗货币是无|作案工具是无|盗窃获利是无	0 0 1 1 1 0 0 0 0 0
2018年1月至3月，被告人杨某某多次在东莞市**镇盗窃他人财物，具体如下：1.2018年1月20日晚，杨某某伙同“广西吊毛”（另案处理）到东莞市**镇**社区农民公寓后面的中国银行停车场处预谋盗窃，发现被害人吴某某的一部黑色小车（车牌号粤S6****）停放在该处没有关好车窗，遂从车窗爬入车内翻搜财物，偷走现金约2万元，后携逃离现场。	被害人是[吴某某]|被告人是[杨某某][“广西吊毛”]|被盗物品是无|组织机构是无|物品价值是无|作案时间是[2018年1月20日晚][2018年1月至3月]|作案地点是[东莞市**镇**社区农民公寓后面的中国银行停车场处][东莞市**镇]|被盗货币是[现金约2万元]|作案工具是无|盗窃获利是无	1 1 0 0 0 1 1 1 0 0
破案后，涉案财物未缴回。	被害人是无|被告人是无|被盗物品是无|组织机构是无|物品价值是无|作案时间是无|作案地点是无|被盗货币是无|作案工具是无|盗窃获利是无	0 0 0 0 0 0 0 0 0 0
2.2018年2月21日0时许，杨某某伙同“广西吊毛”（另案处理）到东莞市**镇**社区**路**巷**号楼下预谋盗窃，发现被害人邓某某的一部金灰色斯巴鲁小车（车牌号粤S5****）停放在该处没有锁好车门，遂拉开车门入车内翻搜财物，偷走现金100元，后逃离现场。	被害人是[邓某某]|被告人是[杨某某][“广西吊毛”]|被盗物品是无|组织机构是无|物品价值是无|作案时间是[2018年2月21日0时许]|作案地点是[东莞市**镇**社区**路**巷**号楼下]|被盗货币是[现金100元]|作案工具是无|盗窃获利是无	1 1 0 0 0 1 1 1 0 0
破案后，涉案财物未缴回。	被害人是无|被告人是无|被盗物品是无|组织机构是无|物品价值是无|作案时间是无|作案地点是无|被盗货币是无|作案工具是无|盗窃获利是无	0 0 0 0 0 0 0 0 0 0
3.2018年3月12日4时许，杨某某到东莞市**镇**社区五坊鱼塘边路口处预谋盗窃，发现被害人罗某某的一部白色丰田小车（车牌号粤SI****）停放在该处没有锁车窗，遂从车窗爬入车内翻搜财物，偷走一件衣袖衬衫和现金100元，后逃离现场。	被害人是[罗某某]|被告人是[杨某某]|被盗物品是[一件衣袖衬衫]|组织机构是无|物品价值是无|作案时间是[2018年3月12日4时许]|作案地点是[东莞市**镇**社区五坊鱼塘边路口处]|被盗货币是[现金100元]|作案工具是无|盗窃获利是无	1 1 1 0 0 1 1 1 0 0
破案后，被盗财物已发还被害人。	被害人是无|被告人是无|被盗物品是无|组织机构是无|物品价值是无|作案时间是无|作案地点是无|被盗货币是无|作案工具是无|盗窃获利是无	0 0 0 0 0 0 0 0 0 0
破案后，被盗财物已发还被害人。	被害人是无|被告人是无|被盗物品是无|组织机构是无|物品价值是无|作案时间是无|作案地点是无|被盗货币是无|作案工具是无|盗窃获利是无	0 0 0 0 0 0 0 0 0 0
2017年8、9月份，犯罪嫌疑人高某某因在广州**信息科技有限公司开发的“战天”网络游戏中带领的战队经常被被害人陈某某带领的战队打败，便向犯罪嫌疑人林某某、李某某等人提议盗取被害人陈某某名为“风神大叔叔”的游戏账号，李某某因此前帮陈某某代练时登陆过其游戏角色，便将其知晓的账号密码告知给犯罪嫌疑人高某某，三人合意伺机行窃。	被害人是[陈某某]|被告人是[林某某][高某某][李某某]|被盗物品是[“风神大叔叔”的游戏账号]|组织机构是[广州**信息科技有限公司]|物品价值是无|作案时间是[2017年8、9月份]|作案地点是无|被盗货币是无|作案工具是无|盗窃获利是无	1 1 1 1 0 1 0 0 0 0
2018年1月17日、1月24日，侦查人员分别将犯罪嫌疑人林某某、高某某归案，同年2月1日，犯罪嫌疑人李某某前往公安机关投案自首。	被害人是无|被告人是[林某某][高某某][李某某]|被盗物品是无|组织机构是[公安机关]|物品价值是无|作案时间是无|作案地点是无|被盗货币是无|作案工具是无|盗窃获利是无	0 1 0 1 0 0 0 0 0 0
案发后，三犯罪嫌疑人赔偿了被害人的经济损失并取得其谅解。	被害人是无|被告人是无|被盗物品是无|组织机构是无|物品价值是无|作案时间是无|作案地点是无|被盗货币是无|作案工具是无|盗窃获利是无	0 0 0 0 0 0 0 0 0 0
破案后，赃款已挥霍。	被害人是无|被告人是无|被盗物品是无|组织机构是无|物品价值是无|作案时间是无|作案地点是无|被盗货币是无|作案工具是无|盗窃获利是无	0 0 0 0 0 0 0 0 0 0
2、2017年11月21日晚，胡某某从公司储藏室盗走高档白酒若干，销赃36930元；	被害人是无|被告人是[胡某某]|被盗物品是[高档白酒若干]|组织机构是无|物品价值是无|作案时间是[2017年11月21日晚]|作案地点是无|被盗货币是无|作案工具是无|盗窃获利是[36930元]	0 1 1 0 0 1 0 0 0 1
3、2017年11月22日晚，胡某某从公司储藏室盗走高档白酒若干，销赃3300元；	被害人是无|被告人是[胡某某]|被盗物品是[高档白酒若干]|组织机构是无|物品价值是无|作案时间是[2017年11月22日晚]|作案地点是无|被盗货币是无|作案工具是无|盗窃获利是[3300元]	0 1 1 0 0 1 0 0 0 1
4、2017年12月6日21时许，胡某某从公司储藏室盗走高档白酒3箱又1提，销赃10700元；	被害人是无|被告人是[胡某某]|被盗物品是[高档白酒3箱又1提]|组织机构是无|物品价值是无|作案时间是[2017年12月6日21时]|作案地点是无|被盗货币是无|作案工具是无|盗窃获利是[10700元]	0 1 1 0 0 1 0 0 0 1
5、2017年12月7日凌晨5时许，胡某某从公司储藏室盗走高档白酒8箱，销赃18300元；	被害人是无|被告人是[胡某某]|被盗物品是[高档白酒8箱]|组织机构是无|物品价值是无|作案时间是[2017年12月7日凌晨5时]|作案地点是无|被盗货币是无|作案工具是无|盗窃获利是[18300元]	0 1 1 0 0 1 0 0 0 1
6、2017年12月22日晚，胡某某从公司储藏室盗走高档白酒若干，销赃7810元；	被害人是无|被告人是[胡某某]|被盗物品是[高档白酒若干]|组织机构是无|物品价值是无|作案时间是[2017年12月22日晚]|作案地点是无|被盗货币是无|作案工具是无|盗窃获利是[7810元]	0 1 1 0 0 1 0 0 0 1
7、2017年12月23日凌晨5时许，胡某某从公司储藏室盗走高档白酒8箱又6提销赃5万元；	被害人是无|被告人是[胡某某]|被盗物品是[高档白酒8箱又6提]|组织机构是无|物品价值是无|作案时间是[2017年12月23日凌晨5时]|作案地点是无|被盗货币是无|作案工具是无|盗窃获利是[5万元]	0 1 1 0 0 1 0 0 0 1
8、2018年1月4日20时许，胡某某从公司储藏室盗走高档白酒6箱，销赃32000元；	被害人是无|被告人是[胡某某]|被盗物品是[高档白酒6箱]|组织机构是无|物品价值是无|作案时间是[2018年1月4日20时]|作案地点是无|被盗货币是无|作案工具是无|盗窃获利是[32000元]	0 1 1 0 0 1 0 0 0 1
9、2018年1月5日晚，胡某某从公司储藏室盗走高档白酒若干，销赃8400元。	被害人是无|被告人是[胡某某]|被盗物品是[高档白酒若干]|组织机构是无|物品价值是无|作案时间是[2018年1月5日晚]|作案地点是无|被盗货币是无|作案工具是无|盗窃获利是[8400元]	0 1 1 0 0 1 0 0 0 1
1.2018年3月16日凌晨3时50分许，被告人谢某某在本市福田区****村6栋楼下盗窃被害人杨某某停放在该处的一辆电动自行车的电池（经鉴定被盗电池价值人民币356元）时，被附近的住户扭送公安机关。	被害人是[杨某某]|被告人是[谢某某]|被盗物品是[被盗电池][一辆电动自行车的电池]|组织机构是[公安机关]|物品价值是[人民币356元]|作案时间是[2018年3月16日凌晨3时50分许]|作案地点是[本市福田区****村6栋楼下]|被盗货币是无|作案工具是无|盗窃获利是无	1 1 1 1 1 1 1 0 0 0
之后被告人谢某某被深圳市公安局福田分局处以行政拘留五日。	被害人是无|被告人是[谢某某]|被盗物品是无|组织机构是[深圳市公安局福田分局]|物品价值是无|作案时间是无|作案地点是无|被盗货币是无|作案工具是无|盗窃获利是无	0 1 0 1 0 0 0 0 0 0
2.2018年5月30日13时许，被告人谢某某来到本市福田区****大厦楼下，盗走被害人苏某某停放在该处的一辆电动自行车上的电池（未缴获，无法价格认定）。	被害人是[苏某某]|被告人是[谢某某]|被盗物品是[一辆电动自行车上的电池]|组织机构是无|物品价值是无|作案时间是[2018年5月30日13时许]|作案地点是[本市福田区****大厦楼下]|被盗货币是无|作案工具是无|盗窃获利是无	1 1 1 0 0 1 1 0 0 0
3.2018年5月30日13时25分许，被告人谢某某来到本市福田区****地铁站B出口，盗走被害人马某甲放在该站旁边的一辆电动自行车上的电池（未缴获，无法价格认定）。	被害人是[马某甲]|被告人是[谢某某]|被盗物品是[一辆电动自行车上的电池]|组织机构是无|物品价值是无|作案时间是[2018年5月30日13时25分许]|作案地点是[本市福田区****地铁站B出口]|被盗货币是无|作案工具是无|盗窃获利是无	1 1 1 0 0 1 1 0 0 0
5.2018年5月30日15时许，被告人谢某某来到本市福田区**村**栋**单元门外空地，盗走被害人马某乙放在该处的一辆电动自行车上的电池（未缴获，无法价格认定）。	被害人是[马某乙]|被告人是[谢某某]|被盗物品是[一辆电动自行车上的电池]|组织机构是无|物品价值是无|作案时间是[2018年5月30日15时许]|作案地点是[本市福田区**村**栋**单元门外空地]|被盗货币是无|作案工具是无|盗窃获利是无	1 1 1 0 0 1 1 0 0 0
6.2018年5月30日15时许，被告人谢某某来到本市福田区**村**栋**单元门外空地，盗走被害人马某丙停放在该处的一辆电动自行车上的电池（未缴获，无法价格认定）。	被害人是[马某丙]|被告人是[谢某某]|被盗物品是[一辆电动自行车上的电池]|组织机构是无|物品价值是无|作案时间是[2018年5月30日15时许]|作案地点是[本市福田区**村**栋**单元门外空地]|被盗货币是无|作案工具是无|盗窃获利是无	1 1 1 0 0 1 1 0 0 0
2018年6月3日7时许，民警经过侦查，在本市****村被告人谢某某。	被害人是无|被告人是[谢某某]|被盗物品是无|组织机构是无|物品价值是无|作案时间是无|作案地点是无|被盗货币是无|作案工具是无|盗窃获利是无	0 1 0 0 0 0 0 0 0 0
2018年6月3日，被告人谢某某赔偿被害人马某甲人民币500元并达成谅解。	被害人是[马某甲]|被告人是[谢某某]|被盗物品是无|组织机构是无|物品价值是无|作案时间是无|作案地点是无|被盗货币是无|作案工具是无|盗窃获利是[人民币500元]	1 1 0 0 0 0 0 0 0 1
被告人李某甲因没有钱用，就想到被害人李某乙家中盗取财物。	被害人是[李某乙]|被告人是[李某甲]|被盗物品是无|组织机构是无|物品价值是无|作案时间是无|作案地点是[李某乙家中]|被盗货币是无|作案工具是无|盗窃获利是无	1 1 0 0 0 0 1 0 0 0
于2018年3月2日凌晨爬树进入被害人李某乙家中，在李某乙家书房内盗取350元现金和一台红色的联想牌笔记本电脑（包含电脑包、鼠标、电源线），并将笔记本电脑放在书房门口。	被害人是[李某乙]|被告人是无|被盗物品是[电源线][鼠标][电脑包][一台红色的联想牌笔记本电脑][笔记本电脑]|组织机构是无|物品价值是无|作案时间是[2018年3月2日凌晨]|作案地点是[书房门口][李某乙家中][李某乙家书房内]|被盗货币是[350元现金]|作案工具是无|盗窃获利是无	1 0 1 0 0 1 1 1 0 0
后进入李某乙家客厅，在客厅单人沙发上的挎包里盗取1184元现金。	被害人是[李某乙]|被告人是无|被盗物品是无|组织机构是无|物品价值是无|作案时间是无|作案地点是[李某乙家客厅]|被盗货币是[1184元现金]|作案工具是无|盗窃获利是无	1 0 0 0 0 0 1 1 0 0
后李某甲为继续寻找可以盗取的财物，进入被害人李某乙寝室，在李某乙发现其行踪后，亮出随身携带的刀，并将刀抵在李某乙脖子处，威胁李某乙不要喊叫、不准动、并关灯，否则会将李某乙杀害等方式向李某乙索取值钱的财物。	被害人是[李某乙]|被告人是[李某甲]|被盗物品是无|组织机构是无|物品价值是无|作案时间是无|作案地点是[李某乙寝室]|被盗货币是无|作案工具是[刀]|盗窃获利是无	1 1 0 0 0 0 1 0 1 0
强奸后继续以要报复和杀害李某乙的方式威胁李某乙不准报警。	被害人是[李某乙]|被告人是无|被盗物品是无|组织机构是无|物品价值是无|作案时间是无|作案地点是无|被盗货币是无|作案工具是无|盗窃获利是无	1 0 0 0 0 0 0 0 0 0
后被告人李某甲离开李某乙寝室，带上放在书房门口的笔记本电脑和盗取的现金，用事先放好的梯子翻出李某乙家的院子逃离现场。	被害人是[李某乙]|被告人是[李某甲]|被盗物品是[笔记本电脑]|组织机构是无|物品价值是无|作案时间是无|作案地点是[李某乙家的院子][书房门口]|被盗货币是[盗取的现金]|作案工具是无|盗窃获利是无	1 1 1 0 0 0 1 1 0 0
经绵竹市价格认证中心认定：该案笔记本电脑（含电源线、鼠标、电脑包）价值为人民币2109元。	被害人是无|被告人是无|被盗物品是[鼠标][电源线][电脑包][笔记本电脑]|组织机构是[绵竹市价格认证中心]|物品价值是[人民币2109元]|作案时间是无|作案地点是无|被盗货币是无|作案工具是无|盗窃获利是无	0 0 1 1 1 0 0 0 0 0
2．2018年7月30日10时40分许，被告人高某在本市市区城南公交站台乘坐一辆开往高铁站方向的九路公交车（赣J32395）时，乘被害人荣某某不注意，从荣某某随身携带的背包里面中扒走一台朵唯A10手机。	被害人是[荣某某]|被告人是[高某]|被盗物品是[一台朵唯A10手机]|组织机构是无|物品价值是无|作案时间是[2018年7月30日10时40分许]|作案地点是无|被盗货币是无|作案工具是无|盗窃获利是无	1 1 1 0 0 1 0 0 0 0
经萍乡市价格认证中心认证，红米5A型价值人民币420元。	被害人是无|被告人是无|被盗物品是[红米5A型]|组织机构是[萍乡市价格认证中心]|物品价值是[人民币420元]|作案时间是无|作案地点是无|被盗货币是无|作案工具是无|盗窃获利是无	0 0 1 1 1 0 0 0 0 0
综上所述，被告人高某在公共交通工具上扒窃3次，盗窃财物价值1691元。	被害人是无|被告人是[高某]|被盗物品是无|组织机构是无|物品价值是[1691元]|作案时间是无|作案地点是无|被盗货币是无|作案工具是无|盗窃获利是无	0 1 0 0 1 0 0 0 0 0
2017年4月27日凌晨，被告人袁某某伙同李某某、周某某（另案处理）至江苏省苏州市吴江区震泽镇镇南一路新乐村委会停车处，采用拉车门的方式盗窃，窃得被害人洪某某沪C*****车内硬币5个，涉案价值人民币5元。	被害人是[洪某某]|被告人是[周某某][袁某某][李某某]|被盗物品是[硬币5个]|组织机构是无|物品价值是[人民币5元]|作案时间是[2017年4月27日凌晨]|作案地点是[江苏省苏州市吴江区震泽镇镇南一路新乐村委会停车处]|被盗货币是无|作案工具是无|盗窃获利是无	1 1 1 0 1 1 1 0 0 0
综上所述，被告人袁某某共盗窃3起，盗窃财物价值总计人民币3560余元。	被害人是无|被告人是[袁某某]|被盗物品是无|组织机构是无|物品价值是[人民币3560余元]|作案时间是无|作案地点是无|被盗货币是无|作案工具是无|盗窃获利是无	0 1 0 0 1 0 0 0 0 0
被告人黄某于2018年5月24日4时许，在本市渝中区嘉宾路272号名流公馆附近的韵达快递公司门口的人行道上，趁无人之机，将被害人陈某某停放在此的一辆电动三轮车的五块电池盗走，后销赃获赃款人民币300余元。	被害人是[陈某某]|被告人是[黄某]|被盗物品是[一辆电动三轮车的五块电池]|组织机构是无|物品价值是无|作案时间是[2018年5月24日4时许]|作案地点是[本市渝中区嘉宾路272号名流公馆附近的韵达快递公司门口的人行道上]|被盗货币是无|作案工具是无|盗窃获利是[人民币300余元]	1 1 1 0 0 1 1 0 0 1
被告人黄某于2018年5月底的一天凌晨，在本市渝中区长滨路186号附1号顺丰快递公司门口附近，趁无人之机，将顺丰快递公司停放在此的一辆电动三轮车的十块电池盗走，后销赃获赃款人民币600余元。	被害人是无|被告人是[黄某]|被盗物品是[一辆电动三轮车的十块电池]|组织机构是[顺丰快递公司]|物品价值是无|作案时间是[2018年5月底的一天凌晨]|作案地点是[本市渝中区长滨路186号附1号顺丰快递公司门口附近]|被盗货币是无|作案工具是无|盗窃获利是[人民币600余元]	0 1 1 1 0 1 1 0 0 1
被告人黄某于2018年6月2日3时许，在本市渝中区长滨路186号附1号顺丰快递公司门口附近，趁无人之机，将被害人蒋某某停放在此的一辆电动三轮车的十块电池盗走，后销赃获赃款人民币600余元。	被害人是[蒋某某]|被告人是[黄某]|被盗物品是[一辆电动三轮车的十块电池]|组织机构是无|物品价值是无|作案时间是[2018年6月2日3时许]|作案地点是[本市渝中区长滨路186号附1号顺丰快递公司门口附近]|被盗货币是无|作案工具是无|盗窃获利是[人民币600余元]	1 1 1 0 0 1 1 0 0 1
被告人黄某于2018年6月27日5时许，在本市渝中区嘉宾路272号名流公馆附近欲再次盗窃电动三轮车电池时，被保安人员并报警。	被害人是无|被告人是[黄某]|被盗物品是[电动三轮车电池]|组织机构是无|物品价值是无|作案时间是[2018年6月27日5时许]|作案地点是[本市渝中区嘉宾路272号名流公馆附近]|被盗货币是无|作案工具是无|盗窃获利是无	0 1 1 0 0 1 1 0 0 0
被告人黄某到案后，如实供述了上述事实。	被害人是无|被告人是[黄某]|被盗物品是无|组织机构是无|物品价值是无|作案时间是无|作案地点是无|被盗货币是无|作案工具是无|盗窃获利是无	0 1 0 0 0 0 0 0 0 0
1、2016年8月18日早7时许，被告人武某某携带“T”字形螺丝刀，坐车到新郑市龙湖镇柏***村，进入该村刘某家中，将被害人刘某停在家中的一辆蓝色爱玛牌电动三轮车盗走，后以500元价格卖掉。	被害人是[刘某]|被告人是[武某某]|被盗物品是[一辆蓝色爱玛牌电动三轮车]|组织机构是无|物品价值是无|作案时间是[2016年8月18日早7时许]|作案地点是[新郑市龙湖镇柏***村][该村刘某家中][家中]|被盗货币是无|作案工具是无|盗窃获利是[500元]	1 1 1 0 0 1 1 0 0 1
经鉴定，被盗电动三轮车价值700元。	被害人是无|被告人是无|被盗物品是[被盗电动三轮车]|组织机构是无|物品价值是[700元]|作案时间是无|作案地点是无|被盗货币是无|作案工具是无|盗窃获利是无	0 0 1 0 1 0 0 0 0 0
现赃款已挥霍，赃物无法追回。	被害人是无|被告人是无|被盗物品是无|组织机构是无|物品价值是无|作案时间是无|作案地点是无|被盗货币是无|作案工具是无|盗窃获利是无	0 0 0 0 0 0 0 0 0 0
2、2016年8月27日早7时许，被告人武某某携带“T”字形螺丝刀，坐车到新郑市龙湖镇***村，进入该村徐某某家，将被害人徐某某家的一辆红色飞鸽牌电三轮车盗出，骑着该三轮车走时，被徐某某发现并。	被害人是[徐某某]|被告人是[武某某]|被盗物品是[一辆红色飞鸽牌电三轮车][该三轮车]|组织机构是无|物品价值是无|作案时间是[2016年8月27日早7时许]|作案地点是[该村徐某某家][新郑市龙湖镇***村][徐某某家]|被盗货币是无|作案工具是无|盗窃获利是无	1 1 1 0 0 1 1 0 0 0
现赃物已追回并发回被害人。	被害人是无|被告人是无|被盗物品是无|组织机构是无|物品价值是无|作案时间是无|作案地点是无|被盗货币是无|作案工具是无|盗窃获利是无	0 0 0 0 0 0 0 0 0 0
3、2016年11月09日9时许，被告人武某某在荥阳市万山路与310国道交叉口向北30米路东一小区车库前，将被害人法某的银灰色富贵满堂牌电动三轮车盗走，后在郑州以500元的价格将该车卖掉。	被害人是[法某]|被告人是[武某某]|被盗物品是[银灰色富贵满堂牌电动三轮车][该车]|组织机构是无|物品价值是无|作案时间是[2016年11月09日9时许]|作案地点是[荥阳市万山路与310国道交叉口向北30米路东一小区车库前]|被盗货币是无|作案工具是无|盗窃获利是[500元]	1 1 1 0 0 1 1 0 0 1
现赃款已挥霍，赃物已无法追回。	被害人是无|被告人是无|被盗物品是无|组织机构是无|物品价值是无|作案时间是无|作案地点是无|被盗货币是无|作案工具是无|盗窃获利是无	0 0 0 0 0 0 0 0 0 0
4、2016年11月10日8时许，被告人武某某在荥阳市310国道与万山路交叉口向西30米路北某洗浴门前东侧，将被害人代某某的蓝色五星钻豹牌电动三轮车盗走，后在郑州将该车以500元的价格卖掉。	被害人是[代某某]|被告人是[武某某]|被盗物品是[该车][蓝色五星钻豹牌电动三轮车]|组织机构是无|物品价值是无|作案时间是[2016年11月10日8时许]|作案地点是[荥阳市310国道与万山路交叉口向西30米路北某洗浴门前东侧]|被盗货币是无|作案工具是无|盗窃获利是[500元]	1 1 1 0 0 1 1 0 0 1
经鉴定，被盗电动三轮车价值3160元。	被害人是无|被告人是无|被盗物品是[被盗电动三轮车]|组织机构是无|物品价值是[3160元]|作案时间是无|作案地点是无|被盗货币是无|作案工具是无|盗窃获利是无	0 0 1 0 1 0 0 0 0 0
现赃款已挥霍，赃物已无法追回。	被害人是无|被告人是无|被盗物品是无|组织机构是无|物品价值是无|作案时间是无|作案地点是无|被盗货币是无|作案工具是无|盗窃获利是无	0 0 0 0 0 0 0 0 0 0
5、2016年11月15日9时许，被告人武某某在荥阳市万山路与万通路交叉口向北50米路东一小区门口过道东侧，将被害人刘某某的一辆红色爱多牌电动三轮车盗走，后在郑州将该车以500元价格卖掉。	被害人是[刘某某]|被告人是[武某某]|被盗物品是[一辆红色爱多牌电动三轮车][该车]|组织机构是无|物品价值是无|作案时间是[2016年11月15日9时许]|作案地点是[荥阳市万山路与万通路交叉口向北50米路东一小区门口过道东侧]|被盗货币是无|作案工具是无|盗窃获利是[500元]	1 1 1 0 0 1 1 0 0 1
经鉴定，被盗电动三轮车价值2720元。	被害人是无|被告人是无|被盗物品是[被盗电动三轮车]|组织机构是无|物品价值是[2720元]|作案时间是无|作案地点是无|被盗货币是无|作案工具是无|盗窃获利是无	0 0 1 0 1 0 0 0 0 0
现赃款已挥霍，赃物已无法追回。	被害人是无|被告人是无|被盗物品是无|组织机构是无|物品价值是无|作案时间是无|作案地点是无|被盗货币是无|作案工具是无|盗窃获利是无	0 0 0 0 0 0 0 0 0 0
被告人王某某自2018年5月至6月间，先后五次在威海经技术开发区万象城北门等地，趁人不备，盗窃他人手机五部。	被害人是无|被告人是[王某某]|被盗物品是[手机五部]|组织机构是无|物品价值是无|作案时间是[2018年5月至6月间]|作案地点是[威海经技术开发区万象城北门等地]|被盗货币是无|作案工具是无|盗窃获利是无	0 1 1 0 0 1 1 0 0 0
经物价部门鉴定，盗窃手机共价值人民币5624元人民币。	被害人是无|被告人是无|被盗物品是[盗窃手机]|组织机构是无|物品价值是[人民币5624元]|作案时间是无|作案地点是无|被盗货币是无|作案工具是无|盗窃获利是无	0 0 1 0 1 0 0 0 0 0
2.2018年6月11日9时许，被告人王某某至威海经济技术开发区韩乐坊商品城松月贸易店，盗窃曲某某蓝色华为畅想7plus手机一部，经物价鉴定价格为684元人民。3.2018年6月15日10时许，被告人王某某至威海经济技术开发区**牛魔王米粉店，盗窃梁某某银色苹果5s手机一部，经物价鉴定价格为200元人民币。	被害人是[曲某某][梁某某]|被告人是[王某某]|被盗物品是[梁某某银色苹果5s手机一部][曲某某蓝色华为畅想7plus手机一部]|组织机构是无|物品价值是[684元人民。][200元人民币]|作案时间是[2018年6月11日9时许][2018年6月15日10时许]|作案地点是[威海经济技术开发区**牛魔王米粉店][威海经济技术开发区韩乐坊商品城松月贸易店]|被盗货币是无|作案工具是无|盗窃获利是无	1 1 1 0 1 1 1 0 0 0
4.2018年6月16日16时许，被告人王某某至威海经济技术开发区万象城北门1-15爱尼眼镜店，盗窃孟某某金色360手机一部，经物价鉴定价格为409元人民币。	被害人是[孟某某]|被告人是[王某某]|被盗物品是[金色360手机一部]|组织机构是无|物品价值是[409元人民币]|作案时间是[.2018年6月16日16时]|作案地点是[威海经济技术开发区万象城北门1-15爱尼眼镜店]|被盗货币是无|作案工具是无|盗窃获利是无	1 1 1 0 1 1 1 0 0 0
5.2018年6月19日9时许，被告人王某某携带匕首至威海经济技术开发区**小区**号楼青柠小课堂，盗窃刘某某玫瑰金苹果7手机一部，经物价鉴定价格为1856元人民币。	被害人是[刘某某]|被告人是[王某某]|被盗物品是[玫瑰金苹果7手机一部]|组织机构是无|物品价值是[1856元人民币]|作案时间是[2018年6月19日9时]|作案地点是[威海经济技术开发区**小区**号楼青柠小课堂]|被盗货币是无|作案工具是无|盗窃获利是无	1 1 1 0 1 1 1 0 0 0
案发后，公安机关将涉案4部手机已全部追回，并返还受害人。	被害人是无|被告人是无|被盗物品是[4部手机]|组织机构是无|物品价值是无|作案时间是无|作案地点是无|被盗货币是无|作案工具是无|盗窃获利是无	0 0 1 0 0 0 0 0 0 0
其中收赃违法嫌疑人于某某将紫色oppoR15手机的赃款已退还被害人。	被害人是无|被告人是[于某某]|被盗物品是[紫色oppoR15手机]|组织机构是无|物品价值是无|作案时间是无|作案地点是无|被盗货币是无|作案工具是无|盗窃获利是无	0 1 1 0 0 0 0 0 0 0
1.2018年9月1日凌晨，被告人帅某某伙同郭某某、“小熊”（另案处理）来到本市大溪镇**村**路**号门口，以拉车门方式窃得被害人沈某某放在车牌号为浙J3****面包车内的现金人民币400多元。	被害人是[沈某某]|被告人是[“小熊”][郭某某][帅某某]|被盗物品是无|组织机构是无|物品价值是无|作案时间是[2018年9月1日凌晨]|作案地点是[本市大溪镇**村**路**号门口]|被盗货币是[现金人民币400多元]|作案工具是无|盗窃获利是无	1 1 0 0 0 1 1 1 0 0
3.2018年10月19日22时许，被告人帅某某伙同郭某某、杨某某、余某某（另案处理）来到台州市路桥区**街道**村台州市**铝业有限公司门口，以拉车门方式窃得被害人张某某停放在此处车牌号为浙CF****白色长安轿车副驾驶室抽屉内的现金人民币2300元；	被害人是[张某某]|被告人是[杨某某][郭某某][余某某][帅某某]|被盗物品是无|组织机构是无|物品价值是无|作案时间是[2018年10月19日22时许]|作案地点是[台州市路桥区**街道**村台州市**铝业有限公司门口]|被盗货币是[现金人民币2300元]|作案工具是无|盗窃获利是无	1 1 0 0 0 1 1 1 0 0
4.2018年9月20日凌晨，被告人郭某某伙同“小熊”（另案处理）来到台州市黄岩区**镇**小区**幢**号西边路旁，以拉车门方式窃得林某某停放在此处牌号为浙J6****灰色奥迪A5车内的现金人民币12元。	被害人是[林某某]|被告人是[“小熊”][郭某某]|被盗物品是无|组织机构是无|物品价值是无|作案时间是[2018年9月20日凌晨]|作案地点是[台州市黄岩区**镇**小区**幢**号西边路旁]|被盗货币是[现金人民币12元]|作案工具是无|盗窃获利是无	1 1 0 0 0 1 1 1 0 0
被告人帅某某、郭某某、杨某某于2018年10月24日21时在本市泽国镇交通宾馆被温岭市公安局泽国镇派出所民警。	被害人是无|被告人是[杨某某][郭某某][帅某某]|被盗物品是无|组织机构是[温岭市公安局泽国镇派出所]|物品价值是无|作案时间是无|作案地点是无|被盗货币是无|作案工具是无|盗窃获利是无	0 1 0 1 0 0 0 0 0 0
1、被告人杨某甲、杨某乙于2018年8月18日凌晨，携带铁钳、铁剪，进入佛山市南海区**镇**市场被害人李某某经营的**粮油店，盗走硬币零钱约500元，红牛饮料一箱，价值120元；	被害人是[李某某]|被告人是[杨某乙][杨某甲]|被盗物品是[红牛饮料一箱]|组织机构是无|物品价值是[120元]|作案时间是[2018年8月18日凌晨]|作案地点是[佛山市南海区**镇**市场被害人李某某经营的**粮油店]|被盗货币是[硬币零钱约500元]|作案工具是[铁剪][铁钳]|盗窃获利是无	1 1 1 0 1 1 1 1 1 0
一些零散的货物，价值约500元。	被害人是无|被告人是无|被盗物品是[货物]|组织机构是无|物品价值是[500元]|作案时间是无|作案地点是无|被盗货币是无|作案工具是无|盗窃获利是无	0 0 1 0 1 0 0 0 0 0
2、被告人杨某甲、杨某乙于2018年8月22日凌晨，携带铁钳、铁剪，进入佛山市南海区**镇**市场被害人黄某某经营的**通信店，盗走22台手机（其中华为畅玩7一台，价值799元；	被害人是[黄某某]|被告人是[杨某乙][杨某甲]|被盗物品是[22台手机][华为畅玩7一台]|组织机构是无|物品价值是[799元]|作案时间是[2018年8月22日凌晨]|作案地点是[佛山市南海区**镇**市场被害人黄某某经营的**通信店]|被盗货币是无|作案工具是[铁剪][铁钳]|盗窃获利是无	1 1 1 0 1 1 1 0 1 0
华为畅玩5一台，价值699元；	被害人是无|被告人是无|被盗物品是[华为畅玩5一台]|组织机构是无|物品价值是[699元]|作案时间是无|作案地点是无|被盗货币是无|作案工具是无|盗窃获利是无	0 0 1 0 1 0 0 0 0 0
小米NOte一台，价值899元；	被害人是无|被告人是无|被盗物品是[小米NOte一台]|组织机构是无|物品价值是[899元]|作案时间是无|作案地点是无|被盗货币是无|作案工具是无|盗窃获利是无	0 0 1 0 1 0 0 0 0 0
VIVOV3max两台，价值2598元；	被害人是无|被告人是无|被盗物品是[VIVOV3max两台]|组织机构是无|物品价值是[2598元]|作案时间是无|作案地点是无|被盗货币是无|作案工具是无|盗窃获利是无	0 0 1 0 1 0 0 0 0 0
VIVOY53一台，价值999元；	被害人是无|被告人是无|被盗物品是[VIVOY53一台]|组织机构是无|物品价值是[999元]|作案时间是无|作案地点是无|被盗货币是无|作案工具是无|盗窃获利是无	0 0 1 0 1 0 0 0 0 0
VIVOY71一台，价值1099元；	被害人是无|被告人是无|被盗物品是[VIVOY71一台]|组织机构是无|物品价值是[1099元]|作案时间是无|作案地点是无|被盗货币是无|作案工具是无|盗窃获利是无	0 0 1 0 1 0 0 0 0 0
VIVOX6SA一台，价值999元；	被害人是无|被告人是无|被盗物品是[VIVOX6SA一台]|组织机构是无|物品价值是[999元]|作案时间是无|作案地点是无|被盗货币是无|作案工具是无|盗窃获利是无	0 0 1 0 1 0 0 0 0 0
巨盛牌V11两台，价值398元；	被害人是无|被告人是无|被盗物品是[巨盛牌V11两台]|组织机构是无|物品价值是[398元]|作案时间是无|作案地点是无|被盗货币是无|作案工具是无|盗窃获利是无	0 0 1 0 1 0 0 0 0 0
巨盛牌V29一台，价值199元；	被害人是无|被告人是无|被盗物品是[巨盛牌V29一台]|组织机构是无|物品价值是[199元]|作案时间是无|作案地点是无|被盗货币是无|作案工具是无|盗窃获利是无	0 0 1 0 1 0 0 0 0 0
巨盛牌666型号手机三台，价值897元；	被害人是无|被告人是无|被盗物品是[巨盛牌666型号手机三台]|组织机构是无|物品价值是[897元]|作案时间是无|作案地点是无|被盗货币是无|作案工具是无|盗窃获利是无	0 0 1 0 1 0 0 0 0 0
万德利牌6300型号手机两台，价值398元，）；	被害人是无|被告人是无|被盗物品是[万德利牌6300型号手机两台]|组织机构是无|物品价值是[398元]|作案时间是无|作案地点是无|被盗货币是无|作案工具是无|盗窃获利是无	0 0 1 0 1 0 0 0 0 0
充电宝6个，价值600元；	被害人是无|被告人是无|被盗物品是[充电宝6个]|组织机构是无|物品价值是[600元]|作案时间是无|作案地点是无|被盗货币是无|作案工具是无|盗窃获利是无	0 0 1 0 1 0 0 0 0 0
U盘4个，价值180元；	被害人是无|被告人是无|被盗物品是[U盘4个]|组织机构是无|物品价值是[180元]|作案时间是无|作案地点是无|被盗货币是无|作案工具是无|盗窃获利是无	0 0 1 0 1 0 0 0 0 0
内存卡15个，价值600元；	被害人是无|被告人是无|被盗物品是[内存卡15个]|组织机构是无|物品价值是[600元]|作案时间是无|作案地点是无|被盗货币是无|作案工具是无|盗窃获利是无	0 0 1 0 1 0 0 0 0 0
蓝牙耳机5个，价值260元；	被害人是无|被告人是无|被盗物品是[蓝牙耳机5个]|组织机构是无|物品价值是[260元]|作案时间是无|作案地点是无|被盗货币是无|作案工具是无|盗窃获利是无	0 0 1 0 1 0 0 0 0 0
蓝牙音箱5个，价值225元；	被害人是无|被告人是无|被盗物品是[蓝牙音箱5个]|组织机构是无|物品价值是[225元]|作案时间是无|作案地点是无|被盗货币是无|作案工具是无|盗窃获利是无	0 0 1 0 1 0 0 0 0 0
耳机10个，价值300元。	被害人是无|被告人是无|被盗物品是[耳机10个]|组织机构是无|物品价值是[300元]|作案时间是无|作案地点是无|被盗货币是无|作案工具是无|盗窃获利是无	0 0 1 0 1 0 0 0 0 0
2017年4月25日17时许，被告人高某伙同邓某（已判决）在本市五华区春城慧谷小区A2区**栋****室，采用技术开锁的方式入室盗窃了被害人秦某某的家中的黑色联想笔记本一台、步步高儿童学习机一部、天梭手表一只、PT950铂金钻戒一个、长命锁一个、OPPO手机一部、吊坠、玉手镯等物品（上述物品经鉴定价值共计人民币6900元），携赃潜逃，销赃挥霍。	被害人是[秦某某]|被告人是[邓某][高某]|被盗物品是[吊坠][玉手镯][长命锁一个][OPPO手机一部][步步高儿童学习机一部][PT950铂金钻戒一个][天梭手表一只][黑色联想笔记本一台]|组织机构是无|物品价值是[人民币6900元]|作案时间是[2017年4月25日17时许]|作案地点是[秦某某的家中][本市五华区春城慧谷小区A2区**栋****室]|被盗货币是无|作案工具是无|盗窃获利是无	1 1 1 0 1 1 1 0 0 0
2018年5月24日11时许，被告人高某在本市官渡区织布营村一出租房内被公安机关抓获。	被害人是无|被告人是[高某]|被盗物品是无|组织机构是[公安机关]|物品价值是无|作案时间是无|作案地点是无|被盗货币是无|作案工具是无|盗窃获利是无	0 1 0 1 0 0 0 0 0 0
2018年4月至6月，被告人陈某华、吴某二人多次共同在**市城区实施盗窃作案，盗得财物价值共计4368元。	被害人是无|被告人是[吴某][陈某华]|被盗物品是无|组织机构是无|物品价值是[4368元]|作案时间是[2018年4月至6月]|作案地点是[**市城区]|被盗货币是无|作案工具是无|盗窃获利是无	0 1 0 0 1 1 1 0 0 0
具体犯罪事实如下：1.2018年4月16日12时许，被告人陈某华、吴某二人在**市恒大帝景小区，由吴某在外望风，陈某华进入该小区物业2楼办公室内，趁无人之机，将被害人宋某某、郑某放在办公室内的两个黑色提包盗走，其中一包内有人民币12元；	被害人是[宋某某][郑某]|被告人是[吴某][陈某华]|被盗物品是[两个黑色提包]|组织机构是无|物品价值是无|作案时间是[2018年4月16日12时许]|作案地点是[小区物业2楼办公室内][**市恒大帝景小区]|被盗货币是[人民币12元]|作案工具是无|盗窃获利是无	1 1 1 0 0 1 1 1 0 0
2.2018年6月23日13时许，被告人陈某华、吴某二人在**市伍家岗区鑫鼎汽配城，由吴某在外望风，陈某华进入C10-125号商铺内，趁被害人刘某某睡觉之机，将其放在商铺内的一部苹果7Plus型手机盗走，后陈某华予以销赃得赃款860元，二人将赃款伙分；	被害人是[刘某某]|被告人是[吴某][陈某华]|被盗物品是[一部苹果7Plus型手机]|组织机构是无|物品价值是无|作案时间是[2018年6月23日13时许]|作案地点是[**市伍家岗区鑫鼎汽配城][C10-125号商铺内]|被盗货币是无|作案工具是无|盗窃获利是[860元]	1 1 1 0 0 1 1 0 0 1
3.2018年6月25日13时许，被告人陈某华、吴某二人在**市伍家岗区金龙景苑二期工地，由吴某在外望风，陈某华进入该工地办公室，趁无人之机，将被害人杨某放在办公室桌上的一台戴尔牌笔记本电脑盗走，经**市物价局价格认定中心认定被盗电脑的价值为3496元。	被害人是[杨某]|被告人是[吴某][陈某华]|被盗物品是[一台戴尔牌笔记本电脑][被盗电脑]|组织机构是[**市物价局价格认定中心]|物品价值是[3496元]|作案时间是[2018年6月25日13时许]|作案地点是[**市伍家岗区金龙景苑二期工地]|被盗货币是无|作案工具是无|盗窃获利是无	1 1 1 1 1 1 1 0 0 0
2018年7、8月，被告人侯某某多次在衡东县**镇盗窃机动车的电瓶，共作案5次，盗窃机动车电瓶6个，盗窃数额共计1796元，具体如下：1、2018年7月25日凌晨3时许，被告人侯某某窜至衡东县**镇**路，用随身携带的剪刀、扳手将湖南**绿化有限公司停在马路边的一台洒水车的一个电瓶盗走，后将盗窃的电瓶以废品销赃给单某甲。	被害人是无|被告人是[侯某某]|被盗物品是[机动车电瓶6个][机动车的电瓶][一台洒水车的一个电瓶][盗窃的电瓶]|组织机构是[湖南**绿化有限公司]|物品价值是[1796元]|作案时间是[2018年7月25日凌晨3时许][2018年7、8月]|作案地点是[衡东县**镇][衡东县**镇**路]|被盗货币是无|作案工具是[剪刀][扳手]|盗窃获利是无	0 1 1 1 1 1 1 0 1 0
2、2018年7月30日凌晨3时许，被告人侯某某窜至衡东县**镇**路**附近，用随身携带的剪刀、扳手将被害人李某甲的一台货车的一个电瓶盗走，后将盗窃的电瓶以废品销赃给单某甲。	被害人是[李某甲]|被告人是[侯某某]|被盗物品是[电瓶][一台货车的一个电瓶]|组织机构是无|物品价值是无|作案时间是[2018年7月30日凌晨3时许]|作案地点是[衡东县**镇**路**附近]|被盗货币是无|作案工具是[剪刀][扳手]|盗窃获利是无	1 1 1 0 0 1 1 0 1 0
3、2018年8月1日凌晨3时许，被告人侯某某窜至衡东县**镇**附近，用随身携带的老虎钳和扳手将被害人单某乙的一台货车的两个电瓶盗走，后将盗窃的电瓶以废品销赃给单某甲。	被害人是[单某乙]|被告人是[侯某某]|被盗物品是[一台货车的两个电瓶][电瓶]|组织机构是无|物品价值是无|作案时间是[2018年8月1日凌晨3时许]|作案地点是[衡东县**镇**附近]|被盗货币是无|作案工具是[老虎钳][扳手]|盗窃获利是无	1 1 1 0 0 1 1 0 1 0
5、2018年8月4日凌晨3时许，被告人侯某某窜至衡东县**镇**小区附近，用随身携带的老虎钳和扳手盗窃被害人李某乙的一辆货车的两个电瓶时，被李某乙当场抓获。	被害人是[李某乙]|被告人是[侯某某]|被盗物品是[一辆货车的两个电瓶]|组织机构是无|物品价值是无|作案时间是[2018年8月4日凌晨3时许]|作案地点是[衡东县**镇**小区附近]|被盗货币是无|作案工具是[老虎钳][扳手]|盗窃获利是无	1 1 1 0 0 1 1 0 1 0
被告人侯某某于2018年8月4日被李某乙扭送至衡东县公安局。	被害人是[李某乙]|被告人是[侯某某]|被盗物品是无|组织机构是[衡东县公安局]|物品价值是无|作案时间是无|作案地点是无|被盗货币是无|作案工具是无|盗窃获利是无	1 1 0 1 0 0 0 0 0 0
经衡东县价格认证中心认定，被告人侯某某盗窃并已销赃的6个电瓶价格为1796元。	被害人是无|被告人是[侯某某]|被盗物品是[6个电瓶]|组织机构是[衡东县价格认证中心]|物品价值是[1796元]|作案时间是无|作案地点是无|被盗货币是无|作案工具是无|盗窃获利是无	0 1 1 1 1 0 0 0 0 0
案发后，被盗的6个电瓶已被公安机关追回。	被害人是无|被告人是无|被盗物品是[被盗的6个电瓶]|组织机构是[公安机关]|物品价值是无|作案时间是无|作案地点是无|被盗货币是无|作案工具是无|盗窃获利是无	0 0 1 1 0 0 0 0 0 0
后被告人王**对王*、黄*、赵*谎称该钢筋系别人顶账给自己的，并要求三人帮忙拉运并予以销售。	被害人是无|被告人是[王**]|被盗物品是[钢筋]|组织机构是无|物品价值是无|作案时间是无|作案地点是无|被盗货币是无|作案工具是无|盗窃获利是无	0 1 1 0 0 0 0 0 0 0
1、2018年2月3日凌晨，被告人王**在王*、黄*、赵*的协助下，用人工装卸的方式将柳园镇黑山口风电场工地彩板房北侧的21.34吨螺纹钢筋盗窃，并雇佣货车号为甘D66863的大货车将该批钢筋拉运至哈密市北出口和顺磅房过磅，随后以每吨2000元的价格销赃给曾**，共计得赃款40000元，后赃款被王**挥霍。	被害人是无|被告人是[王**]|被盗物品是[21.34吨螺纹钢筋][钢筋]|组织机构是无|物品价值是[每吨2000元]|作案时间是[2018年2月3日凌晨]|作案地点是[柳园镇黑山口风电场工地彩板房北侧]|被盗货币是无|作案工具是[货车号为甘D66863的大货车]|盗窃获利是[40000元]	0 1 1 0 1 1 1 0 1 1
2、2018年2月12日晚，被告人王**在王*、黄*的协助下，用吊车装运的方式将柳园镇黑山口风电场工地彩板房北侧的17.86吨螺纹钢筋盗窃，并雇佣车号为新L08442的大货车将该批钢筋拉运至哈密市北出口和顺磅房过磅，随后以每吨2000元的价格销赃给曾**，共计得赃款36000元，后赃款被王**挥霍。	被害人是无|被告人是[王**]|被盗物品是[17.86吨螺纹钢筋][钢筋]|组织机构是无|物品价值是[每吨2000元]|作案时间是[2018年2月12日晚]|作案地点是[柳园镇黑山口风电场工地彩板房北侧]|被盗货币是无|作案工具是[车号为新L08442的大货车]|盗窃获利是[36000元]	0 1 1 0 1 1 1 0 1 1
经瓜州县价格认证中心认定，被告人王**被盗螺纹钢筋价值共计81027元。	被害人是无|被告人是[王**]|被盗物品是[被盗螺纹钢筋]|组织机构是[瓜州县价格认证中心]|物品价值是[81027元]|作案时间是无|作案地点是无|被盗货币是无|作案工具是无|盗窃获利是无	0 1 1 1 1 0 0 0 0 0
一、被告人余某某于2017年12月28日，到北京市大兴区**镇**超市二楼**店内将被害人朱某某放在前台的华为牌Mate9手机一部和现金人民币300元盗走，经鉴定，被盗手机价值人民币1850元。	被害人是[朱某某]|被告人是[余某某]|被盗物品是[华为牌Mate9手机一部][被盗手机]|组织机构是无|物品价值是[人民币1850元]|作案时间是[2017年12月28日]|作案地点是[北京市大兴区**镇**超市二楼**店内]|被盗货币是[现金人民币300元]|作案工具是无|盗窃获利是无	1 1 1 0 1 1 1 1 0 0
被告人余某某于2018年2月初的一天，到北京市大兴区**镇**医院旁的废品收购摊位前，将被害人丁某某的华硕牌笔记本电脑一台盗走。	被害人是[丁某某]|被告人是[余某某]|被盗物品是[华硕牌笔记本电脑一台]|组织机构是无|物品价值是无|作案时间是[2018年2月初的一天]|作案地点是[北京市大兴区**镇**医院旁的废品收购摊位前]|被盗货币是无|作案工具是无|盗窃获利是无	1 1 1 0 0 1 1 0 0 0
被告人余某某于2018年2月24日，到北京市海淀区**大学内的**店，将被害人刘某某放在柜台上的华为牌手机一部盗走，经鉴定，被盗手机价值人民币720元。	被害人是[刘某某]|被告人是[余某某]|被盗物品是[华为牌手机一部][被盗手机]|组织机构是无|物品价值是[人民币720元]|作案时间是[2018年2月24日]|作案地点是[北京市海淀区**大学内的**店]|被盗货币是无|作案工具是无|盗窃获利是无	1 1 1 0 1 1 1 0 0 0
涉案手机两部、笔记本电脑一台已起获，并发还被害人。	被害人是无|被告人是无|被盗物品是[手机两部][笔记本电脑一台]|组织机构是无|物品价值是无|作案时间是无|作案地点是无|被盗货币是无|作案工具是无|盗窃获利是无	0 0 1 0 0 0 0 0 0 0
认定上述事实的证据如下：1.物证：涉案手机、笔记本电脑；	被害人是无|被告人是无|被盗物品是[手机][笔记本电脑]|组织机构是无|物品价值是无|作案时间是无|作案地点是无|被盗货币是无|作案工具是无|盗窃获利是无	0 0 1 0 0 0 0 0 0 0
2.书证：扣押清单、发还清单等；	被害人是无|被告人是无|被盗物品是无|组织机构是无|物品价值是无|作案时间是无|作案地点是无|被盗货币是无|作案工具是无|盗窃获利是无	0 0 0 0 0 0 0 0 0 0
4.被害人陈述：被害人朱某某、丁某某、刘某某的陈述；	被害人是[朱某某][刘某某][丁某某]|被告人是无|被盗物品是无|组织机构是无|物品价值是无|作案时间是无|作案地点是无|被盗货币是无|作案工具是无|盗窃获利是无	1 0 0 0 0 0 0 0 0 0
6.鉴定意见：价格评估结论书；	被害人是无|被告人是无|被盗物品是无|组织机构是无|物品价值是无|作案时间是无|作案地点是无|被盗货币是无|作案工具是无|盗窃获利是无	0 0 0 0 0 0 0 0 0 0
7.辩人笔录等。	被害人是无|被告人是无|被盗物品是无|组织机构是无|物品价值是无|作案时间是无|作案地点是无|被盗货币是无|作案工具是无|盗窃获利是无	0 0 0 0 0 0 0 0 0 0
二、被告人余某某于2016年的一天，向他人提供其本人照片、户籍所在地等身份信息，伪造出生日期为“1967年3月28日”、公民身份号码为“4104211967********”的居民身份证一张，经鉴定，该证件系伪造。	被害人是无|被告人是[余某某]|被盗物品是无|组织机构是无|物品价值是无|作案时间是[2016年的一天]|作案地点是无|被盗货币是无|作案工具是无|盗窃获利是无	0 1 0 0 0 1 0 0 0 0
2018年5月31日7时许，被告人陈某甲、周某甲、徐某某、钟某某、周某某、陈某乙6人在**市芙蓉区湘雅二医院门诊地下通道处，以相同手法盗窃被害人伍某某人民币305元；	被害人是[伍某某]|被告人是[陈某乙][徐某某][周某某][周某甲][钟某某][陈某甲]|被盗物品是无|组织机构是无|物品价值是无|作案时间是[2018年5月31日7时许]|作案地点是[**市芙蓉区湘雅二医院门诊地下通道处]|被盗货币是[人民币305元]|作案工具是无|盗窃获利是无	1 1 0 0 0 1 1 1 0 0
2018年6月4日8时许，周某甲、徐某某、陈某甲、钟某某、周某某、陈某乙6人在**市芙蓉区窑岭地下通道处，以相同手法盗窃被害人戴某某人民币2000元；	被害人是[戴某某]|被告人是[陈某乙][徐某某][周某某][周某甲][钟某某][陈某甲]|被盗物品是无|组织机构是无|物品价值是无|作案时间是[2018年6月4日8时许]|作案地点是[**市芙蓉区窑岭地下通道处]|被盗货币是[人民币2000元]|作案工具是无|盗窃获利是无	1 1 0 0 0 1 1 1 0 0
2018年6月11日被告人陈某甲、周某甲、陈某乙、徐某某、周某某、钟某某被归案。	被害人是无|被告人是[陈某乙][徐某某][周某某][周某甲][钟某某][陈某甲]|被盗物品是无|组织机构是无|物品价值是无|作案时间是无|作案地点是无|被盗货币是无|作案工具是无|盗窃获利是无	0 1 0 0 0 0 0 0 0 0
2017年年末的一天，被告人张某甲在肇源县**镇**小区的陈某某家中盗窃800余斤废铁，新式暖气片三片，后卖至肇源县**镇**收购部。	被害人是[陈某某]|被告人是[张某甲]|被盗物品是[800余斤废铁][新式暖气片三片]|组织机构是无|物品价值是无|作案时间是[2017年年末的一天]|作案地点是[肇源县**镇**小区的陈某某家中]|被盗货币是无|作案工具是无|盗窃获利是无	1 1 1 0 0 1 1 0 0 0
经肇源县价格认证中心认证，被盗废铁价值508元；	被害人是无|被告人是无|被盗物品是[被盗废铁]|组织机构是[肇源县价格认证中心]|物品价值是[508元]|作案时间是无|作案地点是无|被盗货币是无|作案工具是无|盗窃获利是无	0 0 1 1 1 0 0 0 0 0
盗窃新式暖气片共计三片，其中长100公分暖气片两片，价值为324.32元，长250公分暖气片一片，价值为390.20元。	被害人是无|被告人是无|被盗物品是[新式暖气片共计三片][长250公分暖气片一片][长100公分暖气片两片]|组织机构是无|物品价值是[390.20元][324.32元]|作案时间是无|作案地点是无|被盗货币是无|作案工具是无|盗窃获利是无	0 0 1 0 1 0 0 0 0 0
2018年3月11日，被告人张某甲在肇源县**镇**小区附近的刘某某家的大理石厂盗窃原煤3吨、电镀磨轮3个，经肇源县价格认证中心认证，被盗3吨原煤(块煤）价值2520.00元，被盗3个电镀磨轮，其中（八公分）铀电镀磨轮1个，价值962.29元，其中（十公分）铀电镀磨轮2个，价值2405.08元。	被害人是[刘某某]|被告人是[张某]|被盗物品是[铀电镀磨轮2个][原煤3吨][电镀磨轮3个][被盗3个电镀磨轮][被盗3吨原煤(块煤）][铀电镀磨轮1个]|组织机构是[肇源县价格认证中心]|物品价值是[962.29元][2405.08元][2520.00元]|作案时间是[2018年3月11日]|作案地点是[肇源县**镇**小区附近的刘某某家的大理石厂]|被盗货币是无|作案工具是无|盗窃获利是无	1 1 1 1 1 1 1 0 0 0
2018年4月的一天，被告人张某甲在肇源县**镇**小区王某某家中盗窃1块四轮车电瓶、3个四轮车的大箱板，后卖至闫某某废品收购部，经肇源县价格认证中心认证，被盗电瓶价值584.70元。	被害人是[王某某]|被告人是[张某]|被盗物品是[1块四轮车电瓶][3个四轮车的大箱板][被盗电瓶]|组织机构是[肇源县价格认证中心]|物品价值是[584.70元]|作案时间是[2018年4月的一天]|作案地点是[肇源县**镇**小区王某某家中]|被盗货币是无|作案工具是无|盗窃获利是无	1 1 1 1 1 1 1 0 0 0
2018年4月的一天，被告人张某甲在肇源县**镇**街张某乙父亲家中盗窃一台海尔牌电冰箱、老式60暖气片一组（四片），后卖至**镇一个旧物收购部，经肇源县价格认证中心认证，被盗电冰箱价值316.66元，被盗老式60暖气片一组（四片）价值为140.00元。	被害人是[张某乙父亲]|被告人是[张某甲]|被盗物品是[一台海尔牌电冰箱][老式60暖气片一组（四片][被盗电冰箱][被盗老式60暖气片一组（四片）]|组织机构是[肇源县价格认证中心]|物品价值是[316.66元][140.00元]|作案时间是[2018年4月的一天]|作案地点是[肇源县**镇**街张某乙父亲家中]|被盗货币是无|作案工具是无|盗窃获利是无	1 1 1 1 1 1 1 0 0 0
经讯问，被告人张某甲对上述事实供认不讳。	被害人是无|被告人是[张某甲]|被盗物品是无|组织机构是无|物品价值是无|作案时间是无|作案地点是无|被盗货币是无|作案工具是无|盗窃获利是无	0 1 0 0 0 0 0 0 0 0
经肇源县价格认证中心认证，被告人张某甲盗窃总价值为8151.25元。	被害人是无|被告人是[张某甲]|被盗物品是无|组织机构是[肇源县价格认证中心]|物品价值是[8151.25元]|作案时间是无|作案地点是无|被盗货币是无|作案工具是无|盗窃获利是无	0 1 0 1 1 0 0 0 0 0
2018年4月至5月期间，被告人赵某某多次在**县境内盗窃他人财物。	被害人是无|被告人是[赵某某]|被盗物品是无|组织机构是无|物品价值是无|作案时间是[2018年4月至5月期间]|作案地点是[**县境内]|被盗货币是无|作案工具是无|盗窃获利是无	0 1 0 0 0 1 1 0 0 0
2018年4月6日，赵某某在**县**街道**路**号“金虎家私城”店门口，将被害人田某乙的摩托车盗走，经鉴定，该摩托车价值2600元。	被害人是[田某乙]|被告人是[赵某某]|被盗物品是[摩托车]|组织机构是无|物品价值是[2600元]|作案时间是[2018年4月6日]|作案地点是[**县**街道**路**号“金虎家私城”店门口]|被盗货币是无|作案工具是无|盗窃获利是无	1 1 1 0 1 1 1 0 0 0
2018年5月23日，办案民警从赵某某处将该摩托车扣押，并于当日发还给被害人。	被害人是无|被告人是[赵某某]|被盗物品是[摩托车]|组织机构是无|物品价值是无|作案时间是[2018年5月23日]|作案地点是无|被盗货币是无|作案工具是无|盗窃获利是无	0 1 1 0 0 1 0 0 0 0
经鉴定，被盗水电池价值240元。	被害人是无|被告人是无|被盗物品是[被盗水电池]|组织机构是无|物品价值是[240元]|作案时间是无|作案地点是无|被盗货币是无|作案工具是无|盗窃获利是无	0 0 1 0 1 0 0 0 0 0
2018年5月1日，赵某某在**县**街道**路白羊车站内，将被害人张某乙的红色福田奥铃货车的两个水电池盗走并变卖。	被害人是[张某乙]|被告人是[赵某某]|被盗物品是[红色福田奥铃货车的两个水电池]|组织机构是无|物品价值是无|作案时间是[2018年5月1日]|作案地点是[**县**街道**路白羊车站内]|被盗货币是无|作案工具是无|盗窃获利是无	1 1 1 0 0 1 1 0 0 0
经鉴定，被盗水电池价值240元。	被害人是无|被告人是无|被盗物品是[被盗水电池]|组织机构是无|物品价值是[240元]|作案时间是无|作案地点是无|被盗货币是无|作案工具是无|盗窃获利是无	0 0 1 0 1 0 0 0 0 0
经鉴定，被盗水电池价值204元。	被害人是无|被告人是无|被盗物品是[被盗水电池]|组织机构是无|物品价值是[204元]|作案时间是无|作案地点是无|被盗货币是无|作案工具是无|盗窃获利是无	0 0 1 0 1 0 0 0 0 0
经鉴定，被盗水电池价值1080元。	被害人是无|被告人是无|被盗物品是[被盗水电池]|组织机构是无|物品价值是[1080元]|作案时间是无|作案地点是无|被盗货币是无|作案工具是无|盗窃获利是无	0 0 1 0 1 0 0 0 0 0
2018年5月23日，赵某某被归案。	被害人是无|被告人是[赵某某]|被盗物品是无|组织机构是无|物品价值是无|作案时间是无|作案地点是无|被盗货币是无|作案工具是无|盗窃获利是无	0 1 0 0 0 0 0 0 0 0
2017年8月14日凌晨，被告人胡某某在本市河北区金波里小区里，利用携带的作案工具捅锁芯的手段，盗窃电动车一辆，赃款用于挥霍；	被害人是无|被告人是[胡某某]|被盗物品是[电动车一辆]|组织机构是无|物品价值是无|作案时间是[2017年8月14日凌晨]|作案地点是[河北区金波里小区里]|被盗货币是无|作案工具是无|盗窃获利是无	0 1 1 0 0 1 1 0 0 0
又于8月20日凌晨在同一小区内，采用同样的手法，盗窃电动车一辆，赃款用于挥霍；	被害人是无|被告人是无|被盗物品是[电动车一辆]|组织机构是无|物品价值是无|作案时间是[8月20日凌晨]|作案地点是无|被盗货币是无|作案工具是无|盗窃获利是无	0 0 1 0 0 1 0 0 0 0
同年10月28日凌晨，被告人胡某某在本市河北区金钟路金兆园小区内，盗窃电动车一辆，赃款用于挥霍；	被害人是无|被告人是[胡某某]|被盗物品是[电动车一辆]|组织机构是无|物品价值是无|作案时间是[10月28日凌晨]|作案地点是[河北区金钟路金兆园小区内]|被盗货币是无|作案工具是无|盗窃获利是无	0 1 1 0 0 1 1 0 0 0
又于10月29日在河北区狮子林大街宏基公寓内，盗窃电动车一辆，赃款用于挥霍；	被害人是无|被告人是无|被盗物品是[电动车一辆]|组织机构是无|物品价值是无|作案时间是[10月29日]|作案地点是[河北区狮子林大街宏基公寓内]|被盗货币是无|作案工具是无|盗窃获利是无	0 0 1 0 0 1 1 0 0 0
2018年2月8日凌晨，被告人胡某某在本市河北区五马路日升里小区内，盗窃电动车一辆，赃款用于挥霍；	被害人是无|被告人是[胡某某]|被盗物品是[电动车一辆]|组织机构是无|物品价值是无|作案时间是[2018年2月8日凌晨]|作案地点是[本市河北区五马路日升里小区内]|被盗货币是无|作案工具是无|盗窃获利是无	0 1 1 0 0 1 1 0 0 0
同年3月6日凌晨，被告人胡某某来到本市河北区宏基公寓内，盗窃电动车一辆，赃款用于挥霍；	被害人是无|被告人是[胡某某]|被盗物品是[电动车一辆]|组织机构是无|物品价值是无|作案时间是[3月6日凌晨]|作案地点是[本市河北区宏基公寓内]|被盗货币是无|作案工具是无|盗窃获利是无	0 1 1 0 0 1 1 0 0 0
又于3月15日凌晨来到本市和平区裕德里小区内，盗窃电动车一辆，赃款用于挥霍；	被害人是无|被告人是无|被盗物品是[电动车一辆]|组织机构是无|物品价值是无|作案时间是[3月15日凌晨]|作案地点是[本市和平区裕德里小区]|被盗货币是无|作案工具是无|盗窃获利是无	0 0 1 0 0 1 1 0 0 0
又于当晚来到本市红桥区爱华里小区内，盗窃电动车一辆，赃款用于挥霍；	被害人是无|被告人是无|被盗物品是[电动车一辆]|组织机构是无|物品价值是无|作案时间是[当晚]|作案地点是[本市红桥区爱华里小区内]|被盗货币是无|作案工具是无|盗窃获利是无	0 0 1 0 0 1 1 0 0 0
同年3月28日凌晨，被告人胡某某又来到本市河北区金波里小区内，盗窃电动车一辆，赃款用于挥霍。	被害人是无|被告人是[胡某某]|被盗物品是[电动车一辆]|组织机构是无|物品价值是无|作案时间是[同年3月28日凌晨]|作案地点是[本市河北区金波里小区内]|被盗货币是无|作案工具是无|盗窃获利是无	0 1 1 0 0 1 1 0 0 0
2018年3月30日，被告人胡某某在本市红桥区水木天成小区红水晶网吧内被民警。	被害人是无|被告人是[胡某某]|被盗物品是无|组织机构是无|物品价值是无|作案时间是无|作案地点是无|被盗货币是无|作案工具是无|盗窃获利是无	0 1 0 0 0 0 0 0 0 0
一、2018年3月13日下午，被告人康某某乘车窜至固安县物美超市，将失主郭某某放在购物车内的黑色手包盗取，包内有现金人民币650元，建设银行卡一张、农业银行卡两张、交通银行信用卡一张、工商银行信用卡一张。	被害人是[郭某某]|被告人是[康某某]|被盗物品是[农业银行卡两张][黑色手包][工商银行信用卡一张][交通银行信用卡一张][建设银行卡一张]|组织机构是无|物品价值是无|作案时间是[2018年3月13日下午]|作案地点是[固安县物美超市]|被盗货币是[现金人民币650元]|作案工具是无|盗窃获利是无	1 1 1 0 0 1 1 1 0 0
2.物美超市监控录像。	被害人是无|被告人是无|被盗物品是无|组织机构是无|物品价值是无|作案时间是无|作案地点是无|被盗货币是无|作案工具是无|盗窃获利是无	0 0 0 0 0 0 0 0 0 0
二、2018年3月29日下午，被告人康某某乘车窜至固安县物美超市肉品区域，趁失主冯某某挑选鲜肉之际，将其身旁购物车内手提包盗取，包内有现金一百余元，苹果7手机一部，购物卡及钥匙等物品。	被害人是[冯某某]|被告人是[康某某]|被盗物品是[苹果7手机一部][钥匙][购物卡][手提包]|组织机构是无|物品价值是无|作案时间是[2018年3月29日下午]|作案地点是[固安县物美超市肉品区域]|被盗货币是[现金一百余元]|作案工具是无|盗窃获利是无	1 1 1 0 0 1 1 1 0 0
经鉴定，被盗手机价值人民币2766元。	被害人是无|被告人是无|被盗物品是[被盗手机]|组织机构是无|物品价值是[人民币2766元]|作案时间是无|作案地点是无|被盗货币是无|作案工具是无|盗窃获利是无	0 0 1 0 1 0 0 0 0 0
认定上述事实的证据如下：1.受案登记表、购买手机票据等书证；	被害人是无|被告人是无|被盗物品是无|组织机构是无|物品价值是无|作案时间是无|作案地点是无|被盗货币是无|作案工具是无|盗窃获利是无	0 0 0 0 0 0 0 0 0 0
3.被告人康某某的供述与辩解；	被害人是无|被告人是[康某某]|被盗物品是无|组织机构是无|物品价值是无|作案时间是无|作案地点是无|被盗货币是无|作案工具是无|盗窃获利是无	0 1 0 0 0 0 0 0 0 0
4.价格认证结论书；	被害人是无|被告人是无|被盗物品是无|组织机构是无|物品价值是无|作案时间是无|作案地点是无|被盗货币是无|作案工具是无|盗窃获利是无	0 0 0 0 0 0 0 0 0 0
5.指认现场照片；	被害人是无|被告人是无|被盗物品是无|组织机构是无|物品价值是无|作案时间是无|作案地点是无|被盗货币是无|作案工具是无|盗窃获利是无	0 0 0 0 0 0 0 0 0 0
6.物美超市监控录像。	被害人是无|被告人是无|被盗物品是无|组织机构是无|物品价值是无|作案时间是无|作案地点是无|被盗货币是无|作案工具是无|盗窃获利是无	0 0 0 0 0 0 0 0 0 0
三、2018年4月6日下午，被告人康某某乘车窜至固安县物美超市蔬菜区域，趁失主马某某挑选蔬菜之际，将其身旁购物车内单肩手提包盗取，包内有现金美元一百余元，人民币一百余元，身份证、银行卡等物品。	被害人是[马某某]|被告人是[康某某]|被盗物品是[身份证][银行卡][单肩手提包]|组织机构是无|物品价值是无|作案时间是[2018年4月6日下午]|作案地点是[固安县物美超市蔬菜区域]|被盗货币是[人民币一百余元][现金美元一百余元]|作案工具是无|盗窃获利是无	1 1 1 0 0 1 1 1 0 0
认定上述事实的证据如下：1.银行汇率清单、价格认证终止通知书等书证；	被害人是无|被告人是无|被盗物品是无|组织机构是无|物品价值是无|作案时间是无|作案地点是无|被盗货币是无|作案工具是无|盗窃获利是无	0 0 0 0 0 0 0 0 0 0
2.证人刘某某证言；	被害人是无|被告人是无|被盗物品是无|组织机构是无|物品价值是无|作案时间是无|作案地点是无|被盗货币是无|作案工具是无|盗窃获利是无	0 0 0 0 0 0 0 0 0 0
3.被害人马某某陈述；	被害人是[马某某]|被告人是无|被盗物品是无|组织机构是无|物品价值是无|作案时间是无|作案地点是无|被盗货币是无|作案工具是无|盗窃获利是无	1 0 0 0 0 0 0 0 0 0
4.被告人康某某的供述与辩解；	被害人是无|被告人是[康某某]|被盗物品是无|组织机构是无|物品价值是无|作案时间是无|作案地点是无|被盗货币是无|作案工具是无|盗窃获利是无	0 1 0 0 0 0 0 0 0 0
5.指认现场照片；	被害人是无|被告人是无|被盗物品是无|组织机构是无|物品价值是无|作案时间是无|作案地点是无|被盗货币是无|作案工具是无|盗窃获利是无	0 0 0 0 0 0 0 0 0 0
6.物美超市监控录像。	被害人是无|被告人是无|被盗物品是无|组织机构是无|物品价值是无|作案时间是无|作案地点是无|被盗货币是无|作案工具是无|盗窃获利是无	0 0 0 0 0 0 0 0 0 0
四、2018年4月14日下午，被告人康某某乘车窜至固安县物美超市，寻找目标准备再次作案时，被便衣民警当场抓获。	被害人是无|被告人是[康某某]|被盗物品是无|组织机构是无|物品价值是无|作案时间是无|作案地点是无|被盗货币是无|作案工具是无|盗窃获利是无	0 1 0 0 0 0 0 0 0 0
1、被告人保某某于2017年12月23日5时许，在本市五华区龙院村一路星空网吧，趁被害人熟睡之机，盗窃了万某某的OPPOA77T手机一部（价值人民币1400元）。	被害人是[万某某]|被告人是[保某某]|被盗物品是[OPPOA77T手机一部]|组织机构是无|物品价值是[人民币1400元]|作案时间是[2017年12月23日5时许]|作案地点是[本市五华区龙院村一路星空网吧]|被盗货币是无|作案工具是无|盗窃获利是无	1 1 1 0 1 1 1 0 0 0
2、被告人保某某于2017年12月23日5时许，在本市五华区龙院村一点网咖，趁被害人熟睡之机，盗窃了钟某某的OPPOA57手机一部（价值人民币1000元）。	被害人是[钟某某]|被告人是[保某某]|被盗物品是[OPPOA57手机一部]|组织机构是无|物品价值是[人民币1000元]|作案时间是[2017年12月23日5时许]|作案地点是[本市五华区龙院村一点网咖]|被盗货币是无|作案工具是无|盗窃获利是无	1 1 1 0 1 1 1 0 0 0
携赃逃离并销赃挥霍。	被害人是无|被告人是无|被盗物品是无|组织机构是无|物品价值是无|作案时间是无|作案地点是无|被盗货币是无|作案工具是无|盗窃获利是无	0 0 0 0 0 0 0 0 0 0
3、被告人保某某于2017年12月16日6时许，在本市五华区龙院村互联星空网吧，趁被害人熟睡之机，盗窃了李某的OPPOA59s手机一部(价值人民币1400元)。	被害人是[李某]|被告人是[保某某]|被盗物品是[OPPOA59s手机一部]|组织机构是无|物品价值是[人民币1400元]|作案时间是[2017年12月16日6时许]|作案地点是[本市五华区龙院村互联星空网吧]|被盗货币是无|作案工具是无|盗窃获利是无	1 1 1 0 1 1 1 0 0 0
携赃逃离并销赃挥霍。	被害人是无|被告人是无|被盗物品是无|组织机构是无|物品价值是无|作案时间是无|作案地点是无|被盗货币是无|作案工具是无|盗窃获利是无	0 0 0 0 0 0 0 0 0 0
4、被告人保某某于2017年12月16日6时许，在本市五华区龙院村互联星空网吧，趁被害人熟睡之机，盗窃了唐某某的OPPOA37手机一部(价值人民币800元)。	被害人是[唐某某]|被告人是[保某某]|被盗物品是[OPPOA37手机一部]|组织机构是无|物品价值是[人民币800元]|作案时间是[2017年12月16日6时许]|作案地点是[本市五华区龙院村互联星空网吧]|被盗货币是无|作案工具是无|盗窃获利是无	1 1 1 0 1 1 1 0 0 0
5、被告人保某某于2018年3月31日6时许，被告人保某某在本市五华区龙院村夜隆网咖91号机位，趁被害人熟睡之机，盗窃了王某某的OPPOR11手机一部(价值人民币2100元)。	被害人是[王某某]|被告人是[保某某]|被盗物品是[OPPOR11手机一部]|组织机构是无|物品价值是[人民币2100元]|作案时间是[2018年3月31日6时许]|作案地点是[本市五华区龙院村夜隆网咖91号机位]|被盗货币是无|作案工具是无|盗窃获利是无	1 1 1 0 1 1 1 0 0 0
尔后将偷来的相机以100元的价格卖掉，所得赃款被两人用于吸毒。	被害人是无|被告人是无|被盗物品是[偷来的相机]|组织机构是无|物品价值是无|作案时间是无|作案地点是无|被盗货币是无|作案工具是无|盗窃获利是[100元]	0 0 1 0 0 0 0 0 0 1
2．2016年5月3日凌晨2时许，王某某伙同李某某（另案处理）来至资兴市某某院一办公室，撬门入室后，盗得两台联想牌台式电脑。	被害人是无|被告人是[李某某][王某某]|被盗物品是[两台联想牌台式电脑]|组织机构是无|物品价值是无|作案时间是[2016年5月3日凌晨2时许]|作案地点是[资兴市某某院一办公室]|被盗货币是无|作案工具是无|盗窃获利是无	0 1 1 0 0 1 1 0 0 0
尔后将盗得的电脑变卖，所得赃款被二人用于吸毒。	被害人是无|被告人是无|被盗物品是[电脑]|组织机构是无|物品价值是无|作案时间是无|作案地点是无|被盗货币是无|作案工具是无|盗窃获利是无	0 0 1 0 0 0 0 0 0 0
3．2016年6月16日15时许，王某某伙同李某某来至资兴市某某镇某某区某某公司被害人谢某某南杂店，撬开窗子后，由李某某入室偷盗财物，王某某在外接应，共盗得现金5000余元、555牌香烟、精品白沙二代香烟各1条、金白沙香烟6条、黄芙蓉王香烟、利群牌香烟数包。	被害人是无|被告人是[李某某][王某某]|被盗物品是[金白沙香烟6条][利群牌香烟数包][精品白沙二代香烟各1条][555牌香烟][黄芙蓉王香烟]|组织机构是无|物品价值是无|作案时间是[2016年6月16日15时许]|作案地点是[资兴市某某镇某某区某某公司被害人谢某某南杂店]|被盗货币是[现金5000余元]|作案工具是无|盗窃获利是无	0 1 1 0 0 1 1 1 0 0
所盗财物被二人挥霍。	被害人是无|被告人是无|被盗物品是无|组织机构是无|物品价值是无|作案时间是无|作案地点是无|被盗货币是无|作案工具是无|盗窃获利是无	0 0 0 0 0 0 0 0 0 0
2017年10月14日下午14时许，被告人叶某某在龙岗区**街道**地铁站**出口东侧自行车停放点盗窃他人电动车，叶某某用万能钥匙打开被害人李某某停在此处的一辆**牌电动自行车（后经估价价值500元人民币）的两把U型锁，并准备将车骑走时被公安巡防员发现，巡防员当场将叶某某并从其身上缴获作案工具万能钥匙三把。	被害人是[李某某]|被告人是[叶某某]|被盗物品是[一辆**牌电动自行车]|组织机构是无|物品价值是[500元人民币]|作案时间是[2017年10月14日下午14时许]|作案地点是[龙岗区**街道**地铁站**出口东侧自行车停放点]|被盗货币是无|作案工具是[万能钥匙][万能钥匙三把]|盗窃获利是无	1 1 1 0 1 1 1 0 1 0
另查明，被告人叶某某曾经于2017年8月26日、9月26日二次实施盗窃被我局处以行政拘留十五日。	被害人是无|被告人是[叶某某]|被盗物品是无|组织机构是无|物品价值是无|作案时间是[9月26日][2017年8月26日]|作案地点是无|被盗货币是无|作案工具是无|盗窃获利是无	0 1 0 0 0 1 0 0 0 0
具体盗窃事实如下：1.2017年8月26日晚21时许，被告人叶某某酒后经过龙岗区**街道**头**奶茶店门口时，看见被害人周某某停在店门口的一辆台铃牌电动车没有上锁，便将该电动车推走，后被害人发现车不见便追出店外将逃走不远的叶某某抓获并缴回自己被盗电动车。	被害人是[周某某]|被告人是[叶某某]|被盗物品是[被盗电动车][一辆台铃牌电动车]|组织机构是无|物品价值是无|作案时间是[2017年8月26日晚21时许]|作案地点是[龙岗区**街道**头**奶茶店门口]|被盗货币是无|作案工具是无|盗窃获利是无	1 1 1 0 0 1 1 0 0 0
后叶某某于2017年8月27日被公安机关处以行政拘留十五日。	被害人是无|被告人是[叶某某]|被盗物品是无|组织机构是无|物品价值是无|作案时间是无|作案地点是无|被盗货币是无|作案工具是无|盗窃获利是无	0 1 0 0 0 0 0 0 0 0
后叶某某于2017年9月27日被公安机关处以行政拘留十五日。	被害人是无|被告人是[叶某某]|被盗物品是无|组织机构是无|物品价值是无|作案时间是无|作案地点是无|被盗货币是无|作案工具是无|盗窃获利是无	0 1 0 0 0 0 0 0 0 0
2018年3月9日，经米易县价格认证中心认定，被盗三台电焊机的价格为1080元。	被害人是无|被告人是无|被盗物品是[被盗三台电焊机]|组织机构是[米易县价格认证中心]|物品价值是[1080元]|作案时间是无|作案地点是无|被盗货币是无|作案工具是无|盗窃获利是无	0 0 1 1 1 0 0 0 0 0
3、2018年2月2日凌晨，被告人李某甲在米易县**镇迷阳水岸小区，将该小区**栋**单元**号周某某家院子内的长虹牌51英寸液晶电视机盗走。	被害人是无|被告人是[周某某][李某]|被盗物品是[长虹牌51英寸液晶电视机]|组织机构是无|物品价值是无|作案时间是[2018年2月2日凌晨]|作案地点是[该小区**栋**单元**号周某某家院子内][米易县**镇迷阳水岸小区]|被盗货币是无|作案工具是无|盗窃获利是无	0 1 1 0 0 1 1 0 0 0
4、2018年2月7日4时许，被告人李某甲在米易县某某台球吧，盗走吧台抽屉内的560元现金及软盒玉溪香烟2包、软盒云烟1条、红河V8香烟9包、娇子香烟1包。	被害人是无|被告人是[李某甲]|被盗物品是[软盒玉溪香烟2包][娇子香烟1包][红河V8香烟9包][软盒云烟1条]|组织机构是无|物品价值是无|作案时间是[2018年2月7日4时许]|作案地点是[米易县某某台球吧]|被盗货币是[560元现金]|作案工具是无|盗窃获利是无	0 1 1 0 0 1 1 1 0 0
2018年5月至8月期间，被告人黄金友至丹阳市中南工地、凤熹台工地采用翻窗入室、用身体撞门等方式进入工人宿舍盗窃财物共作案五次，窃得款物合计价值人民币2950余元。	被害人是无|被告人是[黄金友]|被盗物品是[款物]|组织机构是无|物品价值是[人民币2950余元]|作案时间是[2018年5月至8月期间]|作案地点是[丹阳市中南工地][凤熹台工地]|被盗货币是无|作案工具是无|盗窃获利是无	0 1 1 0 1 1 1 0 0 0
具体犯罪事实分述如下:1.2018年5月初一天上午，被告人黄金友至丹阳市中南工地**号宿舍楼**室，采用翻窗方式进入宿舍内，窃得被害人陈某某背包内硬币50余元。	被害人是[陈某某]|被告人是[黄金友]|被盗物品是无|组织机构是无|物品价值是无|作案时间是[2018年5月初一天上午]|作案地点是[丹阳市中南工地**号宿舍楼**室]|被盗货币是[硬币50余元]|作案工具是无|盗窃获利是无	1 1 0 0 0 1 1 1 0 0
2.2018年5月23日上午，被告人黄金友至丹阳市中南工地**号宿舍楼**室，采用翻窗入户方式进入宿舍内，窃得被害人冉某某床头挎包内人民币130元及桌上对讲机2部，经鉴定，两部对讲机价值人民币188元。	被害人是[冉某某]|被告人是[黄金友]|被盗物品是[两部对讲机][对讲机2部]|组织机构是无|物品价值是[人民币188元]|作案时间是[2018年5月23日上午]|作案地点是[丹阳市中南工地**号宿舍楼**室]|被盗货币是[人民币130元]|作案工具是无|盗窃获利是无	1 1 1 0 1 1 1 1 0 0
4.2018年6月14日上午，被告人黄金友至丹阳市中南工地**号宿舍楼**室，采用爬窗入户方式进入被害人冯某某宿舍内，窃得桌上硬中华香烟7包及桌边地上茶叶2盒，经鉴定，7包硬中华香烟共计价值人民币315元。	被害人是[冯某某]|被告人是[黄金友]|被盗物品是[茶叶2盒][7包硬中华香烟共计][硬中华香烟7包]|组织机构是无|物品价值是[人民币315元]|作案时间是[2018年6月14日上午]|作案地点是[丹阳市中南工地**号宿舍楼**室][冯某某宿舍内]|被盗货币是无|作案工具是无|盗窃获利是无	1 1 1 0 1 1 1 0 0 0
5.2018年8月16日早晨，被告人黄金友至丹阳市凤熹台工地**号宿舍楼**室，乘隙窃得被害人姚某某床头钱包内人民币800元。	被害人是[姚某某]|被告人是[黄金友]|被盗物品是无|组织机构是无|物品价值是无|作案时间是[2018年8月16日早晨]|作案地点是[丹阳市凤熹台工地**号宿舍楼**室]|被盗货币是[人民币800元]|作案工具是无|盗窃获利是无	1 1 0 0 0 1 1 1 0 0
又至凤熹台工地**宿舍楼，采用爬脚手架、翻窗入室方式进入**号宿舍楼二楼，窃得**室宿舍被害人赵某某床上小米手机1部，经鉴定，该手机价值人民币869元;	被害人是无|被告人是无|被盗物品是[该手机][小米手机1部]|组织机构是无|物品价值是[人民币869元]|作案时间是无|作案地点是[凤熹台工地**宿舍楼][**室宿舍][**号宿舍楼二楼]|被盗货币是无|作案工具是无|盗窃获利是无	0 0 1 0 1 0 1 0 0 0
窃得**室宿舍被害人王某某人民币600元。	被害人是[王某某]|被告人是无|被盗物品是无|组织机构是无|物品价值是无|作案时间是无|作案地点是[**室宿舍]|被盗货币是[人民币600元]|作案工具是无|盗窃获利是无	1 0 0 0 0 0 1 1 0 0
2018年8月至9月，被告人王某某在**市江北新区沿山大道上海宝冶集团有限公司承建的“东风龙之谷室内主题乐园”工程工地（以下简称“工地”）多次盗窃，分述如下：1.2018年8月初的一天晚上7、8点，被告人王某某骑电动车来到工地溶洞附近，盗窃80个左右扣件，后销赃至**市江北新区沿山大道二期灯075旁的废品回收站，销赃得款200余元。	被害人是无|被告人是[王某某]|被盗物品是[80个左右扣件]|组织机构是[**市江北新区沿山大道上海宝冶集团有限公司]|物品价值是无|作案时间是[2018年8月至9月][2018年8月初的一天晚上7、8点]|作案地点是[**市江北新区沿山大道上海宝冶集团有限公司承建的“东风龙之谷室内主题乐园”工程工地]|被盗货币是无|作案工具是[电动车]|盗窃获利是[200余元]	0 1 1 1 0 1 1 0 1 1
2.2018年8月初的一天晚上9、10点，被告人王某某骑电动车来到工地溶洞附近，盗窃废铁约两百斤，销赃至**市江北新区沿山大道二期灯075旁的废品回收站，销赃得款200余元。	被害人是无|被告人是[王某某]|被盗物品是[废铁约两百斤]|组织机构是[**市江北新区沿山大道二期灯075旁的废品回收站]|物品价值是无|作案时间是[2018年8月初的一天晚上9、10点]|作案地点是无|被盗货币是无|作案工具是[电动车]|盗窃获利是[200余元]	0 1 1 1 0 1 0 0 1 1
3.2018年9月8日左右的一天晚上7、8点，被告人王某某骑电动车来到工地溶洞附近，盗窃七八十个扣件，销赃至**市江北新区沿山大道二期灯075旁的废品回收站，销赃得款200余元。	被害人是无|被告人是[王某某]|被盗物品是[七八十个扣件]|组织机构是[**市江北新区沿山大道二期灯075旁的废品回收站]|物品价值是无|作案时间是[2018年9月8日左右的一天晚上7、8点]|作案地点是[工地溶洞附近]|被盗货币是无|作案工具是[电动车]|盗窃获利是[200余元]	0 1 1 1 0 1 1 0 1 1
4.2018年9月17日晚上10点多，被告人王某某骑电动车来到工地溶洞附近，盗窃扣件时被工地看管人员发现并抓获，经清点王某某电动三轮车上已装载涉嫌盗窃的扣件381只。	被害人是无|被告人是[王某某]|被盗物品是[扣件381只][扣件]|组织机构是无|物品价值是无|作案时间是[2018年9月17日晚上10点多]|作案地点是[工地溶洞附近]|被盗货币是无|作案工具是[电动三轮车][电动车]|盗窃获利是无	0 1 1 0 0 1 1 0 1 0
2018年9月17日，被告人王某某被民警，如实供述了犯罪事实。	被害人是无|被告人是[王某某]|被盗物品是无|组织机构是无|物品价值是无|作案时间是无|作案地点是无|被盗货币是无|作案工具是无|盗窃获利是无	0 1 0 0 0 0 0 0 0 0
被告人高蕾于2018年5月l9日至6月11日，多次至烟台市莱山区**商场**女装店、莱山区**化妆品店、莱山区**女装店，趁人不备秘密窃取店内衣服、化妆品等物品一宗，涉案物品价值人民币4622元。	被害人是无|被告人是[高蕾]|被盗物品是[化妆品][衣服]|组织机构是无|物品价值是[人民币4622元]|作案时间是[2018年5月l9日至6月11日]|作案地点是[烟台市莱山区**商场**女装店][莱山区**化妆品店][莱山区**女装店]|被盗货币是无|作案工具是无|盗窃获利是无	0 1 1 0 1 1 1 0 0 0
具体事实分述如下：1、被告人高蕾于2018年5月19日10时许，至烟台市莱山区**商场一楼**女装店趁店员不备盗窃吊带网纱衬衫连衣裙一件，经价格鉴定，涉案物品价值人民币329元。	被害人是无|被告人是[高蕾]|被盗物品是[吊带网纱衬衫连衣裙一件]|组织机构是无|物品价值是[人民币329元]|作案时间是[2018年5月19日10时许]|作案地点是[烟台市莱山区**商场一楼**女装店]|被盗货币是无|作案工具是无|盗窃获利是无	0 1 1 0 1 1 1 0 0 0
2、被告人高蕾于2018年5月29日19时许，至烟台市莱山区**楼**化妆品店，趁店员不备盗窃美宝莲睫毛膏、唇膏等化妆品一宗，经价格鉴定，涉案物品价值1332元。	被害人是无|被告人是[高蕾]|被盗物品是[唇膏][美宝莲睫毛膏]|组织机构是无|物品价值是[1332元]|作案时间是[2018年5月29日19时许]|作案地点是[烟台市莱山区**楼**化妆品店]|被盗货币是无|作案工具是无|盗窃获利是无	0 1 1 0 1 1 1 0 0 0
3、被告人高蕾于2018年6月4日12时许，至烟台市莱山区**楼**女装店，趁店员不备盗窃女装6件，经价格鉴定，涉案物品价值人民币1089元。	被害人是无|被告人是[高蕾]|被盗物品是[女装6件]|组织机构是无|物品价值是[人民币1089元]|作案时间是[2018年6月4日12时许]|作案地点是[烟台市莱山区**楼**女装店]|被盗货币是无|作案工具是无|盗窃获利是无	0 1 1 0 1 1 1 0 0 0
4、被告人高蕾于2018年6月4日21时许，至烟台市莱山区**化妆品店，趁店员不备盗窃化妆品一宗，经价格鉴定，涉案物品价值人民币l654元。	被害人是无|被告人是[高蕾]|被盗物品是[化妆品]|组织机构是无|物品价值是[人民币l654元]|作案时间是[2018年6月4日21时许]|作案地点是[烟台市莱山区**化妆品店]|被盗货币是无|作案工具是无|盗窃获利是无	0 1 1 0 1 1 1 0 0 0
福建**信息技术有限公司（以下简称**公司）位于本区泉秀街道宝洲路万达写字楼**座**室。	被害人是无|被告人是无|被盗物品是无|组织机构是无|物品价值是无|作案时间是无|作案地点是[本区泉秀街道宝洲路万达写字楼**座**室]|被盗货币是无|作案工具是无|盗窃获利是无	0 0 0 0 0 0 1 0 0 0
“**”软件在上线初期存在系统漏洞，客户扫码支付失败的交易单显示为支付成功，导致**公司将客户交易失败的钱款继续支付给相应的软件注册用户。	被害人是无|被告人是无|被盗物品是无|组织机构是无|物品价值是无|作案时间是无|作案地点是无|被盗货币是无|作案工具是无|盗窃获利是无	0 0 0 0 0 0 0 0 0 0
2017年8月3日，被告人刘宗仁以非法占有为目的，用一部手机下载注册上述“**”软件并绑定其名下的收款银行卡，用另一部手机中的支付宝账号二维码进行扫描支付（实际支付失败，但收款成功），刘宗仁利用方式先后恶意盗刷73次，非法盗取**公司汇出的钱款共计人民币639633.64元。	被害人是无|被告人是[刘宗仁]|被盗物品是无|组织机构是[**公司]|物品价值是无|作案时间是[2017年8月3日]|作案地点是无|被盗货币是[人民币639633.64元]|作案工具是[另一部手机][名下的收款银行卡][一部手机]|盗窃获利是无	0 1 0 1 0 1 0 1 1 0
案发后，汇通公司与被告人刘宗仁取得联系，刘宗仁供认了上述犯罪事实，并于2017年9月12日退还赃款人民币530000元。	被害人是无|被告人是[刘宗仁]|被盗物品是无|组织机构是无|物品价值是[人民币530000元]|作案时间是无|作案地点是无|被盗货币是无|作案工具是无|盗窃获利是无	0 1 0 0 1 0 0 0 0 0
2018年7至8月，被告人谢扬多次在**区实施盗窃，涉案总金额价值人民币4367.55元。	被害人是无|被告人是[谢扬]|被盗物品是无|组织机构是无|物品价值是[人民币4367.55元]|作案时间是[2018年7至8月]|作案地点是[**区]|被盗货币是无|作案工具是无|盗窃获利是无	0 1 0 0 1 1 1 0 0 0
其具体犯罪事实如下：1.2018年7月的一天，被告人谢扬去至**区梓潼街道办事处七天连锁酒店楼顶，盗走管某某所有的科龙空调外机两台，经鉴定价值人民币1740元；	被害人是[管某某]|被告人是[谢扬]|被盗物品是[科龙空调外机两台]|组织机构是无|物品价值是[人民币1740元]|作案时间是[2018年7月的一天]|作案地点是[**区梓潼街道办事处七天连锁酒店楼顶]|被盗货币是无|作案工具是无|盗窃获利是无	1 1 1 0 1 1 1 0 0 0
2.2018年7月的一天，被告人谢扬去至**区梓潼街道办事处外滩国际正齐大酒楼楼顶，盗走王某某所有的美的空调外机一台，经鉴定价值人民币900元。	被害人是[王某某]|被告人是[谢扬]|被盗物品是[美的空调外机一台]|组织机构是无|物品价值是[人民币900元]|作案时间是[2018年7月的一天]|作案地点是[**区梓潼街道办事处外滩国际正齐大酒楼楼顶]|被盗货币是无|作案工具是无|盗窃获利是无	1 1 1 0 1 1 1 0 0 0
3.2018年8月的一天，被告人谢扬去至**区梓潼街道办事处华夏金都小区3栋2单元楼顶租赁房内，盗走盛某某所有的现金人民币1300元和硬币若干；	被害人是[盛某某]|被告人是[谢扬]|被盗物品是[硬币若干]|组织机构是无|物品价值是无|作案时间是[2018年8月的一天]|作案地点是[**区梓潼街道办事处华夏金都小区3栋2单元楼顶租赁房内]|被盗货币是[现金人民币1300元]|作案工具是无|盗窃获利是无	1 1 1 0 0 1 1 1 0 0
2018年8月19日，被告人谢扬去至**区梓潼街道办事处凯旋名城1栋3楼，盗窃申某某所有的铜芯电线时，被民警现场抓获。	被害人是无|被告人是[谢扬]|被盗物品是[铜芯电线]|组织机构是无|物品价值是无|作案时间是[2018年8月19日]|作案地点是[**区梓潼街道办事处凯旋名城1栋3楼]|被盗货币是无|作案工具是无|盗窃获利是无	0 1 1 0 0 1 1 0 0 0
经鉴定价值人民币427.55元。	被害人是无|被告人是无|被盗物品是无|组织机构是无|物品价值是[人民币427.55元]|作案时间是无|作案地点是无|被盗货币是无|作案工具是无|盗窃获利是无	0 0 0 0 1 0 0 0 0 0
3.同日，被告人王鹏伙同林某某至余姚市**街道**，采用上述相同方式，窃得被害人史某某停放于此的电瓶车上价值人民币1260元的电瓶8个。	被害人是[史某某]|被告人是[林某某][王鹏]|被盗物品是[电瓶8个]|组织机构是无|物品价值是[人民币1260元]|作案时间是[同日]|作案地点是[余姚市**街道**]|被盗货币是无|作案工具是无|盗窃获利是无	1 1 1 0 1 1 1 0 0 0
4.次日，被告人王鹏伙同林某某至余姚市**弄**，采用上述相同方式，窃得被害人李某甲停放于此的电瓶车上价值人民币310元的电瓶4个。	被害人是[李某甲]|被告人是[林某某][王鹏]|被盗物品是[电瓶4个]|组织机构是无|物品价值是[人民币310元]|作案时间是[次日]|作案地点是[余姚市**弄**]|被盗货币是无|作案工具是无|盗窃获利是无	1 1 1 0 1 1 1 0 0 0
5.同日，被告人王鹏伙同林某某至余姚市**街道**路**，采用上述相同方式，窃得被害人刘某某停放于此的电瓶车上价值人民币608元的电瓶4个。	被害人是[刘某某]|被告人是[林某某][王鹏]|被盗物品是[电瓶4个]|组织机构是无|物品价值是[人民币608元]|作案时间是[同日]|作案地点是[余姚市**街道**路*]|被盗货币是无|作案工具是无|盗窃获利是无	1 1 1 0 1 1 1 0 0 0
2018年1月月3日，被告人王鹏主动至余姚市公安局梨洲派出所投案，并如实供述了上述事实。	被害人是无|被告人是[王鹏]|被盗物品是无|组织机构是[余姚市公安局梨洲派出所]|物品价值是无|作案时间是无|作案地点是无|被盗货币是无|作案工具是无|盗窃获利是无	0 1 0 1 0 0 0 0 0 0
2.2018年4月7日10时许，被告人吴某某到*县经济开发区苗林居委会刘某甲家，翻墙入院、盗窃刘某甲家二楼卧室电脑桌抽屉内人民币2400元、床头柜内黄金项链1条（价值人民币6500元）。	被害人是[刘某甲]|被告人是[吴某某]|被盗物品是[黄金项链1条]|组织机构是无|物品价值是[人民币6500元]|作案时间是[2018年4月7日10时许]|作案地点是[*县经济开发区苗林居委会刘某甲家][刘某甲家]|被盗货币是[人民币2400元]|作案工具是无|盗窃获利是无	1 1 1 0 1 1 1 1 0 0
4.2018年4月11日9时许，被告人吴某某到*县经济开发区苗林居委会刘某乙家，翻墙入院，盗窃刘某乙家一楼堂屋东侧卧室电脑桌抽屉内金色项链1条、金色手镯1只（价值人民币10元）。	被害人是[刘某乙]|被告人是[吴某某]|被盗物品是[金色手镯1只][金色项链1条]|组织机构是无|物品价值是[人民币10元]|作案时间是[2018年4月11日9时许]|作案地点是[*县经济开发区苗林居委会刘某乙家][刘某乙家]|被盗货币是无|作案工具是无|盗窃获利是无	1 1 1 0 1 1 1 0 0 0
5.2018年4月18日9时许，被告人吴某某到*县经济开发区苗林居委会，魏某某家，翻墙入院，盗窃魏某某家一楼堂屋东侧卧室梳妆台抽屉内手镯1只。	被害人是[魏某某]|被告人是[吴某某]|被盗物品是[手镯1只]|组织机构是无|物品价值是无|作案时间是[2018年4月18日9时许]|作案地点是[*县经济开发区苗林居委会][魏某某家]|被盗货币是无|作案工具是无|盗窃获利是无	1 1 1 0 0 1 1 0 0 0
6.被告人吴某某预谋盗窃，于2018年4月18日10时许，到县经济开发区苗林居委会杨某某家，翻墙入院，未盗得财物，后翻墙离开。	被害人是[杨某某]|被告人是[吴某某]|被盗物品是无|组织机构是无|物品价值是无|作案时间是[2018年4月18日10时许]|作案地点是[县经济开发区苗林居委会杨某某家]|被盗货币是无|作案工具是无|盗窃获利是无	1 1 0 0 0 1 1 0 0 0
7.被告人吴某某预谋盗窃，于2018年4月18日10时许，到*县经济开发区苗林居委会钱某某家，翻墙入院，未盗得财物，后被当场发现。	被害人是[钱某某]|被告人是[吴某某]|被盗物品是无|组织机构是无|物品价值是无|作案时间是[2018年4月18日10时许]|作案地点是[*县经济开发区苗林居委会钱某某家]|被盗货币是无|作案工具是无|盗窃获利是无	1 1 0 0 0 1 1 0 0 0
2018年05月01日20时许，被告人姜某某、杨某某驾驶一辆骑式摩托车窜至**区螺洋街道藕池村藕池小区2区17号后门，窃走被害人徐某某停在此处的一辆永源北斗星电动四轮车内的5个电瓶（价值1625元人民币），后迅速逃离现场。	被害人是[徐某某]|被告人是[姜某某][杨某某]|被盗物品是[5个电瓶]|组织机构是无|物品价值是[1625元人民币]|作案时间是[2018年05月01日20时许]|作案地点是[**区螺洋街道藕池村藕池小区2区17号后门]|被盗货币是无|作案工具是无|盗窃获利是无	1 1 1 0 1 1 1 0 0 0
2018年05月05日18时许，被告人姜某某、杨某某驾驶一辆骑式摩托车窜至**区螺洋街道东风村铁**信号塔旁边，窃走被害人余某某停在此处的一辆电动三轮车内的5个电瓶（价值1315元人民币），后迅速逃离现场。	被害人是[余某某]|被告人是[姜某某][杨某某]|被盗物品是[5个电瓶]|组织机构是无|物品价值是[1315元人民币]|作案时间是[2018年05月05日18时许]|作案地点是[**区螺洋街道东风村铁**信号塔旁边]|被盗货币是无|作案工具是[一辆骑式摩托车]|盗窃获利是无	1 1 1 0 1 1 1 0 1 0
2018年05月27日17时许，被告人姜某某、杨某某驾驶一辆骑式摩托车窜至**区螺洋街道菜场停车场，窃走被害人姚某某停在此处的一辆蓝色的菲斯特牌电动三轮车内的4个电瓶（价格不予认定），后迅速逃离现场，以300元左右的价格将窃取的4个电瓶变卖，赃款被挥霍。	被害人是[姚某某]|被告人是[姜某某][杨某某]|被盗物品是[窃取的4个电瓶][4个电瓶]|组织机构是无|物品价值是无|作案时间是[2018年05月27日17时许]|作案地点是[**区螺洋街道菜场停车场]|被盗货币是无|作案工具是[一辆骑式摩托车]|盗窃获利是[300元]	1 1 1 0 0 1 1 0 1 1
2018年6月11日，被告人姜某某被公安机关。	被害人是无|被告人是[姜某某]|被盗物品是无|组织机构是[公安机关]|物品价值是无|作案时间是无|作案地点是无|被盗货币是无|作案工具是无|盗窃获利是无	0 1 0 1 0 0 0 0 0 0
2018年7月6日，被告人杨某某到民权县公安局尹店派出所投案。	被害人是无|被告人是[杨某某]|被盗物品是无|组织机构是无|物品价值是无|作案时间是无|作案地点是[民权县公安局尹店派出所]|被盗货币是无|作案工具是无|盗窃获利是无	0 1 0 0 0 0 1 0 0 0
案发后，被告人姜某某家属对涉案被害人进行赔偿共计人民币2000元；	被害人是无|被告人是[姜某某]|被盗物品是无|组织机构是无|物品价值是无|作案时间是无|作案地点是无|被盗货币是无|作案工具是无|盗窃获利是[人民币2000元]	0 1 0 0 0 0 0 0 0 1
被告人杨某某家属对涉案被害人进行赔偿共计人民币2000元；	被害人是无|被告人是[杨某某]|被盗物品是无|组织机构是无|物品价值是无|作案时间是无|作案地点是无|被盗货币是无|作案工具是无|盗窃获利是[人民币2000元]	0 1 0 0 0 0 0 0 0 1
因被告人刘某甲欠王某甲、李某某10000元未归还，2018年2月3日晚上，王某甲、李中柱、王某乙等人在长沙市区找到被告人刘某甲，要求被告人刘某甲还钱，但被告人刘某甲无钱归还。	被害人是[王某甲]|被告人是[刘某甲]|被盗物品是无|组织机构是无|物品价值是无|作案时间是[2018年2月3日晚上]|作案地点是[长沙市区]|被盗货币是无|作案工具是无|盗窃获利是无	1 1 0 0 0 1 1 0 0 0
2018年2月4日凌晨，被告人刘某甲随王某甲、李某某、王某乙、刘某乙、高某某等人一起打车来到宁乡市，并入住宁乡市玉潭街道春城华丽宾馆，其中被告人刘某甲与王某甲、李某某、王某乙一起住在该宾馆8128房。	被害人是[王某甲]|被告人是[刘某甲]|被盗物品是无|组织机构是无|物品价值是无|作案时间是[2018年2月4日凌晨]|作案地点是[宁乡市玉潭街道春城华丽宾馆][该宾馆8128房][宁乡市]|被盗货币是无|作案工具是无|盗窃获利是无	1 1 0 0 0 1 1 0 0 0
当天8时许，被告人刘某甲趁王某甲、李某某、王某乙睡着之际，将被害人王某甲放在该房间床头柜上充电的1部苹果7PLUS手机盗走并离开；	被害人是[王某甲]|被告人是[刘某甲]|被盗物品是[1部苹果7PLUS手机]|组织机构是无|物品价值是无|作案时间是[当天8时许]|作案地点是无|被盗货币是无|作案工具是无|盗窃获利是无	1 1 1 0 0 1 0 0 0 0
后被告人刘某甲将盗得的该苹果7PLUS手机以2000元的价格卖给了他人。	被害人是无|被告人是[刘某甲]|被盗物品是[该苹果7PLUS手机]|组织机构是无|物品价值是无|作案时间是无|作案地点是无|被盗货币是无|作案工具是无|盗窃获利是[2000元]	0 1 1 0 0 0 0 0 0 1
经宁乡市价格认证中心认定，该苹果7PLUS手机价值2900元。	被害人是无|被告人是无|被盗物品是[该苹果7PLUS手机]|组织机构是[宁乡市价格认证中心]|物品价值是[2900元]|作案时间是无|作案地点是无|被盗货币是无|作案工具是无|盗窃获利是无	0 0 1 1 1 0 0 0 0 0
2018年4月4日，被告人刘某甲被宁乡市公安局玉潭派出所民警传唤到案。	被害人是无|被告人是[刘某甲]|被盗物品是无|组织机构是[宁乡市公安局玉潭派出所]|物品价值是无|作案时间是无|作案地点是无|被盗货币是无|作案工具是无|盗窃获利是无	0 1 0 1 0 0 0 0 0 0
案发后，被告人刘某甲的亲属已赔偿了被害人王某甲的损失，被害人王某甲出具了谅解书，对被告人刘某甲表示谅解。	被害人是[王某甲]|被告人是[刘某甲]|被盗物品是无|组织机构是无|物品价值是无|作案时间是无|作案地点是无|被盗货币是无|作案工具是无|盗窃获利是无	1 1 0 0 0 0 0 0 0 0
1.2017年12月26日上午，被告人罗某某以技术开锁的方式进入武宁县**镇**小区**栋**单元**室李某某的家中盗得现金700元。	被害人是[李某某]|被告人是[罗某某]|被盗物品是无|组织机构是无|物品价值是无|作案时间是[2017年12月26日上午]|作案地点是[武宁县**镇**小区**栋**单元**室李某某的家中]|被盗货币是[现金700元]|作案工具是无|盗窃获利是无	1 1 0 0 0 1 1 1 0 0
2.2017年12月26日上午，被告人罗某某盗窃完李某某家中财物后，又到马路对面**路**号**单元**詹某某家实中盗得现金3500元。	被害人是[詹某某][李某某]|被告人是[罗某某]|被盗物品是[财物]|组织机构是无|物品价值是无|作案时间是[2017年12月26日上午]|作案地点是[**路**号**单元**詹某某家实中][李某某家中]|被盗货币是[现金3500元]|作案工具是无|盗窃获利是无	1 1 1 0 0 1 1 1 0 0
3.2018年6月14日，被告人罗某某到宜丰县**乡**村**组**路**号黄某乙家准备偷东西，进入黄某乙家中未发现值钱财物后离开。	被害人是[黄某乙]|被告人是[罗某某]|被盗物品是无|组织机构是无|物品价值是无|作案时间是[2018年6月14日]|作案地点是[宜丰县**乡**村**组**路**号黄某乙家][黄某乙家中]|被盗货币是无|作案工具是无|盗窃获利是无	1 1 0 0 0 1 1 0 0 0
4.2018年6月21日，被告人罗某某到宜丰县**乡**村**组**号熊某某家，采用手掰铝合金防盗窗的手段进入室内室内盗得现金4200元。	被害人是[熊某某]|被告人是[罗某某]|被盗物品是无|组织机构是无|物品价值是无|作案时间是[2018年6月21日]|作案地点是[宜丰县**乡**村**组**号熊某某家]|被盗货币是[现金4200元]|作案工具是无|盗窃获利是无	1 1 0 0 0 1 1 1 0 0
5.2016年3月11日，被告人罗某某伙同金某某（已判决）窜至安徽省安庆市迎江区**路**号**单元**室胡某某家，由罗某某在外望风，金某某采用手掰防盗网的手段进入室内，盗得人民币1100元和黄金戒指一枚、黄金锁坠一个、金条一根、铂金戒指一枚、铂金项链一条。	被害人是[胡某某]|被告人是[罗某某][金某某]|被盗物品是[黄金锁坠一个][金条一根][铂金项链一条][黄金戒指一枚][铂金戒指一枚]|组织机构是无|物品价值是无|作案时间是[2016年3月11日]|作案地点是[安徽省安庆市迎江区**路**号**单元**室胡某某家]|被盗货币是[人民币1100元]|作案工具是无|盗窃获利是无	1 1 1 0 0 1 1 1 0 0
经安庆市价格认证中心认定，所盗物品价值人民币6113元。	被害人是无|被告人是无|被盗物品是[所盗物品]|组织机构是[安庆市价格认证中心]|物品价值是[人民币6113元]|作案时间是无|作案地点是无|被盗货币是无|作案工具是无|盗窃获利是无	0 0 1 1 1 0 0 0 0 0
综上所述，被告人罗某某共盗窃作案5次，盗窃财物总价值15613元。	被害人是无|被告人是[罗某某]|被盗物品是[盗窃财物]|组织机构是无|物品价值是[15613元]|作案时间是无|作案地点是无|被盗货币是无|作案工具是无|盗窃获利是无	0 1 1 0 1 0 0 0 0 0
1.2017年12月24日12时许，被告人尚树军在***市新兴区宏伟桥附近的潘氏旅店一房间内，趁被害人王某甲熟睡之机，将王某甲放在床边外套上衣兜内的现金人民币2000元及身份证、银行卡等物品盗走后逃离现场。	被害人是[王某甲]|被告人是[尚树军]|被盗物品是[身份证][银行卡]|组织机构是无|物品价值是无|作案时间是[2017年12月24日12时许]|作案地点是[***市新兴区宏伟桥附近的潘氏旅店一房间内]|被盗货币是[现金人民币2000元]|作案工具是无|盗窃获利是无	1 1 1 0 0 1 1 1 0 0
3.2018年7月1日18时30分许，被告人尚树军在***市桃山区大商东门阿兰的店门前，趁被害人常某某停着的黑色凌志轿车四个车门敞开、常某某在车后与人聊天之机，将车后座上的黑色带红、绿钻的女士背包盗走后逃离现场，被盗包内有现金人民币8000余元及身份证、车钥匙等物品。	被害人是[常某某]|被告人是[尚树军]|被盗物品是[车钥匙][身份证][黑色带红、绿钻的女士背包]|组织机构是无|物品价值是无|作案时间是[2018年7月1日18时30分许]|作案地点是[***市桃山区大商东门阿兰的店门前]|被盗货币是[现金人民币8000余元]|作案工具是无|盗窃获利是无	1 1 1 0 0 1 1 1 0 0
综上，被告人尚树军实施盗窃作案三起，盗窃款物合计人民币11300元。	被害人是无|被告人是[尚树军]|被盗物品是[盗窃款物]|组织机构是无|物品价值是[人民币11300元]|作案时间是无|作案地点是无|被盗货币是无|作案工具是无|盗窃获利是无	0 1 1 0 1 0 0 0 0 0
余款被其挥霍，其余赃物被其扔掉。	被害人是无|被告人是无|被盗物品是无|组织机构是无|物品价值是无|作案时间是无|作案地点是无|被盗货币是无|作案工具是无|盗窃获利是无	0 0 0 0 0 0 0 0 0 0
经侦查，2018年7月5日，七台河市公安局桃山分局侦查员在牡丹江市东安区一无名旅店内将被告人尚树军抓获。	被害人是无|被告人是[尚树军]|被盗物品是无|组织机构是[七台河市公安局桃山分局]|物品价值是无|作案时间是无|作案地点是无|被盗货币是无|作案工具是无|盗窃获利是无	0 1 0 1 0 0 0 0 0 0
2018年8月11日8时许，被告人赖某某在成都市成华区**路“**”商铺门口，趁被害人张某某下车买早点未锁车门之际，用右手将主驾驶室车门拉开，将张某某放在副驾驶室座位上的一个黑色双某某包盗走，内有一台联想牌T470型笔记本电脑（经鉴定，价值人民币6500元），一个小米牌充电宝（经鉴定，价值人民币4元），银行卡及身份证等物品。	被害人是[张某某]|被告人是[赖某某]|被盗物品是[身份证][银行卡][一个黑色双某某包][一台联想牌T470型笔记本电脑][一个小米牌充电宝]|组织机构是无|物品价值是[人民币4元][人民币6500元]|作案时间是[2018年8月11日8时许]|作案地点是[成都市成华区**路“**”商铺门口]|被盗货币是无|作案工具是无|盗窃获利是无	1 1 1 0 1 1 1 0 0 0
后赖某某将包内一张工商银行卡（卡号62122644020********），使用刷卡消费的方式在成都市成华区**街**号**路**号**号**超市内，分别购买了两条（硬）中华牌香烟，共刷卡2000元人民币，并将香烟以1400元的价格销赃。	被害人是无|被告人是[赖某某]|被盗物品是[一张工商银行卡]|组织机构是无|物品价值是无|作案时间是无|作案地点是[成都市成华区**街**号**路**号**号**超市内]|被盗货币是[2000元人民币]|作案工具是无|盗窃获利是[1400元]	0 1 1 0 0 0 1 1 0 1
随后，赖某某通过手机联系郑心中（另案处理），在成都市成华区**路路边将盗来的笔记本电脑及配件以500元的价格销赃。	被害人是无|被告人是[赖某某][郑心中]|被盗物品是[笔记本电脑及配件]|组织机构是无|物品价值是无|作案时间是无|作案地点是无|被盗货币是无|作案工具是无|盗窃获利是[500元]	0 1 1 0 0 0 0 0 0 1
后民警在赖某某销赃香烟处依法扣押了销赃所得人民币1720元。	被害人是无|被告人是[赖某某]|被盗物品是无|组织机构是无|物品价值是无|作案时间是无|作案地点是无|被盗货币是无|作案工具是无|盗窃获利是[人民币1720元]	0 1 0 0 0 0 0 0 0 1
民警于2018年8月26日发还被害人双某某包一个，小米牌充电宝一个，人民币1720元，身份证一张，银行卡一张。	被害人是无|被告人是无|被盗物品是[双某某包一个][银行卡一张][小米牌充电宝一个][身份证一张]|组织机构是无|物品价值是无|作案时间是无|作案地点是无|被盗货币是[人民币1720元]|作案工具是无|盗窃获利是无	0 0 1 0 0 0 0 1 0 0
2018年1月25日凌晨，被告人朱某某和刘某某（刑拘在逃）来到永嘉县**镇**村**路**号，由朱某某望风，刘某某进入被害人王某某屋内，窃取放在一楼的拉链头780.8公斤。	被害人是[王某某]|被告人是[朱某某][刘某某]|被盗物品是[拉链头780.8公斤]|组织机构是无|物品价值是无|作案时间是[2018年1月25日凌晨]|作案地点是[永嘉县**镇**村**路**号]|被盗货币是无|作案工具是无|盗窃获利是无	1 1 1 0 0 1 1 0 0 0
被告人牟某某明知该拉链头系窃得情况下，提供三轮车和朱某某、刘某某一起进行变卖。	被害人是无|被告人是[朱某某][刘某某][牟某某]|被盗物品是[该拉链头]|组织机构是无|物品价值是无|作案时间是无|作案地点是无|被盗货币是无|作案工具是[三轮车]|盗窃获利是无	0 1 1 0 0 0 0 0 1 0
经价格鉴定，被盗拉链头价值人民币30089元。	被害人是无|被告人是无|被盗物品是[被盗拉链头]|组织机构是无|物品价值是[人民币30089元]|作案时间是无|作案地点是无|被盗货币是无|作案工具是无|盗窃获利是无	0 0 1 0 1 0 0 0 0 0
被告人牟某某明知该拉链头系窃得情况下，提供三轮车和朱某某、刘某某一起进行变卖。	被害人是无|被告人是[朱某某][刘某某][牟某某]|被盗物品是[该拉链头]|组织机构是无|物品价值是无|作案时间是无|作案地点是无|被盗货币是无|作案工具是[三轮车]|盗窃获利是无	0 1 1 0 0 0 0 0 1 0
被告人颜某某、郑某某夫妻明知该拉链头系窃得情况下仍予以收购。	被害人是无|被告人是[郑某某][颜某某]|被盗物品是[该拉链头]|组织机构是无|物品价值是无|作案时间是无|作案地点是无|被盗货币是无|作案工具是无|盗窃获利是无	0 1 1 0 0 0 0 0 0 0
经价格鉴定，被盗拉链头价值人民币54324元。	被害人是无|被告人是无|被盗物品是[被盗拉链头]|组织机构是无|物品价值是[人民币54324元]|作案时间是无|作案地点是无|被盗货币是无|作案工具是无|盗窃获利是无	0 0 1 0 1 0 0 0 0 0
案发后，被告人颜某某、郑某某退出违法所得人民币28400元，被告人牟某某退出违法所得人民币5000元。	被害人是无|被告人是[郑某某][牟某某][颜某某]|被盗物品是无|组织机构是无|物品价值是无|作案时间是无|作案地点是无|被盗货币是无|作案工具是无|盗窃获利是[人民币28400元][人民币5000元]	0 1 0 0 0 0 0 0 0 1
1.2014年2月16日晚上，被告人宋某甲伙同宋某乙、付贞祥（二人已判刑）、王某甲（在逃）到**县巴铃镇西街村牛市上刘某甲家撬门入室盗窃，将刘某甲家中人民币80000元人民币盗走。	被害人是[刘某甲]|被告人是[付贞祥][宋某乙][宋某甲][王某甲]|被盗物品是无|组织机构是无|物品价值是无|作案时间是[2014年2月16日晚上]|作案地点是[**县巴铃镇西街村牛市上刘某甲家]|被盗货币是[人民币80000元]|作案工具是无|盗窃获利是无	1 1 0 0 0 1 1 1 0 0
经认定，被盗的黄豆及大米合计价值人民币7310元。	被害人是无|被告人是无|被盗物品是[黄豆][大米]|组织机构是无|物品价值是[人民币7310元]|作案时间是无|作案地点是无|被盗货币是无|作案工具是无|盗窃获利是无	0 0 1 0 1 0 0 0 0 0
3.2013年8月17日凌晨，被告人宋某甲伙同付贞祥、宋某乙、刘某乙（在逃）到**县巴铃镇西街村三组刘某丙家撬门入室盗窃，将刘某丙家店铺内的香烟、饮料、白酒、电脑主机盗走。	被害人是[刘某丙]|被告人是[刘某乙][付贞祥][宋某乙][宋某甲]|被盗物品是[香烟][饮料][电脑][白酒]|组织机构是无|物品价值是无|作案时间是[2013年8月17日凌晨]|作案地点是[**县巴铃镇西街村三组刘某丙家]|被盗货币是无|作案工具是无|盗窃获利是无	1 1 1 0 0 1 1 0 0 0
经认定，被盗物品合计价值人民币3050元。	被害人是无|被告人是无|被盗物品是[被盗物品]|组织机构是无|物品价值是[人民币3050元]|作案时间是无|作案地点是无|被盗货币是无|作案工具是无|盗窃获利是无	0 0 1 0 1 0 0 0 0 0
4.2013年3月3日凌晨，被告人宋某甲伙同宋某乙、刘某乙、付贞祥到**县民建乡三家寨村坪上组欧某某家撬门入室盗窃，将欧某某家店铺内的香烟及两部手机盗走。	被害人是[欧某某]|被告人是[刘某乙][付贞祥][宋某乙][宋某甲]|被盗物品是[香烟][两部手机]|组织机构是无|物品价值是无|作案时间是[2013年3月3日凌晨]|作案地点是[**县民建乡三家寨村坪上组欧某某家]|被盗货币是无|作案工具是无|盗窃获利是无	1 1 1 0 0 1 1 0 0 0
经认定，被盗物品价值人民币6070元。	被害人是无|被告人是无|被盗物品是[被盗物品]|组织机构是无|物品价值是[人民币6070元]|作案时间是无|作案地点是无|被盗货币是无|作案工具是无|盗窃获利是无	0 0 1 0 1 0 0 0 0 0
5.2013年12月6日凌晨，被告人宋某甲伙同付贞祥到**县下山镇高某某上下岩脚组李某某家撬门入室盗窃，将李某某家1968斤五谷籽盗走。	被害人是[李某某]|被告人是[付贞祥][宋某甲]|被盗物品是[李某某家1968斤五谷籽]|组织机构是无|物品价值是无|作案时间是[2013年12月6日凌晨]|作案地点是[**县下山镇高某某上下岩脚组李某某家]|被盗货币是无|作案工具是无|盗窃获利是无	1 1 1 0 0 1 1 0 0 0
经认定，被盗的五谷籽价值人民币5900元。	被害人是无|被告人是无|被盗物品是[五谷籽]|组织机构是无|物品价值是[人民币5900元]|作案时间是无|作案地点是无|被盗货币是无|作案工具是无|盗窃获利是无	0 0 1 0 1 0 0 0 0 0
6.2014年4月份的一天晚上，被告人宋某甲伙同付贞祥到**县下山镇茅坪村老寨子组王某乙家撬门入室盗窃，将王某乙家一台海尔牌液晶电视机（32寸，黑色）盗走。	被害人是[王某乙]|被告人是[付贞祥][宋某甲]|被盗物品是[王某乙家一台海尔牌液晶电视机]|组织机构是无|物品价值是无|作案时间是[2014年4月份的一天晚上]|作案地点是[**县下山镇茅坪村老寨子组王某乙家]|被盗货币是无|作案工具是无|盗窃获利是无	1 1 1 0 0 1 1 0 0 0
经认定，被盗电视机价值人民币3400元。	被害人是无|被告人是无|被盗物品是[被盗电视机]|组织机构是无|物品价值是[人民币3400元]|作案时间是无|作案地点是无|被盗货币是无|作案工具是无|盗窃获利是无	0 0 1 0 1 0 0 0 0 0
1.2018年1月3日2时许，被告人徐某乙伙同徐某甲来到温州市鹿城区**街道**路**号前，用弹弓打破被害人安某某停放于此的浙C8****轿车车窗玻璃，窃取车内中华牌香烟一包及现金人民币20余元。	被害人是[安某某]|被告人是[徐某乙][徐某甲]|被盗物品是[中华牌香烟一包]|组织机构是无|物品价值是无|作案时间是[2018年1月3日2时许]|作案地点是[温州市鹿城区**街道**路**号前]|被盗货币是[现金人民币20余元]|作案工具是[弹弓]|盗窃获利是无	1 1 1 0 0 1 1 1 1 0
2.2018年1月4日2时许，被告人徐某乙伙同徐某甲来到温州市瓯海区**街道**路**号前，用弹弓打破被害人凌某某停放于此的浙CB****轿车车窗玻璃，窃取车内钱包一个，内有现金人民币100余元及银行卡等物品。	被害人是[凌某某]|被告人是[徐某乙][徐某甲]|被盗物品是[钱包一个][银行卡]|组织机构是无|物品价值是无|作案时间是[2018年1月4日2时许]|作案地点是[温州市瓯海区**街道**路**号前]|被盗货币是[现金人民币100余元]|作案工具是[弹弓]|盗窃获利是无	1 1 1 0 0 1 1 1 1 0
4.2018年1月9日2时许，被告人徐某乙伙同徐某甲来到温州市鹿城区**街道**路路口（“**”海鲜排挡前），用弹弓打破被害人程某某停放于此的浙CG****轿车车窗玻璃，窃取车内苹果6s手机一部（价值人民币1400元）及现金人民币若干元。	被害人是[程某某]|被告人是[徐某乙][徐某甲]|被盗物品是[现金人民币若干元][苹果6s手机一部]|组织机构是无|物品价值是[人民币1400元]|作案时间是[2018年1月9日2时许]|作案地点是[温州市鹿城区**街道**路路口（“**”海鲜排挡前）]|被盗货币是无|作案工具是[弹弓]|盗窃获利是无	1 1 1 0 1 1 1 0 1 0
2018年4月17日左右，被告人谢某甲、谢某乙共谋去偷货车电瓶卖钱，由谢某甲购买了一辆车牌号为赣******的面包车以及老虎钳、大剪刀、望远镜等作案工具，被告人应某某知道后也要求参与盗窃电瓶，三人商量由谢某乙、谢某甲负责拆卸车子的电瓶，应某某负责望风及搬运电瓶。	被害人是无|被告人是[谢某甲][应某某][谢某乙]|被盗物品是无|组织机构是无|物品价值是无|作案时间是[2018年4月17日左右]|作案地点是无|被盗货币是无|作案工具是[老虎钳][大剪刀][望远镜][一辆车牌号为赣******的面包车]|盗窃获利是无	0 1 0 0 0 1 0 0 1 0
2018年4月21日晚上，被告人谢某甲、谢某乙、应某某驾驶车牌为赣******的面包车窜至莲花县盗窃电瓶14个，分别是：李某某停放在**镇**农庄门口空地上一辆水泥罐车上的两个电瓶；	被害人是[李某某]|被告人是[谢某甲][应某某][谢某乙]|被盗物品是[电瓶14个][两个电瓶]|组织机构是无|物品价值是无|作案时间是[2018年4月21日晚上]|作案地点是[**镇**农庄门口空地上][莲花县]|被盗货币是无|作案工具是[车牌为赣******的面包车]|盗窃获利是无	1 1 1 0 0 1 1 0 1 0
曾某某停放在**镇**路廉租房附近两辆牵引车上的4个电瓶；	被害人是[曾某某]|被告人是无|被盗物品是[4个电瓶]|组织机构是无|物品价值是无|作案时间是无|作案地点是[**镇**路廉租房附近]|被盗货币是无|作案工具是无|盗窃获利是无	1 0 1 0 0 0 1 0 0 0
颜某某停放在**乡政府对面一部挖机上的2个电瓶。	被害人是[颜某某]|被告人是无|被盗物品是[2个电瓶]|组织机构是无|物品价值是无|作案时间是无|作案地点是[**乡政府对面]|被盗货币是无|作案工具是无|盗窃获利是无	1 0 1 0 0 0 1 0 0 0
颜某某停放在**镇**路铲车上的两个电瓶；	被害人是[颜某某]|被告人是无|被盗物品是[两个电瓶]|组织机构是无|物品价值是无|作案时间是无|作案地点是[**镇**路]|被盗货币是无|作案工具是无|盗窃获利是无	1 0 1 0 0 0 1 0 0 0
唐某某停放在**镇公园路一辆拖车和一辆农用车上的四个电瓶；	被害人是[唐某某]|被告人是无|被盗物品是[四个电瓶]|组织机构是无|物品价值是无|作案时间是无|作案地点是[**镇公园路]|被盗货币是无|作案工具是无|盗窃获利是无	1 0 1 0 0 0 1 0 0 0
王某某停放在**镇**路一辆农用车上的两个电瓶。	被害人是[王某某]|被告人是无|被盗物品是[两个电瓶]|组织机构是无|物品价值是无|作案时间是无|作案地点是[**镇**路]|被盗货币是无|作案工具是无|盗窃获利是无	1 0 1 0 0 0 1 0 0 0
经鉴定，被告人谢某甲、谢某乙、应某某在莲花县**永新县盗窃的电瓶价值14418元。	被害人是无|被告人是[谢某甲][应某某][谢某乙]|被盗物品是[电瓶]|组织机构是无|物品价值是[14418元]|作案时间是无|作案地点是[莲花县**永新县]|被盗货币是无|作案工具是无|盗窃获利是无	0 1 1 0 1 0 1 0 0 0
1.2017年10月23日，被告人张某甲伙同张某乙（另案处理）、陈某某（另案处理）来到磐安县方前镇集市，扒得被害人朱某某的金立牌S10CL手机一只。	被害人是[朱某某]|被告人是[陈某某][张某甲][张某乙]|被盗物品是[金立牌S10CL手机一只]|组织机构是无|物品价值是无|作案时间是[2017年10月23日]|作案地点是[磐安县方前镇集市]|被盗货币是无|作案工具是无|盗窃获利是无	1 1 1 0 0 1 1 0 0 0
经鉴定，该涉案物品价值人民币1183元。	被害人是无|被告人是无|被盗物品是[该涉案物品]|组织机构是无|物品价值是[人民币1183元]|作案时间是无|作案地点是无|被盗货币是无|作案工具是无|盗窃获利是无	0 0 1 0 1 0 0 0 0 0
2.2017年10月25日被告人庞胜焕在磐安县方前镇“田下山”公路边等车时，发现被害人施某某停放在公路边的一辆三轮电动车，遂联系被告人张某甲带来开锁工具，由张某甲负责望风，庞胜焕负责开锁，将该三轮电动车盗走。	被害人是[施某某]|被告人是[张某甲][庞胜焕]|被盗物品是[该三轮电动车][一辆三轮电动车]|组织机构是无|物品价值是无|作案时间是[2017年10月25日]|作案地点是[磐安县方前镇“田下山”公路边]|被盗货币是无|作案工具是无|盗窃获利是无	1 1 1 0 0 1 1 0 0 0
后以1200元的价格将该三轮电动车出售给他人。	被害人是无|被告人是无|被盗物品是[该三轮电动车]|组织机构是无|物品价值是无|作案时间是无|作案地点是无|被盗货币是无|作案工具是无|盗窃获利是[1200元]	0 0 1 0 0 0 0 0 0 1
经鉴定，该涉案物品价值人民币3511元。	被害人是无|被告人是无|被盗物品是无|组织机构是无|物品价值是[人民币3511元]|作案时间是无|作案地点是无|被盗货币是无|作案工具是无|盗窃获利是无	0 0 0 0 1 0 0 0 0 0
3.2017年11月19日，被告人庞胜焕来到天台县福溪街道小杨废品回收站内卖摩托车，趁四周无人之际，将被害人陈某甲的OPPOR9Plus手机盗走。	被害人是[陈某甲]|被告人是[庞胜焕]|被盗物品是[OPPOR9Plus手机]|组织机构是无|物品价值是无|作案时间是[2017年11月19日]|作案地点是[天台县福溪街道小杨废品回收站内]|被盗货币是无|作案工具是无|盗窃获利是无	1 1 1 0 0 1 1 0 0 0
后以1300元的价格将该手机出售给他人。	被害人是无|被告人是无|被盗物品是无|组织机构是无|物品价值是无|作案时间是无|作案地点是无|被盗货币是无|作案工具是无|盗窃获利是[1300元]	0 0 0 0 0 0 0 0 0 1
经鉴定，该涉案物品价值人民币2016元。	被害人是无|被告人是无|被盗物品是无|组织机构是无|物品价值是[人民币2016元]|作案时间是无|作案地点是无|被盗货币是无|作案工具是无|盗窃获利是无	0 0 0 0 1 0 0 0 0 0
综上所述，被告人庞胜焕实施盗窃作案两起，涉案数额共计5527元人民币；	被害人是无|被告人是[庞胜焕]|被盗物品是无|组织机构是无|物品价值是[5527元人民币]|作案时间是无|作案地点是无|被盗货币是无|作案工具是无|盗窃获利是无	0 1 0 0 1 0 0 0 0 0
被告人张某甲实施盗窃作案两起，涉案数额共计4694元。	被害人是无|被告人是[张某甲]|被盗物品是无|组织机构是无|物品价值是[4694元]|作案时间是无|作案地点是无|被盗货币是无|作案工具是无|盗窃获利是无	0 1 0 0 1 0 0 0 0 0
2017年秋天至2018年6月13日，被告人樊某甲多次来到莒南县**镇**村**村**村盗窃作案4起，盗窃提包、现金等物品，涉案总价值2880余元。	被害人是无|被告人是[樊某甲]|被盗物品是[提包][现金]|组织机构是无|物品价值是[2880余元]|作案时间是[2017年秋天至2018年6月13日]|作案地点是[莒南县**镇**村**村**村]|被盗货币是无|作案工具是无|盗窃获利是无	0 1 1 0 1 1 1 0 0 0
2018年6月14日，被告人樊某甲被莒南县公安局石莲子派出所抓获归案。	被害人是无|被告人是[樊某甲]|被盗物品是无|组织机构是[莒南县公安局石莲子派出所]|物品价值是无|作案时间是无|作案地点是无|被盗货币是无|作案工具是无|盗窃获利是无	0 1 0 1 0 0 0 0 0 0
案发后，部分涉案钱款被追回并发还。	被害人是无|被告人是无|被盗物品是无|组织机构是无|物品价值是无|作案时间是无|作案地点是无|被盗货币是无|作案工具是无|盗窃获利是无	0 0 0 0 0 0 0 0 0 0
具体犯罪事实分述如下：1、2017年秋天，被告人樊某甲来到莒南县**镇**村被害人李某某家的地头，盗窃李某某放在该处电动车上钱包内的现金100元。	被害人是[李某某]|被告人是[樊某甲]|被盗物品是无|组织机构是无|物品价值是无|作案时间是[2017年秋天]|作案地点是[莒南县**镇**村被害人李某某家的地头]|被盗货币是[现金100元]|作案工具是无|盗窃获利是无	1 1 0 0 0 1 1 1 0 0
2、2017年秋天，被告人樊某甲来到莒南县**镇**村被害人陈某甲的家中，盗窃其院内的黑色提包一个，内有现金780余元，出生医学证明一张。	被害人是[陈某甲]|被告人是[樊某甲]|被盗物品是[出生医学证明一张][黑色提包一个]|组织机构是无|物品价值是无|作案时间是[2017年秋天]|作案地点是[莒南县**镇**村被害人陈某甲的家中]|被盗货币是[现金780余元]|作案工具是无|盗窃获利是无	1 1 1 0 0 1 1 1 0 0
上述被盗物品已被陈某甲追回。	被害人是[陈某甲]|被告人是无|被盗物品是[被盗物品]|组织机构是无|物品价值是无|作案时间是无|作案地点是无|被盗货币是无|作案工具是无|盗窃获利是无	1 0 1 0 0 0 0 0 0 0
3、2018年春天，被告人樊某甲来到莒南县**镇**村被害人樊某乙的果园，盗窃其果园屋内的烟末、烟纸一宗，打火机一个。	被害人是[樊某乙]|被告人是[樊某甲]|被盗物品是[烟末][打火机一个][烟纸一宗]|组织机构是无|物品价值是无|作案时间是[2018年春天]|作案地点是[莒南县**镇**村被害人樊某乙的果园]|被盗货币是无|作案工具是无|盗窃获利是无	1 1 1 0 0 1 1 0 0 0
4、2018年6月13日9时许，被告人樊某甲来到莒南县**镇**村被害人陈某乙的家中，盗窃其放在院内电动三轮车上的钱包内的现金2000元。	被害人是[陈某乙]|被告人是[樊某甲]|被盗物品是无|组织机构是无|物品价值是无|作案时间是[2018年6月13日9时许]|作案地点是[莒南县**镇**村被害人陈某乙的家中]|被盗货币是[现金2000元]|作案工具是无|盗窃获利是无	1 1 0 0 0 1 1 1 0 0
被告人樊某甲将该笔现金部分用于日常花费，部分用于购买古玩，剩余914元已发还被害人。	被害人是无|被告人是[樊某甲]|被盗物品是无|组织机构是无|物品价值是无|作案时间是无|作案地点是无|被盗货币是[914元]|作案工具是无|盗窃获利是无	0 1 0 0 0 0 0 1 0 0
二人将车停放在吴堡县石油公司附近，步行至***镇***小区楼下，王**用自治的套筒将一辆摩托车（未确定车主）的电门锁破坏，后将该摩托装在面包车内，离开吴堡。	被害人是无|被告人是[王**]|被盗物品是[一辆摩托车][该摩托]|组织机构是无|物品价值是无|作案时间是无|作案地点是[***镇***小区楼下][吴堡县石油公司附近][吴堡]|被盗货币是无|作案工具是[面包车][自治的套筒]|盗窃获利是无	0 1 1 0 0 0 1 0 1 0
后二人将该摩托车出售获利1200元，其中王**获利500元。	被害人是无|被告人是[王**]|被盗物品是[该摩托车]|组织机构是无|物品价值是无|作案时间是无|作案地点是无|被盗货币是无|作案工具是无|盗窃获利是[500元][1200元]	0 1 1 0 0 0 0 0 0 1
2017年9月21日凌晨，被告人王**再次伙同郭**驾驶面包车（晋****）到吴堡县盗窃摩托。	被害人是无|被告人是[郭**][王**]|被盗物品是[摩托]|组织机构是无|物品价值是无|作案时间是[2017年9月21日凌晨]|作案地点是[吴堡县]|被盗货币是无|作案工具是[面包车]|盗窃获利是无	0 1 1 0 0 1 1 0 1 0
行至**小区*号楼下，王**先在楼梯西侧用自制的套筒将被害人慕**的摩托车（发动机号：JQ****）电门锁破坏，又将楼梯西侧被害人于**的摩托车（发动机号：GM****）电门锁破坏。	被害人是[慕**][于**]|被告人是[王**]|被盗物品是[摩托车]|组织机构是无|物品价值是无|作案时间是无|作案地点是[楼梯西侧][**小区*号楼下]|被盗货币是无|作案工具是[自制的套筒]|盗窃获利是无	1 1 1 0 0 0 1 0 1 0
之后二人每人骑一辆摩托车回到***停面包车的位置，将其中一辆摩托车合力装在面包车内，由郭**驾驶回到*县。	被害人是无|被告人是[郭**]|被盗物品是[一辆摩托车]|组织机构是无|物品价值是无|作案时间是无|作案地点是[*县][***停面包车的位置]|被盗货币是无|作案工具是[面包车]|盗窃获利是无	0 1 1 0 0 0 1 0 1 0
另一辆由王**骑行紧跟在面包车后面。	被害人是无|被告人是[王**]|被盗物品是无|组织机构是无|物品价值是无|作案时间是无|作案地点是无|被盗货币是无|作案工具是无|盗窃获利是无	0 1 0 0 0 0 0 0 0 0
据王**供述，二人将摩托车带回*县后出售共获利3000元，其中王**获利1400元。	被害人是无|被告人是[王**]|被盗物品是[摩托车]|组织机构是无|物品价值是无|作案时间是无|作案地点是无|被盗货币是无|作案工具是无|盗窃获利是[1400元][3000元]	0 1 1 0 0 0 0 0 0 1
经吴堡县价格认证中心认定，涉案的两辆摩托车的价格分别为5211元和4392元，共计9603元。	被害人是无|被告人是无|被盗物品是[两辆摩托车]|组织机构是[吴堡县价格认证中心]|物品价值是[4392元][5211元][9603元]|作案时间是无|作案地点是无|被盗货币是无|作案工具是无|盗窃获利是无	0 0 1 1 1 0 0 0 0 0
被告人某某某与被告人田某某预谋实施盗窃，由某某某负责实施扒窃，田某某负责转移赃物。	被害人是无|被告人是[田某某][某某某]|被盗物品是无|组织机构是无|物品价值是无|作案时间是无|作案地点是无|被盗货币是无|作案工具是无|盗窃获利是无	0 1 0 0 0 0 0 0 0 0
事后赃物交由某某某销赃处理，然后从所得赃款中支付200元人民币给田某某。	被害人是无|被告人是[田某某][由某某]|被盗物品是无|组织机构是无|物品价值是无|作案时间是无|作案地点是无|被盗货币是无|作案工具是无|盗窃获利是[200元人民币]	0 1 0 0 0 0 0 0 0 1
1.2018年5月16日19时48分许，被告人某某某与被告人田某某到**市沈河区文化路81号家乐福超市内，被告人热西旦木，吉力力趁被害人于某某出商场大门掀门帘时，将于某某放在外套左侧兜内的一部黑色iPhone6手机盗走。	被害人是[于某某]|被告人是[田某某][某某某][热西旦木，吉力力]|被盗物品是[一部黑色iPhone6手机]|组织机构是无|物品价值是无|作案时间是[2018年5月16日19时48分]|作案地点是[**市沈河区文化路81号家乐福超市内]|被盗货币是无|作案工具是无|盗窃获利是无	1 1 1 0 0 1 1 0 0 0
被告人热某某在偷完手机后又回到商场内将偷来的手机转移给田某某，之后二人离开现场。	被害人是无|被告人是[田某某][热某某]|被盗物品是[手机]|组织机构是无|物品价值是无|作案时间是无|作案地点是无|被盗货币是无|作案工具是无|盗窃获利是无	0 1 1 0 0 0 0 0 0 0
经价格认证中心认定，被盗iPhone6手机价值人民币572元人民币。	被害人是无|被告人是无|被盗物品是[被盗iPhone6手机]|组织机构是[价格认证中心]|物品价值是[人民币572元人民币]|作案时间是无|作案地点是无|被盗货币是无|作案工具是无|盗窃获利是无	0 0 1 1 1 0 0 0 0 0
在附近的被告人田某某在发现某某某被抓后，独自逃离现场。	被害人是无|被告人是[田某某][某某某]|被盗物品是无|组织机构是无|物品价值是无|作案时间是无|作案地点是无|被盗货币是无|作案工具是无|盗窃获利是无	0 1 0 0 0 0 0 0 0 0
2018年5月18日20时许，民警在**市和平区浑河站附近将被告人田某某抓获。	被害人是无|被告人是[田某某]|被盗物品是无|组织机构是无|物品价值是无|作案时间是无|作案地点是无|被盗货币是无|作案工具是无|盗窃获利是无	0 1 0 0 0 0 0 0 0 0
经价格认证中心认定，被盗手机价值人民币2691元。	被害人是无|被告人是无|被盗物品是[被盗手机]|组织机构是[价格认证中心]|物品价值是[人民币2691元]|作案时间是无|作案地点是无|被盗货币是无|作案工具是无|盗窃获利是无	0 0 1 1 1 0 0 0 0 0
综上，经价格认证中心认定，被盗手机合计价值人民币3263元。	被害人是无|被告人是无|被盗物品是[被盗手机]|组织机构是无|物品价值是[人民币3263元]|作案时间是无|作案地点是无|被盗货币是无|作案工具是无|盗窃获利是无	0 0 1 0 1 0 0 0 0 0
1、2017年11月19日7时许，被告人李国龙在福建省南安市**镇“**”网吧内，盗走被害人罗某某放在31号机桌面上的一部“VIVO”牌X9Plus型手机（无法估价）。	被害人是[罗某某]|被告人是[李国龙]|被盗物品是[一部“VIVO”牌X9Plus型手机]|组织机构是无|物品价值是无|作案时间是[2017年11月19日7时许]|作案地点是[福建省南安市**镇“**”网吧内]|被盗货币是无|作案工具是无|盗窃获利是无	1 1 1 0 0 1 1 0 0 0
2017年11月27日，被告人李国龙在晋江市**镇一厂房被公安机关归案。	被害人是无|被告人是[李国龙]|被盗物品是无|组织机构是[公安机关]|物品价值是无|作案时间是无|作案地点是[晋江市**镇一厂房]|被盗货币是无|作案工具是无|盗窃获利是无	0 1 0 1 0 0 1 0 0 0
公安机关从其处扣押到上述“罗西尼”牌、仿“宝珀”牌手表发还被害人徐某某，扣押到上述“OPPO”牌R9s型手机发被害人申某某。	被害人是[徐某某][申某某]|被告人是无|被盗物品是[“OPPO”牌R9s型手机][“罗西尼”牌、仿“宝珀”牌手表]|组织机构是[公安机关]|物品价值是无|作案时间是无|作案地点是无|被盗货币是无|作案工具是无|盗窃获利是无	1 0 1 1 0 0 0 0 0 0
2018年4月11日，青冈县**镇**村居民祝某某花32000元人民币从被告人孙某甲处购买了五台比特币挖矿机，孙某甲从大庆把挖矿机送到祝某某母亲家并将机器安装好。	被害人是[祝某某]|被告人是[孙某甲]|被盗物品是[五台比特币挖矿机]|组织机构是无|物品价值是[32000元人民币]|作案时间是[2018年4月11日]|作案地点是[青冈县**镇**村][祝某某母亲家]|被盗货币是无|作案工具是无|盗窃获利是无	1 1 1 0 1 1 1 0 0 0
几天后，比特币行情好转，孙某甲便产生将机器偷回的想法。	被害人是无|被告人是[孙某甲]|被盗物品是无|组织机构是无|物品价值是无|作案时间是无|作案地点是无|被盗货币是无|作案工具是无|盗窃获利是无	0 1 0 0 0 0 0 0 0 0
便找到其亲属被告人孙某乙说了要将卖给中和镇祝某某的挖矿机偷回，孙某乙同意。	被害人是[祝某某][孙某乙]|被告人是[孙某乙]|被盗物品是无|组织机构是无|物品价值是无|作案时间是无|作案地点是[中和镇]|被盗货币是无|作案工具是无|盗窃获利是无	1 1 0 0 0 0 1 0 0 0
遂于2018年4月19日22时许，被告人孙某乙驾驶黑E****0号白色捷达车在孙某甲指引下，前往青冈县**镇**村居民祝某某的母亲王某某家，趁王某某夫妇熟睡之机，孙某乙用加力钳子将王某某家仓房的门锁剪断，二人将王某某家仓房内放置正在使用中的四台比特币挖矿机及配套电源盗走。	被害人是[祝某某][王某某]|被告人是[孙某甲][孙某乙]|被盗物品是[四台比特币挖矿机][配套电源]|组织机构是无|物品价值是无|作案时间是[2018年4月19日22时许]|作案地点是[青冈县**镇**村居民祝某某的母亲王某某家]|被盗货币是无|作案工具是[黑E****0号白色捷达车][加力钳子]|盗窃获利是无	1 1 1 0 0 1 1 0 1 0
经青冈县价格认证中心鉴定，被盗物品价值11600元。	被害人是无|被告人是无|被盗物品是[被盗物品]|组织机构是[青冈县价格认证中心]|物品价值是[11600元]|作案时间是无|作案地点是无|被盗货币是无|作案工具是无|盗窃获利是无	0 0 1 1 1 0 0 0 0 0
案发后，被盗物品已被公安机关扣押并返还失主。	被害人是无|被告人是无|被盗物品是[被盗物品]|组织机构是[公安机关]|物品价值是无|作案时间是无|作案地点是无|被盗货币是无|作案工具是无|盗窃获利是无	0 0 1 1 0 0 0 0 0 0
经侦查，被告人孙某甲于2018年5月8日14时许在大庆市大同区**乡**小区**号门**室内被公安机关抓获。	被害人是无|被告人是[孙某甲]|被盗物品是无|组织机构是[公安机关]|物品价值是无|作案时间是无|作案地点是无|被盗货币是无|作案工具是无|盗窃获利是无	0 1 0 1 0 0 0 0 0 0
被告人孙某乙于同日17时许在大庆市大同区**乡**院内一白色捷达车车内被公安机关抓获。	被害人是无|被告人是[孙某乙]|被盗物品是无|组织机构是[公安机关]|物品价值是无|作案时间是无|作案地点是无|被盗货币是无|作案工具是无|盗窃获利是无	0 1 0 1 0 0 0 0 0 0
1.2018年6月22日3时许，被告人王某某骑三轮车至上海市崇明区**镇**村**号，在该农户鸭棚内窃得鸭5只。	被害人是无|被告人是[王某某]|被盗物品是[鸭5只]|组织机构是无|物品价值是无|作案时间是[2018年6月22日3时许]|作案地点是[上海市崇明区**镇**村**号]|被盗货币是无|作案工具是[三轮车]|盗窃获利是无	0 1 1 0 0 1 1 0 1 0
经鉴定，价值132.5元。	被害人是无|被告人是无|被盗物品是无|组织机构是无|物品价值是[132.5元]|作案时间是无|作案地点是无|被盗货币是无|作案工具是无|盗窃获利是无	0 0 0 0 1 0 0 0 0 0
3.2018年7月4日3时许，被告人王某某骑三轮车至**镇**村**号，在该农户鸭棚内窃得鸭3只。	被害人是无|被告人是[王某某]|被盗物品是[鸭3只]|组织机构是无|物品价值是无|作案时间是[2018年7月4日3时许]|作案地点是[**镇**村**号]|被盗货币是无|作案工具是[三轮车]|盗窃获利是无	0 1 1 0 0 1 1 0 1 0
经鉴定，价值180元。	被害人是无|被告人是无|被盗物品是无|组织机构是无|物品价值是[180元]|作案时间是无|作案地点是无|被盗货币是无|作案工具是无|盗窃获利是无	0 0 0 0 1 0 0 0 0 0
4.2018年7月5日3时许，被告人王某某骑三轮车至**镇**村**号，在该农户鸭棚内窃得鸭9只。	被害人是无|被告人是[王某某]|被盗物品是[鸭9只]|组织机构是无|物品价值是无|作案时间是[2018年7月5日3时许]|作案地点是[**镇**村**号]|被盗货币是无|作案工具是[三轮车]|盗窃获利是无	0 1 1 0 0 1 1 0 1 0
经鉴定，价值486元。	被害人是无|被告人是无|被盗物品是无|组织机构是无|物品价值是[486元]|作案时间是无|作案地点是无|被盗货币是无|作案工具是无|盗窃获利是无	0 0 0 0 1 0 0 0 0 0
5.2018年7月6日3时许，被告人王某某骑三轮车至**镇**村**号，在该农户鹅棚内窃得鹅3只。	被害人是无|被告人是[王某某]|被盗物品是[鹅3只]|组织机构是无|物品价值是无|作案时间是[2018年7月6日3时许]|作案地点是[**镇**村**号]|被盗货币是无|作案工具是[三轮车]|盗窃获利是无	0 1 1 0 0 1 1 0 1 0
经鉴定，价值487.5元。	被害人是无|被告人是无|被盗物品是无|组织机构是无|物品价值是[487.5元]|作案时间是无|作案地点是无|被盗货币是无|作案工具是无|盗窃获利是无	0 0 0 0 1 0 0 0 0 0
6.2018年7月7日3时许，被告人王某某骑三轮车至**镇**村**号，在该农户鸭棚内窃得鸭8只。	被害人是无|被告人是[王某某]|被盗物品是[鸭8只]|组织机构是无|物品价值是无|作案时间是[2018年7月7日3时许]|作案地点是[**镇**村**号]|被盗货币是无|作案工具是[三轮车]|盗窃获利是无	0 1 1 0 0 1 1 0 1 0
2018年7月7日，被告人王某某自动投案后如实供述上述犯罪事实。	被害人是无|被告人是[王某某]|被盗物品是无|组织机构是无|物品价值是无|作案时间是无|作案地点是无|被盗货币是无|作案工具是无|盗窃获利是无	0 1 0 0 0 0 0 0 0 0
2018年2月9日，被告人任某某、张某甲经事先预谋，至本市东西湖区**街**里**号**室，被告人张某甲用随身携带的锡纸和开锁工具将被害人袁某某家门打开，二人进门盗走被害人家中戒指2枚、项链1条。	被害人是[袁某某]|被告人是[任某某][张某甲]|被盗物品是[项链1条][戒指2枚]|组织机构是无|物品价值是无|作案时间是[2018年2月9日]|作案地点是[本市东西湖区**街**里**号**室]|被盗货币是无|作案工具是[锡纸][开锁工具]|盗窃获利是无	1 1 1 0 0 1 1 0 1 0
所盗赃物销赃后获赃款人民币1000余元，赃款平分后已挥霍。	被害人是无|被告人是无|被盗物品是[所盗赃物]|组织机构是无|物品价值是无|作案时间是无|作案地点是无|被盗货币是无|作案工具是无|盗窃获利是[人民币1000余元]	0 0 1 0 0 0 0 0 0 1
同年2月22日，被告人任某某、张某甲经事先预谋，至本市东西湖区**街**村**号**栋**单元**室，采用上述相同方式，盗走被害人张某乙家中一些外币及手表1块，所盗赃物已丢弃。	被害人是[张某乙]|被告人是[任某某][张某甲]|被盗物品是[手表1块][所盗赃物][外币]|组织机构是无|物品价值是无|作案时间是[同年2月22日]|作案地点是[本市东西湖区**街**村**号**栋**单元**室]|被盗货币是无|作案工具是无|盗窃获利是无	1 1 1 0 0 1 1 0 0 0
同年5月21日，被告人任某某、张某甲经事先预谋，至湖北省鄂州市华容区**楼**栋**室，采用上述相同方式，盗走被害人叶某某家中玉吊坠1条（价值人民币425元）、银色带坠子项链2条（价值人民币4468元）、黄金项链1条（价值人民币4709元）、黄金戒指2枚（价值人民币5818元）、镶有钻石的戒指1枚（价值人民币3250元）、黄金手镯1个（价值人民币8798元）、大理石玉手镯1个（价值人民币65元）、玫瑰金红宝石坠子项链1条、古钱红绳吊坠1条。	被害人是[叶某某]|被告人是[任某某][张某甲]|被盗物品是[叶某某家中玉吊坠1条（价值人民币425元）][黄金戒指2枚（价值人民币5818元）][镶有钻石的戒指1枚（价值人民币3250元）][古钱红绳吊坠1条][玫瑰金红宝石坠子项链1条][银色带坠子项链2条（价值人民币4468元）][黄金手镯1个（价值人民币8798元）][黄金项链1条（价值人民币4709元）][大理石玉手镯1个（价值人民币65元）]|组织机构是无|物品价值是[人民币425元][人民币65元][人民币3250元][人民币4709元][人民币5818元][人民币8798元][人民币4468元]|作案时间是[同年5月21日]|作案地点是[湖北省鄂州市华容区**楼**栋**室]|被盗货币是无|作案工具是无|盗窃获利是无	1 1 1 0 1 1 1 0 0 0
同日，被告人任某某、张某甲被公安机关抓获归案。	被害人是无|被告人是[任某某][张某甲]|被盗物品是无|组织机构是[公安机关]|物品价值是无|作案时间是无|作案地点是无|被盗货币是无|作案工具是无|盗窃获利是无	0 1 0 1 0 0 0 0 0 0
所盗赃物已被追回并发还给被害人。	被害人是无|被告人是无|被盗物品是[所盗赃物]|组织机构是无|物品价值是无|作案时间是无|作案地点是无|被盗货币是无|作案工具是无|盗窃获利是无	0 0 1 0 0 0 0 0 0 0
综上，被告人任某某、张某甲盗窃数额共计人民币27533元。	被害人是无|被告人是[任某某][张某甲]|被盗物品是无|组织机构是无|物品价值是[人民币27533元]|作案时间是无|作案地点是无|被盗货币是无|作案工具是无|盗窃获利是无	0 1 0 0 1 0 0 0 0 0
具体事实分述如下：1.2017年12月23日下午，被告人王某某至丹阳市**镇**村**号，采用推门入室等手段窃得人民币5000元。	被害人是无|被告人是[王某某]|被盗物品是无|组织机构是无|物品价值是无|作案时间是[2017年12月23日下午]|作案地点是[丹阳市**镇**村**号]|被盗货币是[人民币5000元]|作案工具是无|盗窃获利是无	0 1 0 0 0 1 1 1 0 0
3.2018年1月23日下午，被告人王某某至丹阳市**镇**村**号，采用翻围墙、推门入室等手段窃得人民币5000元。	被害人是无|被告人是[王某某]|被盗物品是无|组织机构是无|物品价值是无|作案时间是[2018年1月23日下午]|作案地点是[丹阳市**镇**村**号]|被盗货币是[人民币5000元]|作案工具是无|盗窃获利是无	0 1 0 0 0 1 1 1 0 0
4.2018年2月17日下午，被告人王某某至丹阳市**镇**村**号，采用推门入室等手段窃得人民币5000元。	被害人是无|被告人是[王某某]|被盗物品是无|组织机构是无|物品价值是无|作案时间是[2018年2月17日下午]|作案地点是[丹阳市**镇**村**号]|被盗货币是[人民币5000元]|作案工具是无|盗窃获利是无	0 1 0 0 0 1 1 1 0 0
6.2018年5月29日下午，被告人王某某至丹阳市**镇**村**号，采用翻窗户等手段窃得5000元。	被害人是无|被告人是[王某某]|被盗物品是无|组织机构是无|物品价值是无|作案时间是[2018年5月29日下午]|作案地点是[丹阳市**镇**村**号]|被盗货币是[5000元]|作案工具是无|盗窃获利是无	0 1 0 0 0 1 1 1 0 0
被告人王某某犯罪以后自动投案，归案后如实供述自己罪行。	被害人是无|被告人是[王某某]|被盗物品是无|组织机构是无|物品价值是无|作案时间是无|作案地点是无|被盗货币是无|作案工具是无|盗窃获利是无	0 1 0 0 0 0 0 0 0 0
2．2018年3月份的一天，被告人郑某康、岳某成骑摩托车遛至大通区**乡**塘塘埂，用氰化钾将被害人钱某某家的一条土狗毒死后盗走。	被害人是[钱某某]|被告人是[岳某成][郑某康]|被盗物品是[一条土狗]|组织机构是无|物品价值是无|作案时间是[2018年3月份的一天]|作案地点是[大通区**乡**塘塘埂]|被盗货币是无|作案工具是[摩托车][氰化钾]|盗窃获利是无	1 1 1 0 0 1 1 0 1 0
后以100余元的价格卖给他人，所得脏款两人均分。	被害人是无|被告人是无|被盗物品是无|组织机构是无|物品价值是无|作案时间是无|作案地点是无|被盗货币是无|作案工具是无|盗窃获利是[100余元]	0 0 0 0 0 0 0 0 0 1
3．2018年3月14日下午，被告人郑某康、岳某成骑摩托车遛至大通区**乡**村村委**路上，将被害人郑某前的一辆电瓶三轮车盗走。	被害人是[郑某前]|被告人是[岳某成][郑某康]|被盗物品是[一辆电瓶三轮车]|组织机构是无|物品价值是无|作案时间是[2018年3月14日下午]|作案地点是[大通区**乡**村村委**路上]|被盗货币是无|作案工具是[摩托车]|盗窃获利是无	1 1 1 0 0 1 1 0 1 0
经淮南市价格认证中心认定，该电瓶三轮车价值1680元。	被害人是无|被告人是无|被盗物品是[该电瓶三轮车]|组织机构是[淮南市价格认证中心]|物品价值是[1680元]|作案时间是无|作案地点是无|被盗货币是无|作案工具是无|盗窃获利是无	0 0 1 1 1 0 0 0 0 0
4．2018年4月份的一天，被告人郑某康、岳某成骑摩托车遛至大通区**乡**村，用氰化钾将被害人李某某家的一条土狗毒死后盗走。	被害人是[李某某]|被告人是[岳某成][郑某康]|被盗物品是[一条土狗]|组织机构是无|物品价值是无|作案时间是[2018年4月份的一天]|作案地点是[大通区**乡**村]|被盗货币是无|作案工具是[摩托车][氰化钾]|盗窃获利是无	1 1 1 0 0 1 1 0 1 0
后以200元的价格卖给他人，所得脏款两人均分。	被害人是无|被告人是无|被盗物品是无|组织机构是无|物品价值是无|作案时间是无|作案地点是无|被盗货币是无|作案工具是无|盗窃获利是[200元]	0 0 0 0 0 0 0 0 0 1
2018年4月份，被告人陈某在六安市裕安区**镇、**镇两地，以翻墙、撬窗的方式入户盗窃12起，共计窃取1410元现金、三块银元。	被害人是无|被告人是[陈某]|被盗物品是[三块银元]|组织机构是无|物品价值是无|作案时间是[2018年4月份]|作案地点是[**镇][六安市裕安区**镇]|被盗货币是[1410元现金]|作案工具是无|盗窃获利是无	0 1 1 0 0 1 1 1 0 0
一、2018年4月15日12时许，被告人陈某翻墙进入六安市裕安区**镇**村黄某某家，未盗得财物。	被害人是[黄某某]|被告人是[陈某]|被盗物品是无|组织机构是无|物品价值是无|作案时间是[2018年4月15日12时许]|作案地点是[六安市裕安区**镇**村黄某某家]|被盗货币是无|作案工具是无|盗窃获利是无	1 1 0 0 0 1 1 0 0 0
二、2018年4月15日下午，被告人陈某翻墙进入六安市裕安区**镇**村**组李某某家，盗窃现金187元。	被害人是[李某某]|被告人是[陈某]|被盗物品是无|组织机构是无|物品价值是无|作案时间是[2018年4月15日下午]|作案地点是[六安市裕安区**镇**村**组李某某家]|被盗货币是[现金187元]|作案工具是无|盗窃获利是无	1 1 0 0 0 1 1 1 0 0
三、2018年4月15日晚上，被告人陈某翻墙进入六安市裕安区**镇**村**组张某某家，未盗得财物。	被害人是[张某某]|被告人是[陈某]|被盗物品是无|组织机构是无|物品价值是无|作案时间是[2018年4月15日晚上]|作案地点是[六安市裕安区**镇**村**组张某某家]|被盗货币是无|作案工具是无|盗窃获利是无	1 1 0 0 0 1 1 0 0 0
四、2018年4月的一天，被告人陈某翻墙进入六安市裕安区**镇**村河嘴组陈某某家，盗窃现金200元。	被害人是[陈某某]|被告人是[陈某]|被盗物品是无|组织机构是无|物品价值是无|作案时间是[2018年4月的一天]|作案地点是[六安市裕安区**镇**村河嘴组陈某某家]|被盗货币是[现金200元]|作案工具是无|盗窃获利是无	1 1 0 0 0 1 1 1 0 0
五、2018年4月的一天，被告人陈某翻墙、撬窗进入六安市裕安区**镇**村**组谢某某家，盗窃硬币873元。	被害人是[谢某某]|被告人是[陈某]|被盗物品是无|组织机构是无|物品价值是无|作案时间是[2018年4月的一天]|作案地点是[六安市裕安区**镇**村**组谢某某家]|被盗货币是[硬币873元]|作案工具是无|盗窃获利是无	1 1 0 0 0 1 1 1 0 0
六、2018年4月的一天，被告人陈某翻墙进入六安市裕安区**镇**村**组余某某家，未盗得财物。	被害人是[余某某]|被告人是[陈某]|被盗物品是无|组织机构是无|物品价值是无|作案时间是[2018年4月的一天]|作案地点是[六安市裕安区**镇**村**组余某某家]|被盗货币是无|作案工具是无|盗窃获利是无	1 1 0 0 0 1 1 0 0 0
七、2018年4月的一天，被告人陈某翻墙进入六安市裕安区**镇**村邓某甲家，未盗得财物。	被害人是[邓某甲]|被告人是[陈某]|被盗物品是无|组织机构是无|物品价值是无|作案时间是[2018年4月的一天]|作案地点是[六安市裕安区**镇**村邓某甲家]|被盗货币是无|作案工具是无|盗窃获利是无	1 1 0 0 0 1 1 0 0 0
八、2018年4月的一天，被告人陈某翻墙进入六安市裕安区**镇**村邓某乙家实施盗窃。	被害人是无|被告人是[陈某]|被盗物品是无|组织机构是无|物品价值是无|作案时间是[2018年4月的一天]|作案地点是[六安市裕安区**镇**村邓某乙家]|被盗货币是无|作案工具是无|盗窃获利是无	0 1 0 0 0 1 1 0 0 0
九、2018年4月的一天，被告人陈某翻墙进入六安市裕安区**镇**村**组王某某家，盗窃现金150元、银元三块。	被害人是[王某某]|被告人是[陈某]|被盗物品是[银元三块]|组织机构是无|物品价值是无|作案时间是[2018年4月的一天]|作案地点是[六安市裕安区**镇**村**组王某某家]|被盗货币是[现金150元]|作案工具是无|盗窃获利是无	1 1 1 0 0 1 1 1 0 0
十、2018年4月的一天，被告人陈某翻墙进入六安市裕安区**镇**村**组王某乙家，未盗得财物。	被害人是[王某乙]|被告人是[陈某]|被盗物品是无|组织机构是无|物品价值是无|作案时间是[2018年4月的一天]|作案地点是[六安市裕安区**镇**村**组王某乙家]|被盗货币是无|作案工具是无|盗窃获利是无	1 1 0 0 0 1 1 0 0 0
十一、2018年4月的一天，被告人陈某翻墙进入六安市裕安区**镇**村**组丁某某家，未盗得财物。	被害人是[丁某某]|被告人是[陈某]|被盗物品是无|组织机构是无|物品价值是无|作案时间是[2018年4月的一天]|作案地点是[六安市裕安区**镇**村**组丁某某家]|被盗货币是无|作案工具是无|盗窃获利是无	1 1 0 0 0 1 1 0 0 0
十二、2018年4月的一天，被告人陈某翻墙进入六安市裕安区**镇**村**组查某某家，未盗得财物。	被害人是[查某某]|被告人是[陈某]|被盗物品是无|组织机构是无|物品价值是无|作案时间是[2018年4月的一天]|作案地点是[六安市裕安区**镇**村**组查某某家]|被盗货币是无|作案工具是无|盗窃获利是无	1 1 0 0 0 1 1 0 0 0
被告人洪某于2018年2月21日至3月22日间，先后6次在无锡市梁溪区**食品城*区**号、**商贸城百货区*号通道前等地，采用搭线的方法，窃得被害人夏某某、刘某某、李某某等人的电动三轮车6辆，价值计人民币8900元。	被害人是[刘某某][李某某][夏某某]|被告人是[洪某]|被盗物品是[电动三轮车6辆]|组织机构是无|物品价值是[人民币8900元]|作案时间是[2018年2月21日至3月22日间]|作案地点是[**商贸城百货区*号通道前][无锡市梁溪区**食品城*区**号]|被盗货币是无|作案工具是无|盗窃获利是无	1 1 1 0 1 1 1 0 0 0
1.被告人洪某于2018年2月21日在无锡市梁溪区**食品城*区**号门口，窃得夏某某的电动三轮车1辆，价值人民币3000元。	被害人是[夏某某]|被告人是[洪某]|被盗物品是[电动三轮车1辆]|组织机构是无|物品价值是[人民币3000元]|作案时间是[2018年2月21日]|作案地点是[无锡市梁溪区**食品城*区**号门口]|被盗货币是无|作案工具是无|盗窃获利是无	1 1 1 0 1 1 1 0 0 0
3.被告人洪某于2018年3月13日在无锡市梁溪区**食品城*区**-***号*号通道内，窃得陆某某的电动三轮车1辆。	被害人是[陆某某]|被告人是[洪某]|被盗物品是[电动三轮车1辆]|组织机构是无|物品价值是无|作案时间是[2018年3月13日]|作案地点是[无锡市梁溪区**食品城*区**-***号*号通道内]|被盗货币是无|作案工具是无|盗窃获利是无	1 1 1 0 0 1 1 0 0 0
4.被告人洪某于2018年3月16日在无锡市梁溪区**商贸城百货区*号通道前，窃得何某某的电动三轮车1辆。	被害人是[何某某]|被告人是[洪某]|被盗物品是[电动三轮车1辆]|组织机构是无|物品价值是无|作案时间是[2018年3月16日]|作案地点是[无锡市梁溪区**商贸城百货区*号通道前]|被盗货币是无|作案工具是无|盗窃获利是无	1 1 1 0 0 1 1 0 0 0
5.被告人洪某于2018年3月18日在无锡市梁溪区**食品城*区***号旁，窃得曹某某的电动三轮车1辆。	被害人是[曹某某]|被告人是[洪某]|被盗物品是[电动三轮车1辆]|组织机构是无|物品价值是无|作案时间是[2018年3月18日]|作案地点是[无锡市梁溪区**食品城*区***号旁]|被盗货币是无|作案工具是无|盗窃获利是无	1 1 1 0 0 1 1 0 0 0
6.被告人洪某于2018年3月22日在无锡市梁溪区**食品城*区**号旁，窃得李某某的电动三轮车1辆。	被害人是[李某某]|被告人是[洪某]|被盗物品是[电动三轮车1辆]|组织机构是无|物品价值是无|作案时间是[2018年3月22日]|作案地点是[无锡市梁溪区**食品城*区**号旁]|被盗货币是无|作案工具是无|盗窃获利是无	1 1 1 0 0 1 1 0 0 0
被告人洪某到案后，如实供述了自己的罪行。	被害人是无|被告人是[洪某]|被盗物品是无|组织机构是无|物品价值是无|作案时间是无|作案地点是无|被盗货币是无|作案工具是无|盗窃获利是无	0 1 0 0 0 0 0 0 0 0
1、2017年4月6日15时许，被告人刘某某在新乡市**路**医院院内停车处用自制的“T型锥”将被害人李某某的一辆力之星牌电动三轮车盗走。	被害人是[李某某]|被告人是[刘某某]|被盗物品是[一辆力之星牌电动三轮车]|组织机构是无|物品价值是无|作案时间是[2017年4月6日15时许]|作案地点是[新乡市**路**医院院内停车处]|被盗货币是无|作案工具是[“T型锥”]|盗窃获利是无	1 1 1 0 0 1 1 0 1 0
经新乡市卫滨区价格认证中心认定，该车价值2649元，未追回。	被害人是无|被告人是无|被盗物品是[该车]|组织机构是[新乡市卫滨区价格认证中心]|物品价值是[2649元]|作案时间是无|作案地点是无|被盗货币是无|作案工具是无|盗窃获利是无	0 0 1 1 1 0 0 0 0 0
3、2018年4月2日21时许，被告人刘某某在新乡市牧野区**农贸市场在北门口用自制的“T型锥”将被害人朱某某的一辆顺之星牌电动三轮车盗走。	被害人是[朱某某]|被告人是[刘某某]|被盗物品是[一辆顺之星牌电动三轮车]|组织机构是无|物品价值是无|作案时间是[2018年4月2日21时许]|作案地点是[新乡市牧野区**农贸市场在北门口]|被盗货币是无|作案工具是[“T型锥”]|盗窃获利是无	1 1 1 0 0 1 1 0 1 0
4、2018年4月3日下午，被告人刘某某在新乡市卫滨区****社区用自制的“T型锥”盗窃被害人陶某某的金彭牌电动三轮车，行出社区大门时被群众孙某某抓住并报案，后被出勤民警归案。	被害人是[陶某某]|被告人是[刘某某]|被盗物品是[金彭牌电动三轮车]|组织机构是无|物品价值是无|作案时间是[2018年4月3日下午]|作案地点是[新乡市卫滨区****社区]|被盗货币是无|作案工具是[“T型锥”]|盗窃获利是无	1 1 1 0 0 1 1 0 1 0
经新乡市卫滨区价格认证中心认定，该车价值2367元。	被害人是无|被告人是无|被盗物品是[该车]|组织机构是[新乡市卫滨区价格认证中心]|物品价值是[2367元]|作案时间是无|作案地点是无|被盗货币是无|作案工具是无|盗窃获利是无	0 0 1 1 1 0 0 0 0 0
该车于2018年5月22日发还给被害人。	被害人是无|被告人是无|被盗物品是无|组织机构是无|物品价值是无|作案时间是无|作案地点是无|被盗货币是无|作案工具是无|盗窃获利是无	0 0 0 0 0 0 0 0 0 0
1、2017年11月底的一天上午，被告人曾某某至嵊州市**乡**村**号，用假银元调包的手段，窃得张某某“孙小头”银元一枚，计价值人民币900元。	被害人是[张某某]|被告人是[曾某某]|被盗物品是[“孙小头”银元一枚]|组织机构是无|物品价值是[人民币900元]|作案时间是[2017年11月底的一天上午]|作案地点是[嵊州市**乡**村**号]|被盗货币是无|作案工具是[假银元]|盗窃获利是无	1 1 1 0 1 1 1 0 1 0
2、2017年11月底的一天下午，被告人曾某某、何某某经事先商量，至嵊州市**街道**村**号，用同样的手段，窃得叶某某“鹰洋”银元一枚，计价值人民币400元。	被害人是[叶某某]|被告人是[曾某某][何某某]|被盗物品是[“鹰洋”银元一枚]|组织机构是无|物品价值是[人民币400元]|作案时间是[2017年11月底的一天下午]|作案地点是[嵊州市**街道**村**号]|被盗货币是无|作案工具是无|盗窃获利是无	1 1 1 0 1 1 1 0 0 0
3、2017年12月1日12时许，被告人曾某某、何某某经事先商量，至嵊州市**镇**村，以同样的手段，窃得费某甲“孙小头”银元一枚、“鹰洋”银元一枚，窃得费某乙“孙小头”银元两枚，共计价值人民币3100元。	被害人是[费某甲][费某乙]|被告人是[曾某某][何某某]|被盗物品是[“孙小头”银元一枚][“孙小头”银元两枚][“鹰洋”银元一枚]|组织机构是无|物品价值是[人民币3100元]|作案时间是[2017年12月1日12时许]|作案地点是[嵊州市**镇**村]|被盗货币是无|作案工具是无|盗窃获利是无	1 1 1 0 1 1 1 0 0 0
综上，被告人曾某某作案三起，窃得财物合计人民币4400元；	被害人是无|被告人是[曾某某]|被盗物品是无|组织机构是无|物品价值是[人民币4400元]|作案时间是无|作案地点是无|被盗货币是无|作案工具是无|盗窃获利是无	0 1 0 0 1 0 0 0 0 0
被告人何某某作案两起，窃得财物合计人民币3500元。	被害人是无|被告人是[何某某]|被盗物品是无|组织机构是无|物品价值是[人民币3500元]|作案时间是无|作案地点是无|被盗货币是无|作案工具是无|盗窃获利是无	0 1 0 0 1 0 0 0 0 0
2017年12月7日，经电话通知，被告人曾某某、何某某到嵊州市公安局崇仁派出所投案，并如实供述其犯罪事实。	被害人是无|被告人是[曾某某][何某某]|被盗物品是无|组织机构是[嵊州市公安局崇仁派出所]|物品价值是无|作案时间是无|作案地点是无|被盗货币是无|作案工具是无|盗窃获利是无	0 1 0 1 0 0 0 0 0 0
案发后，上述六枚银元已被公安机关追回并发还给相关被害人，假银元六十二块、门铃器一套暂扣于嵊州市刑事涉案财物管理中心。	被害人是无|被告人是无|被盗物品是[上述六枚银元]|组织机构是[公安机关][嵊州市刑事涉案财物管理中心]|物品价值是无|作案时间是无|作案地点是无|被盗货币是无|作案工具是[假银元六十二块][门铃器一套]|盗窃获利是无	0 0 1 1 0 0 0 0 1 0
2016年4月至2018年4月期间，被告人刘某某单独或伙同丁某某(已判决)等人在连云港市海州区***苑、**国际、***超市等地附近实施盗窃作案七起，窃得摩托车、电动车七辆，共计价值人民币共计13736元。	被害人是无|被告人是[丁某某][刘某某]|被盗物品是[摩托车][电动车七辆]|组织机构是无|物品价值是[人民币共计13736元]|作案时间是[2016年4月至2018年4月期间]|作案地点是[连云港市海州区***苑][***超市][**国际]|被盗货币是无|作案工具是无|盗窃获利是无	0 1 1 0 1 1 1 0 0 0
具体分述如下：1.2016年4月29日，被告人刘某某伙同丁某某在连云港市海州区***苑小区*座楼下，盗窃被害人顾某某停放在此的一辆黑色踏板式摩托车。	被害人是[顾某某]|被告人是[丁某某][刘某某]|被盗物品是[一辆黑色踏板式摩托车]|组织机构是无|物品价值是无|作案时间是[2016年4月29日]|作案地点是[连云港市海州区***苑小区*座楼下]|被盗货币是无|作案工具是无|盗窃获利是无	1 1 1 0 0 1 1 0 0 0
2.2016年6月18日，被告人刘某某伙同丁某某在连云港市海州区**国际商场门口，盗窃被害人尹某某停放在此的一辆踏板式摩托车（经鉴定，价值人民币5900元）。	被害人是[尹某某]|被告人是[丁某某][刘某某]|被盗物品是[一辆踏板式摩托车]|组织机构是无|物品价值是[人民币5900元]|作案时间是[2016年6月18日]|作案地点是[连云港市海州区**国际商场门口]|被盗货币是无|作案工具是无|盗窃获利是无	1 1 1 0 1 1 1 0 0 0
3.2016年6月21日，被告人刘某某伙同丁某某在连云港市海州区***超市北门非机动车停车场，盗窃被害人孙某某停放在此的一辆白色踏板式电动车（经鉴定，价值人民币1745元）。	被害人是[孙某某]|被告人是[丁某某][刘某某]|被盗物品是[一辆白色踏板式电动车]|组织机构是无|物品价值是[人民币1745元]|作案时间是[2016年6月21日]|作案地点是[连云港市海州区***超市北门非机动车停车场]|被盗货币是无|作案工具是无|盗窃获利是无	1 1 1 0 1 1 1 0 0 0
4.2016年9月4日，被告人刘某某伙同丁某某在连云港市海州区**镇****银行对面人行道，盗窃被害人陆某某停放在此的一辆黑色踏板式摩托车（经鉴定，价值人民币2633元）。	被害人是[陆某某]|被告人是[丁某某][刘某某]|被盗物品是[一辆黑色踏板式摩托车]|组织机构是无|物品价值是[人民币2633元]|作案时间是[2016年9月4日]|作案地点是[连云港市海州区**镇****银行对面人行道]|被盗货币是无|作案工具是无|盗窃获利是无	1 1 1 0 1 1 1 0 0 0
5.2016年9月9日，被告人刘某某伙同丁某某、徐某某（未成年人，不予处理）、吴某某、葛某某(均另案处理)在连云港市海州区***路***KTV门前，盗窃被害人闻某某停放在此的一辆黑色踏板摩托车。	被害人是[闻某某]|被告人是[徐某某][葛某某][丁某某][吴某某][刘某某]|被盗物品是[一辆黑色踏板摩托车]|组织机构是无|物品价值是无|作案时间是[2016年9月9日]|作案地点是[连云港市海州区***路***KTV门前]|被盗货币是无|作案工具是无|盗窃获利是无	1 1 1 0 0 1 1 0 0 0
7.2018年4月16日，被告人刘某某在连云港市海州区***路**酒店门口，盗窃被害人于某某停放在此的一辆黑色踏板式电动车（经鉴定，价值人民币558元）。	被害人是[于某某]|被告人是[刘某某]|被盗物品是[一辆黑色踏板式电动车]|组织机构是无|物品价值是[人民币558元]|作案时间是[2018年4月16日]|作案地点是[连云港市海州区***路**酒店门口]|被盗货币是无|作案工具是无|盗窃获利是无	1 1 1 0 1 1 1 0 0 0
被告人刘某某归案后如实供述自己的罪行，认定坦白。	被害人是无|被告人是[刘某某]|被盗物品是无|组织机构是无|物品价值是无|作案时间是无|作案地点是无|被盗货币是无|作案工具是无|盗窃获利是无	0 1 0 0 0 0 0 0 0 0
1.2018年1月12日8时许，被告人宋某某在本县**镇**路**网咖内上网通宵睡起后，趁左侧邻座上的被害人李某某睡着之际，将其放置于腹部的一部黑色VIVO牌X9S手机盗走，后窜至兰州市火车站附近将手机卖予路人，赃款已挥霍。	被害人是[李某某]|被告人是[宋某某]|被盗物品是[手机][一部黑色VIVO牌X9S手机]|组织机构是无|物品价值是无|作案时间是[2018年1月12日8时许]|作案地点是[本县**镇**路**网咖内]|被盗货币是无|作案工具是无|盗窃获利是无	1 1 1 0 0 1 1 0 0 0
经认定，被盗手机价值1320元。	被害人是无|被告人是无|被盗物品是[被盗手机]|组织机构是无|物品价值是[1320元]|作案时间是无|作案地点是无|被盗货币是无|作案工具是无|盗窃获利是无	0 0 1 0 1 0 0 0 0 0
2.2018年1月22日9时许，被告人宋某某窜至河南省安阳市开发区后营*排**号******店内，以购买手机为由，在查看被害人赵某甲展示的一部黑色OPPO牌A57手机时，趁被害人不备，拿着手机跑出店外，后窜至安阳市文峰区北关**街小学附近的******手机店将手机卖出，赃款已挥霍。	被害人是[赵某甲]|被告人是[宋某某]|被盗物品是[一部黑色OPPO牌A57手机]|组织机构是无|物品价值是无|作案时间是[2018年1月22日9时许]|作案地点是[河南省安阳市开发区后营*排**号******店内]|被盗货币是无|作案工具是无|盗窃获利是无	1 1 1 0 0 1 1 0 0 0
3.2018年1月26日17时许，被告人宋某某再次来到河南省安阳市文峰区北关**街小学附近的******手机店内，以购买手机为由，在查看被害人路某某展示的一部金色OPPO牌R11手机时，趁被害人路某某不备，拿着手机跑出店外，后将手机卖予路人，赃款已挥霍。	被害人是[路某某]|被告人是[宋某某]|被盗物品是[一部金色OPPO牌R11手机]|组织机构是无|物品价值是无|作案时间是[2018年1月26日17时许]|作案地点是[河南省安阳市文峰区北关**街小学附近的******手机店内]|被盗货币是无|作案工具是无|盗窃获利是无	1 1 1 0 0 1 1 0 0 0
经认定，被盗手机价值2159元。	被害人是无|被告人是无|被盗物品是[被盗手机]|组织机构是无|物品价值是[2159元]|作案时间是无|作案地点是无|被盗货币是无|作案工具是无|盗窃获利是无	0 0 1 0 1 0 0 0 0 0
综上，被告人宋某某实施盗窃三起，价值共计4439元。	被害人是无|被告人是[宋某某]|被盗物品是无|组织机构是无|物品价值是[4439元]|作案时间是无|作案地点是无|被盗货币是无|作案工具是无|盗窃获利是无	0 1 0 0 1 0 0 0 0 0
被告人宋某某到案后如实供述了以上犯罪事实。	被害人是无|被告人是[宋某某]|被盗物品是无|组织机构是无|物品价值是无|作案时间是无|作案地点是无|被盗货币是无|作案工具是无|盗窃获利是无	0 1 0 0 0 0 0 0 0 0
一、盗窃罪2017年9月至2018年3月，被告人皮某甲以未关车窗的车辆为目标，窃取车内物品，两次共窃取现金5000余元，四包和天下香烟，三包黄芙蓉王香烟，苹果笔记本电脑一台、电脑包一个。	被害人是无|被告人是[皮某甲]|被盗物品是[三包黄芙蓉王香烟][电脑包一个][四包和天下香烟][苹果笔记本电脑一台]|组织机构是无|物品价值是无|作案时间是[2017年9月至2018年3月]|作案地点是无|被盗货币是[现金5000余元]|作案工具是无|盗窃获利是无	0 1 1 0 0 1 0 1 0 0
具体事实如下：1、2017年9月份的一天，被告人皮某甲来到株洲市**区**小区附近，在一家名为***的茶馆外发现被害人胡某某停放的车牌为湘******的黑色越野车未上锁，后皮某甲在车内主驾驶位脚垫上窃取一台用黑色手提电脑包装好的苹果牌手提电脑。	被害人是[胡某某]|被告人是[皮某甲]|被盗物品是[一台用黑色手提电脑包装好的苹果牌手提电脑]|组织机构是无|物品价值是无|作案时间是[2017年9月份的一天]|作案地点是[一家名为***的茶馆外][株洲市**区**小区附近]|被盗货币是无|作案工具是无|盗窃获利是无	1 1 1 0 0 1 1 0 0 0
2、2018年3月23日23时许，被告人皮某甲独自驾驶一辆黑色丰田皇冠小车来到攸县**街道**道**附近的路边，发现被害人易某某停放在路边车牌为湘******的小车后排右边车窗没有关上，皮某甲进入车内，在副驾驶储物柜内盗得现金5000余元，四包和天下香烟，三包黄芙蓉王香烟。	被害人是[易某某]|被告人是[皮某甲]|被盗物品是[三包黄芙蓉王香烟][四包和天下香烟]|组织机构是无|物品价值是无|作案时间是[2018年3月23日23时许]|作案地点是[攸县**街道**道**附近的路边]|被盗货币是[现金5000余元]|作案工具是[一辆黑色丰田皇冠小车]|盗窃获利是无	1 1 1 0 0 1 1 1 1 0
经鉴定，被盗香烟价值435元。	被害人是无|被告人是无|被盗物品是[被盗香烟]|组织机构是无|物品价值是[435元]|作案时间是无|作案地点是无|被盗货币是无|作案工具是无|盗窃获利是无	0 0 1 0 1 0 0 0 0 0
到案后，被告人皮某甲如实交代了第二起盗窃及非法持有枪支的事实。	被害人是无|被告人是[皮某甲]|被盗物品是无|组织机构是无|物品价值是无|作案时间是无|作案地点是无|被盗货币是无|作案工具是无|盗窃获利是无	0 1 0 0 0 0 0 0 0 0
皮某甲家属已经赔偿了被害人易某某损失6000元，苹果电脑及电脑包已发还被害人胡某某。	被害人是[胡某某][易某某]|被告人是[皮某甲]|被盗物品是[苹果电脑][电脑包]|组织机构是无|物品价值是无|作案时间是无|作案地点是无|被盗货币是无|作案工具是无|盗窃获利是[6000元]	1 1 1 0 0 0 0 0 0 1
（三）2018年2月20日7时，被告人郭某某、陈某甲伙同汤某某驾驶一辆面包车窜至本市**镇**路段，盗窃了被害单位**公司规格为HYA100*2*0.5通讯电缆160米（价值4352元）。	被害人是无|被告人是[陈某甲][郭某某][汤某某]|被盗物品是[**公司规格为HYA100*2*0.5通讯电缆160米]|组织机构是无|物品价值是[4352元]|作案时间是[2018年2月20日7时]|作案地点是[本市**镇**路段]|被盗货币是无|作案工具是[一辆面包车]|盗窃获利是无	0 1 1 0 1 1 1 0 1 0
郭某某等人正在将盗得电缆搬上车时遇到治安巡逻便弃车逃跑。	被害人是无|被告人是[郭某某]|被盗物品是[盗得电缆]|组织机构是无|物品价值是无|作案时间是无|作案地点是无|被盗货币是无|作案工具是无|盗窃获利是无	0 1 1 0 0 0 0 0 0 0
公安机关在该面包车上起回被盗通讯电缆并发还被害单位。	被害人是无|被告人是无|被盗物品是[被盗通讯电缆]|组织机构是[公安机关]|物品价值是无|作案时间是无|作案地点是无|被盗货币是无|作案工具是无|盗窃获利是无	0 0 1 1 0 0 0 0 0 0
2018年2月20日，被告人郭某某到公安机关投案。	被害人是无|被告人是[郭某某]|被盗物品是无|组织机构是[公安机关]|物品价值是无|作案时间是无|作案地点是无|被盗货币是无|作案工具是无|盗窃获利是无	0 1 0 1 0 0 0 0 0 0
2018年4月19日，公安机关在韶关市武江区将被告人陈某甲。	被害人是无|被告人是[陈某甲]|被盗物品是无|组织机构是[公安机关]|物品价值是无|作案时间是无|作案地点是无|被盗货币是无|作案工具是无|盗窃获利是无	0 1 0 1 0 0 0 0 0 0
之后，被告人姚某某又到云龙县**乡开发区**街“**超市”对面杨某某户门市部盗走香烟红河（硬88）13条、红河（硬99）7条及大栗树碧螺春茶（二级，380克装）4包、云龙绿茶（二级，250克装）2包。	被害人是[杨某某]|被告人是[姚某某]|被盗物品是[红河（硬99）7条][香烟红河（硬88）13条][云龙绿茶（二级，250克装）2包][大栗树碧螺春茶（二级，380克装）4包]|组织机构是无|物品价值是无|作案时间是无|作案地点是[云龙县**乡开发区**街“**超市”对面杨某某户门市部]|被盗货币是无|作案工具是无|盗窃获利是无	1 1 1 0 0 0 1 0 0 0
经鉴定，李某甲户门市部被盗香烟价值人民币11320元；	被害人是[李某甲]|被告人是无|被盗物品是[被盗香烟]|组织机构是无|物品价值是[人民币11320元]|作案时间是无|作案地点是无|被盗货币是无|作案工具是无|盗窃获利是无	1 0 1 0 1 0 0 0 0 0
杨某某户门市部被盗香烟及茶叶价值人民币2540元。	被害人是[杨某某]|被告人是无|被盗物品是[被盗香烟][茶叶]|组织机构是无|物品价值是[人民币2540元]|作案时间是无|作案地点是无|被盗货币是无|作案工具是无|盗窃获利是无	1 0 1 0 1 0 0 0 0 0
3、2018年7月6日凌晨，被告人王某某窜至本市****有限公司*号楼边的车棚，采用工具撬锁的手段，窃得新悦牌电动自行车1辆，价值996元。	被害人是无|被告人是[王某某]|被盗物品是[新悦牌电动自行车1辆]|组织机构是无|物品价值是[996元]|作案时间是[2018年7月6日凌晨]|作案地点是[本市****有限公司*号楼边的车棚]|被盗货币是无|作案工具是无|盗窃获利是无	0 1 1 0 1 1 1 0 0 0
4、2018年7月9日晚，被告人王某某窜至本市经济技术开发区**街道******幢*单元楼下，采用工具撬锁的手段，窃得爱玛牌电动自行车1辆，价值688元。	被害人是无|被告人是[王某某]|被盗物品是[爱玛牌电动自行车1辆]|组织机构是无|物品价值是[688元]|作案时间是[2018年7月9日晚]|作案地点是[本市经济技术开发区**街道******幢*单元楼下]|被盗货币是无|作案工具是无|盗窃获利是无	0 1 1 0 1 1 1 0 0 0
5、2018年6月初某日晚，被告人王某某窜至本市南湖区**广场一幢单元楼下，采用工具撬锁的手段，窃得千里猫皇牌电动自行车1辆，价值600元。	被害人是无|被告人是[王某某]|被盗物品是[千里猫皇牌电动自行车1辆]|组织机构是无|物品价值是[600元]|作案时间是[2018年6月初某日晚]|作案地点是[本市南湖区**广场一幢单元楼下]|被盗货币是无|作案工具是无|盗窃获利是无	0 1 1 0 1 1 1 0 0 0
案发后，该车被扣押。	被害人是无|被告人是无|被盗物品是[该车]|组织机构是无|物品价值是无|作案时间是无|作案地点是无|被盗货币是无|作案工具是无|盗窃获利是无	0 0 1 0 0 0 0 0 0 0
6、2018年7月11日晚，被告人王某某窜至本市南湖区**路**火锅店边的停车棚，采用工具撬锁的手段，窃得爱玛牌电动自行车1辆，价值600元。	被害人是无|被告人是[王某某]|被盗物品是[爱玛牌电动自行车1辆]|组织机构是无|物品价值是[600元]|作案时间是[2018年7月11日晚]|作案地点是[本市南湖区**路**火锅店边的停车棚]|被盗货币是无|作案工具是无|盗窃获利是无	0 1 1 0 1 1 1 0 0 0
案发后，该车被扣押。	被害人是无|被告人是无|被盗物品是[该车]|组织机构是无|物品价值是无|作案时间是无|作案地点是无|被盗货币是无|作案工具是无|盗窃获利是无	0 0 1 0 0 0 0 0 0 0
一、2017年9月24日，被告人雍某某、李某某预谋到贺兰县实施盗窃，驾驶一辆摩托车到贺兰县，当日19时许，在贺兰县**镇***餐厅门口处，经被告人雍某某指认，被告人李某某用改锥将被害人王某某一辆起亚越野车玻璃撬烂，窃得现金86000元、冬虫夏草香烟四盒及被害人身份证、银行卡等，后二被告人驾车逃离现场，赃款被二人分后挥霍。	被害人是[王某某]|被告人是[李某某][雍某某]|被盗物品是[冬虫夏草香烟四盒][身份证][银行卡]|组织机构是无|物品价值是无|作案时间是[当日19时许][2017年9月24日]|作案地点是[贺兰县**镇***餐厅门口处][贺兰县]|被盗货币是[现金86000元]|作案工具是[改锥][一辆摩托车]|盗窃获利是无	1 1 1 0 0 1 1 1 1 0
2017年10月26日，贺兰县公安局将被告人李某某查获归案，2017年10月28日被告人雍某某到公安机关投案。	被害人是无|被告人是[李某某][雍某某]|被盗物品是无|组织机构是[贺兰县公安局][公安机关]|物品价值是无|作案时间是无|作案地点是无|被盗货币是无|作案工具是无|盗窃获利是无	0 1 0 1 0 0 0 0 0 0
二、2015年9月12日0时许，被告人雍某某伙同吕某某、史某某、罗某某（另案处理）等人从中卫市***广场西侧*****会所出来到会所门口，因吕某某与被害人姬某甲、姬某乙发生口角，史某某遂用拳头朝姬某甲的头上打了一拳，姬某乙见状便用手中砸碎的啤酒瓶将史某某戳伤。	被害人是[姬某乙][姬某甲]|被告人是[吕某某][罗某某][史某某][雍某某]|被盗物品是无|组织机构是无|物品价值是无|作案时间是[2015年9月12日0时许]|作案地点是[中卫市***广场西侧*****会所出来到会所门口]|被盗货币是无|作案工具是无|盗窃获利是无	1 1 0 0 0 1 1 0 0 0
同时“*****会所”陆续出来的高某某、黄某某、吕某某、罗某某、雍某某等人动手将姬某甲、姬某乙殴打致伤，经法医学人体损伤程度鉴定，姬某甲、姬某乙的人体损伤程度均为轻微伤。	被害人是[姬某乙][姬某甲]|被告人是[罗某某][黄某某][吕某某][高某某][雍某某]|被盗物品是无|组织机构是无|物品价值是无|作案时间是无|作案地点是[*****会所]|被盗货币是无|作案工具是无|盗窃获利是无	1 1 0 0 0 0 1 0 0 0
2017年9月21日12时许被告人向某某、益某某、丁某某来到类乌齐县**街，被告人益某某在**网吧楼梯下发现一辆力帆牌摩托车，并提议偷走这辆摩托车，被告人向某某和丁某某同意了益某某的提议，于是三人买了把剪刀，先由被告人益某某和丁某某去剪摩托车的线路，剪断两条线路后，由被告人向某某去剪摩托车剩下的线路，被告人向某某剪完摩托车线路后，被告人益某某又将摩托车线路接上并打着火，被告人益某某骑着盗来的摩托车后座上载着丁某某，被告人向某某骑着自己的摩托车，三人一起前往昌都市，在昌都市**街的一家摩托车修理店内三人把盗来的摩托车的车锁和油箱盖换了，之后将盗来的摩托车骑到如意乡，以2000元（贰仟圆整）的价格将摩托车卖给了如意乡的一个老百姓。	被害人是无|被告人是[丁某某][向某某][益某某]|被盗物品是[摩托车][一辆力帆牌摩托车]|组织机构是无|物品价值是无|作案时间是[2017年9月21日12时许]|作案地点是[**网吧楼梯下][类乌齐县**街][昌都市**街的一家摩托车修理店内][昌都市]|被盗货币是无|作案工具是[剪刀][摩托车]|盗窃获利是[2000元（贰仟圆整）]	0 1 1 0 0 1 1 0 1 1
摩托车未能追回。	被害人是无|被告人是无|被盗物品是[摩托车]|组织机构是无|物品价值是无|作案时间是无|作案地点是无|被盗货币是无|作案工具是无|盗窃获利是无	0 0 1 0 0 0 0 0 0 0
2018年01月11日，被告人向某某、益某某在昌都市卡若区沙贡乡格学村被昌都市卡若区公安分局沙贡乡派出所。	被害人是无|被告人是[向某某][益某某]|被盗物品是无|组织机构是[昌都市卡若区公安分局沙贡乡派出所]|物品价值是无|作案时间是无|作案地点是无|被盗货币是无|作案工具是无|盗窃获利是无	0 1 0 1 0 0 0 0 0 0
1、2016年2月24日凌晨，被告人张某某由王某某（另案处理）驾驶云******微型车载其至华宁县**街道**社区***村，将谢某某家停放在村待客处后门的一辆价值11250元的红色宗申牌正三轮摩托车盗走。	被害人是[谢某某]|被告人是[王某某][张某某]|被盗物品是[一辆价值11250元的红色宗申牌正三轮摩托车]|组织机构是无|物品价值是[11250元]|作案时间是[2016年2月24日凌晨]|作案地点是[华宁县**街道**社区***村]|被盗货币是无|作案工具是[云******微型车]|盗窃获利是无	1 1 1 0 1 1 1 0 1 0
2、2016年3月16日凌晨，被告人张某某由王某某驾驶云******微型车载其至华宁县**街道***村**水泥厂门口，将马某某家价值12000元的一辆红色万虎牌正三轮摩托车盗走。	被害人是[马某某]|被告人是[王某某][张某某]|被盗物品是[一辆红色万虎牌正三轮摩托车]|组织机构是无|物品价值是[12000元]|作案时间是[2016年3月16日凌晨]|作案地点是[华宁县**街道***村**水泥厂门口]|被盗货币是无|作案工具是[云******微型车]|盗窃获利是无	1 1 1 0 1 1 1 0 1 0
3、2016年3月22日凌晨，被告人张某某由王某某驾驶云******微型车载其至华宁县**街道**社区***村，将胡某某家停放在门口的一辆价值11250元的红色宗申牌正三轮摩托车盗走。	被害人是[胡某某]|被告人是[王某某][张某某]|被盗物品是[一辆价值11250元的红色宗申牌正三轮摩托车]|组织机构是无|物品价值是[11250元]|作案时间是[2016年3月22日凌晨]|作案地点是[华宁县**街道**社区***村]|被盗货币是无|作案工具是[云******微型车]|盗窃获利是无	1 1 1 0 1 1 1 0 1 0
被告人李某某与刘某甲在本县**镇**大道**会所门口使用同样的方式盗走谢某某一辆牌号为湘******绿色新大洲本田摩托车，并将之前盗窃的牌号为湘******摩托车藏匿于**花园地下车库。	被害人是[谢某某]|被告人是[刘某甲][李某某]|被盗物品是[盗窃的牌号为湘******摩托车][一辆牌号为湘******绿色新大洲本田摩托车]|组织机构是无|物品价值是无|作案时间是无|作案地点是[本县**镇**大道**会所门口]|被盗货币是无|作案工具是无|盗窃获利是无	1 1 1 0 0 0 1 0 0 0
随后，二人骑盗窃的湘******摩托车在本县县城继续寻找作案目标，在本县**镇**路**号附近以同样方式盗走刘某丙一辆牌号为湘******黑色铃木女式摩托车后，将该车藏匿于**小区旁巷子附近。	被害人是[刘某丙]|被告人是无|被盗物品是[一辆牌号为湘******黑色铃木女式摩托车][湘******摩托车]|组织机构是无|物品价值是无|作案时间是无|作案地点是[本县**镇**路**号附近][本县县城]|被盗货币是无|作案工具是无|盗窃获利是无	1 0 1 0 0 0 1 0 0 0
案发后，被告人李某某于2018年6月28日主动到公安机关投案。	被害人是无|被告人是[李某某]|被盗物品是无|组织机构是[公安机关]|物品价值是无|作案时间是无|作案地点是无|被盗货币是无|作案工具是无|盗窃获利是无	0 1 0 1 0 0 0 0 0 0
2018年1月至4月，被告人陈某某在宜昌市****医院、宜昌市****医院**分院等地，趁人不备，实施盗窃作案4起，涉案金额共计人民币3452.92元，具体事实如下：1、2018年1月26日6时许，被告人陈某某在宜昌市**医院**院区住院部*层，趁被害人李某某睡着时不备，盗得其放在床头的vivo牌X9L型手机1部。	被害人是[李某某]|被告人是[陈某某]|被盗物品是[vivo牌X9L型手机1部]|组织机构是无|物品价值是[人民币3452.92元]|作案时间是[2018年1月至4月][2018年1月26日6时许]|作案地点是[宜昌市**医院**院区住院部*层][宜昌市****医院][宜昌市****医院**分院等地]|被盗货币是无|作案工具是无|盗窃获利是无	1 1 1 0 1 1 1 0 0 0
经宜昌市物价局价格认定中心鉴定，被盗手机价值人民币1467元。	被害人是无|被告人是无|被盗物品是[被盗手机]|组织机构是[宜昌市物价局价格认定中心]|物品价值是[人民币1467元]|作案时间是无|作案地点是无|被盗货币是无|作案工具是无|盗窃获利是无	0 0 1 1 1 0 0 0 0 0
2、2018年3月18日6时许，被告人陈某某在宜昌市****医院住院部*号楼**层走廊内，趁被害人秦某某睡着时不备，盗得其放在床头的华为牌畅享5S型手机1部。	被害人是[秦某某]|被告人是[陈某某]|被盗物品是[华为牌畅享5S型手机1部]|组织机构是无|物品价值是无|作案时间是[2018年3月18日6时许]|作案地点是[宜昌市****医院住院部*号楼**层走廊内]|被盗货币是无|作案工具是无|盗窃获利是无	1 1 1 0 0 1 1 0 0 0
经宜昌市物价局价格认定中心鉴定，被盗手机价值人民币303.51元。	被害人是无|被告人是无|被盗物品是[被盗手机]|组织机构是[宜昌市物价局价格认定中心]|物品价值是[人民币303.51元]|作案时间是无|作案地点是无|被盗货币是无|作案工具是无|盗窃获利是无	0 0 1 1 1 0 0 0 0 0
3、2018年4月2日4时许，被告人陈某某在宜昌市****医院住院部*号楼*层走廊内，趁被害人刘某某睡着时不备，盗得其放在床上的vivo牌X6S型手机1部。	被害人是[刘某某]|被告人是[陈某某]|被盗物品是[vivo牌X6S型手机1部]|组织机构是无|物品价值是无|作案时间是[2018年4月2日4时许]|作案地点是[宜昌市****医院住院部*号楼*层走廊内]|被盗货币是无|作案工具是无|盗窃获利是无	1 1 1 0 0 1 1 0 0 0
经宜昌市物价局价格认定中心鉴定，被盗手机价值人民币585.9元。	被害人是无|被告人是无|被盗物品是[被盗手机]|组织机构是[宜昌市物价局价格认定中心]|物品价值是[人民币585.9元]|作案时间是无|作案地点是无|被盗货币是无|作案工具是无|盗窃获利是无	0 0 1 1 1 0 0 0 0 0
经宜昌市物价局价格认定中心鉴定，被盗手机价值人民币1069.51元。	被害人是无|被告人是无|被盗物品是[被盗手机]|组织机构是[宜昌市物价局价格认定中心]|物品价值是[人民币1069.51元]|作案时间是无|作案地点是无|被盗货币是无|作案工具是无|盗窃获利是无	0 0 1 1 1 0 0 0 0 0
自2018年4月份以来，被告人许某某多次窜入被害人刘某某居住的阆中市**路**小区**幢**单元**楼**号家中实施盗窃，被盗财物共计人民币1180元，具体犯罪事实如下：1、2018年4月11日凌晨5时许，许某某发现刘某某家房门未关，便进入屋内将鞋柜上放置的钥匙盗走，便于以后方便进入刘某某家实施盗窃。	被害人是[刘某某]|被告人是[许某某]|被盗物品是[钥匙][被盗财物]|组织机构是无|物品价值是[人民币1180元]|作案时间是[自2018年4月份以来][2018年4月11日凌晨5时许]|作案地点是[刘某某家][刘某某居住的阆中市**路**小区**幢**单元**楼**号家中]|被盗货币是无|作案工具是无|盗窃获利是无	1 1 1 0 1 1 1 0 0 0
2018年4月15日左右的一天凌晨1时许，许某某使用偷来的钥匙开门进入刘某某家中，将屋内卧室衣柜内的惠普牌笔记本电脑盗走。	被害人是[刘某某]|被告人是[许某某]|被盗物品是[惠普牌笔记本电脑][偷来的钥匙]|组织机构是无|物品价值是无|作案时间是[2018年4月15日左右的一天凌晨1时许]|作案地点是[刘某某家中]|被盗货币是无|作案工具是无|盗窃获利是无	1 1 1 0 0 1 1 0 0 0
5、2018年6月28日凌晨3时许，许某某从自家客厅阳台翻越进入刘某某家，正准备实施盗窃时被刘某某及其家人傅某某发现，刘某某、傅某某二人便将许某某抓住，许某某使用左手将刘某某脸部打伤，后逃离现场。	被害人是[傅某某][刘某某]|被告人是[许某某]|被盗物品是无|组织机构是无|物品价值是无|作案时间是[2018年6月28日凌晨3时许]|作案地点是[刘某某家]|被盗货币是无|作案工具是无|盗窃获利是无	1 1 0 0 0 1 1 0 0 0
同日12时许，被告人许某某主动阆中市公安局投案。	被害人是无|被告人是[许某某]|被盗物品是无|组织机构是[阆中市公安局]|物品价值是无|作案时间是无|作案地点是无|被盗货币是无|作案工具是无|盗窃获利是无	0 1 0 1 0 0 0 0 0 0
2016年10月4日晚，黄某某、刘某某和熊某某（均另处）共谋盗窃后，黄某某带刘某某、熊某某到邻水县**广场附近的“****”和**广场附近的“**烟酒行”踩点。	被害人是无|被告人是[刘某某][熊某某][黄某某]|被盗物品是无|组织机构是无|物品价值是无|作案时间是[2016年10月4日晚]|作案地点是[邻水县**广场附近的“****”和**广场附近的“**烟酒行”]|被盗货币是无|作案工具是无|盗窃获利是无	0 1 0 0 0 1 1 0 0 0
随后，刘某某、熊某某购买了口罩、黑色帽子、白色手套和扁口螺丝等工具，张某乙、被告人张某甲受黄某某等人的邀约随同。	被害人是无|被告人是[张某甲][黄某某][张某乙][熊某某][刘某某]|被盗物品是无|组织机构是无|物品价值是无|作案时间是无|作案地点是无|被盗货币是无|作案工具是[白色手套][黑色帽子][口罩][扁口螺丝]|盗窃获利是无	0 1 0 0 0 0 0 0 1 0
2016年10月5日凌晨5时许，被告人张某甲与刘某某、熊某某、张某乙在邻水县**广场附近，四人合力将“**烟酒行”门市的卷帘门抬起一道缝隙，熊某某、张某乙负责接应、望风，刘某某、张某甲爬进门市内盗走中华、玉溪、云烟、传奇天子、红双喜、芙蓉王、黄山、黄鹤楼等香烟，后刘某某、熊某某、张某甲和张某乙将盗来的香烟拿到“季某某”的住处，并联系黄某某过来清理和销赃。	被害人是无|被告人是[张某甲][张某乙][黄某某][熊某某][刘某某][季某某]|被盗物品是[中华、玉溪、云烟、传奇天子、红双喜、芙蓉王、黄山、黄鹤楼等香烟][香烟]|组织机构是无|物品价值是无|作案时间是[2016年10月5日凌晨5时许]|作案地点是[“**烟酒行”门市][邻水县**广场附近]|被盗货币是无|作案工具是无|盗窃获利是无	0 1 1 0 0 1 1 0 0 0
被盗香烟总价值8164.88元。	被害人是无|被告人是无|被盗物品是[被盗香烟]|组织机构是无|物品价值是[8164.88元]|作案时间是无|作案地点是无|被盗货币是无|作案工具是无|盗窃获利是无	0 0 1 0 1 0 0 0 0 0
2017年10月25日被告人张某甲自动到邻水县公安局投案。	被害人是无|被告人是[张某甲]|被盗物品是无|组织机构是[邻水县公安局]|物品价值是无|作案时间是无|作案地点是无|被盗货币是无|作案工具是无|盗窃获利是无	0 1 0 1 0 0 0 0 0 0
2018年8月至9月期间，被告人曹某某在盐城范围内多次盗窃，窃得人民币3290元、小挎包一只、双肩包一只、衣服三件，经东台市价格认定中心鉴定，小挎包、双肩包、衣服价值人民币186元。	被害人是无|被告人是[曹某某]|被盗物品是[双肩包][小挎包一只][小挎包][双肩包一只][衣服三件][衣服]|组织机构是[东台市价格认定中心]|物品价值是[人民币186元]|作案时间是[2018年8月至9月期间]|作案地点是[盐城]|被盗货币是[人民币3290元]|作案工具是无|盗窃获利是无	0 1 1 1 1 1 1 1 0 0
具体分述如下：1、2018年8月份的一天，被告人曹某某至盐城市大丰区**镇**理发店，借做学徒的机会住进理发店员工宿舍，在宿舍内乘隙窃得同宿舍瞿某某黑色小挎包一只，包内有人民币50元、身份证一张；	被害人是[瞿某某]|被告人是[曹某某]|被盗物品是[身份证一张][黑色小挎包一只]|组织机构是无|物品价值是无|作案时间是[2018年8月份的一天]|作案地点是[理发店员工宿舍][盐城市大丰区**镇**理发店]|被盗货币是[人民币50元]|作案工具是无|盗窃获利是无	1 1 1 0 0 1 1 1 0 0
3、2018年8月底的一天，被告人曹某某至盐城市**新区**城**期**单元**室黄某某出租屋内，乘隙窃得屋内灰色行李箱一只，箱内有身份证一张、银行卡二张等，该行李箱已被曹某某扔掉；	被害人是[黄某某]|被告人是[曹某某]|被盗物品是[身份证一张][行李箱][银行卡二张][灰色行李箱一只]|组织机构是无|物品价值是无|作案时间是[2018年8月底的一天]|作案地点是[盐城市**新区**城**期**单元**室黄某某出租屋内]|被盗货币是无|作案工具是无|盗窃获利是无	1 1 1 0 0 1 1 0 0 0
4、2018年9月2日，被告人曹某某至东台市东台镇**理发店内，借应聘理发店学徒的名义在店内上班，于2018年9月3日晚21时许窃得该理发店收银台抽屉内现金人民币3200元。	被害人是无|被告人是[曹某某]|被盗物品是无|组织机构是无|物品价值是无|作案时间是[2018年9月3日晚21时]|作案地点是[东台市东台镇**理发店内]|被盗货币是[现金人民币3200元]|作案工具是无|盗窃获利是无	0 1 0 0 0 1 1 1 0 0
被告人曹某某被抓获后，已将瞿某某的黑色小挎包、身份证退还；	被害人是[瞿某某]|被告人是[曹某某]|被盗物品是[身份证][黑色小挎包]|组织机构是无|物品价值是无|作案时间是无|作案地点是无|被盗货币是无|作案工具是无|盗窃获利是无	1 1 1 0 0 0 0 0 0 0
已将陈某某的黑色双肩包、驾驶证、士兵证、军人保障卡、身份证、银行卡四张、衣服三件退还，已将黄某某的身份证、银行卡二张退还。	被害人是[黄某某][陈某某]|被告人是无|被盗物品是[士兵证][驾驶证][黄某某的身份证][身份证][黑色双肩包][银行卡四张][军人保障卡][银行卡二张][衣服三件]|组织机构是无|物品价值是无|作案时间是无|作案地点是无|被盗货币是无|作案工具是无|盗窃获利是无	1 0 1 0 0 0 0 0 0 0
2017年11月份至2018年3月份期间，被告人来某某在**镇辖区内多次入户盗窃，具体事实分述如下：1.2017年11月中下旬的一天下午，被告人来某某至临泉县**镇**村**号李某甲家，溜门进入二楼卧室，将存放于大衣柜抽屉内的约6000元现金盗走。	被害人是[李某甲]|被告人是[来某某]|被盗物品是无|组织机构是无|物品价值是无|作案时间是[2017年11月中下旬的一天下午][2017年11月份至2018年3月份期间]|作案地点是[**镇辖区内][临泉县**镇**村**号李某甲家]|被盗货币是[6000元现金]|作案工具是无|盗窃获利是无	1 1 0 0 0 1 1 1 0 0
2.2018年1月15日下午，被告人来某某至临泉县**镇**村**号王某甲家，溜门进入三楼卧室，将卧室内的现金50元及存放于床头靠柜内的两个黄金戒指、一个金佛、一个白金项链盗走，损失价值约10000元。	被害人是[王某甲]|被告人是[来某某]|被盗物品是[两个黄金戒指][一个金佛][一个白金项链]|组织机构是无|物品价值是[约10000元]|作案时间是[2018年1月15日下午]|作案地点是[临泉县**镇**村**号王某甲家]|被盗货币是[现金50元]|作案工具是无|盗窃获利是无	1 1 1 0 1 1 1 1 0 0
4.2018年2月6日左右的一天，被告人来某某至临泉县**镇**村**号李某乙家，通过溜门进入二楼卧室，将存放于电脑桌抽屉内的25000元现金盗走。	被害人是[李某乙]|被告人是[来某某]|被盗物品是无|组织机构是无|物品价值是无|作案时间是[2018年2月6日左右的一天]|作案地点是[临泉县**镇**村**号李某乙家]|被盗货币是[25000元现金]|作案工具是无|盗窃获利是无	1 1 0 0 0 1 1 1 0 0
5.2018年2月28日，被告人来某某至临泉县**镇**村**号王某乙家，溜门进入二楼卧室，将存放于大衣柜抽屉内的一条黄金手链、两个白金戒指、两个金牌、两串转运珠盗走，损失价值约30000元。	被害人是[王某乙]|被告人是[来某某]|被盗物品是[一条黄金手链][两个白金戒指][两个金牌][两串转运珠]|组织机构是无|物品价值是[约30000元]|作案时间是[2018年2月28日]|作案地点是[临泉县**镇**村**号王某乙家]|被盗货币是无|作案工具是无|盗窃获利是无	1 1 1 0 1 1 1 0 0 0
1.2018年5月22日10时许，被告人张某某到文山市**街道**路**建筑设计院楼脚盗窃被害人王某甲停放于此的一辆轻捷牌电动车，张某某盗窃电动车后将该车停放于文山市**街道办事处**坡***号对面，2018年5月23日张某某带领民警找到该电动车时，电动车上的电瓶已经丢失。	被害人是[王某甲]|被告人是[张某某]|被盗物品是[电动车上的电瓶][一辆轻捷牌电动车][该车][该电动车][电动车]|组织机构是无|物品价值是无|作案时间是[2018年5月22日10时许]|作案地点是[文山市**街道**路**建筑设计院楼脚]|被盗货币是无|作案工具是无|盗窃获利是无	1 1 1 0 0 1 1 0 0 0
经鉴定：该车价值人民币220元。	被害人是无|被告人是无|被盗物品是[该车]|组织机构是无|物品价值是[人民币220元]|作案时间是无|作案地点是无|被盗货币是无|作案工具是无|盗窃获利是无	0 0 1 0 1 0 0 0 0 0
被盗电动车公安机关已扣押并依职权发还被害人王某甲。	被害人是[王某甲]|被告人是无|被盗物品是[被盗电动车]|组织机构是[公安机关]|物品价值是无|作案时间是无|作案地点是无|被盗货币是无|作案工具是无|盗窃获利是无	1 0 1 1 0 0 0 0 0 0
2.2018年5月23日8时许，被告人张某某到文山市**街道**路****足浴门口盗窃被害人王某乙放于路边白色现代轿车（云******）内的一个挎包，挎包内装有现金人民币4000余元、一个苹果手机。	被害人是[王某乙]|被告人是[张某某]|被盗物品是[一个挎包][挎包][一个苹果手机]|组织机构是无|物品价值是无|作案时间是[2018年5月23日8时许]|作案地点是[文山市**街道**路****足浴门口]|被盗货币是[现金人民币4000余元]|作案工具是无|盗窃获利是无	1 1 1 0 0 1 1 1 0 0
2018年5月23日19时许，民警在文山市**街道办事处**小区**宾馆被告人张某某，从其身上查获盗窃所得的现金人民币3650元，在张某某的带领下其盗窃后卖出的苹果手机。	被害人是无|被告人是[张某某]|被盗物品是[苹果手机]|组织机构是无|物品价值是无|作案时间是无|作案地点是无|被盗货币是[现金人民币3650元]|作案工具是无|盗窃获利是无	0 1 1 0 0 0 0 1 0 0
经鉴定：王某乙被盗的挎包价值人民币234元，手机价值人民币2688元。	被害人是[王某乙]|被告人是无|被盗物品是[王某乙被盗的挎包][手机]|组织机构是无|物品价值是[人民币2688元][人民币234元]|作案时间是无|作案地点是无|被盗货币是无|作案工具是无|盗窃获利是无	1 0 1 0 1 0 0 0 0 0
被盗手机以及查获的现金公安机关已依职权发还被害人。	被害人是无|被告人是无|被盗物品是[被盗手机]|组织机构是[公安机关]|物品价值是无|作案时间是无|作案地点是无|被盗货币是[现金]|作案工具是无|盗窃获利是无	0 0 1 1 0 0 0 1 0 0
1.2018年5月4日13时许，被告人色某某来到七台河市桃山区**街**商厦*楼***号*******服装店，走到吧台附近时，看到被害人于某某放在吧台桌下柜内的黑色手提包及手提包内的一个米色钱包，色某某走到吧台内，趁人不备，将米色钱包拿出装进外衣左侧内兜后逃离现场，被盗窃钱包内有现金人民币3000元。	被害人是[于某某]|被告人是[色某某]|被盗物品是[米色钱包][一个米色钱包][盗窃钱包]|组织机构是无|物品价值是无|作案时间是[2018年5月4日13时许]|作案地点是[七台河市桃山区**街**商厦*楼***号*******服装店]|被盗货币是[现金人民币3000元]|作案工具是无|盗窃获利是无	1 1 1 0 0 1 1 1 0 0
2.2018年5月7日11时许，被告人色某某来到七台河市桃山区****小区东侧***服装店，坐在服装店柜台内的床上试裤子时，发现被害人温某某放在柜台上打开的黑色拎包内装有现金后，色某某趁温某某为自己找裤子试穿之机，分三次将拎包内现金拿出放到自己身后，并用自己的牛仔裤盖在现金上，色某某将现金放入自己内裤的后腰处，穿上自己的牛仔裤逃离现场，色某某盗得现金人民币4350元。	被害人是[温某某]|被告人是[色某某]|被盗物品是无|组织机构是无|物品价值是无|作案时间是[2018年5月7日11时许]|作案地点是[七台河市桃山区****小区东侧***服装店]|被盗货币是[现金人民币4350元][拎包内现金][现金]|作案工具是无|盗窃获利是无	1 1 0 0 0 1 1 1 0 0
3.2018年5月13日13时30分许，被告人色某某来到七台河市桃山区**街****日化品店，让被害人孙某某帮自己找防晒霜，色某某坐在店内沙发上，看到孙某某放在沙发上打开的黑色挎包夹层内有现金后，色某某趁孙某某招待其他顾客之机，将放在挎包夹层内的现金盗出装进自己的左侧裤兜后逃离现场，色某某盗得现金人民币1600元。	被害人是[孙某某]|被告人是[色某某]|被盗物品是无|组织机构是无|物品价值是无|作案时间是[2018年5月13日13时30分许]|作案地点是[七台河市桃山区**街****日化品店]|被盗货币是[现金人民币1600元]|作案工具是无|盗窃获利是无	1 1 0 0 0 1 1 1 0 0
被告人色某某共实施三起盗窃，盗窃现金人民币合计8950元，赃款被其还贷及日常花销。	被害人是无|被告人是[色某某]|被盗物品是无|组织机构是无|物品价值是无|作案时间是无|作案地点是无|被盗货币是[现金人民币合计8950元]|作案工具是无|盗窃获利是无	0 1 0 0 0 0 0 1 0 0
经侦查，2018年5月26日9时许，被告人色某某在茄子河区**小区**区**号楼**单元门前被七台河市公安局桃山分局侦查员。	被害人是无|被告人是[色某某]|被盗物品是无|组织机构是[七台河市公安局桃山分局]|物品价值是无|作案时间是无|作案地点是无|被盗货币是无|作案工具是无|盗窃获利是无	0 1 0 1 0 0 0 0 0 0
一、2018年5月4日凌晨，被告人姜某某到厦门市同安区**镇**村**里**号门口，盗走被害人卢某某停放在该门口的一辆华晖牌蓝色正三轮摩托车（价值人民币5628元），并将该车停放在厦门市同安区**镇**村**里**号**店面门口。	被害人是[卢某某]|被告人是[姜某某]|被盗物品是[一辆华晖牌蓝色正三轮摩托车]|组织机构是无|物品价值是[人民币5628元]|作案时间是[2018年5月4日凌晨]|作案地点是[厦门市同安区**镇**村**里**号门口]|被盗货币是无|作案工具是无|盗窃获利是无	1 1 1 0 1 1 1 0 0 0
后该车由卢某某通过车辆定位系统找回。	被害人是[卢某某]|被告人是无|被盗物品是[该车]|组织机构是无|物品价值是无|作案时间是无|作案地点是无|被盗货币是无|作案工具是无|盗窃获利是无	1 0 1 0 0 0 0 0 0 0
当日下午，被告人姜某某误将被害人王某某停放在厦门市同安区**镇**村**里**号**店面门口的三野牌蓝色正三轮摩托车（价值人民币4080元）当成其盗窃的蓝色三轮摩托车盗走，销赃得款人民币500元。	被害人是[王某某]|被告人是[姜某某]|被盗物品是[三野牌蓝色正三轮摩托车][蓝色三轮摩托车]|组织机构是无|物品价值是[人民币4080元]|作案时间是[当日下午]|作案地点是[厦门市同安区**镇**村**里**号**店面门口]|被盗货币是无|作案工具是无|盗窃获利是[人民币500元]	1 1 1 0 1 1 1 0 0 1
二、2018年6月17日凌晨，被告人姜某某到厦门市同安区**镇**村**里**号车库内，盗走被害人尚某某停放在该处的一辆摩托车（价值人民币2652元）。	被害人是[尚某某]|被告人是[姜某某]|被盗物品是[一辆摩托车]|组织机构是无|物品价值是[人民币2652元]|作案时间是[2018年6月17日凌晨]|作案地点是[厦门市同安区**镇**村**里**号车库内]|被盗货币是无|作案工具是无|盗窃获利是无	1 1 1 0 1 1 1 0 0 0
现该摩托车已被追缴发还给尚某某。	被害人是[尚某某]|被告人是无|被盗物品是[该摩托车]|组织机构是无|物品价值是无|作案时间是无|作案地点是无|被盗货币是无|作案工具是无|盗窃获利是无	1 0 1 0 0 0 0 0 0 0
三、2018年7月8日，被告人姜某某到厦门市同安区**镇**里**号楼下，盗走被害人罗某某停放在该处的一辆摩托车（价值人民币3186元）。	被害人是[罗某某]|被告人是[姜某某]|被盗物品是[一辆摩托车]|组织机构是无|物品价值是[人民币3186元]|作案时间是[2018年7月8日]|作案地点是[厦门市同安区**镇**里**号楼下]|被盗货币是无|作案工具是无|盗窃获利是无	1 1 1 0 1 1 1 0 0 0
现该摩托车已被追缴发还给罗某某。	被害人是[罗某某]|被告人是无|被盗物品是[该摩托车]|组织机构是无|物品价值是无|作案时间是无|作案地点是无|被盗货币是无|作案工具是无|盗窃获利是无	1 0 1 0 0 0 0 0 0 0
2018年7月10日，被告人姜某某在厦门市同安区**镇**村**里**号**室被归案，后对上述犯罪事实供认不讳。	被害人是无|被告人是[姜某某]|被盗物品是无|组织机构是无|物品价值是无|作案时间是无|作案地点是[厦门市同安区**镇**村**里**号**室]|被盗货币是无|作案工具是无|盗窃获利是无	0 1 0 0 0 0 1 0 0 0
2017年10月，被告人陈某甲伙同陈某乙（另案处理）在晋江市**镇、池店镇盗窃作案三起，窃得自行车一部、手机两部及现金人民币1700余元。	被害人是无|被告人是[陈某乙][陈某甲]|被盗物品是[手机两部][自行车一部]|组织机构是无|物品价值是无|作案时间是[2017年10月]|作案地点是[池店镇][晋江市**镇]|被盗货币是[现金人民币1700余元]|作案工具是无|盗窃获利是无	0 1 1 0 0 1 1 1 0 0
2、2017年10月5日中午，在晋江市**镇**村**摩托车维修店店内，被告人陈某甲伙同陈某乙盗窃走被害人黄某某的一部VIVO手机（无法估价），后以人民币100元的价格卖掉；	被害人是[黄某某]|被告人是[陈某乙][陈某甲]|被盗物品是[黄某某的一部VIVO手机]|组织机构是无|物品价值是无|作案时间是[2017年10月5日中午]|作案地点是[晋江市**镇**村**摩托车维修店店内]|被盗货币是无|作案工具是无|盗窃获利是[人民币100元]	1 1 1 0 0 1 1 0 0 1
被告人陈某甲于2017年10月8日被归案。	被害人是无|被告人是[陈某甲]|被盗物品是无|组织机构是无|物品价值是无|作案时间是无|作案地点是无|被盗货币是无|作案工具是无|盗窃获利是无	0 1 0 0 0 0 0 0 0 0
现场扣押VIVOY55手机一部，已于2017年10月25日发还被害人刘某某。	被害人是[刘某某]|被告人是无|被盗物品是[VIVOY55手机一部]|组织机构是无|物品价值是无|作案时间是无|作案地点是无|被盗货币是无|作案工具是无|盗窃获利是无	1 0 1 0 0 0 0 0 0 0
2018年1月2日12时许，被告人宋某某在凤城市泽市场**胡同内，将凤城市凤山办事处**村**组村民毛某某停放在该处的红色小刀牌电动车盗走。	被害人是[毛某某]|被告人是[宋某某]|被盗物品是[红色小刀牌电动车]|组织机构是无|物品价值是无|作案时间是[2018年1月2日12时许]|作案地点是[凤城市泽市场**胡同内]|被盗货币是无|作案工具是无|盗窃获利是无	1 1 1 0 0 1 1 0 0 0
2018年1月15日12时许，被告人宋某某在凤城市**城区***驾校对面道边，将凤城市**城区居民刘某某停放在该处的红色小刀牌电动车盗走。	被害人是[刘某某]|被告人是[宋某某]|被盗物品是[红色小刀牌电动车]|组织机构是无|物品价值是无|作案时间是[2018年1月15日12时许]|作案地点是[凤城市**城区***驾校对面道边]|被盗货币是无|作案工具是无|盗窃获利是无	1 1 1 0 0 1 1 0 0 0
经凤城市价格认证局鉴定，该电动车价值人民币4000元。	被害人是无|被告人是无|被盗物品是[该电动车]|组织机构是[凤城市价格认证局]|物品价值是[人民币4000元]|作案时间是无|作案地点是无|被盗货币是无|作案工具是无|盗窃获利是无	0 0 1 1 1 0 0 0 0 0
经凤城市价格认证局鉴定，该电动车价值人民币500元。	被害人是无|被告人是无|被盗物品是[该电动车]|组织机构是[凤城市价格认证局]|物品价值是[人民币500元]|作案时间是无|作案地点是无|被盗货币是无|作案工具是无|盗窃获利是无	0 0 1 1 1 0 0 0 0 0
2018年1月23日11时许，被告人宋某某在凤城市凤山办事处铁路小区，将居住在该小区**楼居民张某乙停放在自家楼下的银灰色真爱牌电动车盗走。	被害人是[张某乙]|被告人是[宋某某]|被盗物品是[银灰色真爱牌电动车]|组织机构是无|物品价值是无|作案时间是[2018年1月23日11时许]|作案地点是[凤城市凤山办事处铁路小区]|被盗货币是无|作案工具是无|盗窃获利是无	1 1 1 0 0 1 1 0 0 0
经凤城市价格认证局鉴定，该电动车价值人民币650元。	被害人是无|被告人是无|被盗物品是[该电动车]|组织机构是[凤城市价格认证局]|物品价值是[人民币650元]|作案时间是无|作案地点是无|被盗货币是无|作案工具是无|盗窃获利是无	0 0 1 1 1 0 0 0 0 0
案发后，被告人宋某某经到案，到案后均如实供述了自己的犯罪事实。	被害人是无|被告人是[宋某某]|被盗物品是无|组织机构是无|物品价值是无|作案时间是无|作案地点是无|被盗货币是无|作案工具是无|盗窃获利是无	0 1 0 0 0 0 0 0 0 0
2018年7月，被告人刘某来到南通市通州区**镇、**街道等地，实施入户盗窃6起，共计窃得面额人民币20000元的支票1张及现金人民币10115元。	被害人是无|被告人是[刘某]|被盗物品是[面额人民币20000元的支票1张]|组织机构是无|物品价值是无|作案时间是[2018年7月]|作案地点是[南通市通州区**镇、**街道等地]|被盗货币是[现金人民币10115元]|作案工具是无|盗窃获利是无	0 1 1 0 0 1 1 1 0 0
具体犯罪事实如下：1.2018年7月15日上午，被告人刘某来到南通市通州区**镇**村**组，溜门入室进入被害人徐某甲家中，在底楼西侧卧室一女士拎包内窃得现金人民币250元。	被害人是[徐某甲]|被告人是[刘某]|被盗物品是无|组织机构是无|物品价值是无|作案时间是[2018年7月15日上午]|作案地点是[南通市通州区**镇**村**组]|被盗货币是[现金人民币250元]|作案工具是无|盗窃获利是无	1 1 0 0 0 1 1 1 0 0
2.同日上午，被告人刘某又来到南通市通州区**镇**村**组，推开底楼西侧未上锁窗子翻入被害人郁某某家中，在底楼东北角卧室衣柜内窃得面额20000元的支票1张及现金人民币8000元，后将支票撕毁丢弃。	被害人是[郁某某]|被告人是[刘某]|被盗物品是[支票][面额20000元的支票1张]|组织机构是无|物品价值是无|作案时间是[同日上午]|作案地点是[南通市通州区**镇**村**组]|被盗货币是[现金人民币8000元]|作案工具是无|盗窃获利是无	1 1 1 0 0 1 1 1 0 0
4.2018年7月17日上午，被告人刘某来到南通市通州区**街道**村**组，撬开卫生间窗户翻入被害人徐某乙家，在二楼东北侧房间书桌抽屉内窃得现金人民币850元。	被害人是[徐某乙]|被告人是[刘某]|被盗物品是无|组织机构是无|物品价值是无|作案时间是[2018年7月17日上午]|作案地点是[南通市通州区**街道**村**组]|被盗货币是[现金人民币850元]|作案工具是无|盗窃获利是无	1 1 0 0 0 1 1 1 0 0
6.同日上午，被告人刘某又来到南通市通州区**村**组，推门进入被害人李某某家中欲实施盗窃，被返回家中的被害人李某某发现并抓获。	被害人是[李某某]|被告人是[刘某]|被盗物品是无|组织机构是无|物品价值是无|作案时间是[同日上午]|作案地点是无|被盗货币是无|作案工具是无|盗窃获利是无	1 1 0 0 0 1 0 0 0 0
2018年7月17日，被告人刘某被被害人李某某及之后赶到的民警抓获归案，如实供述了上述盗窃犯罪事实。	被害人是[李某某]|被告人是[刘某]|被盗物品是无|组织机构是无|物品价值是无|作案时间是无|作案地点是无|被盗货币是无|作案工具是无|盗窃获利是无	1 1 0 0 0 0 0 0 0 0
公安机关依法扣押被告人刘某随身人民币825元及作案工具一字螺丝刀1把，扣押其家属代其退出的赃款人民币9290元，已发还各被害人。	被害人是无|被告人是[刘某]|被盗物品是无|组织机构是[公安机关]|物品价值是无|作案时间是无|作案地点是无|被盗货币是[人民币9290元][人民币825元]|作案工具是[一字螺丝刀1把]|盗窃获利是无	0 1 0 1 0 0 0 1 1 0
2018年6月20日上午被告人张某甲、张某乙二人经事先商量后决定在富县盗窃三轮摩托车。	被害人是无|被告人是[张某甲][张某乙]|被盗物品是[三轮摩托车]|组织机构是无|物品价值是无|作案时间是[2018年6月20日上午]|作案地点是[富县]|被盗货币是无|作案工具是无|盗窃获利是无	0 1 1 0 0 1 1 0 0 0
当日下午16时许，被告人张某甲、张某乙驾驶张某乙的三轮摩托车来到富县**广场，盗取被害人罗某某停放在广场旁的一辆钱江150摩托车，由张某甲骑至富县南教场**沟内水坝附近藏匿后，两人驾驶张某乙的三轮车返回城内继续伺机作案。	被害人是[罗某某]|被告人是[张某甲][张某乙]|被盗物品是[一辆钱江150摩托车]|组织机构是无|物品价值是无|作案时间是[当日下午16时许]|作案地点是[富县**广场]|被盗货币是无|作案工具是[三轮摩托车][三轮车]|盗窃获利是无	1 1 1 0 0 1 1 0 1 0
经富县价格认定局认定被盗的钱江150果园三轮车、铃木150果园三轮车认定总价值为7363元（取整）。	被害人是无|被告人是无|被盗物品是[铃木150果园三轮车][钱江150果园三轮车]|组织机构是[富县价格认定局]|物品价值是[7363元]|作案时间是无|作案地点是无|被盗货币是无|作案工具是无|盗窃获利是无	0 0 1 1 1 0 0 0 0 0
1、2017年10月18日，被告人张某某伙同颜某某（因病已死亡）至淮南市***区东方医院内，见被害人吴某某停放在住院部门口的一辆雅迪牌电动三轮车无人看管，两人便预谋将该车盗走。	被害人是[吴某某]|被告人是[颜某某][张某某]|被盗物品是[一辆雅迪牌电动三轮车]|组织机构是无|物品价值是无|作案时间是[2017年10月18日]|作案地点是[淮南市***区东方医院内]|被盗货币是无|作案工具是无|盗窃获利是无	1 1 1 0 0 1 1 0 0 0
被告人张健用工具撬别电动车思维，颜某某在旁边望风，将车盗走后两人骑至淮南市**附近，将电瓶取出车架遗弃。	被害人是无|被告人是[张健][颜某某]|被盗物品是[电动车][电瓶]|组织机构是无|物品价值是无|作案时间是无|作案地点是无|被盗货币是无|作案工具是[工具]|盗窃获利是无	0 1 1 0 0 0 0 0 1 0
电瓶经销赃得赃款400元人民币，所得赃款被两人吸食毒品。	被害人是无|被告人是无|被盗物品是[电瓶]|组织机构是无|物品价值是无|作案时间是无|作案地点是无|被盗货币是无|作案工具是无|盗窃获利是[400元人民币]	0 0 1 0 0 0 0 0 0 1
被盗电动车经淮南市价格认证中心认定价格为2173元3、2017年10月28日，被告人张某某伙同颜某某至淮南市大通区九龙**镇****医院，见被害人郑某某的一辆宗申牌蓝色电动三轮车停放在住院部大楼门前，采取同样的方法将车盗走，并将车销赃，得赃款600元，所得赃款被两人吸食毒品。	被害人是[郑某某]|被告人是[颜某某][张某某]|被盗物品是[被盗电动车][一辆宗申牌蓝色电动三轮车]|组织机构是[淮南市价格认证中心]|物品价值是[2173元]|作案时间是[2017年10月28日]|作案地点是[淮南市大通区九龙**镇****医院]|被盗货币是无|作案工具是无|盗窃获利是[600元]	1 1 1 1 1 1 1 0 0 1
被盗电动车经淮南市价格认证中心认定价格为3225元。	被害人是无|被告人是无|被盗物品是[被盗电动车]|组织机构是[淮南市价格认证中心]|物品价值是[3225元]|作案时间是无|作案地点是无|被盗货币是无|作案工具是无|盗窃获利是无	0 0 1 1 1 0 0 0 0 0
周某销赃获款人民币1100元。	被害人是无|被告人是[周某]|被盗物品是无|组织机构是无|物品价值是无|作案时间是无|作案地点是无|被盗货币是无|作案工具是无|盗窃获利是[人民币1100元]	0 1 0 0 0 0 0 0 0 1
2.2017年5月14日，被告人周某骑摩托车到荆州市荆州区**路**工地，用手锯、老虎钳等工具将电缆线剪断，盗得BTTZ-750V-4*16矿物绝缘电缆线48米、BTTZ-750V-4*6矿物绝缘电缆线51.6米，准备用摩托车运走时被工人发现，遂将所盗电缆线连同摩托车抛弃在工地后逃走。	被害人是无|被告人是[周某]|被盗物品是[BTTZ-750V-4*6矿物绝缘电缆线51.6米][BTTZ-750V-4*16矿物绝缘电缆线48米][所盗电缆线]|组织机构是无|物品价值是无|作案时间是[2017年5月14日]|作案地点是[荆州市荆州区**路**工地]|被盗货币是无|作案工具是[摩托车][老虎钳等工具][手锯]|盗窃获利是无	0 1 1 0 0 1 1 0 1 0
经价格认定，所盗电缆线价值人民币7538元。	被害人是无|被告人是无|被盗物品是[所盗电缆线]|组织机构是无|物品价值是[人民币7538元]|作案时间是无|作案地点是无|被盗货币是无|作案工具是无|盗窃获利是无	0 0 1 0 1 0 0 0 0 0
经价格认定，所盗电缆线价值人民币2635元。	被害人是无|被告人是无|被盗物品是[所盗电缆线]|组织机构是无|物品价值是[人民币2635元]|作案时间是无|作案地点是无|被盗货币是无|作案工具是无|盗窃获利是无	0 0 1 0 1 0 0 0 0 0
周某销赃获款人民币800元。	被害人是无|被告人是[周某]|被盗物品是无|组织机构是无|物品价值是无|作案时间是无|作案地点是无|被盗货币是无|作案工具是无|盗窃获利是[人民币800元]	0 1 0 0 0 0 0 0 0 1
2017年4月10日至7月21日，被告人王某某驾驶辽M****1号黑色轿车，在法库县**镇内多次进行盗窃，盗窃钱款及手机共计价值人民币13750元。	被害人是无|被告人是[王某某]|被盗物品是[手机]|组织机构是无|物品价值是[人民币13750元]|作案时间是[2017年4月10日至7月21日]|作案地点是[法库县**镇]|被盗货币是[钱款]|作案工具是[辽M****1号黑色轿车]|盗窃获利是无	0 1 1 0 1 1 1 1 1 0
所得赃款被其挥霍，VIVOX9手机被其使用，现已退还失主。	被害人是无|被告人是无|被盗物品是[VIVOX9手机]|组织机构是无|物品价值是无|作案时间是无|作案地点是无|被盗货币是无|作案工具是无|盗窃获利是无	0 0 1 0 0 0 0 0 0 0
具体犯罪事实如下：1.2017年4月10日7时许，王某某驾车来到**镇***东门门市店铺，将被害人孙某某放在门口铁架上的衣服兜内钱包盗走，钱包内有人民币5450元。	被害人是[孙某某]|被告人是[王某某]|被盗物品是[钱包]|组织机构是无|物品价值是无|作案时间是[2017年4月10日7时许]|作案地点是[**镇***东门门市店铺]|被盗货币是[人民币5450元]|作案工具是[车]|盗窃获利是无	1 1 1 0 0 1 1 1 1 0
2.2017年6月3日7时许，王某某驾车来到****东门附近，见被害人庞某某停放在该处的辽A****5号金杯厢式货车车门未锁，遂将车辆副驾驶座位上的钱包盗走，钱包内有人民币5000余元。	被害人是[庞某某]|被告人是[王某某]|被盗物品是[钱包]|组织机构是无|物品价值是无|作案时间是[2017年6月3日7时许]|作案地点是[****东门附近]|被盗货币是[人民币5000余元]|作案工具是[车]|盗窃获利是无	1 1 1 0 0 1 1 1 1 0
经法库县价格认证中心法价认涉【2017】91号价格认定结论书认定：被盗银色华为MATE932G内存手机价值人民币1800元。	被害人是无|被告人是无|被盗物品是[被盗银色华为MATE932G内存手机]|组织机构是[法库县价格认证中心]|物品价值是[人民币1800元]|作案时间是无|作案地点是无|被盗货币是无|作案工具是无|盗窃获利是无	0 0 1 1 1 0 0 0 0 0
4.2017年7月27日7时许，王某某驾车来到**镇****北门东侧的申通快递门前，将被害人李某某停放在此处的三轮车内星空灰VIVOX9手机盗走。	被害人是[李某某]|被告人是[王某某]|被盗物品是[星空灰VIVOX9手机]|组织机构是无|物品价值是无|作案时间是[2017年7月27日7时许]|作案地点是[**镇****北门东侧的申通快递门前]|被盗货币是无|作案工具是[车]|盗窃获利是无	1 1 1 0 0 1 1 0 1 0
经法库县价格认证中心法价认涉【2017】91号价格认定结论书认定：被盗星空灰VIVOX964G内存手机价值人民币1500元。	被害人是无|被告人是无|被盗物品是[被盗星空灰VIVOX964G内存手机]|组织机构是[法库县价格认证中心]|物品价值是[人民币1500元]|作案时间是无|作案地点是无|被盗货币是无|作案工具是无|盗窃获利是无	0 0 1 1 1 0 0 0 0 0
1.2017年12月23日12时许，被告人周某甲在文山市**镇新**市场内扒窃被害人张某某装在右衣服口袋里的一部华为牌手机。	被害人是[张某某]|被告人是[周某甲]|被盗物品是[一部华为牌手机]|组织机构是无|物品价值是无|作案时间是[2017年12月23日12时许]|作案地点是[文山市**镇新**市场内]|被盗货币是无|作案工具是无|盗窃获利是无	1 1 1 0 0 1 1 0 0 0
经鉴定，张某某被盗的手机价值人民币3625元。	被害人是[张某某]|被告人是无|被盗物品是[手机]|组织机构是无|物品价值是[人民币3625元]|作案时间是无|作案地点是无|被盗货币是无|作案工具是无|盗窃获利是无	1 0 1 0 1 0 0 0 0 0
被盗手机已发还被害人。	被害人是无|被告人是无|被盗物品是[被盗手机]|组织机构是无|物品价值是无|作案时间是无|作案地点是无|被盗货币是无|作案工具是无|盗窃获利是无	0 0 1 0 0 0 0 0 0 0
2.2017年12月13日13时许，被告人周某甲在文山市**镇新**市场内，扒窃被害人赵某某装在衣服口袋里的一部VIVO牌Y55A手机。	被害人是[赵某某]|被告人是[周某甲]|被盗物品是[一部VIVO牌Y55A手机]|组织机构是无|物品价值是无|作案时间是[2017年12月13日13时许]|作案地点是[文山市**镇新**市场内]|被盗货币是无|作案工具是无|盗窃获利是无	1 1 1 0 0 1 1 0 0 0
经鉴定，赵某某被盗的手机价值人民币701元。	被害人是[赵某某]|被告人是无|被盗物品是[手机]|组织机构是无|物品价值是[人民币701元]|作案时间是无|作案地点是无|被盗货币是无|作案工具是无|盗窃获利是无	1 0 1 0 1 0 0 0 0 0
被盗手机已发还被害人。	被害人是无|被告人是无|被盗物品是[被盗手机]|组织机构是无|物品价值是无|作案时间是无|作案地点是无|被盗货币是无|作案工具是无|盗窃获利是无	0 0 1 0 0 0 0 0 0 0
被盗手机已发还被害人。	被害人是无|被告人是无|被盗物品是[被盗手机]|组织机构是无|物品价值是无|作案时间是无|作案地点是无|被盗货币是无|作案工具是无|盗窃获利是无	0 0 1 0 0 0 0 0 0 0
4.2017年12月23日11时许，被告人周某甲在文山市**镇新**市场内卖衣服附近扒窃被害人雷某某装在衣服右口袋里的一部JDODO牌老年人手机。	被害人是[雷某某]|被告人是[周某甲]|被盗物品是[一部JDODO牌老年人手机]|组织机构是无|物品价值是无|作案时间是[2017年12月23日11时许]|作案地点是[文山市**镇新**市场内卖衣服附近]|被盗货币是无|作案工具是无|盗窃获利是无	1 1 1 0 0 1 1 0 0 0
经鉴定，雷某某被盗的手机价值人民币50元。	被害人是[雷某某]|被告人是无|被盗物品是[手机]|组织机构是无|物品价值是[人民币50元]|作案时间是无|作案地点是无|被盗货币是无|作案工具是无|盗窃获利是无	1 0 1 0 1 0 0 0 0 0
被盗手机已发还被害人。	被害人是无|被告人是无|被盗物品是[被盗手机]|组织机构是无|物品价值是无|作案时间是无|作案地点是无|被盗货币是无|作案工具是无|盗窃获利是无	0 0 1 0 0 0 0 0 0 0
被盗手机已发还被害人。	被害人是无|被告人是无|被盗物品是[被盗手机]|组织机构是无|物品价值是无|作案时间是无|作案地点是无|被盗货币是无|作案工具是无|盗窃获利是无	0 0 1 0 0 0 0 0 0 0
经鉴定，被盗手机价值967元。	被害人是无|被告人是无|被盗物品是[被盗手机]|组织机构是无|物品价值是[967元]|作案时间是无|作案地点是无|被盗货币是无|作案工具是无|盗窃获利是无	0 0 1 0 1 0 0 0 0 0
经鉴定，被盗手机价值256元。	被害人是无|被告人是无|被盗物品是[被盗手机]|组织机构是无|物品价值是[256元]|作案时间是无|作案地点是无|被盗货币是无|作案工具是无|盗窃获利是无	0 0 1 0 1 0 0 0 0 0
（3）2018年3月11日16时许，被告人高某某窜至金昌市金川区***商厦内，在商厦二楼到一楼的电梯上，趁被害人李某某不备，将李某某装在上衣右侧口袋中的一部金色VIVOY67A牌手机盗走，随后将所盗的金色华为荣耀牌手机与金色VIVOY67A牌手机一共以300元的价格卖给金川区武都路一卖菜的陌生男子。	被害人是[李某某]|被告人是[高某某]|被盗物品是[金色VIVOY67A牌手机][一部金色VIVOY67A牌手机][金色华为荣耀牌手机]|组织机构是无|物品价值是无|作案时间是[2018年3月11日16时许]|作案地点是[金昌市金川区***商厦内][商厦二楼到一楼的电梯上]|被盗货币是无|作案工具是无|盗窃获利是[300元]	1 1 1 0 0 1 1 0 0 1
同日17时许，高某某良因吸毒被武威市凉州区公安局抓获并强制隔离戒毒，出售被盗手机所得赃款被扣押。	被害人是无|被告人是[高某某]|被盗物品是[被盗手机]|组织机构是[武威市凉州区公安局]|物品价值是无|作案时间是无|作案地点是无|被盗货币是无|作案工具是无|盗窃获利是无	0 1 1 1 0 0 0 0 0 0
经鉴定，被盗手机价值1438元。	被害人是无|被告人是无|被盗物品是[被盗手机]|组织机构是无|物品价值是[1438元]|作案时间是无|作案地点是无|被盗货币是无|作案工具是无|盗窃获利是无	0 0 1 0 1 0 0 0 0 0
被告人窦某某于2015年3、4月份的一天，窜至抚顺市东洲区**乡**村**号，盗走王某某家仓房内现金人民币4500元，所盗赃款被其挥霍。	被害人是[王某某]|被告人是[窦某某]|被盗物品是无|组织机构是无|物品价值是无|作案时间是[2015年3、4月份的一天]|作案地点是[抚顺市东洲区**乡**村**号][王某某家仓房内]|被盗货币是[现金人民币4500元]|作案工具是无|盗窃获利是无	1 1 0 0 0 1 1 1 0 0
被告人窦某某于2015年6月24日凌晨，窜至抚顺市东洲区**风景区售票室，盗走现金人民币10495元、电脑硬盘两个和录像机一台，所盗赃款被其挥霍。	被害人是无|被告人是[窦某某]|被盗物品是[电脑硬盘两个][录像机一台]|组织机构是无|物品价值是无|作案时间是[2015年6月24日凌晨]|作案地点是[抚顺市东洲区**风景区售票室]|被盗货币是[现金人民币10495元]|作案工具是无|盗窃获利是无	0 1 1 0 0 1 1 1 0 0
被告人窦某某于2015年7月中旬的一天，窜至抚顺市新抚区**乡**村薛某某家中，盗走薛某某家现金人民币300元，所盗赃款被其挥霍。	被害人是[薛某某]|被告人是[窦某某]|被盗物品是无|组织机构是无|物品价值是无|作案时间是[2015年7月中旬的一天]|作案地点是[薛某某家][抚顺市新抚区**乡**村薛某某家中]|被盗货币是[现金人民币300元]|作案工具是无|盗窃获利是无	1 1 0 0 0 1 1 1 0 0
被告人窦某某于2015年8月初的一天，窜至抚顺市东洲区**乡**村**号，盗走杨某某家现金人民币1200元，现已返还赃款人民币1000元，其余赃款被其挥霍。	被害人是[杨某某]|被告人是[窦某某]|被盗物品是无|组织机构是无|物品价值是无|作案时间是[2015年8月初的一天]|作案地点是[抚顺市东洲区**乡**村**号][杨某某家]|被盗货币是[现金人民币1200元]|作案工具是无|盗窃获利是[人民币1000元]	1 1 0 0 0 1 1 1 0 1
被告人窦某某于2015年5月13日19时许，在抚顺市东洲区**小区对面的广场内，因为琐事与被害人邵某某发生矛盾，窦某某将邵某某推到，造成邵某某左侧桡骨远端粉碎性骨折，断端嵌插，折线累计关节面，下尺桡关节脱位。	被害人是[邵某某]|被告人是[窦某某]|被盗物品是无|组织机构是无|物品价值是无|作案时间是[2015年5月13日19时许]|作案地点是[抚顺市东洲区**小区对面的广场内]|被盗货币是无|作案工具是无|盗窃获利是无	1 1 0 0 0 1 1 0 0 0
经法医鉴定，其左手腕损伤评定为轻伤一级。	被害人是无|被告人是无|被盗物品是无|组织机构是无|物品价值是无|作案时间是无|作案地点是无|被盗货币是无|作案工具是无|盗窃获利是无	0 0 0 0 0 0 0 0 0 0
1、2017年11月29日15时许，被告人黎某某与王某某（另案处理）搭乘被告人付某某驾驶的湘******小型轿车在株洲市荷塘区****小区附近，由黎某某负责望风，王某某实施扒窃，付某某负责接应，盗得被害人谢某某一台苹果6P手机后三人乘车离开株洲，后王某某在醴陵东乡以700元价格卖给一路人，黎某某分得200元，付某某分得100元。	被害人是[谢某某]|被告人是[付某某][黎某某][王某某]|被盗物品是[一台苹果6P手机]|组织机构是无|物品价值是无|作案时间是[2017年11月29日15时许]|作案地点是[株洲][株洲市荷塘区****小区附近]|被盗货币是无|作案工具是[湘******小型轿车]|盗窃获利是[700元][100元][200元]	1 1 1 0 0 1 1 0 1 1
2、2018年1月26日17时40分许，被告人付某某驾驶湘******小型轿车搭乘吴某某（另案处理）在株洲市荷塘区**广场附近，吴某某实施扒窃，付某某负责接应，盗得被害人蔡某某一台苹果6S手机后二人乘车离开株洲，付某某分得赃款100元。	被害人是[蔡某某]|被告人是[付某某][吴某某]|被盗物品是[一台苹果6S手机]|组织机构是无|物品价值是无|作案时间是[2018年1月26日17时40分许]|作案地点是[株洲][株洲市荷塘区**广场附近]|被盗货币是无|作案工具是[湘******小型轿车]|盗窃获利是[100元]	1 1 1 0 0 1 1 0 1 1
经鉴定被盗手机价值1300元。	被害人是无|被告人是无|被盗物品是[被盗手机]|组织机构是无|物品价值是[1300元]|作案时间是无|作案地点是无|被盗货币是无|作案工具是无|盗窃获利是无	0 0 1 0 1 0 0 0 0 0
3、2018年2月5日晚8时许，被告人黎某某与王某某搭乘被告人付某某驾驶的车辆，在株洲市荷塘区“***”（超市）对面公交车站附近，由黎某某负责望风，王某某实施扒窃，付某某负责接应，盗得被害人何某某一台VIVO手机后三人乘车离开株洲。	被害人是[何某某]|被告人是[付某某][黎某某][王某某]|被盗物品是[一台VIVO手机]|组织机构是无|物品价值是无|作案时间是[2018年2月5日晚8时许]|作案地点是[株洲][株洲市荷塘区“***”（超市）对面公交车站附近]|被盗货币是无|作案工具是无|盗窃获利是无	1 1 1 0 0 1 1 0 0 0
此次扒窃，黎某某、付某某各分得赃款100元。	被害人是无|被告人是[付某某][黎某某]|被盗物品是无|组织机构是无|物品价值是无|作案时间是无|作案地点是无|被盗货币是无|作案工具是无|盗窃获利是[100元]	0 1 0 0 0 0 0 0 0 1
经鉴定被盗手机价值650元。	被害人是无|被告人是无|被盗物品是[被盗手机]|组织机构是无|物品价值是[650元]|作案时间是无|作案地点是无|被盗货币是无|作案工具是无|盗窃获利是无	0 0 1 0 1 0 0 0 0 0
案发后，被告人黎某某、付某某能自动投案；	被害人是无|被告人是[付某某][黎某某]|被盗物品是无|组织机构是无|物品价值是无|作案时间是无|作案地点是无|被盗货币是无|作案工具是无|盗窃获利是无	0 1 0 0 0 0 0 0 0 0
二名被告人已分别赔偿三名被害人的损失，并取得被害人的谅解。	被害人是无|被告人是无|被盗物品是无|组织机构是无|物品价值是无|作案时间是无|作案地点是无|被盗货币是无|作案工具是无|盗窃获利是无	0 0 0 0 0 0 0 0 0 0
2017年4月29日至2018年4月26日期间，被告人李某甲5次入户盗窃他人财物共计价值3081元。	被害人是无|被告人是[李某甲]|被盗物品是无|组织机构是无|物品价值是[3081元]|作案时间是[2017年4月29日至2018年4月26日期间]|作案地点是无|被盗货币是无|作案工具是无|盗窃获利是无	0 1 0 0 1 1 0 0 0 0
具体犯罪事实如下：1．2017年4月29日2时许，被告人李某甲窜至武汉市**风景区**社区居委会，撬门入室，进入二楼社区服务中心办公室，将办公桌上的一部华为荣耀5X手机盗走。	被害人是无|被告人是[李某甲]|被盗物品是[一部华为荣耀5X手机]|组织机构是无|物品价值是无|作案时间是[2017年4月29日2时许]|作案地点是[二楼社区服务中心办公室][武汉市**风景区**社区居委会]|被盗货币是无|作案工具是无|盗窃获利是无	0 1 1 0 0 1 1 0 0 0
经物价部门价格认定，该手机价值为人民币483元。	被害人是无|被告人是无|被盗物品是[该手机]|组织机构是[物价部门]|物品价值是[人民币483元]|作案时间是无|作案地点是无|被盗货币是无|作案工具是无|盗窃获利是无	0 0 1 1 1 0 0 0 0 0
2．2018年4月初的一天2时许，被告人李某甲窜至赤壁市**办事处国贸“**老火锅”店，撬门入室，将该店内收银台后边柜台上的6瓶毛铺（金荞）酒盗走，经物价部门价格认定，该酒价值人民币468元。	被害人是无|被告人是[李某甲]|被盗物品是[6瓶毛铺（金荞）酒][该酒]|组织机构是[物价部门]|物品价值是[人民币468元]|作案时间是[2018年4月初的一天2时许]|作案地点是[赤壁市**办事处国贸“**老火锅”店]|被盗货币是无|作案工具是无|盗窃获利是无	0 1 1 1 1 1 1 0 0 0
4、2018年4月22日1时许，被告人李某甲窜至赤壁市**办事处**对面“**餐厅”，翻窗入室，将该店内收银台抽屉撬开，将抽屉内一部苹果6手机盗走，经物价部门价格认定，该手机价值人民币800元。	被害人是无|被告人是[李某甲]|被盗物品是[该手机][一部苹果6手机]|组织机构是[物价部门]|物品价值是[人民币800元]|作案时间是[2018年4月22日1时许]|作案地点是[赤壁市**办事处**对面“**餐厅”]|被盗货币是无|作案工具是无|盗窃获利是无	0 1 1 1 1 1 1 0 0 0
5、2018年4月26日22时许，被告人李某甲窜至赤壁市**办事处**花园处的“**酸鸭汤”餐馆，翻窗入室，将该店内收银台抽屉撬开，将抽屉内的人民币现金230元及收银台后面柜台上的2瓶石花（汉韵）酒盗走，经物价部门价格认定，该酒价值人民币200元。	被害人是无|被告人是[李某甲]|被盗物品是[该酒][2瓶石花（汉韵）酒]|组织机构是[物价部门]|物品价值是[人民币200元]|作案时间是[2018年4月26日22时许]|作案地点是[赤壁市**办事处**花园处的“**酸鸭汤”餐馆]|被盗货币是[人民币现金230元]|作案工具是无|盗窃获利是无	0 1 1 1 1 1 1 1 0 0
1.被告人高某某于2016年7月11日凌晨3时许，窜至东洲区**街**新城**路**号楼**单元**号，从窗外欲盗窃凌某某家厨房物品时被发现，盗窃未遂。	被害人是[凌某某]|被告人是[高某某]|被盗物品是[厨房物品]|组织机构是无|物品价值是无|作案时间是[2016年7月11日凌晨3时许]|作案地点是[东洲区**街**新城**路**号楼**单元**号][凌某某家]|被盗货币是无|作案工具是无|盗窃获利是无	1 1 1 0 0 1 1 0 0 0
2.被告人高某某于2016年7月16日凌晨2时许，窜至东洲区**街**号楼**单元**号，从窗外盗窃被害人李某甲厨房内的半桶豆油、饺子和白钢盆。	被害人是[李某甲]|被告人是[高某某]|被盗物品是[半桶豆油][饺子][白钢盆]|组织机构是无|物品价值是无|作案时间是[2016年7月16日凌晨2时许]|作案地点是[李某甲厨房][东洲区**街**号楼**单元**号]|被盗货币是无|作案工具是无|盗窃获利是无	1 1 1 0 0 1 1 0 0 0
3.被告人高某某于2016年7月20日凌晨2时许，窜至东洲区**街**号楼**单元**号，从窗外盗窃被害人杨某某厨房内的炒菜锅一个、锅盖一个。	被害人是[杨某某]|被告人是[高某某]|被盗物品是[炒菜锅一个][锅盖一个]|组织机构是无|物品价值是无|作案时间是[2016年7月20日凌晨2时许]|作案地点是[杨某某厨房][东洲区**街**号楼**单元**号]|被盗货币是无|作案工具是无|盗窃获利是无	1 1 1 0 0 1 1 0 0 0
经抚顺市价格认证中心鉴定，被盗物品价值318元。	被害人是无|被告人是无|被盗物品是[被盗物品]|组织机构是[抚顺市价格认证中心]|物品价值是[318元]|作案时间是无|作案地点是无|被盗货币是无|作案工具是无|盗窃获利是无	0 0 1 1 1 0 0 0 0 0
4.被告人高某某于2016年8月3日凌晨2时许，窜至东洲区**街**号楼**单元**号，从窗外盗窃被害人石某某家厨房内的不粘锅一个和漏勺一个。	被害人是[石某某]|被告人是[高某某]|被盗物品是[不粘锅一个][漏勺一个]|组织机构是无|物品价值是无|作案时间是[2016年8月3日凌晨2时许]|作案地点是[石某某家厨房][东洲区**街**号楼**单元**号]|被盗货币是无|作案工具是无|盗窃获利是无	1 1 1 0 0 1 1 0 0 0
5.被告人高某某于2016年8月9日凌晨3时许，窜至东洲区**街**号楼**单元**号，从窗外盗窃被害人李某乙家厨房内的炒锅一个、锅盖一个、酱油和醋。	被害人是[李某乙]|被告人是[高某某]|被盗物品是[醋][炒锅一个][锅盖一个][酱油]|组织机构是无|物品价值是无|作案时间是[2016年8月9日凌晨3时许]|作案地点是[东洲区**街**号楼**单元**号][李某乙家厨房]|被盗货币是无|作案工具是无|盗窃获利是无	1 1 1 0 0 1 1 0 0 0
经抚顺市价格认证中心鉴定，被盗物品价值为28元。	被害人是无|被告人是无|被盗物品是[被盗物品]|组织机构是[抚顺市价格认证中心]|物品价值是[28元]|作案时间是无|作案地点是无|被盗货币是无|作案工具是无|盗窃获利是无	0 0 1 1 1 0 0 0 0 0
被告人高某某共计作案五起，涉案赃物总价值：346元。	被害人是无|被告人是[高某某]|被盗物品是无|组织机构是无|物品价值是[346元]|作案时间是无|作案地点是无|被盗货币是无|作案工具是无|盗窃获利是无	0 1 0 0 1 0 0 0 0 0
被告人高某某于2016年8月10日被公安机关传唤到案。	被害人是无|被告人是[高某某]|被盗物品是无|组织机构是[公安机关]|物品价值是无|作案时间是无|作案地点是无|被盗货币是无|作案工具是无|盗窃获利是无	0 1 0 1 0 0 0 0 0 0
2016年5月13日晚上，被告人张某甲伙同张某乙窜至南充市嘉陵区安平镇**街*号杨某某家，由张某甲负责望风，张某乙将杨某甲家一楼未上锁的卷帘门拉开，进屋后将杨某甲停放在屋内的一辆喜马牌四轮沙滩车的车锁扭断后拖出门外，然后用改刀搭线将喜马牌沙滩车启动后盗走。	被害人是[杨某某][杨某甲]|被告人是[张某甲][张某乙]|被盗物品是[喜马牌沙滩车][一辆喜马牌四轮沙滩车]|组织机构是无|物品价值是无|作案时间是[2016年5月13日晚上]|作案地点是[南充市嘉陵区安平镇**街*号杨某某家][杨某甲家]|被盗货币是无|作案工具是[改刀]|盗窃获利是无	1 1 1 0 0 1 1 0 1 0
后该车由公安机关追回发还被害人杨某甲。	被害人是[杨某甲]|被告人是无|被盗物品是无|组织机构是[公安机关]|物品价值是无|作案时间是无|作案地点是无|被盗货币是无|作案工具是无|盗窃获利是无	1 0 0 1 0 0 0 0 0 0
经南充市嘉陵区价格认证中心鉴定：被盗的喜马牌沙滩车价格为人民币2560.00元。	被害人是无|被告人是无|被盗物品是[喜马牌沙滩车]|组织机构是[南充市嘉陵区价格认证中心]|物品价值是[人民币2560.00元]|作案时间是无|作案地点是无|被盗货币是无|作案工具是无|盗窃获利是无	0 0 1 1 1 0 0 0 0 0
2018年2月18日上午9时许，被告人张某甲来到同村村民杨某乙家外，见大门上锁家中无人，便从杨某乙家房屋后檐沟通过木梯爬上杨某乙家厨房屋顶，从厨房屋顶烟囱处的洞口跳入屋内灶台进入室内。	被害人是[杨某乙]|被告人是[张某甲]|被盗物品是无|组织机构是无|物品价值是无|作案时间是[2018年2月18日上午9时许]|作案地点是[杨某乙家厨房屋顶][同村村民杨某乙家外]|被盗货币是无|作案工具是无|盗窃获利是无	1 1 0 0 0 1 1 0 0 0
张某甲正要离开时，被回家的杨某乙碰见，杨某乙上前抓住张某甲的手杆衣袖，受到惊吓的张某甲用手推杨某乙未挣脱，又用脚蹬杨某乙的腰部，然后挣脱杨某乙后迅速逃离现场。	被害人是[杨某乙]|被告人是[张某甲]|被盗物品是无|组织机构是无|物品价值是无|作案时间是无|作案地点是无|被盗货币是无|作案工具是无|盗窃获利是无	1 1 0 0 0 0 0 0 0 0
张某甲盗窃的黑色老年手机在逃跑途中丢弃。	被害人是无|被告人是[张某甲]|被盗物品是[黑色老年手机]|组织机构是无|物品价值是无|作案时间是无|作案地点是无|被盗货币是无|作案工具是无|盗窃获利是无	0 1 1 0 0 0 0 0 0 0
当天晚上张某甲在南充市区乘坐火车前往湖南常德，将盗窃的2万元全部挥霍。	被害人是无|被告人是[张某甲]|被盗物品是无|组织机构是无|物品价值是无|作案时间是无|作案地点是无|被盗货币是[2万元]|作案工具是无|盗窃获利是无	0 1 0 0 0 0 0 1 0 0
1、2018年8月16日14时许，被告人陈某甲在佛山市顺德区**镇**村**坊*号，为盗窃摩托车，对被害人梁某某停在该出的黑色雅马哈摩托车一辆（经鉴定，人民币1348元）进行撬锁，后因撬锁失败，放弃盗窃逃离现场。	被害人是无|被告人是[梁某某][陈某甲]|被盗物品是[摩托车][黑色雅马哈摩托车一辆]|组织机构是无|物品价值是[人民币1348元]|作案时间是[2018年8月16日14时许]|作案地点是[佛山市顺德区**镇**村**坊*号]|被盗货币是无|作案工具是无|盗窃获利是无	0 1 1 0 1 1 1 0 0 0
2、2018年8月16日15时许，被告人陈某甲去到佛山市顺德区**镇**村**路*号的出租屋楼梯间内，为盗窃电动车，将被害人高某某的电动车一辆（经鉴定，价值1296元）推离现场，后由于害怕被发现，将该辆电动车遗弃在路边。	被害人是[高某某]|被告人是[陈某甲]|被盗物品是[电动车一辆][电动车]|组织机构是无|物品价值是[1296元]|作案时间是[2018年8月16日15时许]|作案地点是[佛山市顺德区**镇**村**路*号的出租屋楼梯间内]|被盗货币是无|作案工具是无|盗窃获利是无	1 1 1 0 1 1 1 0 0 0
4、2018年8月30日下午14时许，被告人陈某甲在佛山市顺德区**镇***城*街*巷*号的出租屋楼梯间，为盗窃电动车，对被害人陈某乙的白色爱玛电动车一辆（无法核价）进行撬锁，后因撬锁失败放弃盗窃，对被害人卢子平的另一辆白色台铃电动车（经鉴定，人民币1786元）盗走离开现场，得手后因害怕被发现，将该电动车遗弃在路边。	被害人是[陈某乙][卢子平]|被告人是[陈某甲]|被盗物品是[陈某乙的白色爱玛电动车一辆][电动车][一辆白色台铃电动车]|组织机构是无|物品价值是[人民币1786元]|作案时间是[2018年8月30日下午14时许]|作案地点是[佛山市顺德区**镇***城*街*巷*号的出租屋楼梯间]|被盗货币是无|作案工具是无|盗窃获利是无	1 1 1 0 1 1 1 0 0 0
案发后，被告人陈某甲所称遗弃在路上的车辆均无法追回。	被害人是无|被告人是[陈某甲]|被盗物品是无|组织机构是无|物品价值是无|作案时间是无|作案地点是无|被盗货币是无|作案工具是无|盗窃获利是无	0 1 0 0 0 0 0 0 0 0
1、2017年3月3日凌晨0时许，被告人杨某与吕某某（另处）预谋后，在宝鸡市渭滨区**北路靠近**花园东侧的停车场，由被告人杨某望风，吕某某用撬杠将陕CG****黑色一汽B30（车主李某某）副驾驶玻璃砸碎，窃取了中控箱内李某某行驶证、吴某驾驶证、银行卡、天王牌石英表；	被害人是[吴某][李某某]|被告人是[吕某某][杨某]|被盗物品是[吴某驾驶证][李某某行驶证][银行卡][天王牌石英表]|组织机构是无|物品价值是无|作案时间是[2017年3月3日凌晨0时许]|作案地点是[宝鸡市渭滨区**北路靠近**花园东侧的停车场]|被盗货币是无|作案工具是[撬杠]|盗窃获利是无	1 1 1 0 0 1 1 0 1 0
将陕V*****白色长城H5越野车（车主李某乙）副驾驶玻璃砸碎，窃取了后备箱内黄芙蓉王香烟19盒（价值456元）、软中华香烟一包（价值65元）、20年45度西凤华山论剑酒两瓶（价值560元）；	被害人是[李某乙]|被告人是无|被盗物品是[20年45度西凤华山论剑酒两瓶][黄芙蓉王香烟19盒][软中华香烟一包]|组织机构是无|物品价值是[456元][560元][65元]|作案时间是无|作案地点是无|被盗货币是无|作案工具是无|盗窃获利是无	1 0 1 0 1 0 0 0 0 0
将陕C****A（车主范某某）白色北汽幻速S3副驾驶玻璃砸碎，窃取了后排座上飞天53度20年窖藏酒两瓶（价值1200元）。	被害人是[范某某]|被告人是无|被盗物品是[飞天53度20年窖藏酒两瓶]|组织机构是无|物品价值是[1200元]|作案时间是无|作案地点是无|被盗货币是无|作案工具是无|盗窃获利是无	1 0 1 0 1 0 0 0 0 0
盗窃价值共计2281元。	被害人是无|被告人是无|被盗物品是无|组织机构是无|物品价值是[2281元]|作案时间是无|作案地点是无|被盗货币是无|作案工具是无|盗窃获利是无	0 0 0 0 1 0 0 0 0 0
2、2017年3月7日，被告人杨某与吕某某（另处）预谋后，在宝鸡市渭滨区**北路沿***村对面停车场向西，被告人杨某与吕某某将陕C*****白色双龙车（车主王某某）副驾驶玻璃砸碎，窃取了一个SUPFire强光手电筒；	被害人是无|被告人是[吕某某][杨某][王某某]|被盗物品是[一个SUPFire强光手电筒]|组织机构是无|物品价值是无|作案时间是[2017年3月7日]|作案地点是[宝鸡市渭滨区**北路沿***村对面停车场向西]|被盗货币是无|作案工具是无|盗窃获利是无	0 1 1 0 0 1 1 0 0 0
将陕C****E白色马自达CX-5越野车（车主祁某某）副驾驶玻璃砸碎，没有窃得物品；	被害人是[祁某某]|被告人是无|被盗物品是无|组织机构是无|物品价值是无|作案时间是无|作案地点是无|被盗货币是无|作案工具是无|盗窃获利是无	1 0 0 0 0 0 0 0 0 0
将BB****白色速腾（车主李某某）副驾驶玻璃砸碎，没有窃得物品；	被害人是[李某某]|被告人是无|被盗物品是无|组织机构是无|物品价值是无|作案时间是无|作案地点是无|被盗货币是无|作案工具是无|盗窃获利是无	1 0 0 0 0 0 0 0 0 0
后继续向西到**花园东边的停车场，将陕CX****别克君威（车主褚某某）副驾驶玻璃砸碎，窃取了现金50多元；	被害人是[褚某某]|被告人是无|被盗物品是无|组织机构是无|物品价值是无|作案时间是无|作案地点是[**花园东边的停车场]|被盗货币是[现金50多元]|作案工具是无|盗窃获利是无	1 0 0 0 0 0 1 1 0 0
将陕A7****白色路虎（车主于某某）驾驶室玻璃砸碎，没有窃得物品；	被害人是[于某某]|被告人是无|被盗物品是无|组织机构是无|物品价值是无|作案时间是无|作案地点是无|被盗货币是无|作案工具是无|盗窃获利是无	1 0 0 0 0 0 0 0 0 0
将被害人韩晨光陕CW****中华H330（车主韩某某）左后玻璃砸碎准备盗窃时被巡逻警察当场，从吕某某身上查获撬杠一根、现金71元。	被害人是[韩某某][韩晨光]|被告人是[吕某某]|被盗物品是无|组织机构是无|物品价值是无|作案时间是无|作案地点是无|被盗货币是[现金71元]|作案工具是[撬杠一根]|盗窃获利是无	1 1 0 0 0 0 0 1 1 0
2018年2月12日凌晨，被告人阿某甲伙同阿某乙（另案处理），到本市北辰区**路**药房，用改锥撬开药房门把手，进入药店盗取现金人民币2100余元，后赃款俵分挥霍。	被害人是无|被告人是[阿某甲][阿某乙]|被盗物品是无|组织机构是无|物品价值是无|作案时间是[2018年2月12日凌晨]|作案地点是[本市北辰区**路**药房]|被盗货币是[现金人民币2100余元]|作案工具是[改锥]|盗窃获利是无	0 1 0 0 0 1 1 1 1 0
2018年3月14日凌晨3时许，被告人阿某甲伙同阿某乙，到本市河西区*****一家便民小超市，用液压钳剪断店铺U型门锁，进入店内盗取十六条香烟，其中玉溪香烟五条、黄鹤楼香烟两条、芙蓉王香烟三条、苏烟四条、中华香烟两条，共计价值人民币3920元，变卖后赃款俵分挥霍。	被害人是无|被告人是[阿某甲][阿某乙]|被盗物品是[苏烟四条][中华香烟两条][黄鹤楼香烟两条][十六条香烟][玉溪香烟五条][芙蓉王香烟三条]|组织机构是无|物品价值是[人民币3920元]|作案时间是[2018年3月14日凌晨3时许]|作案地点是[本市河西区*****一家便民小超市]|被盗货币是无|作案工具是[液压钳]|盗窃获利是无	0 1 1 0 1 1 1 0 1 0
当日凌晨3时50分许，被告人阿某甲伙同阿某乙，到本市河西区**道**果蔬店，用液压钳剪断U型门锁，进入店内盗取现金人民币2000余元，后赃款俵分挥霍。	被害人是无|被告人是[阿某甲][阿某乙]|被盗物品是无|组织机构是无|物品价值是无|作案时间是[当日凌晨3时50分许]|作案地点是[本市河西区**道**果蔬店]|被盗货币是[现金人民币2000余元]|作案工具是[液压钳]|盗窃获利是无	0 1 0 0 0 1 1 1 1 0
2018年3月28日2时30分许，被告人阿某甲到本市河西区***里**门***号，用液压钳剪断护栏后，钻窗入室盗取钱包两个，内有现金共计人民币2000余元及银行卡等物，后将赃款挥霍。	被害人是无|被告人是[阿某甲]|被盗物品是[银行卡等物][钱包两个]|组织机构是无|物品价值是无|作案时间是[2018年3月28日2时30分许]|作案地点是[本市河西区***里**门***号]|被盗货币是[现金共计人民币2000余元]|作案工具是[液压钳]|盗窃获利是无	0 1 1 0 0 1 1 1 1 0
2018年3月29日，被告人阿某甲被公安人员。	被害人是无|被告人是[阿某甲]|被盗物品是无|组织机构是无|物品价值是无|作案时间是无|作案地点是无|被盗货币是无|作案工具是无|盗窃获利是无	0 1 0 0 0 0 0 0 0 0
2018年1月26日15时许，被告人杨某某在本市塘厦镇**社区**广场自行车停放处伺机盗窃自行车，当发现被害人万某某停放在该处的一辆蓝色喜仕达牌电动自行车（价值约1332元）时，便用砖头砸开不锈钢锁，将该电动自行车盗走。	被害人是[万某某]|被告人是[杨某某]|被盗物品是[电动自行车][自行车][一辆蓝色喜仕达牌电动自行车]|组织机构是无|物品价值是[约1332元]|作案时间是[2018年1月26日15时许]|作案地点是[本市塘厦镇**社区**广场自行车停放处]|被盗货币是无|作案工具是[砖头]|盗窃获利是无	1 1 1 0 1 1 1 0 1 0
得手后，杨某某将该电动自行车变卖。	被害人是无|被告人是[杨某某]|被盗物品是[电动自行车]|组织机构是无|物品价值是无|作案时间是无|作案地点是无|被盗货币是无|作案工具是无|盗窃获利是无	0 1 1 0 0 0 0 0 0 0
2018年3月16日15时许，杨某某在本市黄江镇**村**街**电缆厂正门伺机盗窃自行车，当发现被害人罗某某停放在该处的一辆九俊牌电动自行车（价值约1200元）时，就将该车推到附近出租房附近的角落，用地上的砖头将锁砸开。	被害人是[罗某某]|被告人是[杨某某]|被盗物品是[一辆九俊牌电动自行车][自行车]|组织机构是无|物品价值是[约1200元]|作案时间是[2018年3月16日15时许]|作案地点是[黄江镇**村**街**电缆厂正门]|被盗货币是无|作案工具是[地上的砖头]|盗窃获利是无	1 1 1 0 1 1 1 0 1 0
得手后，杨某某骑着该电动自行车前往黄江镇**村，以250元变卖给陈某某（另案处理）。	被害人是无|被告人是[杨某某][陈某某]|被盗物品是[电动自行车]|组织机构是无|物品价值是无|作案时间是无|作案地点是无|被盗货币是无|作案工具是无|盗窃获利是[250元]	0 1 1 0 0 0 0 0 0 1
2018年3月18日14时许，杨某某在本市黄江镇**村**街**电缆厂正门伺机盗窃自行车，当发现被害人郭某某停放在该处的一辆电动自行车（价值约60元）时，将该车推到黄江镇**村老年人活动室附近，用地上的砖头将锁砸开。	被害人是[郭某某]|被告人是[杨某某]|被盗物品是[自行车][一辆电动自行车]|组织机构是无|物品价值是[约60元]|作案时间是[2018年3月18日14时许]|作案地点是[本市黄江镇**村**街**电缆厂正门]|被盗货币是无|作案工具是[地上的砖头]|盗窃获利是无	1 1 1 0 1 1 1 0 1 0
得手后，杨某某将该电动自行车拿到黄江镇**村一家修理店变卖，后该店老板认为该车太旧而拒收，随后杨某某将该车推至黄江镇**村**网吧门口停放。	被害人是无|被告人是[杨某某]|被盗物品是[电动自行车]|组织机构是无|物品价值是无|作案时间是无|作案地点是无|被盗货币是无|作案工具是无|盗窃获利是无	0 1 1 0 0 0 0 0 0 0
盗窃罪：1、2017年1月25日凌晨3时许，被告人崔某某至本市槐荫区**小区**室，使用开锁工具入室盗窃失主牛艳茹黑色“欧达”牌摄像机1台，经物价鉴定价值人民币130元、现金8800元。	被害人是[牛艳茹]|被告人是[崔某某]|被盗物品是[牛艳茹黑色“欧达”牌摄像机1台]|组织机构是无|物品价值是[人民币130元]|作案时间是[2017年1月25日凌晨3时许]|作案地点是[本市槐荫区**小区**室]|被盗货币是[现金8800元]|作案工具是[开锁工具]|盗窃获利是无	1 1 1 0 1 1 1 1 1 0
美金1810元，由崔某某在中国银行**路支行兑换赃款12315.60元人民币，约9克黄金项链1条，由崔某某以255元每克的价格卖给熊某某；	被害人是无|被告人是[崔某某]|被盗物品是[约9克黄金项链1条]|组织机构是无|物品价值是无|作案时间是无|作案地点是无|被盗货币是[美金1810元]|作案工具是无|盗窃获利是[12315.60元人民币][255元每克]	0 1 1 0 0 0 0 1 0 1
阿胶块2盒，经鉴定价值人民币2700元。	被害人是无|被告人是无|被盗物品是[阿胶块2盒]|组织机构是无|物品价值是[人民币2700元]|作案时间是无|作案地点是无|被盗货币是无|作案工具是无|盗窃获利是无	0 0 1 0 1 0 0 0 0 0
经鉴定，50枚子弹中48枚为国产51式7.62毫米手枪弹，2枚为境外产手枪弹。	被害人是无|被告人是无|被盗物品是[2枚为境外产手枪弹][48枚为国产51式7.62毫米手枪弹]|组织机构是无|物品价值是无|作案时间是无|作案地点是无|被盗货币是无|作案工具是无|盗窃获利是无	0 0 1 0 0 0 0 0 0 0
2、2017年5月23日中午13时许，被告人胡某某驾驶浙ERZ****的摩托车窜至本市开发区**市场，采用技术开锁的手段进入**市场**幢**室，窃得被害人唐某某放于房间内的苹果牌笔记本电脑一台、18K女式钻戒一个、苹果6手机一个、周生生足金挂坠一个、明牌足金黄金挂坠一个、六福足金黄金挂坠一个、周生生足金项链一条、足金黄金项链一条、周大福足金黄金手镯一个、银手镯一个、石榴石手串（带足金黄金珠子）一条、18K玛瑙戒指一枚、18K碧玺戒指一枚、施华洛世奇项链一条、施华洛世奇耳坠一对、现金人民币3000元。	被害人是[唐某某]|被告人是[胡某某]|被盗物品是[苹果6手机一个][18K女式钻戒一个][明牌足金黄金挂坠一个][18K玛瑙戒指一枚][18K碧玺戒指一枚][施华洛世奇耳坠一对][周大福足金黄金手镯一个][周生生足金挂坠一个][苹果牌笔记本电脑一台][施华洛世奇项链一条][周生生足金项链一条][银手镯一个][石榴石手串（带足金黄金珠子）一条][足金黄金项链一条][六福足金黄金挂坠一个]|组织机构是无|物品价值是无|作案时间是[2017年5月23日中午13时许]|作案地点是[**市场**幢**室][本市开发区**市场]|被盗货币是[现金人民币3000元]|作案工具是[浙ERZ****的摩托车]|盗窃获利是无	1 1 1 0 0 1 1 1 1 0
随后，被告人胡某某采用相同手段撬开**幢**室防盗门窃得被害人陈某某放于房间内的华硕笔记本电脑一台、摩凡陀男式机械手表一块、万宝龙传奇男式香水一瓶、软中华香烟5包、硬壳阳光利群香烟一包、爱尚黄金叶香烟一包。	被害人是[陈某某]|被告人是[胡某某]|被盗物品是[万宝龙传奇男式香水一瓶][爱尚黄金叶香烟一包][软中华香烟5包][摩凡陀男式机械手表一块][华硕笔记本电脑一台][硬壳阳光利群香烟一包]|组织机构是无|物品价值是无|作案时间是无|作案地点是[**幢**室]|被盗货币是无|作案工具是无|盗窃获利是无	1 1 1 0 0 0 1 0 0 0
综上，被告人胡某某共盗窃两起，所窃财物共计价值人民币43943.5元。	被害人是无|被告人是[胡某某]|被盗物品是无|组织机构是无|物品价值是[人民币43943.5元]|作案时间是无|作案地点是无|被盗货币是无|作案工具是无|盗窃获利是无	0 1 0 0 1 0 0 0 0 0
案发后，涉案赃物均已被公安机关追缴并发还被害人。	被害人是无|被告人是无|被盗物品是无|组织机构是[公安机关]|物品价值是无|作案时间是无|作案地点是无|被盗货币是无|作案工具是无|盗窃获利是无	0 0 0 1 0 0 0 0 0 0
消费至同日4时30分许，赵某甲酒后骑电动车经过深圳市光明区**街道**公园附近路段时，遇到酒后步行至此的被害人梁某某、李宝林。	被害人是[梁某某][李宝林]|被告人是[赵某甲]|被盗物品是无|组织机构是无|物品价值是无|作案时间是[同日4时30分许]|作案地点是[深圳市光明区**街道**公园附近路段]|被盗货币是无|作案工具是无|盗窃获利是无	1 1 0 0 0 1 1 0 0 0
梁某某因想吸烟没有打火机，便拦下赵某甲并向其借打火机。	被害人是[梁某某]|被告人是[赵某甲]|被盗物品是无|组织机构是无|物品价值是无|作案时间是无|作案地点是无|被盗货币是无|作案工具是无|盗窃获利是无	1 1 0 0 0 0 0 0 0 0
双方因此产生矛盾，之后赵某甲骑车离开。	被害人是无|被告人是[赵某甲]|被盗物品是无|组织机构是无|物品价值是无|作案时间是无|作案地点是无|被盗货币是无|作案工具是无|盗窃获利是无	0 1 0 0 0 0 0 0 0 0
离开后赵某甲心生不满，遂即电话联系吕某某、赵某丙和赵某乙，并称自己遭到抢劫。	被害人是无|被告人是[吕某某][赵某丙][赵某甲][赵某乙]|被盗物品是无|组织机构是无|物品价值是无|作案时间是无|作案地点是无|被盗货币是无|作案工具是无|盗窃获利是无	0 1 0 0 0 0 0 0 0 0
吕某某、赵某丙和赵某乙接到通知后立即赶至现场与赵某甲汇合。	被害人是无|被告人是[吕某某][赵某甲][赵某丙][赵某乙]|被盗物品是无|组织机构是无|物品价值是无|作案时间是无|作案地点是无|被盗货币是无|作案工具是无|盗窃获利是无	0 1 0 0 0 0 0 0 0 0
发现李宝林和梁某某后，吕某某、赵某甲、赵某丙和赵某乙便使用菜刀和拳脚对李宝林和梁某某进行殴打。	被害人是[梁某某][李宝林]|被告人是[吕某某][赵某丙][赵某甲][赵某乙]|被盗物品是无|组织机构是无|物品价值是无|作案时间是无|作案地点是无|被盗货币是无|作案工具是[菜刀]|盗窃获利是无	1 1 0 0 0 0 0 0 1 0
致使被害人李宝林和梁某某受伤。	被害人是[梁某某][李宝林]|被告人是无|被盗物品是无|组织机构是无|物品价值是无|作案时间是无|作案地点是无|被盗货币是无|作案工具是无|盗窃获利是无	1 0 0 0 0 0 0 0 0 0
同年5月22日11时许赵某丙自动到公安机关投案。	被害人是无|被告人是[赵某丙]|被盗物品是无|组织机构是[公安机关]|物品价值是无|作案时间是无|作案地点是无|被盗货币是无|作案工具是无|盗窃获利是无	0 1 0 1 0 0 0 0 0 0
经鉴定，被害人梁某某损伤程度评定为轻伤一级，被害人李宝林损伤程度评定为轻伤二级，赵某丙所受伤情为轻伤二级，赵某乙所受伤情为轻微伤，吕某某所受伤情为轻微伤。	被害人是[梁某某][李宝林]|被告人是[吕某某][赵某丙][赵某乙]|被盗物品是无|组织机构是无|物品价值是无|作案时间是无|作案地点是无|被盗货币是无|作案工具是无|盗窃获利是无	1 1 0 0 0 0 0 0 0 0
1、2017年11月7日20时许，被告人杨某甲和杨某丁（另案处理）共谋后，由杨某丁带陈某甲（另案处理）以及被告人黄某某驾驶“浦佛整0140”船只行驶至漳浦县六鳌镇**山海域，盗得陈某乙、徐某某养殖的10台紫菜筏。	被害人是[徐某某][陈某乙]|被告人是[杨某丁][陈某甲][杨某甲][黄某某]|被盗物品是[10台紫菜筏]|组织机构是无|物品价值是无|作案时间是[2017年11月7日20时许]|作案地点是[漳浦县六鳌镇**山海域]|被盗货币是无|作案工具是[“浦佛整0140”船只]|盗窃获利是无	1 1 1 0 0 1 1 0 1 0
经鉴定，被盗的紫菜筏价值人民币42100元。	被害人是无|被告人是无|被盗物品是[紫菜筏]|组织机构是无|物品价值是[人民币42100元]|作案时间是无|作案地点是无|被盗货币是无|作案工具是无|盗窃获利是无	0 0 1 0 1 0 0 0 0 0
2、2017年11月13日20时许，被告人杨某甲和杨某丁共谋后，叫被告人黄某某和陈某甲下海偷紫菜，被告人黄某某和陈某甲因害怕拒绝出海，被告人杨某甲叫被告人杨某丙、杨某乙和杨某丁一起下海偷紫菜。	被害人是无|被告人是[杨某甲][黄某某][杨某丙][杨某乙][杨某丁][陈某甲][陈某]|被盗物品是[紫菜]|组织机构是无|物品价值是无|作案时间是[2017年11月13日20时许]|作案地点是无|被盗货币是无|作案工具是无|盗窃获利是无	0 1 1 0 0 1 0 0 0 0
杨某丁驾驶“浦前江0069”船只行驶至漳浦县佛昙镇**村和**村海域，和被告人杨某丙、杨某乙共同盗得杨某己等人养殖的紫菜筏12台。	被害人是[杨某己]|被告人是[杨某丁][杨某丙][杨某]|被盗物品是[紫菜筏12台]|组织机构是无|物品价值是无|作案时间是无|作案地点是[**村海域][漳浦县佛昙镇**村]|被盗货币是无|作案工具是[“浦前江0069”船只]|盗窃获利是无	1 1 1 0 0 0 1 0 1 0
经鉴定，被盗的紫菜筏价值人民币42996元。	被害人是无|被告人是无|被盗物品是[紫菜筏]|组织机构是无|物品价值是[人民币42996元]|作案时间是无|作案地点是无|被盗货币是无|作案工具是无|盗窃获利是无	0 0 1 0 1 0 0 0 0 0
造成被害人高某某经济损失共计人民币11000元。	被害人是[高某某]|被告人是无|被盗物品是无|组织机构是无|物品价值是[人民币11000元]|作案时间是无|作案地点是无|被盗货币是无|作案工具是无|盗窃获利是无	1 0 0 0 1 0 0 0 0 0
造成被害人任某某经济损失共计人民币6170元。	被害人是[任某某]|被告人是无|被盗物品是无|组织机构是无|物品价值是[人民币6170元]|作案时间是无|作案地点是无|被盗货币是无|作案工具是无|盗窃获利是无	1 0 0 0 1 0 0 0 0 0
被告人逯某某、张某某于2018年3月27日被抓获，归案后均如实供述了自己的犯罪事实。	被害人是无|被告人是[张某某][逯某某]|被盗物品是无|组织机构是无|物品价值是无|作案时间是无|作案地点是无|被盗货币是无|作案工具是无|盗窃获利是无	0 1 0 0 0 0 0 0 0 0
20**年*月*日至*月*日凌晨，被告人肖某某来到**区**镇***和****多次进入正在装修的房子，窃取电线。	被害人是无|被告人是[肖某某]|被盗物品是[电线]|组织机构是无|物品价值是无|作案时间是[20**年*月*日至*月*日凌晨]|作案地点是[**区**镇***和****]|被盗货币是无|作案工具是无|盗窃获利是无	0 1 1 0 0 1 1 0 0 0
经鉴定，共计价值人民币7423元。	被害人是无|被告人是无|被盗物品是无|组织机构是无|物品价值是[人民币7423元]|作案时间是无|作案地点是无|被盗货币是无|作案工具是无|盗窃获利是无	0 0 0 0 1 0 0 0 0 0
1、20**年*月*日凌晨3时许，肖某某在**区**镇**5期23栋1801室被害人陈某某家的客厅，窃取金字牌2.5平方电线4卷，金字牌1.5平方电线6卷，金字牌4平方电线3卷。	被害人是[陈某某]|被告人是[肖某某]|被盗物品是[金字牌4平方电线3卷][金字牌1.5平方电线6卷][金字牌2.5平方电线4卷]|组织机构是无|物品价值是无|作案时间是[20**年*月*日凌晨3时许]|作案地点是[**区**镇**5期23栋1801室被害人陈某某家的客厅]|被盗货币是无|作案工具是无|盗窃获利是无	1 1 1 0 0 1 1 0 0 0
经鉴定，价值人民币549元。	被害人是无|被告人是无|被盗物品是无|组织机构是无|物品价值是[人民币549元]|作案时间是无|作案地点是无|被盗货币是无|作案工具是无|盗窃获利是无	0 0 0 0 1 0 0 0 0 0
3、20**年*月**日上午4时许，肖某某在**区**镇****13栋603室被害人游某某家的客厅里，窃取了金字牌2.5平方电线2卷左右，金字牌1.5平方电线3卷左右。	被害人是[游某某]|被告人是[肖某某]|被盗物品是[金字牌2.5平方电线2卷左右][金字牌1.5平方电线3卷左右]|组织机构是无|物品价值是无|作案时间是[20**年*月**日上午4时许]|作案地点是[**区**镇****13栋603室被害人游某某家的客厅里]|被盗货币是无|作案工具是无|盗窃获利是无	1 1 1 0 0 1 1 0 0 0
经鉴定，价值人民币690元。	被害人是无|被告人是无|被盗物品是无|组织机构是无|物品价值是[人民币690元]|作案时间是无|作案地点是无|被盗货币是无|作案工具是无|盗窃获利是无	0 0 0 0 1 0 0 0 0 0
4、20**年*月*日凌晨0时许，肖某某在**区**镇****20栋1002室被害人王某某的客厅，窃取了金字牌2.5平方电线3卷左右，金字牌4平方电线2卷左右，1.5平方的电线4卷左右，并藏在20栋7楼的机房里，案发后，发还给王贺。	被害人是[王某某][王贺]|被告人是[肖某某]|被盗物品是[金字牌2.5平方电线3卷左右][金字牌4平方电线2卷左右][1.5平方的电线4卷左右]|组织机构是无|物品价值是无|作案时间是[20**年*月*日凌晨0时许]|作案地点是[**区**镇****20栋1002室被害人王某某的客厅]|被盗货币是无|作案工具是无|盗窃获利是无	1 1 1 0 0 1 1 0 0 0
经鉴定，价值人民币1553元。	被害人是无|被告人是无|被盗物品是无|组织机构是无|物品价值是[人民币1553元]|作案时间是无|作案地点是无|被盗货币是无|作案工具是无|盗窃获利是无	0 0 0 0 1 0 0 0 0 0
5、20**年*月2凌晨2时许，肖某某在**区**镇****19栋301室被害人曾某某家的主卧室，窃取了金字牌2.5平方电线5卷。	被害人是[曾某某]|被告人是[肖某某]|被盗物品是[金字牌2.5平方电线5卷]|组织机构是无|物品价值是无|作案时间是[20**年*月2凌晨2时许]|作案地点是[**区**镇****19栋301室被害人曾某某家的主卧室]|被盗货币是无|作案工具是无|盗窃获利是无	1 1 1 0 0 1 1 0 0 0
后，又进入19栋202室被害人谢某某家的客厅，盗窃了金字牌2.5平方电线8卷。	被害人是[谢某某]|被告人是无|被盗物品是[金字牌2.5平方电线8卷]|组织机构是无|物品价值是无|作案时间是无|作案地点是[19栋202室被害人谢某某家的客厅]|被盗货币是无|作案工具是无|盗窃获利是无	1 0 1 0 0 0 1 0 0 0
案发后，肖某某被归案。	被害人是无|被告人是[肖某某]|被盗物品是无|组织机构是无|物品价值是无|作案时间是无|作案地点是无|被盗货币是无|作案工具是无|盗窃获利是无	0 1 0 0 0 0 0 0 0 0
2017年12月30日至2018年3月12日期间，被告人陈某某、王某甲、王某乙时分时合，在**市多次盗窃。	被害人是无|被告人是[王某甲][王某乙][陈某某]|被盗物品是无|组织机构是无|物品价值是无|作案时间是[2017年12月30日至2018年3月12日期间]|作案地点是[**市]|被盗货币是无|作案工具是无|盗窃获利是无	0 1 0 0 0 1 1 0 0 0
具体犯罪事实如下：1、2017年12月30日晚上6时许，被告人陈某某、王某乙窜至**市**镇**道**公司宿舍一楼停车间处，盗得被害人李某某停放在该处的白色鬼火牌助力车（未能核价）1辆后逃离现场。	被害人是[李某某]|被告人是[王某乙][陈某某]|被盗物品是[白色鬼火牌助力车（未能核价）1辆]|组织机构是无|物品价值是无|作案时间是[2017年12月30日晚上6时许]|作案地点是[**市**镇**道**公司宿舍一楼停车间处]|被盗货币是无|作案工具是无|盗窃获利是无	1 1 1 0 0 1 1 0 0 0
破案后，赃物未能缴回。	被害人是无|被告人是无|被盗物品是无|组织机构是无|物品价值是无|作案时间是无|作案地点是无|被盗货币是无|作案工具是无|盗窃获利是无	0 0 0 0 0 0 0 0 0 0
2、2018年3月5日中午12时许，被告人陈某某、王某甲、王某乙窜至**镇**村**路**巷**号出租屋楼门口处，盗得被害人盘某某停放在该处的白色**牌**型女装摩托车（价值人民币2500元）1辆后逃离现场。	被害人是[盘某某]|被告人是[王某甲][王某乙][陈某某]|被盗物品是[白色**牌**型女装摩托车（价值人民币2500元）1辆]|组织机构是无|物品价值是[人民币2500元]|作案时间是[2018年3月5日中午12时许]|作案地点是[**镇**村**路**巷**号出租屋楼门口处]|被盗货币是无|作案工具是无|盗窃获利是无	1 1 1 0 1 1 1 0 0 0
破案后，赃物未能缴回。	被害人是无|被告人是无|被盗物品是无|组织机构是无|物品价值是无|作案时间是无|作案地点是无|被盗货币是无|作案工具是无|盗窃获利是无	0 0 0 0 0 0 0 0 0 0
3、2018年3月8日晚上9时许，被告人王某甲窜至**镇**村**市场门口停车处，盗得被害人祝某某停放在该处的棕色**牌电动车（价值人民币1000元）1辆后逃离现场，后被告人陈某某、王某甲一起将该车销赃至**镇**大道**店对面一无名车行。	被害人是[祝某某]|被告人是[王某甲][陈某某]|被盗物品是[棕色**牌电动车（价值人民币1000元）1辆]|组织机构是无|物品价值是[人民币1000元]|作案时间是[2018年3月8日晚上9时许]|作案地点是[**镇**村**市场门口停车处]|被盗货币是无|作案工具是无|盗窃获利是无	1 1 1 0 1 1 1 0 0 0
破案后，赃物未能缴回。	被害人是无|被告人是无|被盗物品是无|组织机构是无|物品价值是无|作案时间是无|作案地点是无|被盗货币是无|作案工具是无|盗窃获利是无	0 0 0 0 0 0 0 0 0 0
4、2018年3月12日晚上7时许，被告人陈某某、王某甲、王某乙窜至**镇**园**区**店门前，盗得被害人李某某停放在该处的白色**牌**型两轮摩托车（价值人民币2000元）1辆后逃离现场。	被害人是[李某某]|被告人是[王某甲][王某乙][陈某某]|被盗物品是[白色**牌**型两轮摩托车（价值人民币2000元）1辆]|组织机构是无|物品价值是[人民币2000元]|作案时间是[2018年3月12日晚上7时许]|作案地点是[**镇**园**区**店门前]|被盗货币是无|作案工具是无|盗窃获利是无	1 1 1 0 1 1 1 0 0 0
当晚8时许，三名被告人在**镇**附近路段被公安人员抓获归案，当场查获上述白色嘉迈牌摩托车，在被告人陈某某身上查获一把“T”字形撬锁工具，在被告人王某甲身上查获一把“L”形撬锁工具。	被害人是无|被告人是[王某甲][陈某某]|被盗物品是[白色嘉迈牌摩托车]|组织机构是[公安]|物品价值是无|作案时间是无|作案地点是无|被盗货币是无|作案工具是[一把“L”形撬锁工具][一把“T”字形撬锁工具]|盗窃获利是无	0 1 1 1 0 0 0 0 1 0
1.2015年9月2日10时许，二人携带老虎钳、螺丝刀等作案工具，骑电动自行车窜至本市**区****街西头“****”工地（现为******小区村民安置楼），趁人不备，进入该工地1号楼西单元29、26、25层，由高某某望风，张某某持工具，将29层、26层的1、2、4、5室入户线剪断，进入能打开入户门的1、2室，将1、2室入户电线剪断并抽出，分别缠在身上，又将25层的2、5室室外电线剪断后，进入能入户的第二室，用同样的方法剪断室内电线，抽出电线后缠在身上，逃离现场。	被害人是无|被告人是[高某某][张某某]|被盗物品是[1、2室入户电线][电线]|组织机构是无|物品价值是无|作案时间是[2015年9月2日10时许]|作案地点是[本市**区****街西头“****”工地（现为******小区村民安置楼）][工地1号楼西单元29、26、25层]|被盗货币是无|作案工具是[老虎钳][螺丝刀等作案工具][电动自行车]|盗窃获利是无	0 1 1 0 0 1 1 0 1 0
后二人将所盗电线带至本市**区**村，卖给自营废品收购的黄某某（已判决），获赃款800余元。	被害人是无|被告人是[黄某某]|被盗物品是[所盗电线]|组织机构是无|物品价值是无|作案时间是无|作案地点是无|被盗货币是无|作案工具是无|盗窃获利是[800余元]	0 1 1 0 0 0 0 0 0 1
2.2015年9月3日，被告人张某某伙同高某某再次窜至“****”工地，继续进入1号楼21层，由高某某望风，张某某持工具将1、2、4、5室的室外电线剪断后，进入能入户的第1、2、5室，用同样的方法剪断室内电线，抽出电线后缠在身上。	被害人是无|被告人是[高某某][张某某]|被盗物品是[电线]|组织机构是无|物品价值是无|作案时间是[2.2015年9月3日]|作案地点是[“****”工地][1号楼21层][1、2、4、5室]|被盗货币是无|作案工具是无|盗窃获利是无	0 1 1 0 0 1 1 0 0 0
经鉴定，二人所盗电线共价值五千九百四十元整。	被害人是无|被告人是无|被盗物品是[所盗电线]|组织机构是无|物品价值是[五千九百四十元整]|作案时间是无|作案地点是无|被盗货币是无|作案工具是无|盗窃获利是无	0 0 1 0 1 0 0 0 0 0
2017年6月、11月间，被告人李某某与王某乙、冯某某（均已判刑，下同）交叉结伙，利用夜间，趁无人之机，先后在***市**区**镇盗窃作案4起，窃得各种品牌电动车4辆，价值人民币1430元。	被害人是无|被告人是[李某某][王某乙][冯某某]|被盗物品是[各种品牌电动车4辆]|组织机构是无|物品价值是[人民币1430元]|作案时间是[2017年6月、11月间]|作案地点是[***市**区**镇]|被盗货币是无|作案工具是无|盗窃获利是无	0 1 1 0 1 1 1 0 0 0
分述如下：1．2017年11月4日晚上，被告人李某某与王某乙在***市**区**镇**南站**网吧门口，窃得尚某某雅迪牌二轮电动车1辆，价值人民币200元。	被害人是[尚某某]|被告人是[李某某][王某乙]|被盗物品是[雅迪牌二轮电动车1辆]|组织机构是无|物品价值是[人民币200元]|作案时间是[2017年11月4日晚上]|作案地点是[***市**区**镇**南站**网吧门口]|被盗货币是无|作案工具是无|盗窃获利是无	1 1 1 0 1 1 1 0 0 0
案发后，赃物已追回。	被害人是无|被告人是无|被盗物品是无|组织机构是无|物品价值是无|作案时间是无|作案地点是无|被盗货币是无|作案工具是无|盗窃获利是无	0 0 0 0 0 0 0 0 0 0
2．2017年11月4日晚上，被告人李某某与王某乙在***市**区**镇**南站**网吧楼下楼道内，窃得王某甲黑红相间倍尔捷牌二轮电动车1辆，价值人民币550元。	被害人是[王某甲]|被告人是[李某某][王某乙]|被盗物品是[黑红相间倍尔捷牌二轮电动车1辆]|组织机构是无|物品价值是[人民币550元]|作案时间是[2017年11月4日晚上]|作案地点是[***市**区**镇**南站**网吧楼下楼道内]|被盗货币是无|作案工具是无|盗窃获利是无	1 1 1 0 1 1 1 0 0 0
案发后，赃物已追回。	被害人是无|被告人是无|被盗物品是无|组织机构是无|物品价值是无|作案时间是无|作案地点是无|被盗货币是无|作案工具是无|盗窃获利是无	0 0 0 0 0 0 0 0 0 0
3．2017年11月4日晚上，被告人李某某与王某乙在***市**区**镇*****小区东门对面“****美容店”门口，窃得许某某小鸟牌二轮电动车一1辆，价值人民币450元。	被害人是[许某某]|被告人是[李某某][王某乙]|被盗物品是[小鸟牌二轮电动车一1辆]|组织机构是无|物品价值是[人民币450元]|作案时间是[2017年11月4日晚上]|作案地点是[***市**区**镇*****小区东门对面“****美容店”门口]|被盗货币是无|作案工具是无|盗窃获利是无	1 1 1 0 1 1 1 0 0 0
4.2017年6月13日晚上，被告人李某某与冯某某在***市**区**镇**公园西侧，窃得金某某停放在该处的白色澳柯玛二轮电动车1辆，价值人民币230元。	被害人是[金某某]|被告人是[李某某][冯某某]|被盗物品是[白色澳柯玛二轮电动车1辆]|组织机构是无|物品价值是[人民币230元]|作案时间是[2017年6月13日晚上]|作案地点是[***市**区**镇**公园西侧]|被盗货币是无|作案工具是无|盗窃获利是无	1 1 1 0 1 1 1 0 0 0
案发后，该车已追回并发还给被害人。	被害人是无|被告人是无|被盗物品是无|组织机构是无|物品价值是无|作案时间是无|作案地点是无|被盗货币是无|作案工具是无|盗窃获利是无	0 0 0 0 0 0 0 0 0 0
1.2018年1月27日10时许，被告人王某在***市**区**路**服装店内窃取一双黑色男士休闲皮鞋，经价格鉴定，该皮鞋价值人民币120元。	被害人是无|被告人是[王某]|被盗物品是[该皮鞋][一双黑色男士休闲皮鞋]|组织机构是无|物品价值是[人民币120元]|作案时间是[2018年1月27日10时许]|作案地点是[***市**区**路**服装店]|被盗货币是无|作案工具是无|盗窃获利是无	0 1 1 0 1 1 1 0 0 0
2.2018年1月31日10时许，被告人王某和刘某某（另案处理）在***市**区**街**服装店内，王某让刘某某在店内和营业员讲价、谈话，王某趁机实施盗窃，窃取一双黑色男士休闲皮鞋，经价格鉴定，该皮鞋价值人民币120元。	被害人是无|被告人是[刘某某][王某]|被盗物品是[该皮鞋][一双黑色男士休闲皮鞋]|组织机构是无|物品价值是[人民币120元]|作案时间是[2018年1月31日10时许]|作案地点是[***市**区**街**服装店内]|被盗货币是无|作案工具是无|盗窃获利是无	0 1 1 0 1 1 1 0 0 0
3.2018年2月14日13时30分许，被告人王某和刘某某（另案处理）在***市**区**大道**茶城的**店内，王某让刘某某在店内和店老板谈话，询问茶具价格，王某趁机窃取一袋5斤重的散装芽红茶茶叶，经价格鉴定，该茶叶价值人民币2000元。	被害人是无|被告人是[刘某某][王某]|被盗物品是[该茶叶][一袋5斤重的散装芽红茶茶叶]|组织机构是无|物品价值是[人民币2000元]|作案时间是[2018年2月14日13时30分许]|作案地点是[***市**区**大道**茶城的**店内]|被盗货币是无|作案工具是无|盗窃获利是无	0 1 1 0 1 1 1 0 0 0
位于******县**乡**村的城步长炜冶炼有限责任公司（简称长炜公司）停产后，被告人杨某甲见无人看守，多次进入长炜公司厂区内盗窃物品：1、2016年8月的一天晚上，被告人杨某甲到长炜公司用锤子将一楼仓库的两扇木门撬下盗回家；	被害人是无|被告人是[杨某甲]|被盗物品是[两扇木门]|组织机构是无|物品价值是无|作案时间是[2016年8月的一天晚上]|作案地点是[长炜公司厂区内][******县**乡**村的城步长炜冶炼有限责任公司（简称长炜公司）]|被盗货币是无|作案工具是[锤子]|盗窃获利是无	0 1 1 0 0 1 1 0 1 0
2、2016年9月的一天傍晚，被告人杨某甲到长炜公司将门卫室的两扇门拆下，共盗得木门、木框各两个及门窗框架若干；	被害人是无|被告人是[杨某甲]|被盗物品是[木框各两个][两扇门][木门][门窗框架若干]|组织机构是无|物品价值是无|作案时间是[2016年9月的一天傍晚]|作案地点是[长炜公司]|被盗货币是无|作案工具是无|盗窃获利是无	0 1 1 0 0 1 1 0 0 0
3、2016年12月的一天，被告人杨某甲到长炜公司盗得化验室的一扇门板、两个玻璃瓶以及木方、门窗、门窗框架等物品若干；	被害人是无|被告人是[杨某甲]|被盗物品是[木方][一扇门板][门窗框架][两个玻璃瓶][门窗]|组织机构是无|物品价值是无|作案时间是[2016年12月的一天]|作案地点是[长炜公司]|被盗货币是无|作案工具是无|盗窃获利是无	0 1 1 0 0 1 1 0 0 0
4、2017年1月18日下午，被告人杨某甲到长炜公司将化验室的四扇门窗拆下，共盗得四扇窗户、四个窗框、两个玻璃瓶、两个干燥器及木条若干；	被害人是无|被告人是[杨某甲]|被盗物品是[四扇门窗][四个窗框][两个玻璃瓶][木条若干][四扇窗户][两个干燥器]|组织机构是无|物品价值是无|作案时间是[2017年1月18日下午]|作案地点是[长炜公司]|被盗货币是无|作案工具是无|盗窃获利是无	0 1 1 0 0 1 1 0 0 0
5、2017年2月下旬的一天，被告人杨某甲伙同其儿子杨某乙来到长炜公司，将堂屋的房梁拍下，将木墙板撬下，共盗得木板、木方共计30余块。	被害人是无|被告人是[杨某乙][杨某甲]|被盗物品是[木方共计30余块][木板]|组织机构是无|物品价值是无|作案时间是[2017年2月下旬的一天]|作案地点是[长炜公司]|被盗货币是无|作案工具是无|盗窃获利是无	0 1 1 0 0 1 1 0 0 0
2017年4月11日，民警对被告人杨某甲的住宅进行搜查，共搜出从长炜公司盗得的木板、木条、器材等物品共两百余件。	被害人是无|被告人是[杨某甲]|被盗物品是[木板、木条、器材等物品共两百余件]|组织机构是无|物品价值是无|作案时间是无|作案地点是[长炜公司]|被盗货币是无|作案工具是无|盗窃获利是无	0 1 1 0 0 0 1 0 0 0
经城步苗族自治县价格认证中心认定，被盗物品价值2282元。	被害人是无|被告人是无|被盗物品是无|组织机构是[城步苗族自治县价格认证中心]|物品价值是[2282元]|作案时间是无|作案地点是无|被盗货币是无|作案工具是无|盗窃获利是无	0 0 0 1 1 0 0 0 0 0
2018年8月12日22时许，被告人石某甲、石某乙来到**市**镇人民医院内的围栏旁，窃取唐某某的一辆车牌号为RA81****的小米哥牌中沙电动车。	被害人是[唐某某]|被告人是[石某乙][石某甲]|被盗物品是[一辆车牌号为RA81****的小米哥牌中沙电动车]|组织机构是无|物品价值是无|作案时间是[2018年8月12日22时许]|作案地点是[**市**镇人民医院内的围栏旁]|被盗货币是无|作案工具是无|盗窃获利是无	1 1 1 0 0 1 1 0 0 0
2018年8月13日21时许，被告人石某甲、石某乙来到**市**街道瑞安市人民医院门口宣传栏石碑处，窃取顾某某的一辆车牌号为RA19****的绿佳牌电动车。	被害人是[顾某某]|被告人是[石某乙][石某甲]|被盗物品是[一辆车牌号为RA19****的绿佳牌电动车]|组织机构是无|物品价值是无|作案时间是[2018年8月13日21时]|作案地点是[**市**街道瑞安市人民医院门口宣传栏石碑处]|被盗货币是无|作案工具是无|盗窃获利是无	1 1 1 0 0 1 1 0 0 0
次日，被告人石某甲、石某乙将该电动车内的五只电瓶以250元的价格予以销赃。	被害人是无|被告人是[石某乙][石某甲]|被盗物品是[电动车内的五只电瓶]|组织机构是无|物品价值是无|作案时间是无|作案地点是无|被盗货币是无|作案工具是无|盗窃获利是[250元]	0 1 1 0 0 0 0 0 0 1
2018年8月14日23时许，被告人石某甲、石某乙来到**市**街道***村**大道红绿灯旁的一民房前，窃取陈某某的一辆车牌号为RA16****的可人牌电动车。	被害人是[陈某某]|被告人是[石某乙][石某甲]|被盗物品是[一辆车牌号为RA16****的可人牌电动车]|组织机构是无|物品价值是无|作案时间是[2018年8月14日23时许]|作案地点是[**市**街道***村**大道红绿灯旁的一民房前]|被盗货币是无|作案工具是无|盗窃获利是无	1 1 1 0 0 1 1 0 0 0
2018年8月15日，被告人石某甲、石某乙被公安机关；	被害人是无|被告人是[石某乙][石某甲]|被盗物品是无|组织机构是[公安机关]|物品价值是无|作案时间是无|作案地点是无|被盗货币是无|作案工具是无|盗窃获利是无	0 1 0 1 0 0 0 0 0 0
公安机关从被告人石某甲处缴获一个牌照号为RA19****的电动车车牌和一辆可人牌电动车（车内无电瓶）。	被害人是无|被告人是[石某甲]|被盗物品是[一辆可人牌电动车（车内无电瓶）][牌照号为RA19****的电动车车牌]|组织机构是[公安机关]|物品价值是无|作案时间是无|作案地点是无|被盗货币是无|作案工具是无|盗窃获利是无	0 1 1 1 0 0 0 0 0 0
被告人肖某某于2018年5月26日3时许，在本市**区**路**巷**内，趁无人之机，用随身携带的锤子砸碎柳某某停在此处的车牌号为鄂K****0的宝骏牌小轿车的驾驶室车窗玻璃，盗走柳某某放在车内的黑色小米5手机1部（价值人民币400元）。	被害人是[柳某某]|被告人是[肖某某]|被盗物品是[黑色小米5手机1部]|组织机构是无|物品价值是[人民币400元]|作案时间是[2018年5月26日3时许]|作案地点是[本市**区**路**巷**内]|被盗货币是无|作案工具是[锤子]|盗窃获利是无	1 1 1 0 1 1 1 0 1 0
被告人肖某某于2018年5月31日1时许，在本市**区**街**内，趁无人之机，用随身携带的锤子砸碎刘某某停在此处的车牌号为鄂A****6的宝马牌小轿的副驾驶室和后备箱车窗玻璃，盗走刘某某放在车内的人民币10余元。	被害人是[刘某某]|被告人是[肖某某]|被盗物品是无|组织机构是无|物品价值是无|作案时间是[2018年5月31日1时许]|作案地点是[本市**区**街**内]|被盗货币是[人民币10余元]|作案工具是[锤子]|盗窃获利是无	1 1 0 0 0 1 1 1 1 0
被告人肖某某于2018年6月8日凌晨，在本市**区**路**巷**号**栋**单元**楼附近，趁无人之机，用随身携带的锤子砸碎沈某某停在此处的车牌号为鄂A****6的东风景逸小轿车的副驾驶室车窗玻璃，盗走沈某某放在车内的人民币80元及身份证、银行卡等物。	被害人是[沈某某]|被告人是[肖某某]|被盗物品是[银行卡等物][身份证]|组织机构是无|物品价值是无|作案时间是[2018年6月8日凌晨]|作案地点是[本市**区**路**巷**号**栋**单元**楼附近]|被盗货币是[人民币80元]|作案工具是[锤子]|盗窃获利是无	1 1 1 0 0 1 1 1 1 0
被告人肖某某于2018年5月31日1时许，在本市**区**街**内，趁无人之机，用随身携带的锤子和停车场内的灭火器砸碎夏某、刘某某、吴某、蔡某某、马某某、涂某某、陈某、张某某、赵某某等人停在此处的小轿车车窗玻璃，但均未盗得财物。	被害人是[吴某][赵某某][夏某][涂某某][马某某][张某某][陈某][刘某某][蔡某某]|被告人是[肖某某]|被盗物品是无|组织机构是无|物品价值是无|作案时间是[2018年5月31日1时许]|作案地点是[本市**区**街**内]|被盗货币是无|作案工具是[灭火器][锤子]|盗窃获利是无	1 1 0 0 0 1 1 0 1 0
1.2018年4月23日3时许，犯罪嫌疑人韦某某在**街道*****村**路**号*楼的工人宿舍，盗窃高某某的一部香槟金色vivoY66A手机。	被害人是[高某某]|被告人是[韦某某]|被盗物品是[一部香槟金色vivoY66A手机]|组织机构是无|物品价值是无|作案时间是[2018年4月23日3时许]|作案地点是[**街道*****村**路**号*楼的工人宿舍]|被盗货币是无|作案工具是无|盗窃获利是无	1 1 1 0 0 1 1 0 0 0
经鉴定，该手机价值人民币600元。	被害人是无|被告人是无|被盗物品是[该手机]|组织机构是无|物品价值是[人民币600元]|作案时间是无|作案地点是无|被盗货币是无|作案工具是无|盗窃获利是无	0 0 1 0 1 0 0 0 0 0
2.2018年5月16日4时许，犯罪嫌疑人韦某某在**街道*****村**路**号*楼的工人宿舍，盗窃李某某中的一部银灰色华为荣耀9手机。	被害人是[李某某中]|被告人是[韦某某]|被盗物品是[一部银灰色华为荣耀9手机]|组织机构是无|物品价值是无|作案时间是[2018年5月16日4时许]|作案地点是[**街道*****村**路**号*楼的工人宿舍]|被盗货币是无|作案工具是无|盗窃获利是无	1 1 1 0 0 1 1 0 0 0
经鉴定，该手机价值人民币810元。	被害人是无|被告人是无|被盗物品是[手机]|组织机构是无|物品价值是[人民币810元]|作案时间是无|作案地点是无|被盗货币是无|作案工具是无|盗窃获利是无	0 0 1 0 1 0 0 0 0 0
3.2018年6月9日4时30分许，犯罪嫌疑人韦某某在**街道*****村**路**号*楼的工人宿舍，盗窃梁某某的一部银灰色华为畅享8plus手机。	被害人是[梁某某]|被告人是[韦某某]|被盗物品是[一部银灰色华为畅享8plus手机]|组织机构是无|物品价值是无|作案时间是[2018年6月9日4时30分许]|作案地点是[**街道*****村**路**号*楼的工人宿舍]|被盗货币是无|作案工具是无|盗窃获利是无	1 1 1 0 0 1 1 0 0 0
4.2018年6月18日2时许，犯罪嫌疑人韦某某在**街道**村**街，盗窃一名醉酒后在路边熟睡男子的一部黑色oppo手机。	被害人是无|被告人是[韦某某]|被盗物品是[一部黑色oppo手机]|组织机构是无|物品价值是无|作案时间是[2018年6月18日2时许]|作案地点是[**街道**村**街]|被盗货币是无|作案工具是无|盗窃获利是无	0 1 1 0 0 1 1 0 0 0
经鉴定，该手机价值人民币1570元。	被害人是无|被告人是无|被盗物品是[手机]|组织机构是无|物品价值是[人民币1570元]|作案时间是无|作案地点是无|被盗货币是无|作案工具是无|盗窃获利是无	0 0 1 0 1 0 0 0 0 0
犯罪嫌疑人韦某某盗窃的四部手机共价值人民币4570元，其中被害人高某某、李某某中、梁某某的手机因被销赃未缴获，未查找到被害人的oppo手机被缴获。	被害人是[高某某][梁某某][李某某中]|被告人是[韦某某]|被盗物品是[oppo手机][四部手机][高某某、李某某中、梁某某的手机]|组织机构是无|物品价值是[人民币4570元]|作案时间是无|作案地点是无|被盗货币是无|作案工具是无|盗窃获利是无	1 1 1 0 1 0 0 0 0 0
1、2017年8月3日凌晨，被告人杨某某伙同介某某（另案处理）在***市**区**路菜市场对面的翠园副食商店门口，用携带的剪刀等工具将被害人王某某停放在此地的电动车上的电池（超威牌一组四块）盗走，经估价被盗的电动车电池价值600元。	被害人是[王某某]|被告人是[杨某某][介某某]|被盗物品是[电动车上的电池（超威牌一组四块）][电动车电池]|组织机构是无|物品价值是[600元]|作案时间是[2017年8月3日凌晨]|作案地点是[***市**区**路菜市场对面的翠园副食商店门口]|被盗货币是无|作案工具是[剪刀]|盗窃获利是无	1 1 1 0 1 1 1 0 1 0
2、2017年8月16日凌晨，被告人杨某某在***市**区**路**医院对面的金状元粥坊门口用事先准备好的剪刀、螺丝刀等工具将被害人张某某停放在此地的电动车上的电池（超威牌一组五块）盗走，经估价被盗的电池价值670元。	被害人是[张某某]|被告人是[杨某某]|被盗物品是[被盗的电池][电动车上的电池（超威牌一组五块）]|组织机构是无|物品价值是[670元]|作案时间是[2017年8月16日凌晨]|作案地点是[***市**区**路**医院对面的金状元粥坊门口]|被盗货币是无|作案工具是[剪刀][螺丝刀]|盗窃获利是无	1 1 1 0 1 1 1 0 1 0
4、2017年8月17日凌晨，被告人杨某某伙同介某某（另案处理）在***市**区****小区*号楼楼前用事先准备好的剪刀、螺丝刀等工具将被害人崔某某停放在此地的电动车上的电池（超威牌一组六块）盗走，经估价被盗的电池价值400元。	被害人是[崔某某]|被告人是[杨某某][介某某]|被盗物品是[电池][电动车上的电池（超威牌一组六块）]|组织机构是无|物品价值是[400元]|作案时间是[2017年8月17日凌晨]|作案地点是[***市**区****小区*号楼楼前]|被盗货币是无|作案工具是[剪刀][螺丝刀]|盗窃获利是无	1 1 1 0 1 1 1 0 1 0
5、2017年8月17日凌晨，被告人杨某某伙同介某某（另案处理）在***市**区**路、**北路交叉口龙光足浴店门口用事先准备好的剪刀、螺丝刀等工具将被害人余某某停放在此地的电动车上的电池（旭派牌一组六块）盗走，经估价被盗的电池价值740元。	被害人是[余某某]|被告人是[杨某某][介某某]|被盗物品是[电池][电动车上的电池（旭派牌一组六块）]|组织机构是无|物品价值是[740元]|作案时间是[2017年8月17日凌晨]|作案地点是[***市**区**路][**北路交叉口龙光足浴店门口]|被盗货币是无|作案工具是[剪刀][螺丝刀]|盗窃获利是无	1 1 1 0 1 1 1 0 1 0
1、2018年1月3日，被告人刘某某伙同王某某行至**市**区**家园**期**区**号被害人邓某某家中，将房间内的一台戴尔笔记本电脑、一枚黄金戒指、一对银质耳环盗走。	被害人是[邓某某]|被告人是[刘某某][王某某]|被盗物品是[一枚黄金戒指][一对银质耳环][一台戴尔笔记本电脑]|组织机构是无|物品价值是无|作案时间是[2018年1月3日]|作案地点是[**市**区**家园**期**区**号被害人邓某某家中]|被盗货币是无|作案工具是无|盗窃获利是无	1 1 1 0 0 1 1 0 0 0
经银川市金凤区价格认证中心鉴定：被盗笔记本电脑价值3750元，一枚黄金戒指价值1707元。	被害人是无|被告人是无|被盗物品是[一枚黄金戒指][被盗笔记本电脑]|组织机构是[银川市金凤区价格认证中心]|物品价值是[1707元][3750元]|作案时间是无|作案地点是无|被盗货币是无|作案工具是无|盗窃获利是无	0 0 1 1 1 0 0 0 0 0
2、2018年1月26日，被告人刘某某伙同王某某行至**市**区**村**号被害人张某某家中，将房间内的一台联想笔记本电脑盗走。	被害人是[张某某]|被告人是[刘某某][王某某]|被盗物品是[一台联想笔记本电脑]|组织机构是无|物品价值是无|作案时间是[2018年1月26日]|作案地点是[**市**区**村**号被害人张某某家中]|被盗货币是无|作案工具是无|盗窃获利是无	1 1 1 0 0 1 1 0 0 0
经银川市金凤区价格认证中心鉴定：被盗笔记本电脑价值1650元。	被害人是无|被告人是无|被盗物品是[被盗笔记本电脑]|组织机构是[银川市金凤区价格认证中心]|物品价值是[1650元]|作案时间是无|作案地点是无|被盗货币是无|作案工具是无|盗窃获利是无	0 0 1 1 1 0 0 0 0 0
3、2018年3月21日15时许，被告人刘某某伙同王某某行至**市**区**庭**号被害人明某某家中，将房间内的一枚桃心形状的黄金戒指、一枚镶钻的黄金戒指、一块卡梭手表、一条银质加宝石蓝手链、一个景泰蓝手链、一串玛瑙手串、一条黄色砗磲手链、一条玉石手串、一台联想笔记本电脑等物品盗走。	被害人是[明某某]|被告人是[刘某某][王某某]|被盗物品是[一条银质加宝石蓝手链][一台联想笔记本电脑][一块卡梭手表][一条玉石手串][一枚桃心形状的黄金戒指][一串玛瑙手串][一条黄色砗磲手链][一个景泰蓝手链][一枚镶钻的黄金戒指]|组织机构是无|物品价值是无|作案时间是[2018年3月21日15时许]|作案地点是[**市**区**庭**号被害人明某某家中]|被盗货币是无|作案工具是无|盗窃获利是无	1 1 1 0 0 1 1 0 0 0
一条银质加蓝宝石手链价值180元;	被害人是无|被告人是无|被盗物品是[一条银质加蓝宝石手链]|组织机构是无|物品价值是[180元]|作案时间是无|作案地点是无|被盗货币是无|作案工具是无|盗窃获利是无	0 0 1 0 1 0 0 0 0 0
一条白色金属景泰蓝手链价值280元;	被害人是无|被告人是无|被盗物品是[一条白色金属景泰蓝手链]|组织机构是无|物品价值是[280元]|作案时间是无|作案地点是无|被盗货币是无|作案工具是无|盗窃获利是无	0 0 1 0 1 0 0 0 0 0
一条黄色砗磲手链价值280;	被害人是无|被告人是无|被盗物品是[一条黄色砗磲手链]|组织机构是无|物品价值是[280]|作案时间是无|作案地点是无|被盗货币是无|作案工具是无|盗窃获利是无	0 0 1 0 1 0 0 0 0 0
一条玛瑙手串价值120元；	被害人是无|被告人是无|被盗物品是[一条玛瑙手串]|组织机构是无|物品价值是[120元]|作案时间是无|作案地点是无|被盗货币是无|作案工具是无|盗窃获利是无	0 0 1 0 1 0 0 0 0 0
1.2017年10月11日00时许，被告人李某某在本市**区昆医附二院食堂员工宿舍内，盗窃被害人张某某的中兴牌BA510手机一部（鉴定价格为人民币200元）及50元现金；	被害人是[张某某]|被告人是[李某某]|被盗物品是[中兴牌BA510手机一部]|组织机构是无|物品价值是[人民币200元]|作案时间是[2017年10月11日00时许]|作案地点是[本市**区昆医附二院食堂员工宿舍内]|被盗货币是[50元现金]|作案工具是无|盗窃获利是无	1 1 1 0 1 1 1 1 0 0
2.2017年10月28日4时许，被告人李某某在本市**区昆医附二院*号楼**楼*区医生值班室，盗窃了被害人廖某某的苹果6型手机一部（鉴定价格为人民币1000元）及苹果MP3一个（鉴定价格为人民币50元），携赃逃离。	被害人是[廖某某]|被告人是[李某某]|被盗物品是[苹果6型手机一部][苹果MP3一个]|组织机构是无|物品价值是[人民币1000元][人民币50元]|作案时间是[2017年10月28日4时许]|作案地点是[本市**区昆医附二院*号楼**楼*区医生值班室]|被盗货币是无|作案工具是无|盗窃获利是无	1 1 1 0 1 1 1 0 0 0
3.2017年10月29日19时许，被告人李某某在**市**区**号楼**楼心内科医生值班室内，盗窃了被害人莫某某的一个红白相间色的双肩背包（价格无法鉴定），内有现金人民币400元，一把雨伞（价格无法鉴定）、学生证一本、银行卡一张、公交卡一张；	被害人是[莫某某]|被告人是[李某某]|被盗物品是[银行卡一张][一把雨伞][公交卡一张][一个红白相间色的双肩背包][学生证一本]|组织机构是无|物品价值是无|作案时间是[2017年10月29日19时许]|作案地点是[**市**区**号楼**楼心内科医生值班室内]|被盗货币是[现金人民币400元]|作案工具是无|盗窃获利是无	1 1 1 0 0 1 1 1 0 0
盗窃了被害人张某某某的灰色单肩包一个，内有现金人民币100元、学生在一本、银行卡一张。	被害人是[张某某某]|被告人是无|被盗物品是[灰色单肩包一个][银行卡一张][学生在一本]|组织机构是无|物品价值是无|作案时间是无|作案地点是无|被盗货币是[现金人民币100元]|作案工具是无|盗窃获利是无	1 0 1 0 0 0 0 1 0 0
携赃潜逃。	被害人是无|被告人是无|被盗物品是无|组织机构是无|物品价值是无|作案时间是无|作案地点是无|被盗货币是无|作案工具是无|盗窃获利是无	0 0 0 0 0 0 0 0 0 0
2017年11月15日16日，被告人李某某再次来到昆医附二院地下停车场时，被医院保安后送派出所处理，缴获部分赃物已经发还被害人。	被害人是无|被告人是[李某某]|被盗物品是无|组织机构是[派出所]|物品价值是无|作案时间是[2017年11月15日16日]|作案地点是[昆医附二院地下停车场]|被盗货币是无|作案工具是无|盗窃获利是无	0 1 0 1 0 1 1 0 0 0
2017年12月30日左右至2018年1月14日，被告人孙某某在***市**区**镇**村后修桥工地处、**镇***村村委会附近，趁人不备，先后4次窃得牛某某工地上脚手架立杆5根、钢筋37根，经连云港市赣榆区价格认证中心鉴定，被盗脚手架立杆及钢筋合计价值人民币687元。	被害人是[牛某某]|被告人是[孙某某]|被盗物品是[脚手架立杆5根][钢筋37根][钢筋][被盗脚手架立杆]|组织机构是[连云港市赣榆区价格认证中心]|物品价值是[人民币687元]|作案时间是[2017年12月30日左右至2018年1月14日]|作案地点是[牛某某工地上][**镇***村村委会附近][***市**区**镇**村后修桥工地处]|被盗货币是无|作案工具是无|盗窃获利是无	1 1 1 1 1 1 1 0 0 0
分述如下：1、2017年12月30日左右，被告人孙某某在**区**镇**村后修桥工地处，窃得工地4米长的脚手架立杆5根。	被害人是无|被告人是[孙某某]|被盗物品是[4米长的脚手架立杆5根]|组织机构是无|物品价值是无|作案时间是[2017年12月30日左右]|作案地点是[**区**镇**村后修桥工地处]|被盗货币是无|作案工具是无|盗窃获利是无	0 1 1 0 0 1 1 0 0 0
经认定，被盗脚手架立杆价值人民币55元。	被害人是无|被告人是无|被盗物品是[被盗脚手架立杆]|组织机构是无|物品价值是[人民币55元]|作案时间是无|作案地点是无|被盗货币是无|作案工具是无|盗窃获利是无	0 0 1 0 1 0 0 0 0 0
2、2018年1月4日，被告人孙某某在**区**镇***村委会南侧，窃得工地4米长的钢筋6根。	被害人是无|被告人是[孙某某]|被盗物品是[4米长的钢筋6根]|组织机构是无|物品价值是无|作案时间是[2018年1月4日]|作案地点是[**区**镇***村委会南侧]|被盗货币是无|作案工具是无|盗窃获利是无	0 1 1 0 0 1 1 0 0 0
经鉴定，被盗钢筋价值人民币144元。	被害人是无|被告人是无|被盗物品是[被盗钢筋]|组织机构是无|物品价值是[人民币144元]|作案时间是无|作案地点是无|被盗货币是无|作案工具是无|盗窃获利是无	0 0 1 0 1 0 0 0 0 0
3、2018年1月，被告人孙某某在**区**镇***村委会南侧，窃得工地4米长的钢筋14根。	被害人是无|被告人是[孙某某]|被盗物品是[4米长的钢筋14根]|组织机构是无|物品价值是无|作案时间是[2018年1月]|作案地点是[**区**镇***村委会南侧]|被盗货币是无|作案工具是无|盗窃获利是无	0 1 1 0 0 1 1 0 0 0
经鉴定，被盗钢筋价值人民币336元。	被害人是无|被告人是无|被盗物品是[被盗钢筋]|组织机构是无|物品价值是[人民币336元]|作案时间是无|作案地点是无|被盗货币是无|作案工具是无|盗窃获利是无	0 0 1 0 1 0 0 0 0 0
4、2018年1月14日凌晨，被告人孙某某在**区**镇***村委会南侧，窃得工地1.5米长的钢筋17根，后被当场。	被害人是无|被告人是[孙某某]|被盗物品是[1.5米长的钢筋17根]|组织机构是无|物品价值是无|作案时间是[2018年1月14日凌晨]|作案地点是[**区**镇***村委会南侧]|被盗货币是无|作案工具是无|盗窃获利是无	0 1 1 0 0 1 1 0 0 0
经鉴定，被盗钢筋价值人民币152元。	被害人是无|被告人是无|被盗物品是[被盗钢筋]|组织机构是无|物品价值是[人民币152元]|作案时间是无|作案地点是无|被盗货币是无|作案工具是无|盗窃获利是无	0 0 1 0 1 0 0 0 0 0
案发后，赃物已追回。	被害人是无|被告人是无|被盗物品是无|组织机构是无|物品价值是无|作案时间是无|作案地点是无|被盗货币是无|作案工具是无|盗窃获利是无	0 0 0 0 0 0 0 0 0 0
2018年1月20日20时许，被告人刘某某在本市**区**路****商***号君梦浴园男宾更衣室内，采用以工具撬锁的方式破坏809号储物柜柜门，窃得被害人王某某现金人民币1200元。	被害人是[王某某]|被告人是[刘某某]|被盗物品是无|组织机构是无|物品价值是无|作案时间是[2018年1月20日20时许]|作案地点是[本市**区**路****商***号君梦浴园男宾更衣室内]|被盗货币是[现金人民币1200元]|作案工具是无|盗窃获利是无	1 1 0 0 0 1 1 1 0 0
2018年1月25日4时许，被告人刘某某在本市**区**镇**开发区**路**号明盛洗浴男宾部内，趁被害人唐某某熟睡之机，窃得其VIVO牌手机一部。	被害人是[唐某某]|被告人是[刘某某]|被盗物品是[VIVO牌手机一部]|组织机构是无|物品价值是无|作案时间是[2018年1月25日4时许]|作案地点是[本市**区**镇**开发区**路**号明盛洗浴男宾部内]|被盗货币是无|作案工具是无|盗窃获利是无	1 1 1 0 0 1 1 0 0 0
后被告人刘某某采用以工具撬锁的方式破坏131号储物柜柜门，窃得被害人束某某现金人民币850元。	被害人是[束某某]|被告人是[刘某某]|被盗物品是无|组织机构是无|物品价值是无|作案时间是无|作案地点是无|被盗货币是[现金人民币850元]|作案工具是无|盗窃获利是无	1 1 0 0 0 0 0 1 0 0
2018年2月4日15时许至16时许，被告人刘某某在本市**区****小区内，以踹门的方式入户，在该小区**号楼**号房屋内窃得被害人陈某某戴尔牌笔记本电脑一台（经估价，价值人民币450元）等物品；	被害人是[陈某某]|被告人是[刘某某]|被盗物品是[戴尔牌笔记本电脑一台]|组织机构是无|物品价值是[人民币450元]|作案时间是[2018年2月4日15时许至16时许]|作案地点是[本市**区****小区内][小区**号楼**号房屋内]|被盗货币是无|作案工具是无|盗窃获利是无	1 1 1 0 1 1 1 0 0 0
在**号房屋内窃得被害人孙某某现金人民币300元及小米牌笔记本电脑一台、欧米茄牌手表一只、卡地亚牌手表一只（经估价，上述被盗物品价值共计人民币49800元）。	被害人是[孙某某]|被告人是无|被盗物品是[小米牌笔记本电脑一台][卡地亚牌手表一只][欧米茄牌手表一只]|组织机构是无|物品价值是[人民币49800元]|作案时间是无|作案地点是[**号房屋内]|被盗货币是[孙某某现金人民币300元]|作案工具是无|盗窃获利是无	1 0 1 0 1 0 1 1 0 0
经被害人报案，公安机关于2018年2月8日将被告人刘某某抓获。	被害人是无|被告人是[刘某某]|被盗物品是无|组织机构是[公安机关]|物品价值是无|作案时间是无|作案地点是无|被盗货币是无|作案工具是无|盗窃获利是无	0 1 0 1 0 0 0 0 0 0
戴尔牌笔记本电脑、小米牌笔记本电脑、欧米茄牌手表、卡地亚牌手表已被依法扣押并发还被害人。	被害人是无|被告人是无|被盗物品是[小米牌笔记本电脑][卡地亚牌手表][戴尔牌笔记本电脑][欧米茄牌手表]|组织机构是无|物品价值是无|作案时间是无|作案地点是无|被盗货币是无|作案工具是无|盗窃获利是无	0 0 1 0 0 0 0 0 0 0
1.2018年6月10日0时许，被告人李某某行至辽阳市宏伟区曙光镇***村*****被害人刘某某家，溜进院内将刘某某停在此处的车牌号为辽K*****捷达轿车驾驶位一侧的后视镜盗走。	被害人是[刘某某]|被告人是[李某某]|被盗物品是[辽K*****捷达轿车驾驶位一侧的后视镜]|组织机构是无|物品价值是无|作案时间是[2018年6月10日0时许]|作案地点是[辽阳市宏伟区曙光镇***村*****被害人刘某某家]|被盗货币是无|作案工具是无|盗窃获利是无	1 1 1 0 0 1 1 0 0 0
后，被告人李某某将盗窃的该后视镜丢弃。	被害人是无|被告人是[李某某]|被盗物品是[后视镜]|组织机构是无|物品价值是无|作案时间是无|作案地点是无|被盗货币是无|作案工具是无|盗窃获利是无	0 1 1 0 0 0 0 0 0 0
经辽阳市价格认证中心鉴定，被盗后视镜价值80元人民币。	被害人是无|被告人是无|被盗物品是[被盗后视镜]|组织机构是[辽阳市价格认证中心]|物品价值是[80元人民币]|作案时间是无|作案地点是无|被盗货币是无|作案工具是无|盗窃获利是无	0 0 1 1 1 0 0 0 0 0
2.2018年5月4夜间至5月5日凌晨，被告人李某某行至辽阳市宏伟区***村被害人付某某、鲍某某、谢某甲合租住处，入户实施盗窃行为，将三人手机盗走。	被害人是无|被告人是[李某某]|被盗物品是[三人手机]|组织机构是无|物品价值是无|作案时间是[2018年5月4夜间至5月5日凌晨]|作案地点是[辽阳市宏伟区***村被害人付某某、鲍某某、谢某甲合租住处]|被盗货币是无|作案工具是无|盗窃获利是无	0 1 1 0 0 1 1 0 0 0
其中，被害人付某某被盗的金色OPPOR11splus手机，在公安机关对李某某住处进行搜查时被发现并予以扣押，经辽阳市价格认证中心鉴定，价值1700元人民币。	被害人是[付某某]|被告人是[李某某]|被盗物品是[金色OPPOR11splus手机]|组织机构是[公安机关][辽阳市价格认证中心]|物品价值是[1700元人民币]|作案时间是无|作案地点是无|被盗货币是无|作案工具是无|盗窃获利是无	1 1 1 1 1 0 0 0 0 0
3.2017年7月份的一天夜间，被告人李某某行至辽阳市宏伟区***村被害人刘某某租住的房屋，入户实施盗窃行为，将刘某某背包盗走，包内有现金人民币700元、身份证一张、卡号为6217***********0964邮政储蓄银行卡一张。	被害人是[刘某某]|被告人是[李某某]|被盗物品是[身份证一张][卡号为6217***********0964邮政储蓄银行卡一张][背包]|组织机构是无|物品价值是无|作案时间是[2017年7月份的一天夜间]|作案地点是[辽阳市宏伟区***村被害人刘某某租住的房屋]|被盗货币是[现金人民币700元]|作案工具是无|盗窃获利是无	1 1 1 0 0 1 1 1 0 0
其中，被盗银行卡在公安机关对李某某住处进行搜查时发现并被扣押。	被害人是无|被告人是[李某某]|被盗物品是[被盗银行卡]|组织机构是[公安机关]|物品价值是无|作案时间是无|作案地点是无|被盗货币是无|作案工具是无|盗窃获利是无	0 1 1 1 0 0 0 0 0 0
1、2018年5月13日15时左右，被告人黄某窜至寿光市*****，通过爬窗进入*号楼*单元*室孙某家中，盗窃现金38000元、价值630元的苹果IpidAir平板电脑一台、价值5159元的MacbookAirGG2笔记本电脑一台、价值610元的魅族NOTE6手机一部。	被害人是无|被告人是[黄某]|被盗物品是[魅族NOTE6手机一部][苹果IpidAir平板电脑一台][MacbookAirGG2笔记本电脑一台]|组织机构是无|物品价值是[630元][5159元][610元]|作案时间是[2018年5月13日15时左右]|作案地点是[*号楼*单元*室孙某家中][寿光市*****]|被盗货币是[现金38000元]|作案工具是无|盗窃获利是无	0 1 1 0 1 1 1 1 0 0
3、2018年6月24日16时左右，被告人黄某窜至寿光市****小区，使用撬棍撬门进入*号楼*单元*室李某某家中，盗窃现金4500元、价值3230元的黄金项链一条、价值3312元的铂金项链一条、价值1130元的黄金耳环两个、价值3104元的黄金手链一条及钱包一个。	被害人是无|被告人是[黄某]|被盗物品是[钱包一个][铂金项链一条][黄金手链一条][黄金项链一条][黄金耳环两个]|组织机构是无|物品价值是[3230元][3312元][1130元][3104元]|作案时间是[2018年6月24日16时左右]|作案地点是[*号楼*单元*室李某某家中][寿光市****小区]|被盗货币是[现金4500元]|作案工具是[撬棍]|盗窃获利是无	0 1 1 0 1 1 1 1 1 0
1、2018年7月10日凌晨3时许，被告人王某某到漳浦县**镇**********前，盗走何某某的白色台翔牌电动车（车辆信息不详，无法鉴定）。	被害人是[何某某]|被告人是[王某某]|被盗物品是[白色台翔牌电动车]|组织机构是无|物品价值是无|作案时间是[2018年7月10日凌晨3时许]|作案地点是[漳浦县**镇**********前]|被盗货币是无|作案工具是无|盗窃获利是无	1 1 1 0 0 1 1 0 0 0
2、2018年7月20日凌晨3时许，被告人王某某到漳浦县**镇****盗走朱某某的灰色亿驰牌电动车。	被害人是[朱某某]|被告人是[王某某]|被盗物品是[灰色亿驰牌电动车]|组织机构是无|物品价值是无|作案时间是[2018年7月20日凌晨3时许]|作案地点是[漳浦县**镇****]|被盗货币是无|作案工具是无|盗窃获利是无	1 1 1 0 0 1 1 0 0 0
经鉴定，上述电动车价值人民币2201元。	被害人是无|被告人是无|被盗物品是[电动车]|组织机构是无|物品价值是[人民币2201元]|作案时间是无|作案地点是无|被盗货币是无|作案工具是无|盗窃获利是无	0 0 1 0 1 0 0 0 0 0
3、2018年7月25日凌晨3时许，被告人王某某到漳浦县**镇****盗走王某某的虹金牌电动车，并骑回家里自己使用。	被害人是[王某某]|被告人是[王某某]|被盗物品是[虹金牌电动车]|组织机构是无|物品价值是无|作案时间是[2018年7月25日凌晨3时许]|作案地点是[漳浦县**镇****]|被盗货币是无|作案工具是无|盗窃获利是无	1 1 1 0 0 1 1 0 0 0
现该电动车已发还给王某某。	被害人是[王某某]|被告人是无|被盗物品是[电动车]|组织机构是无|物品价值是无|作案时间是无|作案地点是无|被盗货币是无|作案工具是无|盗窃获利是无	1 0 1 0 0 0 0 0 0 0
经鉴定，上述电动车价值人民币1876元。	被害人是无|被告人是无|被盗物品是[电动车]|组织机构是无|物品价值是[人民币1876元]|作案时间是无|作案地点是无|被盗货币是无|作案工具是无|盗窃获利是无	0 0 1 0 1 0 0 0 0 0
4、2018年7月28日22时许，被告人王某某到漳浦县**镇137部队附近陈某某经营**食杂店的家中，盗走收银台抽屉内的现金人民币810元。	被害人是无|被告人是[王某某]|被盗物品是无|组织机构是无|物品价值是无|作案时间是[2018年7月28日22时许]|作案地点是[漳浦县**镇137部队附近陈某某经营**食杂店的家中]|被盗货币是[现金人民币810元]|作案工具是无|盗窃获利是无	0 1 0 0 0 1 1 1 0 0
案发后，被告人王某某归还陈某某人民币760元。	被害人是[陈某某]|被告人是[王某某]|被盗物品是无|组织机构是无|物品价值是无|作案时间是无|作案地点是无|被盗货币是无|作案工具是无|盗窃获利是[人民币760元]	1 1 0 0 0 0 0 0 0 1
5、2018年8月1日下午18时许，被告人王某某在漳浦县**镇**广场盗走魏某某的白色爱玛电动车。	被害人是[魏某某]|被告人是[王某某]|被盗物品是[白色爱玛电动车]|组织机构是无|物品价值是无|作案时间是[2018年8月1日下午18时许]|作案地点是[漳浦县**镇**广场]|被盗货币是无|作案工具是无|盗窃获利是无	1 1 1 0 0 1 1 0 0 0
现该电动车已发还给魏某某。	被害人是[魏某某]|被告人是无|被盗物品是[电动车]|组织机构是无|物品价值是无|作案时间是无|作案地点是无|被盗货币是无|作案工具是无|盗窃获利是无	1 0 1 0 0 0 0 0 0 0
经鉴定，上述电动车价值人民币2937元。	被害人是无|被告人是无|被盗物品是[电动车]|组织机构是无|物品价值是[人民币2937元]|作案时间是无|作案地点是无|被盗货币是无|作案工具是无|盗窃获利是无	0 0 1 0 1 0 0 0 0 0
被告人林某某系澄迈县**镇**砖厂（以下简称**砖厂）的员工。	被害人是无|被告人是[林某某]|被盗物品是无|组织机构是[**砖厂][澄迈县**镇**砖厂]|物品价值是无|作案时间是无|作案地点是无|被盗货币是无|作案工具是无|盗窃获利是无	0 1 0 1 0 0 0 0 0 0
2018年7月17日23时许，林某某发现该砖厂的厂长被害人张某某已外出，在事先知道任何钥匙都能打开张某某在**砖厂的宿舍门的情况下，用一把钥匙打开张某某的宿舍门，进入该宿舍内，盗走张某某的现金人民币20530元（以下币种均为人民币）和2部手机（1部三星牌手机、1部苹果牌手机）。	被害人是[张某某]|被告人是[林某某]|被盗物品是[2部手机][1部苹果牌手机][1部三星牌手机]|组织机构是[该砖厂]|物品价值是无|作案时间是[2018年7月17日23时许]|作案地点是[该宿舍内]|被盗货币是[现金人民币20530元]|作案工具是[一把钥匙]|盗窃获利是无	1 1 1 1 0 1 1 1 1 0
次日，张某某发现其宿舍内的财物被盗，遂报警。	被害人是[张某某]|被告人是无|被盗物品是无|组织机构是无|物品价值是无|作案时间是无|作案地点是[其宿舍内]|被盗货币是无|作案工具是无|盗窃获利是无	1 0 0 0 0 0 1 0 0 0
2018年7月19日凌晨，被告人林某某将现金7530元、被盗2部手机及一张写有“小张对不起......”等几十个字迹的纸条装进一个红色塑料袋子里，后将该袋子放在**砖厂办公室的椅子上。	被害人是无|被告人是[林某某]|被盗物品是[被盗2部手机]|组织机构是无|物品价值是无|作案时间是[2018年7月19日凌晨]|作案地点是无|被盗货币是[现金7530元]|作案工具是无|盗窃获利是无	0 1 1 0 0 1 0 1 0 0
经海南省公安厅物证鉴定中心鉴定，放在**砖厂办公室的椅子上的一张纸条上的字迹为林某某所写。	被害人是无|被告人是[林某某]|被盗物品是无|组织机构是[海南省公安厅物证鉴定中心]|物品价值是无|作案时间是无|作案地点是[**砖厂办公室]|被盗货币是无|作案工具是无|盗窃获利是无	0 1 0 1 0 0 1 0 0 0
2018年7月21日，被告人林某某主动到澄迈县公安局美亭派出所投案，并如实供述上述事实。	被害人是无|被告人是[林某某]|被盗物品是无|组织机构是[澄迈县公安局美亭派出所]|物品价值是无|作案时间是无|作案地点是无|被盗货币是无|作案工具是无|盗窃获利是无	0 1 0 1 0 0 0 0 0 0
案发后，林某某的亲属帮林某某归还13000元给张某某，取得张某某的谅解。	被害人是[张某某]|被告人是[林某某]|被盗物品是无|组织机构是无|物品价值是无|作案时间是无|作案地点是无|被盗货币是无|作案工具是无|盗窃获利是[13000元]	1 1 0 0 0 0 0 0 0 1
2018年7月3曰下午，被告人翟某某到璧山区**小区**单元何某某住处，用技术开锁的方式进入该屋内，将客厅化妆台上盒子内的两根金项链盗走，将卧室衣柜抽屉内的一枚戒指盗走。	被害人是无|被告人是[翟某某]|被盗物品是[两根金项链][一枚戒指]|组织机构是无|物品价值是无|作案时间是[2018年7月3曰下午]|作案地点是[璧山区**小区**单元何某某住处]|被盗货币是无|作案工具是无|盗窃获利是无	0 1 1 0 0 1 1 0 0 0
经璧山区价格认证中心鉴定，何某某被盗的AU916项链价值人民币2800元，足金999项链价值人民币2680元。	被害人是[何某某]|被告人是无|被盗物品是[足金999项链][被盗的AU916项链]|组织机构是[璧山区价格认证中心]|物品价值是[人民币2680元][人民币2800元]|作案时间是无|作案地点是无|被盗货币是无|作案工具是无|盗窃获利是无	1 0 1 1 1 0 0 0 0 0
2018年7月4日下午，被告人翟某某到璧山区**小区*栋**姜某某住处，用技术开锁的方式进入该屋内，将卧室衣柜抽屉内的一个黄金吊坠、一对黄金耳环和现金盗走。	被害人是无|被告人是[翟某某]|被盗物品是[一对黄金耳环][一个黄金吊坠]|组织机构是无|物品价值是无|作案时间是[2018年7月4日下午]|作案地点是[璧山区**小区*栋**姜某某住处]|被盗货币是[现金]|作案工具是无|盗窃获利是无	0 1 1 0 0 1 1 1 0 0
2018年7月11日，公安机关将被告人翟某某，翟某某到案后如实供述了上述犯罪事实。	被害人是无|被告人是[翟某某]|被盗物品是无|组织机构是[公安机关]|物品价值是无|作案时间是无|作案地点是无|被盗货币是无|作案工具是无|盗窃获利是无	0 1 0 1 0 0 0 0 0 0
同时公安机关追回足金999手镯、千足金项链、紫金项链以及人民币3000余元并发还被害人万某某。	被害人是[万某某]|被告人是无|被盗物品是[紫金项链][千足金项链][足金999手镯]|组织机构是[公安机关]|物品价值是无|作案时间是无|作案地点是无|被盗货币是[人民币3000余元]|作案工具是无|盗窃获利是无	1 0 1 1 0 0 0 1 0 0
2018年5月20日6时许，被告人李某某驾驶电动三轮车到本市秀峰区**路**号*******超市门前，把被害人蒋某某停放在路边的黑色雅迪牌电动车（车牌号：桂C****1，车架号：L5XD*********0242，电机号：10ZW*************3350）抬到电动三轮车上盗走，并拉至本市秀峰区**园其租住处。	被害人是[蒋某某]|被告人是[李某某]|被盗物品是[黑色雅迪牌电动车]|组织机构是无|物品价值是无|作案时间是[2018年5月20日6时许]|作案地点是[本市秀峰区**路**号*******超市门前]|被盗货币是无|作案工具是[电动三轮车]|盗窃获利是无	1 1 1 0 0 1 1 0 1 0
事后，李以1450元的价格将该车销赃。	被害人是无|被告人是[李]|被盗物品是无|组织机构是无|物品价值是无|作案时间是无|作案地点是无|被盗货币是无|作案工具是无|盗窃获利是[1450元]	0 1 0 0 0 0 0 0 0 1
案发后，经鉴定，该电动车价值人民币2026元。	被害人是无|被告人是无|被盗物品是[电动车]|组织机构是无|物品价值是[人民币2026元]|作案时间是无|作案地点是无|被盗货币是无|作案工具是无|盗窃获利是无	0 0 1 0 1 0 0 0 0 0
2018年5月27日左右的一天5时许，被告人李某某驾驶电动三轮车到本市秀峰区**路**号中国银行门前，把被害人吕某某停放在路边的黑色绿源牌电动车（车架号码：1928*******2530，电动机号码：LYDM****************L600）抬到电动三轮车上盗走，并拉至本市秀峰区**园其租住处。	被害人是[吕某某]|被告人是[李某某]|被盗物品是[黑色绿源牌电动车]|组织机构是无|物品价值是无|作案时间是[2018年5月27日左右的一天5时许]|作案地点是[本市秀峰区**路**号中国银行门前]|被盗货币是无|作案工具是[电动三轮车]|盗窃获利是无	1 1 1 0 0 1 1 0 1 0
案发后，该车被公安机关缴获，经鉴定，该电动车价值人民币550元，现已退还被害人。	被害人是无|被告人是无|被盗物品是[电动车]|组织机构是[公安机关]|物品价值是[人民币550元]|作案时间是无|作案地点是无|被盗货币是无|作案工具是无|盗窃获利是无	0 0 1 1 1 0 0 0 0 0
2018年6月2日7时许，被告人李某某驾驶电动三轮车到本市秀峰区**路**号中国银行门前，把被害人黄某甲停放在路边的白色本铃牌电动车（车架号：1353*******2142，电机号：0410**********413D）抬到电动三轮车上盗走，并拉至本市秀峰区**园其租住处。	被害人是[黄某甲]|被告人是[李某某]|被盗物品是[白色本铃牌电动车]|组织机构是无|物品价值是无|作案时间是[2018年6月2日7时许]|作案地点是[本市秀峰区**路**号中国银行门前][本市秀峰区**园其租住处]|被盗货币是无|作案工具是[电动三轮车]|盗窃获利是无	1 1 1 0 0 1 1 0 1 0
案发后，该车被公安机关缴获，经鉴定，该电动车价值人民币1782元，现已退还被害人。	被害人是无|被告人是无|被盗物品是[电动车]|组织机构是[公安机关]|物品价值是[人民币1782元]|作案时间是无|作案地点是无|被盗货币是无|作案工具是无|盗窃获利是无	0 0 1 1 1 0 0 0 0 0
1.2017年9月15日白天，被告人何某某、孙某某某同张某某（又名尕木，另案处理）到吴忠市同心县**小区由何某某、孙某某某放哨，张某某采用技术开锁的方式进入**号楼**单元**室马某甲家中，盗走50克黄金手镯一只（经鉴定，价值人民币14900元）、2.72克黄金戒指一枚（经鉴定，价值人民币811元）、5克黄金戒指一枚（经鉴定，价值人民币1490元）及现金。	被害人是[马某甲]|被告人是[何某某][孙某某某][张某某]|被盗物品是[50克黄金手镯一只][2.72克黄金戒指一枚][5克黄金戒指一枚]|组织机构是无|物品价值是[人民币811元][人民币14900元][人民币1490元]|作案时间是[2017年9月15日白天]|作案地点是[**号楼**单元**室马某甲家中][吴忠市同心县**小区]|被盗货币是无|作案工具是无|盗窃获利是无	1 1 1 0 1 1 1 0 0 0
所盗财物被变卖后，赃款被挥霍。	被害人是无|被告人是无|被盗物品是无|组织机构是无|物品价值是无|作案时间是无|作案地点是无|被盗货币是无|作案工具是无|盗窃获利是无	0 0 0 0 0 0 0 0 0 0
2.2017年9月15日白天，被告人何某某、孙某某某同张某某到吴忠市同心县豫海镇豫园**小区，由何某某、孙某某某放哨，张某某采用技术开锁的方式进入**号楼**单元**室马某乙家中，盗走10克铂金项链一条（经鉴定，价值人民币3600元）及现金。	被害人是[马某乙]|被告人是[何某某][孙某某某][张某某]|被盗物品是[10克铂金项链一条]|组织机构是无|物品价值是[人民币3600元]|作案时间是[2017年9月15日白天]|作案地点是[吴忠市同心县豫海镇豫园**小区][**号楼**单元**室马某乙家中]|被盗货币是[现金]|作案工具是无|盗窃获利是无	1 1 1 0 1 1 1 1 0 0
所盗财物被变卖后，赃款被挥霍。	被害人是无|被告人是无|被盗物品是无|组织机构是无|物品价值是无|作案时间是无|作案地点是无|被盗货币是无|作案工具是无|盗窃获利是无	0 0 0 0 0 0 0 0 0 0
3.2017年9月19日白天，被告人何某某、孙某某某同张某某到永宁县**小区，由何某某、孙某某某放哨，张某某采用技术开锁的方式进入**-*-***室张某某家中，盗走23.95克千足黄金项链一条（经鉴定，价值人民币7137元）及现金。	被害人是[张某某]|被告人是[何某某][孙某某某][张某某]|被盗物品是[23.95克千足黄金项链一条]|组织机构是无|物品价值是[人民币7137元]|作案时间是[2017年9月19日白天]|作案地点是[**-*-***室张某某家中][永宁县**小区]|被盗货币是[现金]|作案工具是无|盗窃获利是无	1 1 1 0 1 1 1 1 0 0
后进入该小区**号楼**单元**室周某某家中盗走现金。	被害人是无|被告人是无|被盗物品是无|组织机构是无|物品价值是无|作案时间是无|作案地点是[小区**号楼**单元**室周某某家中]|被盗货币是[现金]|作案工具是无|盗窃获利是无	0 0 0 0 0 0 1 1 0 0
被告人孙某某某归案后能如实供述上述犯罪事实。	被害人是无|被告人是[孙某某某]|被盗物品是无|组织机构是无|物品价值是无|作案时间是无|作案地点是无|被盗货币是无|作案工具是无|盗窃获利是无	0 1 0 0 0 0 0 0 0 0
2017年12月，被告人刘某某、田某某伙同于某某（已判刑），采取翻墙入院的手段，先后从巨野县**公司内盗窃电缆线和工业零配件等物品五次。	被害人是无|被告人是[田某某][刘某某][于某某]|被盗物品是[工业零配件等物品][电缆线]|组织机构是无|物品价值是无|作案时间是[2017年12月]|作案地点是[巨野县**公司]|被盗货币是无|作案工具是无|盗窃获利是无	0 1 1 0 0 1 1 0 0 0
后将盗窃来的电缆线和工业零配件卖与田某某（已判刑）。	被害人是无|被告人是无|被盗物品是[工业零配件][电缆线]|组织机构是无|物品价值是无|作案时间是无|作案地点是无|被盗货币是无|作案工具是无|盗窃获利是无	0 0 1 0 0 0 0 0 0 0
其具体犯罪事实如下：1.2017年12月初的一天晚上，被告人刘某某、田某某伙同于某某，从巨野县**公司将工业零配件1500斤盗走，后以人民币950元的价格卖与田某某。	被害人是无|被告人是[田某某][刘某某][于某某]|被盗物品是[工业零配件1500斤]|组织机构是无|物品价值是无|作案时间是[2017年12月初的一天晚上]|作案地点是[巨野县**公司]|被盗货币是无|作案工具是无|盗窃获利是[人民币950元]	0 1 1 0 0 1 1 0 0 1
2.2017年12月初的一天晚上，被告人刘某某、田某某伙同于某某，从巨野县**公司将工业零配件1700斤盗走，后以人民币1400元的价格卖与田某某。	被害人是无|被告人是[田某某][刘某某][于某某]|被盗物品是[工业零配件1700斤]|组织机构是无|物品价值是无|作案时间是[2017年12月初的一天晚上]|作案地点是[巨野县**公司]|被盗货币是无|作案工具是无|盗窃获利是[人民币1400元]	0 1 1 0 0 1 1 0 0 1
经鉴定，被盗工业零配件价值人民币1394元；	被害人是无|被告人是无|被盗物品是[被盗工业零配件]|组织机构是无|物品价值是[人民币1394元]|作案时间是无|作案地点是无|被盗货币是无|作案工具是无|盗窃获利是无	0 0 1 0 1 0 0 0 0 0
3.2017年12月18日20时许，被告人刘某某、田某某伙同于某某，从巨野县**公司将工业零配件2069斤盗走，后以人民币1760元的价格卖与田某某。	被害人是无|被告人是[田某某][刘某某][于某某]|被盗物品是[工业零配件2069斤]|组织机构是无|物品价值是无|作案时间是[2017年12月18日20时许]|作案地点是[巨野县**公司]|被盗货币是无|作案工具是无|盗窃获利是[人民币1760元]	0 1 1 0 0 1 1 0 0 1
经鉴定，被盗工业零配件价值人民币2749元；	被害人是无|被告人是无|被盗物品是[被盗工业零配件]|组织机构是无|物品价值是[人民币2749元]|作案时间是无|作案地点是无|被盗货币是无|作案工具是无|盗窃获利是无	0 0 1 0 1 0 0 0 0 0
4.2017年12月21日20时许，被告人刘某某、田某某从巨野县**公司将工业零配件2332斤盗走，后以人民币4400元的价格卖与田某某秀。	被害人是无|被告人是[田某某][田某某秀][刘某某]|被盗物品是[工业零配件2332斤]|组织机构是无|物品价值是无|作案时间是[2017年12月21日20时许]|作案地点是[巨野县**公司]|被盗货币是无|作案工具是无|盗窃获利是[人民币4400元]	0 1 1 0 0 1 1 0 0 1
经鉴定，被盗工业零配件价值人民币4642元；	被害人是无|被告人是无|被盗物品是[被盗工业零配件]|组织机构是无|物品价值是[人民币4642元]|作案时间是无|作案地点是无|被盗货币是无|作案工具是无|盗窃获利是无	0 0 1 0 1 0 0 0 0 0
5.2017年12月25日18时许，被告人刘某某、田某某伙同于某某从巨野县**公司将工业零配件1540斤、电缆线180米盗走。	被害人是无|被告人是[田某某][刘某某][于某某]|被盗物品是[电缆线180米][工业零配件1540斤]|组织机构是无|物品价值是无|作案时间是[2017年12月25日18时许]|作案地点是[巨野县**公司]|被盗货币是无|作案工具是无|盗窃获利是无	0 1 1 0 0 1 1 0 0 0
2016年3月13日11时许，被告人唐某某在本市轨道交通*号线***站出站闸机处趁被害人严某某出站不备，窃得被害人放于上衣口袋内的苹果牌iPhone5s型手机一部。	被害人是[严某某]|被告人是[唐某某]|被盗物品是[苹果牌iPhone5s型手机一部]|组织机构是无|物品价值是无|作案时间是[2016年3月13日11时许]|作案地点是[本市轨道交通*号线***站出站闸机处]|被盗货币是无|作案工具是无|盗窃获利是无	1 1 1 0 0 1 1 0 0 0
稍后，被告人唐某某在***站自助售票机前趁被害人胡某某购票不备，窃得被害人放于上衣口袋内的钱包一只（已灭失）。	被害人是[胡某某]|被告人是[唐某某]|被盗物品是[钱包一只]|组织机构是无|物品价值是无|作案时间是无|作案地点是[***站自助售票机前]|被盗货币是无|作案工具是无|盗窃获利是无	1 1 1 0 0 0 1 0 0 0
当日11时15分许，被告人唐某某在***站站台通往站厅层的自动扶梯上，趁被害人梁某某听音乐不备，窃得被害人放置于上衣口袋内的苹果牌iPhone6型手机一部，被被害人及其父母当场抓住后逃逸，最终被地铁站群众扭获。	被害人是[梁某某]|被告人是[唐某某]|被盗物品是[苹果牌iPhone6型手机一部]|组织机构是无|物品价值是无|作案时间是[当日11时15分许]|作案地点是[***站站台通往站厅层的自动扶梯上]|被盗货币是无|作案工具是无|盗窃获利是无	1 1 1 0 0 1 1 0 0 0
被告人唐某某窃得上述涉案物品后均当场交予其同行人彭某某（另处）保管，随后彭某某亦在***站被民警抓获，并从其身上缴获上述涉案的二部手机。	被害人是无|被告人是[唐某某][彭某某]|被盗物品是[二部手机]|组织机构是无|物品价值是无|作案时间是无|作案地点是无|被盗货币是无|作案工具是无|盗窃获利是无	0 1 1 0 0 0 0 0 0 0
经上海市价格认证中心认定，被盗的苹果牌iPhone5s型手机价值人民币800元，苹果牌iPhone6型手机价值人民币1375元，苹果牌iPhone6s型手机价值人民币2200元。	被害人是无|被告人是无|被盗物品是[苹果牌iPhone6s型手机][苹果牌iPhone5s型手机][苹果牌iPhone6型手机]|组织机构是[上海市价格认证中心]|物品价值是[人民币1375元][人民币800元][人民币2200元]|作案时间是无|作案地点是无|被盗货币是无|作案工具是无|盗窃获利是无	0 0 1 1 1 0 0 0 0 0
涉案赃物共价值人民币4375元。	被害人是无|被告人是无|被盗物品是无|组织机构是无|物品价值是[人民币4375元]|作案时间是无|作案地点是无|被盗货币是无|作案工具是无|盗窃获利是无	0 0 0 0 1 0 0 0 0 0
1、2011年10月31日21时许，被告人张某某在科尔沁左翼中旗**镇被害人王某某所经营的***饭店门前，将被害人王某某的现代牌悦动轿车盗走，并从车内被害人王某某钱包内盗取人民币400元，将车辆丢弃于科尔沁左翼中旗看守所附近。	被害人是[王某某]|被告人是[张某某]|被盗物品是[车辆][现代牌悦动轿车]|组织机构是无|物品价值是无|作案时间是[2011年10月31日21时许]|作案地点是[科尔沁左翼中旗**镇被害人王某某所经营的***饭店门前]|被盗货币是[人民币400元]|作案工具是无|盗窃获利是无	1 1 1 0 0 1 1 1 0 0
经鉴定，被盗车辆价值人民币104340元。	被害人是无|被告人是无|被盗物品是[被盗车辆]|组织机构是无|物品价值是[人民币104340元]|作案时间是无|作案地点是无|被盗货币是无|作案工具是无|盗窃获利是无	0 0 1 0 1 0 0 0 0 0
2、2014年10月11日白天，被告人张某某破窗进入科尔沁左翼中旗**镇居民被害人高某某家，从东屋桌子抽屉内窃取人民币100元。	被害人是[高某某]|被告人是[张某某]|被盗物品是无|组织机构是无|物品价值是无|作案时间是[2014年10月11日白天]|作案地点是[科尔沁左翼中旗**镇居民被害人高某某家]|被盗货币是[人民币100元]|作案工具是无|盗窃获利是无	1 1 0 0 0 1 1 1 0 0
3、2014年12月19日白天，被告人张某某破窗进入科尔沁左翼中旗**镇居民被害人宁某某家，从东屋炕上窃取一台华硕F442型笔记本电脑。	被害人是[宁某某]|被告人是[张某某]|被盗物品是[一台华硕F442型笔记本电脑]|组织机构是无|物品价值是无|作案时间是[2014年12月19日白天]|作案地点是[科尔沁左翼中旗**镇居民被害人宁某某家]|被盗货币是无|作案工具是无|盗窃获利是无	1 1 1 0 0 1 1 0 0 0
4、2014年12月19日白天，被告人张某某破窗进入科尔沁左翼中**镇居民石某某家，在屋内翻动后未发现值钱物品后离开。	被害人是[石某某]|被告人是[张某某]|被盗物品是无|组织机构是无|物品价值是无|作案时间是[2014年12月19日白天]|作案地点是[科尔沁左翼中**镇居民石某某家]|被盗货币是无|作案工具是无|盗窃获利是无	1 1 0 0 0 1 1 0 0 0
5、2015年11月20日白天，被告人张某某推窗进入科尔沁左翼中旗**镇居民被害人宋某某家，西屋女士黑色双肩包内窃取人民币4800元。	被害人是[宋某某]|被告人是[张某某]|被盗物品是无|组织机构是无|物品价值是无|作案时间是[2015年11月20日白天]|作案地点是[科尔沁左翼中旗**镇居民被害人宋某某家]|被盗货币是[人民币4800元]|作案工具是无|盗窃获利是无	1 1 0 0 0 1 1 1 0 0
6、2016年3月27日下午，被告人张某某从被害人吴某某停放于**镇南道口处一胡同里的车内窃取一个黑色包。	被害人是[吴某某]|被告人是[张某某]|被盗物品是[一个黑色包]|组织机构是无|物品价值是无|作案时间是[2016年3月27日下午]|作案地点是[**镇南道口处一胡同里的车内]|被盗货币是无|作案工具是无|盗窃获利是无	1 1 1 0 0 1 1 0 0 0
7、2016年3月27日17时许，被告人张某某进入科尔沁左翼中旗**镇居民刘某某家偷取财物时被刘某某当场。	被害人是无|被告人是[刘某某][张某某]|被盗物品是无|组织机构是无|物品价值是无|作案时间是无|作案地点是[科尔沁左翼中旗**镇居民刘某某家]|被盗货币是无|作案工具是无|盗窃获利是无	0 1 0 0 0 0 1 0 0 0
1.2018年三、四月份左右的一天下午，被告人陈某某来到永康市**镇**村**号，进入被害人李某甲的家中实施盗窃，未盗得财物，后离开。	被害人是[李某甲]|被告人是[陈某某]|被盗物品是无|组织机构是无|物品价值是无|作案时间是[2018年三、四月份左右的一天下午]|作案地点是[李某甲的家中][永康市**镇**村**号]|被盗货币是无|作案工具是无|盗窃获利是无	1 1 0 0 0 1 1 0 0 0
2.2018年4月10日左右晚，被告人陈某某来到**镇**村**路**号，用卡片插卡方式进入被害人王某乙家中，后用剪刀撬锁，从衣柜的抽屉内盗得现金1800余元。	被害人是[王某乙]|被告人是[陈某某]|被盗物品是无|组织机构是无|物品价值是无|作案时间是[2018年4月10日左右晚]|作案地点是[**镇**村**路**号][王某乙家中]|被盗货币是[现金1800余元]|作案工具是[剪刀][卡片]|盗窃获利是无	1 1 0 0 0 1 1 1 1 0
3.2018年5月2日下午，被告人陈某某伙同被告人王某甲，由王某甲开车，来到**镇**村，被告人王某甲在村口等候，被告人陈某某到**村**路**号，通过撞门方式进入被害人李某乙的家中，未盗得财物。	被害人是[李某乙]|被告人是[王某甲][陈某某]|被盗物品是无|组织机构是无|物品价值是无|作案时间是[2018年5月2日下午]|作案地点是[李某乙的家中][**村**路**号][**镇**村]|被盗货币是无|作案工具是无|盗窃获利是无	1 1 0 0 0 1 1 0 0 0
后由被告人王某甲驱车，被告人陈某某、王某甲一同前往****楼附近，由被告人陈某某将戒指卖至“金勇”金店，非法获利1590元人民币。	被害人是无|被告人是[王某甲][陈某某]|被盗物品是无|组织机构是[“金勇”金店]|物品价值是无|作案时间是无|作案地点是无|被盗货币是无|作案工具是无|盗窃获利是[1590元人民币]	0 1 0 1 0 0 0 0 0 1
1、2017年7月17日8时许，被告人徐某某在绍兴市**区**公园的高架自行车收银台处，趁四周无人之际，窃得被害人张某某放在收银台抽屉内的人民币300元。	被害人是[张某某]|被告人是[徐某某]|被盗物品是无|组织机构是无|物品价值是无|作案时间是[2017年7月17日8时许]|作案地点是[绍兴市**区**公园的高架自行车收银台处]|被盗货币是[人民币300元]|作案工具是无|盗窃获利是无	1 1 0 0 0 1 1 1 0 0
2、2017年7月18日6时许，被告人徐某某在绍兴市**区**街*号副食品店内，趁四周无人之际，窃得被害人边某某放在收银台抽屉内的人民币225元。	被害人是[边某某]|被告人是[徐某某]|被盗物品是无|组织机构是无|物品价值是无|作案时间是[2017年7月18日6时许]|作案地点是[绍兴市**区**街*号副食品店内]|被盗货币是[人民币225元]|作案工具是无|盗窃获利是无	1 1 0 0 0 1 1 1 0 0
3、2017年8月2日9时许，被告人徐某某在绍兴市**区**公园照相馆收银台处，趁四周无人之际，窃得被害人张某某放在收银台抽屉内的人民币200元。	被害人是[张某某]|被告人是[徐某某]|被盗物品是无|组织机构是无|物品价值是无|作案时间是[2017年8月2日9时许]|作案地点是[绍兴市**区**公园照相馆收银台处]|被盗货币是[人民币200元]|作案工具是无|盗窃获利是无	1 1 0 0 0 1 1 1 0 0
待离开时，被告人徐某某被被害人张某某当场并退还钱款。	被害人是[张某某]|被告人是[徐某某]|被盗物品是无|组织机构是无|物品价值是无|作案时间是无|作案地点是无|被盗货币是无|作案工具是无|盗窃获利是无	1 1 0 0 0 0 0 0 0 0
4、2017年8月6日12时许，被告人徐某某在绍兴市**区****街**号户内，趁四周无人之际，窃得被害人蒋某某人民币240元。	被害人是[蒋某某]|被告人是[徐某某]|被盗物品是无|组织机构是无|物品价值是无|作案时间是[2017年8月6日12时许]|作案地点是[绍兴市**区****街**号户内]|被盗货币是[人民币240元]|作案工具是无|盗窃获利是无	1 1 0 0 0 1 1 1 0 0
7、2017年8月15日11时许，被告人徐某某在绍兴市**区**广场*楼“*”服装店内，趁四周无人之际，窃得被害人付某某人民币390元。	被害人是[付某某]|被告人是[徐某某]|被盗物品是无|组织机构是无|物品价值是无|作案时间是[2017年8月15日11时许]|作案地点是[绍兴市**区**广场*楼“*”服装店内]|被盗货币是[人民币390元]|作案工具是无|盗窃获利是无	1 1 0 0 0 1 1 1 0 0
综上，被告人徐某某共盗窃7次，合计窃得人民币2343元同年8月16日14时许，被告人徐某某在绍兴市火车北站。	被害人是无|被告人是[徐某某]|被盗物品是无|组织机构是无|物品价值是无|作案时间是[同年8月16日14时许]|作案地点是[绍兴市火车北站]|被盗货币是[人民币2343元]|作案工具是无|盗窃获利是无	0 1 0 0 0 1 1 1 0 0
被告人刘某某于2018年2月7日伙同某某甲（另案处理）窜至东洲区**生活广场内（超市），窃得**牌木糖醇口香糖6盒、**无糖口香糖4盒（大）、**酸甜草莓味无糖口香糖3盒（小）、**牌草莓味口香糖1盒（大）和**摇一摇草莓口香糖2盒（70粒）。	被害人是无|被告人是[刘某某][某某甲]|被盗物品是[**牌草莓味口香糖1盒（大）][**酸甜草莓味无糖口香糖3盒（小）][**无糖口香糖4盒（大）][**摇一摇草莓口香糖2盒（70粒）][**牌木糖醇口香糖6盒]|组织机构是无|物品价值是无|作案时间是[2018年2月7日]|作案地点是[东洲区**生活广场内（超市）]|被盗货币是无|作案工具是无|盗窃获利是无	0 1 1 0 0 1 1 0 0 0
当晚，二人再次窜至该超市，某某甲窃得**曲奇奶香白巧克力9盒和**曲奇巧克力3盒。	被害人是无|被告人是[某某甲]|被盗物品是[**曲奇奶香白巧克力9盒][**曲奇巧克力3盒]|组织机构是无|物品价值是无|作案时间是[当晚]|作案地点是[超市]|被盗货币是无|作案工具是无|盗窃获利是无	0 1 1 0 0 1 1 0 0 0
被告人刘某某的偷窃行为被发现，当场查获**曲奇奶香白巧克力14板和**曲奇巧克力17板。	被害人是无|被告人是[刘某某]|被盗物品是[**曲奇奶香白巧克力14板][**曲奇巧克力17板]|组织机构是无|物品价值是无|作案时间是无|作案地点是无|被盗货币是无|作案工具是无|盗窃获利是无	0 1 1 0 0 0 0 0 0 0
经抚顺市价格认证中心认定：上述被盗物品价值人民币1182元。	被害人是无|被告人是无|被盗物品是无|组织机构是[抚顺市价格认证中心]|物品价值是[人民币1182元]|作案时间是无|作案地点是无|被盗货币是无|作案工具是无|盗窃获利是无	0 0 0 1 1 0 0 0 0 0
被告人刘某某于2018年3月19日窜至东洲区东洲**超市窃得**男士去屑洗发露3瓶（400ML）和**男士去屑洗发露6瓶（160ML）。	被害人是无|被告人是[刘某某]|被盗物品是[**男士去屑洗发露6瓶（160ML）][**男士去屑洗发露3瓶（400ML）]|组织机构是无|物品价值是无|作案时间是[2018年3月19日]|作案地点是[东洲区东洲**超市]|被盗货币是无|作案工具是无|盗窃获利是无	0 1 1 0 0 1 1 0 0 0
被告人刘某某于2018年2月13日被公安机关。	被害人是无|被告人是[刘某某]|被盗物品是无|组织机构是[公安机关]|物品价值是无|作案时间是无|作案地点是无|被盗货币是无|作案工具是无|盗窃获利是无	0 1 0 1 0 0 0 0 0 0
2018年2月5日凌晨1时许，被告人樊某某骑人力三轮车在柳州市**区**路**号*楼门外，趁无人之机，进入楼梯间仓库内，把被害人周某某放置在该处的2扎半（每扎240册，尺寸为A4）贝基画册及若干洁净抗菌漱口水宣传单(尺寸为A4)搬运上三轮车并盗走，后将所盗物品拉回其住处存放。	被害人是[周某某]|被告人是[樊某某]|被盗物品是[2扎半（每扎240册，尺寸为A4）贝基画册][若干洁净抗菌漱口水宣传单]|组织机构是无|物品价值是无|作案时间是[2018年2月5日凌晨1时许]|作案地点是[楼梯间仓库内][柳州市**区**路**号*楼门外]|被盗货币是无|作案工具是[人力三轮车]|盗窃获利是无	1 1 1 0 0 1 1 0 1 0
随后，二被告人各骑一辆三轮车再次来到上述地点实施盗窃。	被害人是无|被告人是无|被盗物品是无|组织机构是无|物品价值是无|作案时间是无|作案地点是无|被盗货币是无|作案工具是无|盗窃获利是无	0 0 0 0 0 0 0 0 0 0
被告人樊某某再次盗走贝基画册4扎及漱口水宣传单若干，被告人何某某盗走可暖画册8扎(每扎300册，尺寸为A5)及洁净抗菌漱口水宣传单若干，各自用三轮车拉回住处存放。	被害人是无|被告人是[樊某某][何某某]|被盗物品是[贝基画册4扎][洁净抗菌漱口水宣传单若干][可暖画册8扎][漱口水宣传单若干]|组织机构是无|物品价值是无|作案时间是无|作案地点是无|被盗货币是无|作案工具是无|盗窃获利是无	0 1 1 0 0 0 0 0 0 0
当日8时许，二被告人各自联系从事废旧品收购活动的被告人李某某，欲将所盗赃物变卖获款。	被害人是无|被告人是[李某某]|被盗物品是无|组织机构是无|物品价值是无|作案时间是无|作案地点是无|被盗货币是无|作案工具是无|盗窃获利是无	0 1 0 0 0 0 0 0 0 0
被告人李某某在明知其二人变卖的物品系违法犯罪所得的情况下，仍予以收购，并转卖他人从中获利。	被害人是无|被告人是[李某某]|被盗物品是无|组织机构是无|物品价值是无|作案时间是无|作案地点是无|被盗货币是无|作案工具是无|盗窃获利是无	0 1 0 0 0 0 0 0 0 0
被告人樊某某获赃款人民币408元，被告人何某某获赃款人民币240元。	被害人是无|被告人是[樊某某][何某某]|被盗物品是无|组织机构是无|物品价值是无|作案时间是无|作案地点是无|被盗货币是无|作案工具是无|盗窃获利是[人民币240元][人民币408元]	0 1 0 0 0 0 0 0 0 1
经鉴定，被盗的贝基画册每扎价值人民币840元，可暖画册每扎价值人民币435元，漱口水宣传单5000张共计价值人民币280元。	被害人是无|被告人是无|被盗物品是[漱口水宣传单5000张][贝基画册][可暖画册]|组织机构是无|物品价值是[人民币840元][人民币435元][人民币280元]|作案时间是无|作案地点是无|被盗货币是无|作案工具是无|盗窃获利是无	0 0 1 0 1 0 0 0 0 0
综上所述，被告人樊某某盗窃数额共计人民币9220元，被告人何某某盗窃数额共计人民币6840元，被告人李某某涉案数额共计人民币9220元。	被害人是无|被告人是[樊某某][李某某][何某某]|被盗物品是无|组织机构是无|物品价值是[人民币6840元][人民币9220元]|作案时间是无|作案地点是无|被盗货币是无|作案工具是无|盗窃获利是无	0 1 0 0 1 0 0 0 0 0
2018年2月6日，被告人樊某某、何某某、李某某分别被公安机关归案。	被害人是无|被告人是[樊某某][李某某][何某某]|被盗物品是无|组织机构是[公安机关]|物品价值是无|作案时间是无|作案地点是无|被盗货币是无|作案工具是无|盗窃获利是无	0 1 0 1 0 0 0 0 0 0
案发后，公安人员追回部分被盗物品并已发还被害人周某某。	被害人是[周某某]|被告人是无|被盗物品是无|组织机构是无|物品价值是无|作案时间是无|作案地点是无|被盗货币是无|作案工具是无|盗窃获利是无	1 0 0 0 0 0 0 0 0 0
1、2018年4月的一天，尹某甲驾驶其苏H****C商务车搭乘黄某甲、尹某乙、白某某在贵州省修文县**镇***，盗窃修文县**公司架设的价值3600.00元电缆线500米。	被害人是无|被告人是[白某某][黄某甲][尹某乙][尹某甲]|被盗物品是[电缆线500米]|组织机构是无|物品价值是[3600.00元]|作案时间是[2018年4月的一天]|作案地点是[修文县**公司][贵州省修文县**镇***]|被盗货币是无|作案工具是[苏H****C商务车]|盗窃获利是无	0 1 1 0 1 1 1 0 1 0
2、2018年4月的一天，尹某甲驾驶其苏H****C商务车搭乘黄某甲、尹某乙、白某某在贵州省清镇市**镇**路段盗窃清镇市**公司架设的价值540.00元的电缆线200米。	被害人是无|被告人是[白某某][黄某甲][尹某乙][尹某甲]|被盗物品是[电缆线200米]|组织机构是无|物品价值是[540.00元]|作案时间是[2018年4月的一天]|作案地点是[贵州省清镇市**镇**路段][清镇市**公司]|被盗货币是无|作案工具是[苏H****C商务车]|盗窃获利是无	0 1 1 0 1 1 1 0 1 0
3、2018年5月的一天，尹某甲驾驶其苏H****C商务车搭乘黄某甲、尹某乙、白某某在贵州省黔西县**乡街上盗窃黔西县**公司架设的价值1800.00元的电缆线300米。	被害人是无|被告人是[白某某][黄某甲][尹某乙][尹某甲]|被盗物品是[电缆线300米]|组织机构是无|物品价值是[1800.00元]|作案时间是[2018年5月的一天]|作案地点是[黔西县**公司][贵州省黔西县**乡街]|被盗货币是无|作案工具是[苏H****C商务车]|盗窃获利是无	0 1 1 0 1 1 1 0 1 0
4、2018年5月30日13时许，尹某甲驾驶其苏H****C商务车搭乘黄某甲、尹某乙、白某某在贵州省大方县**乡街上盗窃大方县**公司价值9322.00元的电缆线1002米。	被害人是无|被告人是[白某某][黄某甲][尹某乙][尹某甲]|被盗物品是[电缆线1002米]|组织机构是无|物品价值是[9322.00元]|作案时间是[2018年5月30日13时许]|作案地点是[贵州省大方县**乡街][大方县**公司]|被盗货币是无|作案工具是[苏H****C商务车]|盗窃获利是无	0 1 1 0 1 1 1 0 1 0
被告人尹某甲、黄某甲、尹某乙、白某某于2018年5月30日被大方县公安局归案，所使用的作案工具车辆、外衣、手套、电缆钳、脚钩已被大方县公安局依法扣押。	被害人是无|被告人是[白某某][黄某甲][尹某乙][尹某甲]|被盗物品是无|组织机构是[大方县公安局]|物品价值是无|作案时间是无|作案地点是无|被盗货币是无|作案工具是无|盗窃获利是无	0 1 0 1 0 0 0 0 0 0
1.2016年8月3日凌晨3时许，被告人李某某、耿某某采用技术开锁的方式进入武胜县**镇**路**号*栋*-*被害人郭某某的家中，盗走现金1000余元和OPPOR8205型手机一部。	被害人是无|被告人是[耿某某][李某某]|被盗物品是[OPPOR8205型手机一部]|组织机构是无|物品价值是无|作案时间是[2016年8月3日凌晨3时许]|作案地点是[武胜县**镇**路**号*栋*-*被害人郭某某的家中]|被盗货币是[现金1000余元]|作案工具是无|盗窃获利是无	0 1 1 0 0 1 1 1 0 0
经武胜县物价局价格认证中心认定，该手机案发时价格为1066元。	被害人是无|被告人是无|被盗物品是[手机]|组织机构是[武胜县物价局价格认证中心]|物品价值是[1066元]|作案时间是无|作案地点是无|被盗货币是无|作案工具是无|盗窃获利是无	0 0 1 1 1 0 0 0 0 0
2.2016年8月12日23时至次日凌晨5时，被告人李某某、耿某某采用技术开锁的方式进入武胜县**镇**街**号*楼被害人张某某的家中，盗走白色三星G9250手机一部。	被害人是无|被告人是[耿某某][李某某]|被盗物品是[白色三星G9250手机一部]|组织机构是无|物品价值是无|作案时间是[2016年8月12日23时至次日凌晨5时]|作案地点是[武胜县**镇**街**号*楼被害人张某某的家中]|被盗货币是无|作案工具是无|盗窃获利是无	0 1 1 0 0 1 1 0 0 0
经武胜县物价局价格认证中心认定，该手机案发时价格为5092元。	被害人是无|被告人是无|被盗物品是[手机]|组织机构是[武胜县物价局价格认证中心]|物品价值是[5092元]|作案时间是无|作案地点是无|被盗货币是无|作案工具是无|盗窃获利是无	0 0 1 1 1 0 0 0 0 0
经武胜县物价局价格认证中心认定，该手机案发时价格为2939元。	被害人是无|被告人是无|被盗物品是[手机]|组织机构是[武胜县物价局价格认证中心]|物品价值是[2939元]|作案时间是无|作案地点是无|被盗货币是无|作案工具是无|盗窃获利是无	0 0 1 1 1 0 0 0 0 0
另查明，2016年9月18日，警方在重庆市沙坪坝区***加油站内将李某某、耿某某归案。	被害人是无|被告人是[耿某某][李某某]|被盗物品是无|组织机构是无|物品价值是无|作案时间是无|作案地点是无|被盗货币是无|作案工具是无|盗窃获利是无	0 1 0 0 0 0 0 0 0 0
2、2018年5月30日凌晨，被告人廖某某到南安市**街道***路******室，盗走被害人王某某一部苹果iPhone7Plus手机（价值人民币4832.1元）。	被害人是[王某某]|被告人是[廖某某]|被盗物品是[一部苹果iPhone7Plus手机]|组织机构是无|物品价值是[人民币4832.1元]|作案时间是[2018年5月30日凌晨]|作案地点是[南安市**街道***路******室]|被盗货币是无|作案工具是无|盗窃获利是无	1 1 1 0 1 1 1 0 0 0
4、2018年5月30日上午，被告人廖某某到南安市**街道**街*****养生中心***室，盗走被害人李某某一部VIVOX21手机（价值人民币2707.5元）。	被害人是[李某某]|被告人是[廖某某]|被盗物品是[一部VIVOX21手机]|组织机构是无|物品价值是[人民币2707.5元]|作案时间是[2018年5月30日上午]|作案地点是[南安市**街道**街*****养生中心***室]|被盗货币是无|作案工具是无|盗窃获利是无	1 1 1 0 1 1 1 0 0 0
5、2018年6月3日凌晨，被告人廖某某到南安市**镇****养生会所，在210室盗走被害人曾某某一部苹果iPhoneX手机（价值人民币6317.5元）；	被害人是[曾某某]|被告人是[廖某某]|被盗物品是[一部苹果iPhoneX手机]|组织机构是无|物品价值是[人民币6317.5元]|作案时间是[2018年6月3日凌晨]|作案地点是[南安市**镇****养生会所][210室]|被盗货币是无|作案工具是无|盗窃获利是无	1 1 1 0 1 1 1 0 0 0
在310室盗走被害人甘某某一部华为荣耀Magic手机（价值人民币2252元）；	被害人是[甘某某]|被告人是无|被盗物品是[一部华为荣耀Magic手机]|组织机构是无|物品价值是[人民币2252元]|作案时间是无|作案地点是[310室]|被盗货币是无|作案工具是无|盗窃获利是无	1 0 1 0 1 0 1 0 0 0
在312室盗走被害人黄某乙一部OPPO手机（无法鉴定价值）。	被害人是[黄某乙]|被告人是无|被盗物品是[一部OPPO手机]|组织机构是无|物品价值是无|作案时间是无|作案地点是[312室]|被盗货币是无|作案工具是无|盗窃获利是无	1 0 1 0 0 0 1 0 0 0
6、2018年6月4日早上，被告人廖某某到泉州市泉港区***水疗汇***室，盗走被害人庄某某人民币2600元。	被害人是[庄某某]|被告人是[廖某某]|被盗物品是无|组织机构是无|物品价值是无|作案时间是[2018年6月4日早上]|作案地点是[泉州市泉港区***水疗汇***室]|被盗货币是[人民币2600元]|作案工具是无|盗窃获利是无	1 1 0 0 0 1 1 1 0 0
2018年6月5日14时许，南安市公安局民警在晋江市**镇**小区**号门口，被告人廖某某。	被害人是无|被告人是[廖某某]|被盗物品是无|组织机构是[南安市公安局]|物品价值是无|作案时间是无|作案地点是[晋江市**镇**小区**号门口]|被盗货币是无|作案工具是无|盗窃获利是无	0 1 0 1 0 0 1 0 0 0
2、2018年5月13日凌晨，被告人李某某骑黄色电动车至镜湖区**村**幢楼下，将被害人罗某某皖******号小型轿车副驾驶座后侧车窗玻璃砸碎，但未盗窃到财物。	被害人是[罗某某]|被告人是[李某某]|被盗物品是无|组织机构是无|物品价值是无|作案时间是[2018年5月13日凌晨]|作案地点是[镜湖区**村**幢楼下]|被盗货币是无|作案工具是[黄色电动车]|盗窃获利是无	1 1 0 0 0 1 1 0 1 0
3、2018年5月18日凌晨，被告人李某某骑黄色电动车至镜湖区**村**幢楼下，将被害人杨某某皖******号小型轿车副驾驶后侧车窗玻璃砸碎，但未盗窃到财物。	被害人是[杨某某]|被告人是[李某某]|被盗物品是无|组织机构是无|物品价值是无|作案时间是[2018年5月18日凌晨]|作案地点是[镜湖区**村**幢楼下]|被盗货币是无|作案工具是[黄色电动车]|盗窃获利是无	1 1 0 0 0 1 1 0 1 0
4、2018年6月7日凌晨，被告人李某某骑着黄色电动车至镜湖区东方**巷酒店门口，将被害人徐某某的皖******号小型轿车副驾驶后侧车窗玻璃砸碎，盗窃车内物品包一个及包内现金1000元人民币。	被害人是[徐某某]|被告人是[李某某]|被盗物品是[包一个]|组织机构是无|物品价值是无|作案时间是[2018年6月7日凌晨]|作案地点是[镜湖区东方**巷酒店门口]|被盗货币是[现金1000元人民币]|作案工具是[黄色电动车]|盗窃获利是无	1 1 1 0 0 1 1 1 1 0
5、2018年6月13日凌晨，被告人李某某骑着黄色电动车到镜湖区天门山东路垃圾中转站附近，先后将被害人袁某某皖******号小型轿车及何某某浙******号小型轿车的驾驶室车窗玻璃砸碎，但是均未盗窃到财物。	被害人是[袁某某][何某某]|被告人是[李某某]|被盗物品是无|组织机构是无|物品价值是无|作案时间是[2018年6月13日凌晨]|作案地点是[镜湖区天门山东路垃圾中转站附近]|被盗货币是无|作案工具是无|盗窃获利是无	1 1 0 0 0 1 1 0 0 0
2018年6月20日，被告人李某某在芜湖市镜湖区**小区保安室被公安机关。	被害人是无|被告人是[李某某]|被盗物品是无|组织机构是[公安机关]|物品价值是无|作案时间是无|作案地点是[芜湖市镜湖区**小区保安室]|被盗货币是无|作案工具是无|盗窃获利是无	0 1 0 1 0 0 1 0 0 0
到案后，被告人李某某如实供述其盗窃的犯罪事实。	被害人是无|被告人是[李某某]|被盗物品是无|组织机构是无|物品价值是无|作案时间是无|作案地点是无|被盗货币是无|作案工具是无|盗窃获利是无	0 1 0 0 0 0 0 0 0 0
一、2018年6月20日左右的一天17时许，被告人路某某在福清市**街道**小区附近送完外卖后，发现路边停放着一辆未加锁的CAREER牌助力车，遂使用随身携带的螺丝刀将助力车前盖撬开，接上电后盗走并逃离现场。	被害人是无|被告人是[路某某]|被盗物品是[CAREER牌助力车]|组织机构是无|物品价值是无|作案时间是[2018年6月20日左右的一天17时许]|作案地点是[福清市**街道**小区附近]|被盗货币是无|作案工具是[螺丝刀]|盗窃获利是无	0 1 1 0 0 1 1 0 1 0
后被告人路某某将该车藏匿在港头镇**村海滩养殖场旁一铁皮房。	被害人是无|被告人是[路某某]|被盗物品是[该车]|组织机构是无|物品价值是无|作案时间是无|作案地点是无|被盗货币是无|作案工具是无|盗窃获利是无	0 1 1 0 0 0 0 0 0 0
二、2018年7月6日11时许，被告人路某某在福清市**街道**埔附近送完外卖后，发现**埔**小区内被害人刘某某停放在该处的一辆绿佳牌电动车未加锁，遂采用上述相同手段将该车盗走并逃离现场。	被害人是[刘某某]|被告人是[路某某]|被盗物品是[一辆绿佳牌电动车][该车]|组织机构是无|物品价值是无|作案时间是[2018年7月6日11时许]|作案地点是[**埔**小区内][福清市**街道**埔附近]|被盗货币是无|作案工具是无|盗窃获利是无	1 1 1 0 0 1 1 0 0 0
后被告人路某某以人民币500元的价格将该车卖给福清市**街道**街一摩托车修配店。	被害人是无|被告人是[路某某]|被盗物品是[该车]|组织机构是无|物品价值是无|作案时间是无|作案地点是无|被盗货币是无|作案工具是无|盗窃获利是[人民币500元]	0 1 1 0 0 0 0 0 0 1
经福清市价格认证中心价格鉴定，上述被盗的电动车价值人民币2205元。	被害人是无|被告人是无|被盗物品是[电动车]|组织机构是[福清市价格认证中心]|物品价值是[人民币2205元]|作案时间是无|作案地点是无|被盗货币是无|作案工具是无|盗窃获利是无	0 0 1 1 1 0 0 0 0 0
三、2018年7月15日13时许，被告人路某某在福清市**街道甲飞兰附近一小区路边，以上述相同手段盗走被害人覃某某停放在该处的一辆银灰色心艺牌助力车，后将该车以人民币100元的价格卖给福清市**镇**路一摩托车修配店。	被害人是[覃某某]|被告人是[路某某]|被盗物品是[该车][一辆银灰色心艺牌助力车]|组织机构是[摩托车修配店]|物品价值是无|作案时间是[2018年7月15日13时许]|作案地点是[福清市**街道甲飞兰附近一小区路边]|被盗货币是无|作案工具是无|盗窃获利是[人民币100元]	1 1 1 1 0 1 1 0 0 1
2018年7月18日，被告人路某某在福清市**镇**大酒店附近路段被公安机关，到案后如实供述上述犯罪事实。	被害人是无|被告人是[路某某]|被盗物品是无|组织机构是[公安机关]|物品价值是无|作案时间是无|作案地点是无|被盗货币是无|作案工具是无|盗窃获利是无	0 1 0 1 0 0 0 0 0 0
后公安机关在被告人路某某的协助下，找到并依法扣押上述被盗的四部车辆，部分被盗车辆已返还各被害人。	被害人是无|被告人是[路某某]|被盗物品是[四部车辆][被盗车辆]|组织机构是[公安机关]|物品价值是无|作案时间是无|作案地点是无|被盗货币是无|作案工具是无|盗窃获利是无	0 1 1 1 0 0 0 0 0 0
2018年4月1日，被告人彭某某趁其婚外恋对象即被害人戴某某不在家时，用自配的钥匙打开戴某某位于湘潭市岳塘区**栋**单元**的房门，通过套取保险箱密码及保险箱钥匙的方式将戴某某放置于保险箱内的一枚黄金戒指盗走，后彭某某将该戒指典当给了李某某，得款1700元；	被害人是[戴某某]|被告人是[彭某某]|被盗物品是[戒指][一枚黄金戒指]|组织机构是无|物品价值是无|作案时间是[2018年4月1日]|作案地点是[湘潭市岳塘区**栋**单元**的房门]|被盗货币是无|作案工具是无|盗窃获利是[1700元]	1 1 1 0 0 1 1 0 0 1
同年5月13日，被告人彭某某以同样的方法盗取了被害人戴某某保险箱内的一只黄金戒指和一个黄金小佛坠子，并典当给了李某某，得款1900元；	被害人是[戴某某]|被告人是[彭某某]|被盗物品是[一只黄金戒指][一个黄金小佛坠子]|组织机构是无|物品价值是无|作案时间是[同年5月13日]|作案地点是无|被盗货币是无|作案工具是无|盗窃获利是[1900元]	1 1 1 0 0 1 0 0 0 1
同年5月18日，被告人彭某某盗取了被害人戴某某保险箱内一条黄金项链，并典当给了李某某，得款2200元。	被害人是[戴某某]|被告人是[彭某某]|被盗物品是[一条黄金项链]|组织机构是无|物品价值是无|作案时间是[同年5月18日]|作案地点是无|被盗货币是无|作案工具是无|盗窃获利是[2200元]	1 1 1 0 0 1 0 0 0 1
同年5月25日，被告人彭某某盗取了被害人戴某某保险箱内一串金镶玉手串，并典当给了李某某，得款400元；	被害人是[戴某某]|被告人是[彭某某]|被盗物品是[一串金镶玉手串]|组织机构是无|物品价值是无|作案时间是[同年5月25日]|作案地点是无|被盗货币是无|作案工具是无|盗窃获利是[400元]	1 1 1 0 0 1 0 0 0 1
同年6月14日，被告人彭某某盗取了被害人戴某某保险箱内一个黄金戒指，并典当给了李某某，得款900元钱。	被害人是[李某某][戴某某]|被告人是[彭某某]|被盗物品是[一个黄金戒指]|组织机构是无|物品价值是无|作案时间是[同年6月14日]|作案地点是无|被盗货币是无|作案工具是无|盗窃获利是[900元钱]	1 1 1 0 0 1 0 0 0 1
足金项链(10.33g)价值3439.89元；	被害人是无|被告人是无|被盗物品是[足金项链(10.33g)]|组织机构是无|物品价值是[3439.89元]|作案时间是无|作案地点是无|被盗货币是无|作案工具是无|盗窃获利是无	0 0 1 0 1 0 0 0 0 0
足金戒指(4.19g)价值1412.03元；	被害人是无|被告人是无|被盗物品是[足金戒指(4.19g)]|组织机构是无|物品价值是[1412.03元]|作案时间是无|作案地点是无|被盗货币是无|作案工具是无|盗窃获利是无	0 0 1 0 1 0 0 0 0 0
另两枚戒指因无实物，无购置凭证未作价格评估。	被害人是无|被告人是无|被盗物品是[两枚戒指]|组织机构是无|物品价值是无|作案时间是无|作案地点是无|被盗货币是无|作案工具是无|盗窃获利是无	0 0 1 0 0 0 0 0 0 0
案发后，被告人彭某某将上述五件价值8643.97元的首饰赎回并归还被害人戴某某。	被害人是[戴某某]|被告人是[彭某某]|被盗物品是[首饰]|组织机构是无|物品价值是[8643.97元]|作案时间是无|作案地点是无|被盗货币是无|作案工具是无|盗窃获利是无	1 1 1 0 1 0 0 0 0 0
2017年7月28日至2018年7月11日，被告人周某某在本市海曙区多次盗窃他人电动自行车，共计人民币2161元，具体如下：1.2017年7月28日7时许，被告人周某某在本市海曙区***村**幢旁，趁被害人应某某不备，窃得应某某停放在此的电动自行车一辆及车上猪肉10余斤。	被害人是[应某某]|被告人是[周某某]|被盗物品是[电动自行车一辆][猪肉10余斤]|组织机构是无|物品价值是[人民币2161元]|作案时间是[2017年7月28日至2018年7月11日][2017年7月28日7时许]|作案地点是[本市海曙区***村**幢旁]|被盗货币是无|作案工具是无|盗窃获利是无	1 1 1 0 1 1 1 0 0 0
3.2017年9月10日7时40分许，被告人周某某在本市海曙区**路***号蔬菜店门口，趁被害人陈某甲不备，窃得陈某甲停放在此的绿源牌TDP0412Z型电动自行车一辆，价值人民币360元。	被害人是[陈某甲]|被告人是[周某某]|被盗物品是[绿源牌TDP0412Z型电动自行车一辆]|组织机构是无|物品价值是[人民币360元]|作案时间是[2017年9月10日7时40分许]|作案地点是[本市海曙区**路***号蔬菜店门口]|被盗货币是无|作案工具是无|盗窃获利是无	1 1 1 0 1 1 1 0 0 0
4.2018年7月2日7时许，被告人周某某在本市海曙区**路临时房**-**号***海鲜店门口，趁被害人陈某乙不备，窃得陈某乙停放在此的雅歌牌电动自行车一辆。	被害人是[陈某乙]|被告人是[周某某]|被盗物品是[雅歌牌电动自行车一辆]|组织机构是无|物品价值是无|作案时间是[2018年7月2日7时许]|作案地点是[本市海曙区**路临时房**-**号***海鲜店门口]|被盗货币是无|作案工具是无|盗窃获利是无	1 1 1 0 0 1 1 0 0 0
5.2018年7月8日7时30分许，被告人周某某在本市海曙区**路**号蔬菜店门口，趁被害人孙某某不备，窃得其停放在此的超威牌TDP012型电动自行车一辆，价值人民币1441元。	被害人是[孙某某]|被告人是[周某某]|被盗物品是[超威牌TDP012型电动自行车一辆]|组织机构是无|物品价值是[人民币1441元]|作案时间是[2018年7月8日7时30分许]|作案地点是[本市海曙区**路**号蔬菜店门口]|被盗货币是无|作案工具是无|盗窃获利是无	1 1 1 0 1 1 1 0 0 0
6.2018年7月11日9时50分许，被告人周某某在本市海曙区**路***号旁****批发行门口，趁被害人龚某某不备，窃得龚某某停放在此的电动自行车一辆。	被害人是[龚某某]|被告人是[周某某]|被盗物品是[电动自行车一辆]|组织机构是无|物品价值是无|作案时间是[2018年7月11日9时50分许]|作案地点是[本市海曙区**路***号旁****批发行门口]|被盗货币是无|作案工具是无|盗窃获利是无	1 1 1 0 0 1 1 0 0 0
1、2017年12月31日上午，被告人张某某伙同被告人魏某某在汤阴县**路***浴池内盗窃被害人陈某甲的VIVO牌手机一部，盗窃被害人陈某乙人民币900元。	被害人是[陈某乙][陈某甲]|被告人是[魏某某][张某某]|被盗物品是[VIVO牌手机一部]|组织机构是无|物品价值是无|作案时间是[2017年12月31日上午]|作案地点是[汤阴县**路***]|被盗货币是[人民币900元]|作案工具是无|盗窃获利是无	1 1 1 0 0 1 1 1 0 0
经认定，该手机价值人民币914元。	被害人是无|被告人是无|被盗物品是[手机]|组织机构是无|物品价值是[人民币914元]|作案时间是无|作案地点是无|被盗货币是无|作案工具是无|盗窃获利是无	0 0 1 0 1 0 0 0 0 0
2、2017年12月31日下午，被告人张某某伙同被告人魏某某在汤阴县**路**浴池内盗窃被害人陈某丙的OPPO牌手机一部。	被害人是[陈某丙]|被告人是[魏某某][张某某]|被盗物品是[OPPO牌手机一部]|组织机构是无|物品价值是无|作案时间是[2017年12月31日下午]|作案地点是[汤阴县**路**浴池]|被盗货币是无|作案工具是无|盗窃获利是无	1 1 1 0 0 1 1 0 0 0
经认定，该手机价值人民币1573元。	被害人是无|被告人是无|被盗物品是[手机]|组织机构是无|物品价值是[人民币1573元]|作案时间是无|作案地点是无|被盗货币是无|作案工具是无|盗窃获利是无	0 0 1 0 1 0 0 0 0 0
3、2017年12月31日下午，被告人张某某伙同被告人魏某某在汤阴县**路***浴池内盗窃被害人李某甲的VIVO牌X9型手机一部和人民币1100元，盗窃被害人李某乙的VIVO牌Y66型手机一部。	被害人是[李某甲][李某乙]|被告人是[魏某某][张某某]|被盗物品是[VIVO牌Y66型手机一部][VIVO牌X9型手机一部]|组织机构是无|物品价值是无|作案时间是[2017年12月31日下午]|作案地点是[汤阴县**路***浴池]|被盗货币是[人民币1100元]|作案工具是无|盗窃获利是无	1 1 1 0 0 1 1 1 0 0
经认定，该VIVO牌X9型手机价值人民币1190元，该VIVO牌Y66型手机价值人民币824元。	被害人是无|被告人是无|被盗物品是[VIVO牌Y66型手机][VIVO牌X9型手机]|组织机构是无|物品价值是[人民币824元][人民币1190元]|作案时间是无|作案地点是无|被盗货币是无|作案工具是无|盗窃获利是无	0 0 1 0 1 0 0 0 0 0
4、2017年12月31日下午，被告人张某某伙同被告人魏某某在汤阴县**路****浴池内盗窃被害人付某甲人民币1000余元，盗窃被害人李某乙的OPPO牌手机一部。	被害人是[李某乙][付某甲]|被告人是[魏某某][张某某]|被盗物品是[OPPO牌手机一部]|组织机构是无|物品价值是无|作案时间是[2017年12月31日下午]|作案地点是[汤阴县**路****浴池]|被盗货币是[人民币1000余元]|作案工具是无|盗窃获利是无	1 1 1 0 0 1 1 1 0 0
经认定，该手机价值人民币1872元。	被害人是无|被告人是无|被盗物品是[手机]|组织机构是无|物品价值是[人民币1872元]|作案时间是无|作案地点是无|被盗货币是无|作案工具是无|盗窃获利是无	0 0 1 0 1 0 0 0 0 0
5、2017年12月31日下午，被告人张某某伙同被告人魏某某在汤阴县**路**浴池内盗窃被害人刘某某的小米牌手机一部，经认定，该手机价值人民币919元。	被害人是[刘某某]|被告人是[魏某某][张某某]|被盗物品是[小米牌手机一部][手机]|组织机构是无|物品价值是[人民币919元]|作案时间是[2017年12月31日下午]|作案地点是[汤阴县**路**浴池]|被盗货币是无|作案工具是无|盗窃获利是无	1 1 1 0 1 1 1 0 0 0
案发后，赃款、赃物已追回，退归被害人。	被害人是无|被告人是无|被盗物品是[赃款][赃物]|组织机构是无|物品价值是无|作案时间是无|作案地点是无|被盗货币是无|作案工具是无|盗窃获利是无	0 0 1 0 0 0 0 0 0 0
2017年3月至2018年4月期间，被告人刘某甲采取翻墙、撬门、撬窗入室的手段，在来安县**乡**村**组、**组等地，入室盗窃七起，盗窃现金7700元，盗窃物品价值920元，合计8620元。	被害人是无|被告人是[刘某甲]|被盗物品是无|组织机构是无|物品价值是[920元][8620元]|作案时间是[2017年3月至2018年4月期间]|作案地点是[来安县**乡**村]|被盗货币是[现金7700元]|作案工具是无|盗窃获利是无	0 1 0 0 1 1 1 1 0 0
2.2017年的一天被告人刘某甲趁被害人孙某甲家中无人之际，采取撬门入室，将衣橱内的现金200元盗走。	被害人是[孙某甲]|被告人是[刘某甲]|被盗物品是无|组织机构是无|物品价值是无|作案时间是[2017年]|作案地点是无|被盗货币是[现金200元]|作案工具是无|盗窃获利是无	1 1 0 0 0 1 0 1 0 0
4.2018年3月31日凌晨，被告人刘某甲趁被害人叶某甲不在家之际，撬门入室将衣橱内300元、储蓄罐内硬币200元现金计500元以及一条玉溪牌香烟盗走，经鉴定盗窃香烟价值230元，共计价值730元。	被害人是[叶某甲]|被告人是[刘某甲]|被盗物品是[盗窃香烟][一条玉溪牌香烟]|组织机构是无|物品价值是[730元][230元]|作案时间是[2018年3月31日凌晨]|作案地点是无|被盗货币是[300元][500元][硬币200元现金]|作案工具是无|盗窃获利是无	1 1 1 0 1 1 0 1 0 0
5.2017年被告人刘某甲趁被害人马某某家中无人，撬门入室实施盗窃，未窃得财物。	被害人是[马某某]|被告人是[刘某甲]|被盗物品是无|组织机构是无|物品价值是无|作案时间是[2017年]|作案地点是[马某某家中]|被盗货币是无|作案工具是无|盗窃获利是无	1 1 0 0 0 1 1 0 0 0
6.2017年被告人刘某甲趁被害人任某某家中无人，撬门入室实施盗窃，未窃得财物。	被害人是[任某某]|被告人是[刘某甲]|被盗物品是无|组织机构是无|物品价值是无|作案时间是[2017年]|作案地点是[任某某家中]|被盗货币是无|作案工具是无|盗窃获利是无	1 1 0 0 0 1 1 0 0 0
经乌市价格认证中心鉴定，被盗物品价值人民币550元。	被害人是无|被告人是无|被盗物品是无|组织机构是[乌市价格认证中心]|物品价值是[人民币550元]|作案时间是无|作案地点是无|被盗货币是无|作案工具是无|盗窃获利是无	0 0 0 1 1 0 0 0 0 0
经沙区价格认证中心鉴定，被盗物品价值人民币128元。	被害人是无|被告人是无|被盗物品是无|组织机构是[沙区价格认证中心]|物品价值是[人民币128元]|作案时间是无|作案地点是无|被盗货币是无|作案工具是无|盗窃获利是无	0 0 0 1 1 0 0 0 0 0
经沙区价格认证中心鉴定，被盗物品价值人民币666元。	被害人是无|被告人是无|被盗物品是无|组织机构是[沙区价格认证中心]|物品价值是[人民币666元]|作案时间是无|作案地点是无|被盗货币是无|作案工具是无|盗窃获利是无	0 0 0 1 1 0 0 0 0 0
4.2018年6月24日03时许，被告人侯某某到本市沙区***路***小区***号楼*号商铺“****”童装店，破坏门锁进入店内，将被害人邝某某放在桌子上的一部玫瑰色OPPO牌手机盗走，将收银台抽屉内现金人民币300元盗走，后赃物变卖，赃款挥霍。	被害人是无|被告人是[侯某某][邝某某]|被盗物品是[一部玫瑰色OPPO牌手机]|组织机构是无|物品价值是无|作案时间是[2018年6月24日03时许]|作案地点是[本市沙区***路***小区***号楼*号商铺“****”童装店]|被盗货币是[现金人民币300元]|作案工具是无|盗窃获利是无	0 1 1 0 0 1 1 1 0 0
经沙区价格认证中心鉴定，被盗物品价值人民币623元。	被害人是无|被告人是无|被盗物品是[沙区价格认证中心]|组织机构是无|物品价值是[人民币623元]|作案时间是无|作案地点是无|被盗货币是无|作案工具是无|盗窃获利是无	0 0 1 0 1 0 0 0 0 0
以上四起被盗物品及钱款合计价值人民币2867元。	被害人是无|被告人是无|被盗物品是无|组织机构是无|物品价值是[人民币2867元]|作案时间是无|作案地点是无|被盗货币是无|作案工具是无|盗窃获利是无	0 0 0 0 1 0 0 0 0 0
2018年6月26日，被告人侯某某在本市沙区***路***酒店附近被归案。	被害人是无|被告人是[侯某某]|被盗物品是无|组织机构是无|物品价值是无|作案时间是无|作案地点是无|被盗货币是无|作案工具是无|盗窃获利是无	0 1 0 0 0 0 0 0 0 0
2018年8月，被告人罗某某先后多次在重庆市合川区三汇镇、小沔镇等地盗窃他人饲养的土鸡，涉案价值420余元，具体犯罪事实如下：1.2018年8月中旬的一天中午，被告人罗某某去至重庆市合川区三汇镇****家属院路边，趁四周无人之机，将被害人桂某某放养在该处的一只价值100余元的土鸡盗走，销赃获款50元；	被害人是[桂某某]|被告人是[罗某某]|被盗物品是[土鸡]|组织机构是无|物品价值是[420余元][100余元]|作案时间是[2018年8月中旬的一天中午][2018年8月]|作案地点是[小沔镇][重庆市合川区三汇镇****家属院路边][重庆市合川区三汇镇]|被盗货币是无|作案工具是无|盗窃获利是[50元]	1 1 1 0 1 1 1 0 0 1
2.2018年8月中旬的一天中午，被告人罗某某去至重庆市合川区三汇镇**村的一公路边，趁四周无人之机，将被害人叶某某放养在该处的一只价值100余元的土鸡盗走，销赃获款55元；	被害人是[叶某某]|被告人是[罗某某]|被盗物品是[土鸡]|组织机构是无|物品价值是[100余元]|作案时间是[2018年8月中旬的一天中午]|作案地点是[重庆市合川区三汇镇**村的一公路边]|被盗货币是无|作案工具是无|盗窃获利是[55元]	1 1 1 0 1 1 1 0 0 1
4.2018年8月底的一天下午，被告人罗某某去至重庆市合川区涞滩镇***街一废弃房屋处，趁四周无人之机，将被害人苟某某放养在该处的一只价值100余元的土鸡盗走，销赃获款50元。	被害人是[苟某某]|被告人是[罗某某]|被盗物品是[土鸡]|组织机构是无|物品价值是[100余元]|作案时间是[2018年8月底的一天下午]|作案地点是[重庆市合川区涞滩镇***街一废弃房屋处]|被盗货币是无|作案工具是无|盗窃获利是[50元]	1 1 1 0 1 1 1 0 0 1
此后，被告人翁某某单独或伙同被告人李某甲多次来到被害人张**公司位于莆田市涵江区**镇**庄**道**号的仓库，趁晚上无人注意之际，使用作案工具盗走轮胎共计54条，具体事实如下：1.被告人翁某某与被告人李某甲共同盗走被害单位轮胎共计34条，并将所盗轮胎出售给赖某某、李某乙，其中1条轮胎未售出并被放回公司仓库。	被害人是无|被告人是[李某甲][翁某某]|被盗物品是[1条轮胎][轮胎共计54条][所盗轮胎][轮胎共计34条]|组织机构是无|物品价值是无|作案时间是[晚上][此后]|作案地点是[公司仓库][被害人张**公司位于莆田市涵江区**镇**庄**道**号的仓库]|被盗货币是无|作案工具是[作案工具]|盗窃获利是无	0 1 1 0 0 1 1 0 1 0
经物价鉴定，上述二人共同盗窃轮胎共计价值44580元（人民币，下同）。	被害人是无|被告人是无|被盗物品是[盗窃轮胎]|组织机构是无|物品价值是[44580元]|作案时间是无|作案地点是无|被盗货币是无|作案工具是无|盗窃获利是无	0 0 1 0 1 0 0 0 0 0
2.被告人翁某某盗走被害单位轮胎共计20条，并将所盗轮胎出售给赖某某、汤某某。	被害人是无|被告人是[翁某某]|被盗物品是[轮胎共计20条][轮胎]|组织机构是无|物品价值是无|作案时间是无|作案地点是无|被盗货币是无|作案工具是无|盗窃获利是无	0 1 1 0 0 0 0 0 0 0
经物价鉴定，上述被告人翁某某单独盗窃轮胎共计价值35180元。	被害人是无|被告人是[翁某某]|被盗物品是[盗窃轮胎]|组织机构是无|物品价值是[35180元]|作案时间是无|作案地点是无|被盗货币是无|作案工具是无|盗窃获利是无	0 1 1 0 1 0 0 0 0 0
案发后，被告人翁某某、李某甲均于2018年4月22日主动到公安机关投案，公安机关向二人扣押作案工具橡皮艇及闽******号货车。	被害人是无|被告人是[翁某某][李某]|被盗物品是无|组织机构是[公安机关]|物品价值是无|作案时间是无|作案地点是无|被盗货币是无|作案工具是[闽******号货车][橡皮艇]|盗窃获利是无	0 1 0 1 0 0 0 0 1 0
被告人翁某某出售给汤某某的14条轮胎均被公安机关依法扣押并发还被害人张某某。	被害人是[张某某]|被告人是[翁某某]|被盗物品是[14条轮胎]|组织机构是[公安机关]|物品价值是无|作案时间是无|作案地点是无|被盗货币是无|作案工具是无|盗窃获利是无	1 1 1 1 0 0 0 0 0 0
(、2018年6月5日12时许，被告人应某某到福州市鼓楼区**路**花园门卫岗亭处趁保安不备，盗走了**快递员麻某某的，由蔡某某和陈某甲购买的四件快递。	被害人是[麻某某][陈某甲][蔡某某]|被告人是[应某某]|被盗物品是[四件快递]|组织机构是无|物品价值是无|作案时间是[2018年6月5日12时许]|作案地点是[福州市鼓楼区**路**花园门卫岗亭处]|被盗货币是无|作案工具是无|盗窃获利是无	1 1 1 0 0 1 1 0 0 0
(、2018年6月5日13时许，被告人应某某到福州市鼓楼区**路**坊门卫室附近趁保安不备，盗走**快递员周某某的三件快递。	被害人是[周某某]|被告人是[应某某]|被盗物品是[三件快递]|组织机构是无|物品价值是无|作案时间是[2018年6月5日13时许]|作案地点是[福州市鼓楼区**路**坊门卫室]|被盗货币是无|作案工具是无|盗窃获利是无	1 1 1 0 0 1 1 0 0 0
(、2018年6月6日12时许，被告人应某某到福州市鼓楼区**路**坊门卫室附近趁保安不备，盗走**快递员周某某的两件快递。	被害人是[周某某]|被告人是[应某某]|被盗物品是[两件快递]|组织机构是无|物品价值是无|作案时间是[2018年6月6日12时许]|作案地点是[福州市鼓楼区**路**坊门卫室]|被盗货币是无|作案工具是无|盗窃获利是无	1 1 1 0 0 1 1 0 0 0
两次在**坊盗走的快递分别是陈某乙、徐某某、林某某等人购买的。	被害人是[徐某某][陈某乙][林某某]|被告人是无|被盗物品是无|组织机构是无|物品价值是无|作案时间是无|作案地点是[**坊]|被盗货币是无|作案工具是无|盗窃获利是无	1 0 0 0 0 0 1 0 0 0
现被盗9片科颜氏牌面膜已追回发还给被害人周某某。	被害人是[周某某]|被告人是无|被盗物品是[9片科颜氏牌面膜]|组织机构是无|物品价值是无|作案时间是无|作案地点是无|被盗货币是无|作案工具是无|盗窃获利是无	1 0 1 0 0 0 0 0 0 0
现被盗1瓶娥佩兰牌化妆水、54袋资生堂化妆品已追回发还给被害人陈某丁。	被害人是[陈某丁]|被告人是无|被盗物品是[54袋资生堂化妆品][1瓶娥佩兰牌化妆水]|组织机构是无|物品价值是无|作案时间是无|作案地点是无|被盗货币是无|作案工具是无|盗窃获利是无	1 0 1 0 0 0 0 0 0 0
被告人应某某于2018年6月13日在福州市鼓楼区**路**坊内被群众抓获。	被害人是无|被告人是[应某某]|被盗物品是无|组织机构是无|物品价值是无|作案时间是无|作案地点是无|被盗货币是无|作案工具是无|盗窃获利是无	0 1 0 0 0 0 0 0 0 0
2017年2月至2018年3月间，被告人朱某某先后在安徽省蚌埠市**路**街**大学**街、公交站台多次窃取他人随身携带手机，共计人民币4210元。	被害人是无|被告人是[朱某某]|被盗物品是[手机]|组织机构是无|物品价值是[人民币4210元]|作案时间是[2017年2月至2018年3月间]|作案地点是[安徽省蚌埠市**路**街**大学**街]|被盗货币是无|作案工具是无|盗窃获利是无	0 1 1 0 1 1 1 0 0 0
具体事实如下：一、2017年2月18日17时许，被告人朱某某在蚌埠市蚌山区**路**街**附近，趁被害人张某某不备，将张某某放在其上衣口袋内的一部OPPOR7SM手机（鉴定价值人民币220元）盗走。	被害人是[张某某]|被告人是[朱某某]|被盗物品是[一部OPPOR7SM手机]|组织机构是无|物品价值是[人民币220元]|作案时间是[2017年2月18日17时]|作案地点是[蚌埠市蚌山区**路**街]|被盗货币是无|作案工具是无|盗窃获利是无	1 1 1 0 1 1 1 0 0 0
二、2018年3月6日18时许，被告人朱某某在蚌埠市大学**附近，趁被害人胡某某不备，将胡某某放在上衣右侧口袋内的一部VIVOx7手机（鉴定价值人民币1100元）盗走。	被害人是[胡某某]|被告人是[朱某某]|被盗物品是[一部VIVOx7手机]|组织机构是无|物品价值是[人民币1100元]|作案时间是[2018年3月6日18时许]|作案地点是[蚌埠市大学**附近]|被盗货币是无|作案工具是无|盗窃获利是无	1 1 1 0 1 1 1 0 0 0
四、2018年3月8日18时许，被告人朱某某在蚌埠市**街附近，趁被害人徐某某不备，将被害人放在上衣右口袋内的一部华为麦芒五手机（鉴定价值人民币1430元）盗走。	被害人是[徐某某]|被告人是[朱某某]|被盗物品是[一部华为麦芒五手机]|组织机构是无|物品价值是[人民币1430元]|作案时间是[2018年3月8日18时许]|作案地点是[蚌埠市**街附近]|被盗货币是无|作案工具是无|盗窃获利是无	1 1 1 0 1 1 1 0 0 0
2018年3月16日，被告人朱某某在安徽省黄山市****酒店被抓获。	被害人是无|被告人是[朱某某]|被盗物品是无|组织机构是无|物品价值是无|作案时间是无|作案地点是无|被盗货币是无|作案工具是无|盗窃获利是无	0 1 0 0 0 0 0 0 0 0
1.2018年8月8日凌晨，被告人于某某在蚌埠市蚌山区**街，盗窃受害人姚某某放在路边板车防水布下的水果，被盗水果重约3千克。	被害人是[姚某某]|被告人是[于某某]|被盗物品是[水果]|组织机构是无|物品价值是无|作案时间是[2018年8月8日凌晨]|作案地点是[蚌埠市蚌山区**街]|被盗货币是无|作案工具是无|盗窃获利是无	1 1 1 0 0 1 1 0 0 0
2.2018年8月9日凌晨，被告人于某某在蚌埠市蚌山区**街，盗窃受害人姚某某放在路边板车防水布下的水果，被盗水果重约3千克。	被害人是[姚某某]|被告人是[于某某]|被盗物品是[水果]|组织机构是无|物品价值是无|作案时间是[2018年8月9日凌晨]|作案地点是[蚌埠市蚌山区**街]|被盗货币是无|作案工具是无|盗窃获利是无	1 1 1 0 0 1 1 0 0 0
3.2018年8月10日凌晨，被告人于某某在蚌埠市蚌山区**街，盗窃受害人姚某某放在路边板车防水布下的水果，被盗水果重约3千克。	被害人是[姚某某]|被告人是[于某某]|被盗物品是[水果]|组织机构是无|物品价值是无|作案时间是[2018年8月10日凌晨]|作案地点是[蚌埠市蚌山区**街]|被盗货币是无|作案工具是无|盗窃获利是无	1 1 1 0 0 1 1 0 0 0
4.2018年8月12日凌晨，被告人于某某在蚌埠市蚌山区**街，盗窃受害人姚某某放在路边板车防水布下的水果，被盗水果重约3千克。	被害人是[姚某某]|被告人是[于某某]|被盗物品是[水果]|组织机构是无|物品价值是无|作案时间是[2018年8月12日凌晨]|作案地点是[蚌埠市蚌山区**街]|被盗货币是无|作案工具是无|盗窃获利是无	1 1 1 0 0 1 1 0 0 0
5.2018年8月15日凌晨，被告人于某某在蚌埠市蚌山区**街，盗窃受害人姚某某放在路边板车防水布下的水果，被盗水果重约3千克。	被害人是[姚某某]|被告人是[于某某]|被盗物品是[水果]|组织机构是无|物品价值是无|作案时间是[2018年8月15日凌晨]|作案地点是[蚌埠市蚌山区**街]|被盗货币是无|作案工具是无|盗窃获利是无	1 1 1 0 0 1 1 0 0 0
6.2018年8月16日凌晨，被告人于某某在蚌埠市蚌山区**街，盗窃受害人姚某某放在路边板车防水布下的水果，被盗水果重约5千克。	被害人是[姚某某]|被告人是[于某某]|被盗物品是[水果]|组织机构是无|物品价值是无|作案时间是[2018年8月16日凌晨]|作案地点是[蚌埠市蚌山区**街]|被盗货币是无|作案工具是无|盗窃获利是无	1 1 1 0 0 1 1 0 0 0
7.2018年8月19日凌晨，被告人于某某在蚌埠市蚌山区**街，盗窃受害人姚某某放在路边板车防水布下的水果，被盗水果重约3千克。	被害人是[姚某某]|被告人是[于某某]|被盗物品是[水果]|组织机构是无|物品价值是无|作案时间是[2018年8月19日凌晨]|作案地点是[蚌埠市蚌山区**街]|被盗货币是无|作案工具是无|盗窃获利是无	1 1 1 0 0 1 1 0 0 0
8.2018年8月21日凌晨，被告人于某某在蚌埠市蚌山区**街，盗窃受害人姚某某放在路边板车防水布下的水果（被追回），被盗水果重1.7千克。	被害人是[姚某某]|被告人是[于某某]|被盗物品是[水果]|组织机构是无|物品价值是无|作案时间是[2018年8月21日凌晨]|作案地点是[蚌埠市蚌山区**街]|被盗货币是无|作案工具是无|盗窃获利是无	1 1 1 0 0 1 1 0 0 0
2018年8月30日，经蚌埠市发改委价格成本监审认定局认定，被盗蜜桔总价格为93元，甜桃总价格为110元。	被害人是无|被告人是无|被盗物品是[甜桃][被盗蜜桔]|组织机构是[蚌埠市发改委价格成本监审认定局]|物品价值是[93元][110元]|作案时间是[2018年8月30日]|作案地点是无|被盗货币是无|作案工具是无|盗窃获利是无	0 0 1 1 1 1 0 0 0 0
2017年12月期间，被告人卢某甲在衢州市衢江区杜泽镇多次实施盗窃，窃得财物共计价值人民币1413元，具体如下：1、2017年12月8日夜，卢某甲以撬锁方式进入杜泽镇**寺内，撬开两个功德箱，盗得功德箱内人民币1000余元。	被害人是无|被告人是[卢某甲]|被盗物品是无|组织机构是无|物品价值是[人民币1413元]|作案时间是[2017年12月期间][2017年12月8日夜]|作案地点是[衢州市衢江区杜泽镇][杜泽镇**寺内]|被盗货币是[人民币1000余元]|作案工具是无|盗窃获利是无	0 1 0 0 1 1 1 1 0 0
2、2017年12月22日夜，卢某甲以撬锁方式进入杜泽镇**村**号金某某家中，盗得三罐旺仔牛奶、一斤饼干、二只金色手镯、一条金色项链、一枚金色戒指，价值共计人民币92元，及现金175元。	被害人是[金某某]|被告人是[卢某甲]|被盗物品是[一斤饼干][一枚金色戒指][三罐旺仔牛奶][二只金色手镯][一条金色项链]|组织机构是无|物品价值是[人民币92元]|作案时间是[2017年12月22日夜]|作案地点是[杜泽镇**村**号金某某家中]|被盗货币是[现金175元]|作案工具是无|盗窃获利是无	1 1 1 0 1 1 1 1 0 0
3、2017年12月22日夜，卢某甲以撬锁方式进入杜泽镇**村**号王某某家，盗得一把木梯、三把理发刮刀、一个手电筒、二根撬棍，价值共计人民币70元。	被害人是[王某某]|被告人是[卢某甲]|被盗物品是[二根撬棍][一把木梯][三把理发刮刀][一个手电筒]|组织机构是无|物品价值是[人民币70元]|作案时间是[2017年12月22日夜]|作案地点是[杜泽镇**村**号王某某家]|被盗货币是无|作案工具是无|盗窃获利是无	1 1 1 0 1 1 1 0 0 0
4、2017年12月23日下午，卢某甲以撬锁方式进入杜泽镇**村梭铺方田坪**号余某乙家，盗得五瓶乳酸菌牛奶、二斤饼干，价值共计人民币48元。	被害人是[余某乙]|被告人是[卢某甲]|被盗物品是[五瓶乳酸菌牛奶][二斤饼干]|组织机构是无|物品价值是[人民币48元]|作案时间是[2017年12月23日下午]|作案地点是[杜泽镇**村梭铺方田坪**号余某乙家]|被盗货币是无|作案工具是无|盗窃获利是无	1 1 1 0 1 1 1 0 0 0
被告人卢某甲在被监视居住期间，于2018年5月4日到杜泽镇**村郑某某家仓库门口拿了把木梯，通过木梯攀爬进入仓库边的**寺内，欲实施盗窃时被当场。	被害人是[郑某某]|被告人是[卢某甲]|被盗物品是无|组织机构是无|物品价值是无|作案时间是无|作案地点是[仓库边的**寺内][杜泽镇**村郑某某家仓库门口]|被盗货币是无|作案工具是[木梯]|盗窃获利是无	1 1 0 0 0 0 1 0 1 0
案发后，大部分赃款赃物已由公安机关追回发还被害人。	被害人是无|被告人是无|被盗物品是无|组织机构是[公安机关]|物品价值是无|作案时间是无|作案地点是无|被盗货币是无|作案工具是无|盗窃获利是无	0 0 0 1 0 0 0 0 0 0
被告人卞某某伙同田某某一起在重庆市綦江区多次实施盗窃，具体犯罪事实如下。	被害人是无|被告人是[田某某][卞某]|被盗物品是无|组织机构是无|物品价值是无|作案时间是无|作案地点是[重庆市綦江区]|被盗货币是无|作案工具是无|盗窃获利是无	0 1 0 0 0 0 1 0 0 0
（1）2018年5月中旬的一天晚上，被告人卞某某、田某某来到綦江区**街道桥河***国道改造路段，将路边井盖打开后，盗走井盖下安装的电缆线。	被害人是无|被告人是[卞某某][田某某]|被盗物品是[电缆线]|组织机构是无|物品价值是无|作案时间是[2018年5月中旬的一天晚上]|作案地点是[綦江区**街道桥河***国道改造路段]|被盗货币是无|作案工具是无|盗窃获利是无	0 1 1 0 0 1 1 0 0 0
（3）2018年5月21日23时许，被告人卞某某、田某某来到綦江区**街道北渡***大桥的公路边将路边的井盖打开后，盗走井盖下的电缆线。	被害人是无|被告人是[卞某某][田某某]|被盗物品是[电缆线]|组织机构是无|物品价值是无|作案时间是[2018年5月21日23时许]|作案地点是[綦江区**街道北渡***大桥的公路边]|被盗货币是无|作案工具是无|盗窃获利是无	0 1 1 0 0 1 1 0 0 0
（4）2018年6月初的一天晚上被告人卞某某、田某某来到綦江区**大道**学校路段，将路边的井盖打开后，盗走井盖下的电缆线。	被害人是无|被告人是[卞某某][田某某]|被盗物品是[电缆线]|组织机构是无|物品价值是无|作案时间是[2018年6月初的一天晚上]|作案地点是[綦江区**大道**学校路段]|被盗货币是无|作案工具是无|盗窃获利是无	0 1 1 0 0 1 1 0 0 0
2018年6月28日，经重庆市綦江区价格认证中心鉴定，被盗电缆线共计978米，价值人民币33444元。	被害人是无|被告人是无|被盗物品是[电缆线共计978米]|组织机构是[重庆市綦江区价格认证中心]|物品价值是[人民币33444元]|作案时间是无|作案地点是无|被盗货币是无|作案工具是无|盗窃获利是无	0 0 1 1 1 0 0 0 0 0
另查明，被告人卞某某、田某某于2018年6月7日在重庆市綦江区**街道**路被民警抓获；	被害人是无|被告人是[卞某某][田某某]|被盗物品是无|组织机构是无|物品价值是无|作案时间是无|作案地点是无|被盗货币是无|作案工具是无|盗窃获利是无	0 1 0 0 0 0 0 0 0 0
被告人龚某某于2018年6月7日主动到重庆市綦江区古南派出所投案自首。	被害人是无|被告人是[龚某某]|被盗物品是无|组织机构是[重庆市綦江区古南派出所]|物品价值是无|作案时间是无|作案地点是无|被盗货币是无|作案工具是无|盗窃获利是无	0 1 0 1 0 0 0 0 0 0
三被告到案后均自愿如实供述自己的罪行。	被害人是无|被告人是无|被盗物品是无|组织机构是无|物品价值是无|作案时间是无|作案地点是无|被盗货币是无|作案工具是无|盗窃获利是无	0 0 0 0 0 0 0 0 0 0
2018年3月24日，被告人王某某、周某某、程某某三人约好实施盗窃，并事先准备好螺丝刀等作案工具，由王某某、周某某分别驾驶助力车带着程某某从芜湖来到繁昌县盗窃电动车装配的电池3起，具体如下：1.2018年3月24日中午，王某某、周某某、程某某来到繁昌县**小区地下车库内，将被害人鲁某某的一辆“艾玛”牌电动车内的4只“超威”牌电池盗走。	被害人是无|被告人是[周某某][鲁某某][王某某][程某某]|被盗物品是[一辆“艾玛”牌电动车内的4只“超威”牌电池][电动车装配的电池]|组织机构是无|物品价值是无|作案时间是[2018年3月24日][2018年3月24日中午]|作案地点是[繁昌县**小区地下车库内][繁昌县]|被盗货币是无|作案工具是[螺丝刀][助力车]|盗窃获利是无	0 1 1 0 0 1 1 0 1 0
2.当日中午，王某某、周某某、程某某又来到繁昌县**小区地下车库内，将被害人陈某某和的一辆“大运”牌电动车内的2只“超威”牌电池盗走。	被害人是无|被告人是[周某某][陈某某][王某某][程某某]|被盗物品是[一辆“大运”牌电动车内的2只“超威”牌电池]|组织机构是无|物品价值是无|作案时间是[当日中午]|作案地点是[繁昌县**小区地下车库内]|被盗货币是无|作案工具是无|盗窃获利是无	0 1 1 0 0 1 1 0 0 0
3.当日下午王某某、周某某、程某某在回芜湖的路上，来到**附近，将被害人高某某停放在此处的一辆“雅迪”牌电动车内的4只“天能”牌电池盗走。	被害人是无|被告人是[周某某][高某某][王某某][程某某]|被盗物品是[一辆“雅迪”牌电动车内的4只“天能”牌电池]|组织机构是无|物品价值是无|作案时间是[当日下午]|作案地点是[回芜湖]|被盗货币是无|作案工具是无|盗窃获利是无	0 1 1 0 0 1 1 0 0 0
三人盗窃了10只电池后，来到三山区**街道**大学附近，将盗窃的10只电池以370余元的价格出售给废品回收商贩，每人分得110元及一包香烟。	被害人是无|被告人是无|被盗物品是[盗窃的10只电池]|组织机构是无|物品价值是无|作案时间是无|作案地点是无|被盗货币是无|作案工具是无|盗窃获利是[370余元][110元]	0 0 1 0 0 0 0 0 0 1
2018年5月4日，王某某、周某某、程某某在芜湖市弋江区先后被抓获，三人到案后如实供述了共同盗窃的事实。	被害人是无|被告人是[周某某][王某某][程某某]|被盗物品是无|组织机构是无|物品价值是无|作案时间是无|作案地点是无|被盗货币是无|作案工具是无|盗窃获利是无	0 1 0 0 0 0 0 0 0 0
案发后，王某某、周某某、程某某已共同赔偿受害人鲁某某、陈某某和、高某某的经济损失，并取得三名被害人谅解。	被害人是[高某某][鲁某某][陈某某]|被告人是[周某某][王某某][程某某]|被盗物品是无|组织机构是无|物品价值是无|作案时间是无|作案地点是无|被盗货币是无|作案工具是无|盗窃获利是无	1 1 0 0 0 0 0 0 0 0
1.2018年1月29日凌晨2时许，被告人张某某到铜陵市**医院旁**水果店，用随身携带的螺丝刀拆卸门把手盗窃店内财物，窃得现金400余元，硬中华香烟8条及各类香烟，并将盗来的香烟卖给本市万泰翡翠城**超市，得销赃款3000余元。	被害人是无|被告人是[张某某]|被盗物品是[香烟][各类香烟][硬中华香烟8条]|组织机构是[本市万泰翡翠城**超市]|物品价值是无|作案时间是[2018年1月29日凌晨2时许]|作案地点是[铜陵市**医院旁**水果店]|被盗货币是[现金400余元]|作案工具是[螺丝刀]|盗窃获利是[3000余元]	0 1 1 1 0 1 1 1 1 1
3.2018年3月9日凌晨2时许，被告人张某某到本市**路中医院附近****复印店，用铁钳子撬扳该店门锁盗窃店内财物，窃得现金数十元及各类香烟，并将盗来的香烟卖给本市万泰翡翠城**超市，得销赃款2000余元。	被害人是无|被告人是[张某某]|被盗物品是[香烟][各类香烟]|组织机构是[本市万泰翡翠城**超市]|物品价值是无|作案时间是[2018年3月9日凌晨2时许]|作案地点是[本市**路中医院附近****复印店]|被盗货币是[现金数十元]|作案工具是[铁钳子]|盗窃获利是[2000余元]	0 1 1 1 0 1 1 1 1 1
4.2018年3月16日凌晨1时许，被告人张某某到**路***旁烟酒饮料批发店，使用铁钳子撬扳门锁盗窃店内财物，窃得现金1000余元，七条硬中华香烟、七条软中华香烟、四条黄金叶香烟、一条大重九香烟、一条小熊猫香烟、4包冬虫夏草香烟，并将盗来的香烟卖给本市万泰翡翠城**超市，得销赃款9600元。	被害人是无|被告人是[张某某]|被盗物品是[一条大重九香烟][一条小熊猫香烟][七条软中华香烟][香烟][4包冬虫夏草香烟][四条黄金叶香烟][七条硬中华香烟]|组织机构是[本市万泰翡翠城**超市]|物品价值是无|作案时间是[2018年3月16日凌晨1时许]|作案地点是[**路***旁烟酒饮料批发店]|被盗货币是[现金1000余元]|作案工具是[铁钳子]|盗窃获利是[9600元]	0 1 1 1 0 1 1 1 1 1
经铜陵市烟草专卖公司核价，上述香烟共计价值人民币11289元。	被害人是无|被告人是无|被盗物品是[香烟]|组织机构是无|物品价值是[人民币11289元]|作案时间是无|作案地点是无|被盗货币是无|作案工具是无|盗窃获利是无	0 0 1 0 1 0 0 0 0 0
5.2016年2月18日凌晨，被告人张某某到铜陵市**路**酒店旁******店，撬扳卷闸门盗窃该店内财物，窃得各类香烟，并将盗来的香烟出售，得赃款6000余元。	被害人是无|被告人是[张某某]|被盗物品是[盗来的香烟][各类香烟]|组织机构是无|物品价值是无|作案时间是无|作案地点是[铜陵市**路**酒店旁******店]|被盗货币是无|作案工具是无|盗窃获利是[6000余元]	0 1 1 0 0 0 1 0 0 1
2018年1月12日19时许，被告人仇某某伙同赵某某（另案处理）、胡某某、张某某（均未满16周岁）来到本市高新区***路****附近，仇某某、赵某某、胡某某负责望风，张某某使用随身携带的破窗工具砸碎被害人李某某停放在此处的陕A****B黑色三菱欧蓝德越野车右后侧玻璃，从车内盗得黑色双肩包一个，内有学习资料及儿童水杯两个。	被害人是[李某某]|被告人是[胡某某][仇某某][张某某][赵某某]|被盗物品是[学习资料][儿童水杯两个][黑色双肩包一个]|组织机构是无|物品价值是无|作案时间是[2018年1月12日19时许]|作案地点是[本市高新区***路****附近][陕A****B黑色三菱欧蓝德越野车]|被盗货币是无|作案工具是[破窗工具]|盗窃获利是无	1 1 1 0 0 1 1 0 1 0
四人将所盗现金及水杯分赃，其余物品均丢弃。	被害人是无|被告人是无|被盗物品是[水杯]|组织机构是无|物品价值是无|作案时间是无|作案地点是无|被盗货币是[所盗现金]|作案工具是无|盗窃获利是无	0 0 1 0 0 0 0 1 0 0
破案后，追回水杯一个并发还被害人。	被害人是无|被告人是无|被盗物品是[水杯一个]|组织机构是无|物品价值是无|作案时间是无|作案地点是无|被盗货币是无|作案工具是无|盗窃获利是无	0 0 1 0 0 0 0 0 0 0
2018年3月17日14时30分许，仇某某伙同胡某某来到本市高新区****停车场出入口附近，仇某某负责望风、胡某某使用随身携带的破窗工具砸碎被害人于某某停放在此处的陕A****2白色福特金牛座轿车右后侧玻璃，从车内盗得棕色手提包一个，内有现金人民币8400元及文件若干。	被害人是[于某某]|被告人是[胡某某][仇某某]|被盗物品是[文件若干][棕色手提包一个]|组织机构是无|物品价值是无|作案时间是[2018年3月17日14时30分许]|作案地点是[本市高新区****停车场出入口附近]|被盗货币是[现金人民币8400元]|作案工具是[破窗工具]|盗窃获利是无	1 1 1 0 0 1 1 1 1 0
后二人在逃离现场过程中被公安机关抓获，并当场查获被盗物品、现金及破窗工具。	被害人是无|被告人是无|被盗物品是[被盗物品]|组织机构是[公安机关]|物品价值是无|作案时间是无|作案地点是无|被盗货币是无|作案工具是[破窗工具]|盗窃获利是无	0 0 1 1 0 0 0 0 1 0
破案后，被盗物品及现金已追回并发还被害人。	被害人是无|被告人是无|被盗物品是无|组织机构是无|物品价值是无|作案时间是无|作案地点是无|被盗货币是无|作案工具是无|盗窃获利是无	0 0 0 0 0 0 0 0 0 0
1.2017年7月初某日晚凌晨2-3时许，被告人夏某某采用撬棒撬门的手段，进入**团**连水房，将该连队存放在水房内的4箱零20瓶“虫螨茚虫威”、3箱“草甘膦”、1箱“阿维菌素”、2箱“啶虫脒”、2箱零1盒“康宽”农药盗走。	被害人是无|被告人是[夏某某]|被盗物品是[2箱零1盒“康宽”农药][3箱“草甘膦”][4箱零20瓶“虫螨茚虫威”][2箱“啶虫脒”][1箱“阿维菌素”]|组织机构是无|物品价值是无|作案时间是[2017年7月初某日晚凌晨2-3时许]|作案地点是[水房内][**团**连水房]|被盗货币是无|作案工具是无|盗窃获利是无	0 1 1 0 0 1 1 0 0 0
当日凌晨，被告人门某某明知以上农药为犯罪所得，仍允许夏某某将农药窝藏在其**团**连的家中，后又帮助夏某某将农药转移至朋友张某某哥哥张某乙**团**连**房内藏匿。	被害人是无|被告人是[门某某][夏某某]|被盗物品是[农药]|组织机构是无|物品价值是无|作案时间是[当日凌晨]|作案地点是[其**团**连的家中]|被盗货币是无|作案工具是无|盗窃获利是无	0 1 1 0 0 1 1 0 0 0
案发后被，现已全部发还被盗单位。	被害人是无|被告人是无|被盗物品是无|组织机构是无|物品价值是无|作案时间是无|作案地点是无|被盗货币是无|作案工具是无|盗窃获利是无	0 0 0 0 0 0 0 0 0 0
经石河子市价格认证中心估价，被盗农药案发时总价值为19045元。	被害人是无|被告人是无|被盗物品是[被盗农药]|组织机构是[石河子市价格认证中心]|物品价值是[19045元]|作案时间是无|作案地点是无|被盗货币是无|作案工具是无|盗窃获利是无	0 0 1 1 1 0 0 0 0 0
2.2017年11月底某日凌晨2-3时许，被告人夏某某来到**团**连**村被害人孙某某家，夏某某先用断线钳剪断院门门锁，后又用撬棍撬开院内平房客厅窗户钢筋，钻窗入室，将客厅内的600公斤手采棉盗出后堆放在孙某某家院外。	被害人是无|被告人是[夏某某]|被盗物品是[600公斤手采棉]|组织机构是无|物品价值是无|作案时间是[2017年11月底某日凌晨2-3时许]|作案地点是[客厅内][孙某某家院外][**团**连**村被害人孙某某家]|被盗货币是无|作案工具是[撬棍][断线钳]|盗窃获利是无	0 1 1 0 0 1 1 0 1 0
被告人门某某明知夏某某正在实施盗窃，仍同意驾驶机动车帮助夏某某将所盗棉花运到自己家中窝藏，并帮助夏某某销赃，两人变卖后得赃款4000元。	被害人是无|被告人是[门某某][夏某某]|被盗物品是[所盗棉花]|组织机构是无|物品价值是无|作案时间是无|作案地点是无|被盗货币是无|作案工具是无|盗窃获利是[4000元]	0 1 1 0 0 0 0 0 0 1
经石河子市价格认证中心鉴定，被盗棉花案发时价值人民币4292元。	被害人是无|被告人是无|被盗物品是[被盗棉花]|组织机构是[石河子市价格认证中心]|物品价值是[人民币4292元]|作案时间是无|作案地点是无|被盗货币是无|作案工具是无|盗窃获利是无	0 0 1 1 1 0 0 0 0 0
2010年11月24日晚，被告人张某某伙同康某某（已判决、陈某甲（已判决）、千某某（已判决）、贾某某（1995年11月3日出生）经事先商量，乘坐张某某驾驶的马自达轿车从路桥到三门县六敖镇中街，在被害人陈某乙木扶手店旁，由陈某甲、张某某望风，康某某、千某某、贾某某三人下车实施盗窃，将陈某乙所有的一辆龙嘉牌LJ175ZH型号三轮摩托车盗走。	被害人是[陈某乙]|被告人是[千某某][贾某某][张某某][陈某甲][康某某]|被盗物品是[一辆龙嘉牌LJ175ZH型号三轮摩托车]|组织机构是无|物品价值是无|作案时间是[2010年11月24日晚]|作案地点是[路桥到三门县六敖镇中街][被害人陈某乙木扶手店旁]|被盗货币是无|作案工具是无|盗窃获利是无	1 1 1 0 0 1 1 0 0 0
经鉴定，该车价值人民币4290元。	被害人是无|被告人是无|被盗物品是[该车]|组织机构是无|物品价值是[人民币4290元]|作案时间是无|作案地点是无|被盗货币是无|作案工具是无|盗窃获利是无	0 0 1 0 1 0 0 0 0 0
随后，被告人张某某、康某某、陈某甲、千某某、贾某某又行至六敖镇***村，在被害人黄某某家门口，将其所有的一辆东方牌绿色三轮摩托车窃走；	被害人是[黄某某]|被告人是[千某某][贾某某][张某某][陈某甲][康某某]|被盗物品是[一辆东方牌绿色三轮摩托车]|组织机构是无|物品价值是无|作案时间是无|作案地点是[六敖镇***村][被害人黄某某家门口]|被盗货币是无|作案工具是无|盗窃获利是无	1 1 1 0 0 0 1 0 0 0
经鉴定，东方牌三轮摩托车价值人民币4950元，奔牛牌三轮电瓶车价值人民币4320元。	被害人是无|被告人是无|被盗物品是[东方牌三轮摩托车][奔牛牌三轮电瓶车]|组织机构是无|物品价值是[人民币4950元][人民币4320元]|作案时间是无|作案地点是无|被盗货币是无|作案工具是无|盗窃获利是无	0 0 1 0 1 0 0 0 0 0
得手后，陈某甲、千某某、贾某某分别驾驶所窃得三辆车逃离现场，被群众发现，千某某、贾某某驾驶的东方牌三轮摩托车和奔牛牌电瓶车被追回，陈某甲驾车得以逃离。	被害人是无|被告人是[千某某][贾某某][陈某甲]|被盗物品是[东方牌三轮摩托车][奔牛牌电瓶车]|组织机构是无|物品价值是无|作案时间是无|作案地点是无|被盗货币是无|作案工具是无|盗窃获利是无	0 1 1 0 0 0 0 0 0 0
张某某、康某某、千某某、贾某某四人跟着陈某甲逃至花桥镇***村时，康某某、千某某、贾某某三人又下车将被害人林某某停放其家门口的龙嘉LJ1502H型号三轮摩托车窃走。	被害人是[林某某]|被告人是[千某某][贾某某][张某某][陈某甲][康某某]|被盗物品是[龙嘉LJ1502H型号三轮摩托车]|组织机构是无|物品价值是无|作案时间是无|作案地点是[花桥镇***村][家门口]|被盗货币是无|作案工具是无|盗窃获利是无	1 1 1 0 0 0 1 0 0 0
经鉴定，该三轮摩托车价值人民币2275元。	被害人是无|被告人是无|被盗物品是[该三轮摩托车]|组织机构是无|物品价值是[人民币2275元]|作案时间是无|作案地点是无|被盗货币是无|作案工具是无|盗窃获利是无	0 0 1 0 1 0 0 0 0 0
2017年3月至2018年8月期间，被告人朱某某至苏州市吴江区**镇，采用爬窗入室、推门入室、撞门入室等手段，先后实施盗窃作案4起，窃得被害人杨某某、曹某某、吴某某、魏某某的现金人民币8100余元及香烟等物。	被害人是[杨某某][曹某某][魏某某][吴某某]|被告人是[朱某某]|被盗物品是[香烟]|组织机构是无|物品价值是无|作案时间是[2017年3月至2018年8月期间]|作案地点是[苏州市吴江区**镇]|被盗货币是[现金人民币8100余元]|作案工具是无|盗窃获利是无	1 1 1 0 0 1 1 1 0 0
4.2018年8月8日晚上，被告人朱某某至苏州市吴江区**镇**村村委会二楼楼梯口西侧第一间办公室内，采用上述手段，窃得被害人魏某某的现金人民币7300元。	被害人是[魏某某]|被告人是[朱某某]|被盗物品是无|组织机构是无|物品价值是无|作案时间是[2018年8月8日晚上]|作案地点是[苏州市吴江区**镇**村村委会二楼楼梯口西侧第一间办公室内]|被盗货币是[现金人民币7300元]|作案工具是无|盗窃获利是无	1 1 0 0 0 1 1 1 0 0
归案后，被告人朱某某如实供述了自己的犯罪事实。	被害人是无|被告人是[朱某某]|被盗物品是无|组织机构是无|物品价值是无|作案时间是无|作案地点是无|被盗货币是无|作案工具是无|盗窃获利是无	0 1 0 0 0 0 0 0 0 0
2017年4月1日下午16时许，被告人夏某某携带盗窃电动自行车的钥匙伺机盗窃电动车。	被害人是无|被告人是[夏某某]|被盗物品是[电动车]|组织机构是无|物品价值是无|作案时间是[2017年4月1日下午16时许]|作案地点是无|被盗货币是无|作案工具是[盗窃电动自行车的钥匙]|盗窃获利是无	0 1 1 0 0 1 0 0 1 0
经桂林市价格认证中心鉴定，该车价值人民币1173元。	被害人是无|被告人是无|被盗物品是[该车]|组织机构是[桂林市价格认证中心]|物品价值是[人民币1173元]|作案时间是无|作案地点是无|被盗货币是无|作案工具是无|盗窃获利是无	0 0 1 1 1 0 0 0 0 0
2017年4月3日下午16时许，被告人夏某某携带盗窃电动自行车的钥匙伺机作案。	被害人是无|被告人是[夏某某]|被盗物品是无|组织机构是无|物品价值是无|作案时间是[2017年4月3日下午16时许]|作案地点是无|被盗货币是无|作案工具是[盗窃电动自行车的钥匙]|盗窃获利是无	0 1 0 0 0 1 0 0 1 0
后将车卖给一名路边收破烂的男子，得赃款100元，破案后赃物无法追回。	被害人是无|被告人是无|被盗物品是[车]|组织机构是无|物品价值是无|作案时间是无|作案地点是无|被盗货币是无|作案工具是无|盗窃获利是[100元]	0 0 1 0 0 0 0 0 0 1
经桂林市价格认证中心鉴定，该车价格人民币500元。	被害人是无|被告人是无|被盗物品是[该车]|组织机构是[桂林市价格认证中心]|物品价值是[人民币500元]|作案时间是无|作案地点是无|被盗货币是无|作案工具是无|盗窃获利是无	0 0 1 1 1 0 0 0 0 0
2017年5月31日下午17：40分许，被告人夏某某携带盗窃电动车的钥匙伺机作案。	被害人是无|被告人是[夏某某]|被盗物品是无|组织机构是无|物品价值是无|作案时间是[2017年5月31日下午17：40分许]|作案地点是无|被盗货币是无|作案工具是[盗窃电动车的钥匙]|盗窃获利是无	0 1 0 0 0 1 0 0 1 0
后发现**路**寨楼下路口，停放着一辆车牌号为桂林*****的新世纪牌公主款电动车。	被害人是无|被告人是无|被盗物品是[一辆车牌号为桂林*****的新世纪牌公主款电动车]|组织机构是无|物品价值是无|作案时间是无|作案地点是[**路**寨楼下路口]|被盗货币是无|作案工具是无|盗窃获利是无	0 0 1 0 0 0 1 0 0 0
被告人夏某某即用随身携带的钥匙打开电门锁，当骑至**桥头时被警察发现。	被害人是无|被告人是[夏某某]|被盗物品是无|组织机构是无|物品价值是无|作案时间是无|作案地点是无|被盗货币是无|作案工具是[钥匙]|盗窃获利是无	0 1 0 0 0 0 0 0 1 0
破案后赃物已退还失主莫某甲。	被害人是无|被告人是[莫某甲]|被盗物品是无|组织机构是无|物品价值是无|作案时间是无|作案地点是无|被盗货币是无|作案工具是无|盗窃获利是无	0 1 0 0 0 0 0 0 0 0
经桂林市价格认证中心鉴定，该车价值人民币700元。	被害人是无|被告人是无|被盗物品是[该车]|组织机构是[桂林市价格认证中心]|物品价值是[人民币700元]|作案时间是无|作案地点是无|被盗货币是无|作案工具是无|盗窃获利是无	0 0 1 1 1 0 0 0 0 0
2017年8月25日，被告人张某某、杨某某经密谋决定以“掉钱包”的方式盗窃他人财物。	被害人是无|被告人是[杨某某][张某某]|被盗物品是无|组织机构是无|物品价值是无|作案时间是[2017年8月25日]|作案地点是无|被盗货币是无|作案工具是无|盗窃获利是无	0 1 0 0 0 1 0 0 0 0
当天17时许，张某某、杨某某驾驶摩托车途经化州市**镇**村委会**村路口时，发现被害人袁某某独自驾驶摩托车在路上行驶，二人便决定对袁某某实施盗窃。	被害人是[袁某某]|被告人是[杨某某][张某某]|被盗物品是无|组织机构是无|物品价值是无|作案时间是[当天17时许]|作案地点是[化州市**镇**村委会**村路口]|被盗货币是无|作案工具是[摩托车]|盗窃获利是无	1 1 0 0 0 1 1 0 1 0
随后，张某某驾驶摩托车超越袁某某并在其前方扔下一个事先准备的钱包，然后由杨某某驾驶摩托车抢在袁某某之前捡起钱包，并以与袁某某一起分钱为名，将袁某某骗至旁边的小路处。	被害人是[袁某某]|被告人是[杨某某][张某某]|被盗物品是无|组织机构是无|物品价值是无|作案时间是无|作案地点是无|被盗货币是无|作案工具是[摩托车][一个事先准备的钱包]|盗窃获利是无	1 1 0 0 0 0 0 0 1 0
这时，张某某驾驶摩托车掉头找到杨某某和袁某某，以怀疑杨某某、袁某某捡走其钱包为由，要求二人交出身上财物让其检查。	被害人是[袁某某]|被告人是[杨某某][张某某]|被盗物品是无|组织机构是无|物品价值是无|作案时间是无|作案地点是无|被盗货币是无|作案工具是无|盗窃获利是无	1 1 0 0 0 0 0 0 0 0
张某某检查无果后，假装掉头开车离开寻找目击群众，杨某某趁机将张某某扔下的钱包塞到袁某某的裤子里。	被害人是[袁某某]|被告人是[杨某某][张某某]|被盗物品是无|组织机构是无|物品价值是无|作案时间是无|作案地点是无|被盗货币是无|作案工具是无|盗窃获利是无	1 1 0 0 0 0 0 0 0 0
张某某随即折返回现场，以袁某某钱包里面的银行卡与其银行卡相似为由，要求袁某某交出银行卡并进行查询以确认归属。	被害人是[袁某某]|被告人是[袁某某][张某某]|被盗物品是无|组织机构是无|物品价值是无|作案时间是无|作案地点是无|被盗货币是无|作案工具是无|盗窃获利是无	1 1 0 0 0 0 0 0 0 0
在袁某某按照张某某要求用手机进行查询时，在旁观看的杨某某趁机记住银行卡密码，并从张某某手中抢过袁某某的钱包假装质问张某某。	被害人是[袁某某]|被告人是[杨某某][张某某]|被盗物品是无|组织机构是无|物品价值是无|作案时间是无|作案地点是无|被盗货币是无|作案工具是无|盗窃获利是无	1 1 0 0 0 0 0 0 0 0
这时，张某某上前对袁某某进行搜身以分散其注意力，杨某某见状趁机盗走袁某某钱包内的1400多元及银行卡，然后将钱包塞回袁某某的裤袋。	被害人是[袁某某]|被告人是[杨某某][袁某某][张某某]|被盗物品是[银行卡]|组织机构是无|物品价值是无|作案时间是无|作案地点是无|被盗货币是[1400多元]|作案工具是无|盗窃获利是无	1 1 1 0 0 0 0 1 0 0
张某某见杨某某得手后，便以带杨某某去找目击群众对质为由，让袁某某先走。	被害人是[袁某某]|被告人是[杨某某][张某某]|被盗物品是无|组织机构是无|物品价值是无|作案时间是无|作案地点是无|被盗货币是无|作案工具是无|盗窃获利是无	1 1 0 0 0 0 0 0 0 0
袁某某在离开时，杨某某以手机没电为由借走袁某某手机。	被害人是[袁某某]|被告人是[杨某某]|被盗物品是[手机]|组织机构是无|物品价值是无|作案时间是无|作案地点是无|被盗货币是无|作案工具是无|盗窃获利是无	1 1 1 0 0 0 0 0 0 0
后张某某、杨某某持盗来的银行卡取款人民币3000元，二人将盗窃得来的4400多元平分，盗窃得来的手机由张某某使用。	被害人是无|被告人是[杨某某][后张某某][张某某]|被盗物品是[手机][银行卡]|组织机构是无|物品价值是无|作案时间是无|作案地点是无|被盗货币是[人民币3000元][4400多元]|作案工具是无|盗窃获利是无	0 1 1 0 0 0 0 1 0 0
经鉴定，被害人袁某某被盗窃的手机价值人民币950元。	被害人是[袁某某]|被告人是无|被盗物品是[手机]|组织机构是无|物品价值是[人民币950元]|作案时间是无|作案地点是无|被盗货币是无|作案工具是无|盗窃获利是无	1 0 1 0 1 0 0 0 0 0
被告人盛某某于2017年3月16日以来，在江阴市**街道**路**号**服饰店内，利用事先获得的店内公用收银手机上的微信支付密码，先后129次通过从店内公用收银手机上微信号为mhy****的被害人缪某某的微信账户微信转账至自己微信号为wxidwni6nw********的微信账户内的方式实施盗窃，共窃得人民币153032元；	被害人是[缪某某]|被告人是[盛某某]|被盗物品是无|组织机构是无|物品价值是无|作案时间是[2017年3月16日以来]|作案地点是[江阴市**街道**路**号**服饰店内]|被盗货币是[人民币153032元]|作案工具是[店内公用收银手机]|盗窃获利是无	1 1 0 0 0 1 1 1 1 0
先后21次通过从微信号为mouho********的被害人缪某某的微信账户微信转账至自己微信号为wxidwni6nw********的微信账户内的方式实施盗窃，共窃得人民币42591元；	被害人是[缪某某]|被告人是无|被盗物品是无|组织机构是无|物品价值是无|作案时间是无|作案地点是无|被盗货币是[人民币42591元]|作案工具是无|盗窃获利是无	1 0 0 0 0 0 0 1 0 0
先后6次通过从店内进货手机上微信号为wxid1e68pi********的被害人缪某某的微信账户内微信转账至自己微信号为wxidwni6nw********的微信账户内的方式实施盗窃，共窃得人民币10729元，合计窃得人民币206352元。	被害人是[缪某某]|被告人是无|被盗物品是无|组织机构是无|物品价值是无|作案时间是无|作案地点是无|被盗货币是[人民币206352元][人民币10729元]|作案工具是无|盗窃获利是无	1 0 0 0 0 0 0 1 0 0
窃后，被告人盛某某将微信转账记录删除。	被害人是无|被告人是[盛某某]|被盗物品是无|组织机构是无|物品价值是无|作案时间是无|作案地点是无|被盗货币是无|作案工具是无|盗窃获利是无	0 1 0 0 0 0 0 0 0 0
案发后，被告人盛某某及其家属已退赔人民币10.957万元。	被害人是无|被告人是[盛某某]|被盗物品是无|组织机构是无|物品价值是无|作案时间是无|作案地点是无|被盗货币是无|作案工具是无|盗窃获利是[人民币10.957万元]	0 1 0 0 0 0 0 0 0 1
当晚7时许，孔某某在合肥市庐阳区**路**店旁将该手机以人民币750元销赃给金某某。	被害人是无|被告人是[孔某某][金某某]|被盗物品是[手机]|组织机构是无|物品价值是无|作案时间是无|作案地点是[合肥市庐阳区**路**店]|被盗货币是无|作案工具是无|盗窃获利是[人民币750元]	0 1 1 0 0 0 1 0 0 1
3.2018年8月6日5时许，被告人孔某某至合肥市庐阳区**巷**巷交口的**网咖，趁被害人余某某睡着之际，将其放在电脑桌上的一部OPPO牌A59s型手机（不具备鉴定条件）盗走、逃离现场。	被害人是[余某某]|被告人是[孔某某]|被盗物品是[一部OPPO牌A59s型手机]|组织机构是无|物品价值是无|作案时间是[2018年8月6日5时]|作案地点是[合肥市庐阳区**巷**巷交口的**网咖]|被盗货币是无|作案工具是无|盗窃获利是无	1 1 1 0 0 1 1 0 0 0
2018年8月6日10时许，公安民警在合肥市瑶海区**路**网咖将被告人孔某某抓获归案，并于当日在孔某某住处搜查出赃物iphone6splus手机与OPPO牌A59s型手机，同时从金某某处追回赃物VIVO牌X9splus型手机，现均已发还被害人。	被害人是无|被告人是[孔某某][金某某]|被盗物品是[VIVO牌X9splus型手机][iphone6splus手机][OPPO牌A59s型手机]|组织机构是无|物品价值是无|作案时间是无|作案地点是[合肥市瑶海区]|被盗货币是无|作案工具是无|盗窃获利是无	0 1 1 0 0 0 1 0 0 0
2018年2月至3月间，被告人邸某某先后多次在锦州**包装机械有限公司（以下简称锦州**公司）原材料库内，利用工作便利或趁无人之机，窃取公司原材料为己所用。	被害人是无|被告人是[邸某某]|被盗物品是[原材料]|组织机构是无|物品价值是无|作案时间是[2018年2月至3月间]|作案地点是[锦州**包装机械有限公司（以下简称锦州**公司）原材料库内]|被盗货币是无|作案工具是无|盗窃获利是无	0 1 1 0 0 1 1 0 0 0
经锦州市价格认证中心认定：涉案物品价值人民币483元。	被害人是无|被告人是无|被盗物品是无|组织机构是[锦州市价格认证中心]|物品价值是[人民币483元]|作案时间是无|作案地点是无|被盗货币是无|作案工具是无|盗窃获利是无	0 0 0 1 1 0 0 0 0 0
案发后，赃物被公安机关扣押并已发还被害单位。	被害人是无|被告人是无|被盗物品是无|组织机构是[公安机关]|物品价值是无|作案时间是无|作案地点是无|被盗货币是无|作案工具是无|盗窃获利是无	0 0 0 1 0 0 0 0 0 0
3、2018年3月6日18时许，被告人邸某某在锦州**公司原材料库内，窃得四块直径120mm、厚度30mm的铁饼（物料号：997010）藏于家中。	被害人是无|被告人是[邸某某]|被盗物品是[四块直径120mm、厚度30mm的铁饼（物料号：997010]|组织机构是无|物品价值是无|作案时间是[2018年3月6日18时许]|作案地点是[锦州**公司原材料库内]|被盗货币是无|作案工具是无|盗窃获利是无	0 1 1 0 0 1 1 0 0 0
4、2018年3月27日21时许，被告人邸某某在锦州**公司原材料库内，窃得一根直径6mm、长度500mm的白钢棒（物料号：996623），现已灭失。	被害人是无|被告人是[邸某某]|被盗物品是[一根直径6mm、长度500mm的白钢棒（物料号：996623]|组织机构是无|物品价值是无|作案时间是[2018年3月27日21时许]|作案地点是[锦州**公司原材料库内]|被盗货币是无|作案工具是无|盗窃获利是无	0 1 1 0 0 1 1 0 0 0
5、2018年3月28日16时许，被告人邸某某在锦州**公司原材料库内，窃得两根直径20mm，长度分别为100mm、200mm的黑尼龙（物料号：997143），现已灭失。	被害人是无|被告人是[邸某某]|被盗物品是[两根直径20mm，长度分别为100mm、200mm的黑尼龙（物料号：997143]|组织机构是无|物品价值是无|作案时间是[2018年3月28日16时许]|作案地点是[锦州**公司原材料库内]|被盗货币是无|作案工具是无|盗窃获利是无	0 1 1 0 0 1 1 0 0 0
6、2018年3月30日18时许，被告人邸某某在锦州**公司原材料库内，窃得一根直径16mm，长度250mm的铁棒（物料号：996689）藏于家中。	被害人是无|被告人是[邸某某]|被盗物品是[一根直径16mm，长度250mm的铁棒（物料号：996689]|组织机构是无|物品价值是无|作案时间是[2018年3月30日18时许]|作案地点是[锦州**公司原材料库内]|被盗货币是无|作案工具是无|盗窃获利是无	0 1 1 0 0 1 1 0 0 0
2018年5月9日，被告人邸某某被公安机关到案。	被害人是无|被告人是[邸某某]|被盗物品是无|组织机构是[公安机关]|物品价值是无|作案时间是无|作案地点是无|被盗货币是无|作案工具是无|盗窃获利是无	0 1 0 1 0 0 0 0 0 0
1.2014年3月8日凌晨，被告人刘某某在威海高区**小区*区*号楼楼下，拉开郭某某停放的鲁K*****号机动车车门（未锁），盗窃车内存放的现金10000元。	被害人是[郭某某]|被告人是[刘某某]|被盗物品是无|组织机构是无|物品价值是无|作案时间是[2014年3月8日凌晨]|作案地点是[威海高区**小区*区*号楼楼下]|被盗货币是[现金10000元]|作案工具是无|盗窃获利是无	1 1 0 0 0 1 1 1 0 0
2.2018年4月份一天的凌晨，被告人刘某某在威海高区***小区西门附近，拉开王某甲停放的鲁K*****号机动车车门（未锁），盗窃车内存放的中华牌香烟五盒。	被害人是[王某甲]|被告人是[刘某某]|被盗物品是[中华牌香烟五盒]|组织机构是无|物品价值是无|作案时间是[2018年4月份一天的凌晨]|作案地点是[威海高区***小区西门附近]|被盗货币是无|作案工具是无|盗窃获利是无	1 1 1 0 0 1 1 0 0 0
经鉴定，被盗香烟每盒价值人民币45元，共计225元。	被害人是无|被告人是无|被盗物品是[被盗香烟]|组织机构是无|物品价值是[人民币45元][225元]|作案时间是无|作案地点是无|被盗货币是无|作案工具是无|盗窃获利是无	0 0 1 0 1 0 0 0 0 0
3.2018年5月14日凌晨，被告人刘某某在威海高区****附近的停车场内，拉开王某乙停放的黑D*****号机动车车门（未锁），盗窃车内存放的现金3000元、白糖一包、加油站代金券若干。	被害人是[王某乙]|被告人是[刘某某]|被盗物品是[白糖一包][加油站代金券若干]|组织机构是无|物品价值是无|作案时间是[2018年5月14日凌晨]|作案地点是[威海高区****附近的停车场内]|被盗货币是[现金3000元]|作案工具是无|盗窃获利是无	1 1 1 0 0 1 1 1 0 0
经鉴定，被盗白糖价值人民币12元。	被害人是无|被告人是无|被盗物品是[被盗白糖]|组织机构是无|物品价值是[人民币12元]|作案时间是无|作案地点是无|被盗货币是无|作案工具是无|盗窃获利是无	0 0 1 0 1 0 0 0 0 0
经鉴定，被盗吉美牌净水器价值人民币1200元。	被害人是无|被告人是无|被盗物品是[被盗吉美牌净水器]|组织机构是无|物品价值是[人民币1200元]|作案时间是无|作案地点是无|被盗货币是无|作案工具是无|盗窃获利是无	0 0 1 0 1 0 0 0 0 0
案发后，被盗白糖、吉美牌净水器被追回。	被害人是无|被告人是无|被盗物品是[吉美牌净水器][被盗白糖]|组织机构是无|物品价值是无|作案时间是无|作案地点是无|被盗货币是无|作案工具是无|盗窃获利是无	0 0 1 0 0 0 0 0 0 0
2018年5月至7月期间，被告人辛某某先后至本市虎丘区、工业园区及姑苏区实施盗窃3次，窃得赃款赃物共计价值人民币2264元。	被害人是无|被告人是[辛某某]|被盗物品是[赃款赃物]|组织机构是无|物品价值是[人民币2264元]|作案时间是[2018年5月至7月期间]|作案地点是[姑苏区][工业园区][本市虎丘区]|被盗货币是无|作案工具是无|盗窃获利是无	0 1 1 0 1 1 1 0 0 0
具体分述如下：1.2018年5月29日凌晨，被告人辛某某至本市虎丘区**假日**号地下车库，采用拉车门的手段，窃得被害人陈某某停在该车库内的黑色苏E9****本田雅阁汽车内的现金人民币860元以及双肩包1只、钱包1只。	被害人是[陈某某]|被告人是[辛某某]|被盗物品是[钱包1只][双肩包1只]|组织机构是无|物品价值是无|作案时间是[2018年5月29日凌晨]|作案地点是[本市虎丘区**假日**号地下车库]|被盗货币是[现金人民币860元]|作案工具是无|盗窃获利是无	1 1 1 0 0 1 1 1 0 0
2.2018年7月2日凌晨，被告人辛某某至本市工业园区**园地下车库，采用拉车门的手段，窃得被害人曹某某停在该车库内的白色苏E9****路虎SUV汽车内的现金人民币50元、价值人民币65元的软壳中华牌香烟1包以及价值人民币1089元的黑色恤1件。	被害人是[曹某某]|被告人是[辛某某]|被盗物品是[软壳中华牌香烟1包][黑色恤1件]|组织机构是无|物品价值是[人民币1089元][人民币65元]|作案时间是[2018年7月2日凌晨]|作案地点是[本市工业园区**园地下车库][车库内]|被盗货币是[现金人民币50元]|作案工具是无|盗窃获利是无	1 1 1 0 1 1 1 1 0 0
3.2018年7月19日凌晨，被告人辛某某至本市姑苏区**二村**幢楼下，采用拉车门的手段，窃得被害人朱某某停在该处的白色苏E6****别克汽车内现金人民币100元以及价值人民币100元的白色华为牌手机1部。	被害人是[朱某某]|被告人是[辛某某]|被盗物品是[白色华为牌手机1部]|组织机构是无|物品价值是[人民币100元]|作案时间是[2018年7月19日凌晨]|作案地点是[白色苏E6****别克汽车][本市姑苏区**二村**幢楼下]|被盗货币是[现金人民币100元]|作案工具是无|盗窃获利是无	1 1 1 0 1 1 1 1 0 0
案发后，被窃黑色恤1件已追回，其他赃款赃物均已灭失。	被害人是无|被告人是无|被盗物品是[被窃黑色恤1件]|组织机构是无|物品价值是无|作案时间是无|作案地点是无|被盗货币是无|作案工具是无|盗窃获利是无	0 0 1 0 0 0 0 0 0 0
1、2018年6月23日15时许，被告人蒋某某到**镇****19号**门业内，将郭某某放在桌上的一部玫瑰金色**牌**手机盗走。	被害人是[郭某某]|被告人是[蒋某某]|被盗物品是[一部玫瑰金色**牌**手机]|组织机构是无|物品价值是无|作案时间是[2018年6月23日15时许]|作案地点是[**镇****19号**门业内]|被盗货币是无|作案工具是无|盗窃获利是无	1 1 1 0 0 1 1 0 0 0
经鉴定，被盗手机的价值为人民币792元。	被害人是无|被告人是无|被盗物品是[被盗手机]|组织机构是无|物品价值是[人民币792元]|作案时间是无|作案地点是无|被盗货币是无|作案工具是无|盗窃获利是无	0 0 1 0 1 0 0 0 0 0
2、2018年6月30日15时许，被告人蒋某某到**镇**路**宾馆楼下的马路上，将胡某某放在送快递的慢慢摇座位上的一部**牌**手机盗走。	被害人是[胡某某]|被告人是[蒋某某]|被盗物品是[一部**牌**手机]|组织机构是无|物品价值是无|作案时间是[2018年6月30日15时许]|作案地点是[**镇**路**宾馆楼下的马路上]|被盗货币是无|作案工具是无|盗窃获利是无	1 1 1 0 0 1 1 0 0 0
3、2018年7月1日14时许，被告人蒋某某到**镇**市场农村信用社后门保安室门口处，将唐某某放在送快递的慢慢摇座位上的一部银白色魅蓝**手机盗走。	被害人是[唐某某]|被告人是[蒋某某]|被盗物品是[一部银白色魅蓝**手机]|组织机构是无|物品价值是无|作案时间是[2018年7月1日14时许]|作案地点是[**镇**市场农村信用社后门保安室门口处]|被盗货币是无|作案工具是无|盗窃获利是无	1 1 1 0 0 1 1 0 0 0
经鉴定，被盗手机的价值为人民币783元。	被害人是无|被告人是无|被盗物品是[被盗手机]|组织机构是无|物品价值是[人民币783元]|作案时间是无|作案地点是无|被盗货币是无|作案工具是无|盗窃获利是无	0 0 1 0 1 0 0 0 0 0
4、2018年7月13日17时许，被告人蒋某某到**镇**路**不锈钢门面内，将艾某某放在桌子上的一部**牌**手机盗走。	被害人是[艾某某]|被告人是[蒋某某]|被盗物品是[一部**牌**手机]|组织机构是无|物品价值是无|作案时间是[2018年7月13日17时许]|作案地点是[**镇**路**不锈钢门面内]|被盗货币是无|作案工具是无|盗窃获利是无	1 1 1 0 0 1 1 0 0 0
经鉴定，被盗手机的价值为人民币1197元。	被害人是无|被告人是无|被盗物品是[被盗手机]|组织机构是无|物品价值是[人民币1197元]|作案时间是无|作案地点是无|被盗货币是无|作案工具是无|盗窃获利是无	0 0 1 0 1 0 0 0 0 0
被告人蒋某某作案四次，涉案金额为人民币4822元，所盗得的手机用于交换毒品吸食。	被害人是无|被告人是[蒋某某]|被盗物品是[手机]|组织机构是无|物品价值是[人民币4822元]|作案时间是无|作案地点是无|被盗货币是无|作案工具是无|盗窃获利是无	0 1 1 0 1 0 0 0 0 0
2018年7月14日，公安机关将被告人蒋某某归案。	被害人是无|被告人是[蒋某某]|被盗物品是无|组织机构是无|物品价值是无|作案时间是无|作案地点是无|被盗货币是无|作案工具是无|盗窃获利是无	0 1 0 0 0 0 0 0 0 0
1、2018年7月15日凌晨1时许，被告人李某某至大渡口**路****号附**号的森烨药房，以拉拽药房玻璃门的方式，进入药房并从该药房的收银台内盗窃现金300余元后逃离现场。	被害人是无|被告人是[李某某]|被盗物品是无|组织机构是无|物品价值是无|作案时间是[2018年7月15日凌晨1时许]|作案地点是[大渡口**路****号附**号的森烨药房][该药房]|被盗货币是[现金300余元]|作案工具是无|盗窃获利是无	0 1 0 0 0 1 1 1 0 0
2、2018年7月16日凌晨1时许，被告人李某某至九龙坡区**路**大厦附近的***药房，以拉拽药房玻璃门的方式，进入药房并从该药房的收银台内盗窃现金1300余元后逃离现场。	被害人是无|被告人是[李某某]|被盗物品是无|组织机构是无|物品价值是无|作案时间是[2018年7月16日凌晨1时许]|作案地点是[九龙坡区**路**大厦附近的***药房][该药房]|被盗货币是[现金1300余元]|作案工具是无|盗窃获利是无	0 1 0 0 0 1 1 1 0 0
5、2018年6月10日凌晨5时许，被告人李某某至贵州省凯里市**路*号的*****连锁店，以拉拽药店玻璃门的方式，进入药店并从该药店的收银台内盗窃现金300余元后逃离现场。	被害人是无|被告人是[李某某]|被盗物品是无|组织机构是无|物品价值是无|作案时间是[2018年6月10日凌晨5时许]|作案地点是[贵州省凯里市**路*号的*****连锁店][该药店的收银台]|被盗货币是[现金300余元]|作案工具是无|盗窃获利是无	0 1 0 0 0 1 1 1 0 0
2018年7月24日26时30分许，被告人李某某在石家庄裕华区***大街1**号**广场**-*商业****号**网吧被公安人员，其到案后如实供述了自己的盗窃犯罪事实。	被害人是无|被告人是[李某某]|被盗物品是无|组织机构是无|物品价值是无|作案时间是无|作案地点是[石家庄裕华区***大街1**号**广场**-*商业****号**网吧]|被盗货币是无|作案工具是无|盗窃获利是无	0 1 0 0 0 0 1 0 0 0
2017年5月以来，被告人陈某甲、陈某乙、易某某（另案处理）在江西省上栗县、湘潭县易俗河镇中医院多次入户盗窃他人财物，共计价值30693元，其中被告人陈某甲、易某某参与作案3次，共计价值30693元，被告人陈某乙参与作案2次，共计价值16693元。	被害人是无|被告人是[陈某乙][陈某甲][易某某]|被盗物品是无|组织机构是无|物品价值是[30693元][16693元]|作案时间是[2017年5月以来]|作案地点是[江西省上栗县][湘潭县易俗河镇中医院]|被盗货币是无|作案工具是无|盗窃获利是无	0 1 0 0 1 1 1 0 0 0
具体情况分述如下：1.2017年5月的一天，被告人陈某甲、易某某窜至江西省上栗县上栗镇**路**新城**栋**单元**室严某某家中，盗窃严某某现金14000元；	被害人是[严某某]|被告人是[陈某甲][易某某]|被盗物品是无|组织机构是无|物品价值是无|作案时间是[2017年5月的一天]|作案地点是[江西省上栗县上栗镇**路**新城**栋**单元**室严某某家中]|被盗货币是[现金14000元]|作案工具是无|盗窃获利是无	1 1 0 0 0 1 1 1 0 0
2.2017年9月13日，被告人陈某甲、陈某乙、易某某窜至江西省上栗县上栗镇****小区**栋**单元**室吴某某家中，盗窃吴某某财物金项链一根和金手镯一个。	被害人是[吴某某]|被告人是[陈某乙][陈某甲][易某某]|被盗物品是[金手镯一个][金项链一根]|组织机构是无|物品价值是无|作案时间是[2017年9月13日]|作案地点是[江西省上栗县上栗镇****小区**栋**单元**室吴某某家中]|被盗货币是无|作案工具是无|盗窃获利是无	1 1 1 0 0 1 1 0 0 0
3.2017年9月20日，被告人陈某甲、陈某乙、易某某窜至湖南省湘潭县中医院宿舍**栋**单元**室谭某某家，盗窃谭某某现金2000元，中华牌5000型号香烟一条。	被害人是[谭某某]|被告人是[陈某乙][陈某甲][易某某]|被盗物品是[中华牌5000型号香烟一条]|组织机构是无|物品价值是无|作案时间是[2017年9月20日]|作案地点是[湖南省湘潭县中医院宿舍**栋**单元**室谭某某家]|被盗货币是[现金2000元]|作案工具是无|盗窃获利是无	1 1 1 0 0 1 1 1 0 0
接着被告人陈某甲、陈某乙、易某某又窜至该栋宿舍**单元**室周某某家，盗窃周某某现金3400元。	被害人是[周某某]|被告人是[陈某乙][陈某甲][易某某]|被盗物品是无|组织机构是无|物品价值是无|作案时间是无|作案地点是[该栋宿舍**单元**室周某某家]|被盗货币是[现金3400元]|作案工具是无|盗窃获利是无	1 1 0 0 0 0 1 1 0 0
2018年3月18日左右，被告人李某某到本市罗湖区***路**号****批发城***柜台找此前认识的被害人宋某春聊天，在此过程中，其趁宋某春不备将宋某春柜台内一个18K金镶钻吊坠托盗走，之后逃离现场并将该18K金镶钻吊坠托变卖得赃款人民币5000元。	被害人是[宋某春]|被告人是[李某某]|被盗物品是[一个18K金镶钻吊坠托][18K金镶钻吊坠托]|组织机构是无|物品价值是无|作案时间是[2018年3月18日左右]|作案地点是[本市罗湖区***路**号****批发城***柜台]|被盗货币是无|作案工具是无|盗窃获利是[人民币5000元]	1 1 1 0 0 1 1 0 0 1
此后，被告人李某某以聊天、拍照等方式分散林某藏的注意力，趁林某藏不备将该枚翡翠戒指盗走逃离案发现场，后并将该翡翠戒指变卖得赃款人民币6000元。	被害人是[林某藏]|被告人是[李某某]|被盗物品是无|组织机构是无|物品价值是无|作案时间是无|作案地点是无|被盗货币是无|作案工具是无|盗窃获利是[人民币6000元]	1 1 0 0 0 0 0 0 0 1
不久，被害人林某藏发现该翡翠挂件丢失，其通过监控视频发现李某某具有重大作案嫌疑，遂发微信让李某某回店里说明问题，李某某回到店里后承认实施了盗窃行为，并带着林某藏找回了该翡翠挂件。	被害人是[林某藏]|被告人是[李某某]|被盗物品是[该翡翠挂件]|组织机构是无|物品价值是无|作案时间是无|作案地点是无|被盗货币是无|作案工具是无|盗窃获利是无	1 1 1 0 0 0 0 0 0 0
此后，双方协商赔偿未果，被害人遂报警至深圳市公安局罗湖分局，民警接报案后在案发现场将被告人李某某抓获归案。	被害人是无|被告人是[李某某]|被盗物品是无|组织机构是[深圳市公安局罗湖分局]|物品价值是无|作案时间是无|作案地点是无|被盗货币是无|作案工具是无|盗窃获利是无	0 1 0 1 0 0 0 0 0 0
2018年5月28日，被告人家属赔偿被害人宋某春、林某藏后与被害人达成刑事和解。	被害人是[林某藏][宋某春]|被告人是无|被盗物品是无|组织机构是无|物品价值是无|作案时间是[2018年5月28日]|作案地点是无|被盗货币是无|作案工具是无|盗窃获利是无	1 0 0 0 0 1 0 0 0 0
经鉴定，该翡翠挂件价值人民币7500元。	被害人是无|被告人是无|被盗物品是[该翡翠挂件]|组织机构是无|物品价值是[人民币7500元]|作案时间是无|作案地点是无|被盗货币是无|作案工具是无|盗窃获利是无	0 0 1 0 1 0 0 0 0 0
2017年8月下旬9月初的一天，被告人刘某某驾驶一辆摩托车，携带液压钳、螺丝刀等作案工具去到博罗县**镇**村委会**小组**号，用液压钳剪断窗户防盗网后爬窗进入室内，盗得被害人叶某某一条重40克的黄金项链（价值人民币14000元）及人民币现金2000元。	被害人是[叶某某]|被告人是[刘某某]|被盗物品是[一条重40克的黄金项链]|组织机构是无|物品价值是[人民币14000元]|作案时间是[2017年8月下旬9月初的一天]|作案地点是[博罗县**镇**村委会**小组**号]|被盗货币是[人民币现金2000元]|作案工具是[螺丝刀][一辆摩托车][液压钳]|盗窃获利是无	1 1 1 0 1 1 1 1 1 0
2017年10月5日17时许，被告人刘某某驾驶一辆摩托车，携带液压钳、螺丝刀等作案工具去到博罗县**镇**村**巷**号，采用上述相同手段盗得被害人黄某某五条芙蓉王香烟（价值人民币1150元）及现金6000元。	被害人是[黄某某]|被告人是[刘某某]|被盗物品是[五条芙蓉王香烟]|组织机构是无|物品价值是[人民币1150元]|作案时间是[2017年10月5日17时许]|作案地点是[博罗县**镇**村**巷**号]|被盗货币是[现金6000元]|作案工具是[螺丝刀][一辆摩托车][液压钳]|盗窃获利是无	1 1 1 0 1 1 1 1 1 0
破案后，赃款赃物无法缴回。	被害人是无|被告人是无|被盗物品是无|组织机构是无|物品价值是无|作案时间是无|作案地点是无|被盗货币是无|作案工具是无|盗窃获利是无	0 0 0 0 0 0 0 0 0 0
2018年2月17日晚，被告人刘某某驾驶一辆摩托车，携带液压钳、螺丝刀等作案工具去到博罗县**镇**路**栋**号被害人聂某某住处，采用上述相同手段，盗得玉镯1只、玉佩2个、黄金吊坠2克（共价值人民币688元）及人民币现金8000元。	被害人是[聂某某]|被告人是[刘某某]|被盗物品是[黄金吊坠2克][玉佩2个][玉镯1只]|组织机构是无|物品价值是[人民币688元]|作案时间是[2018年2月17日晚]|作案地点是[博罗县**镇**路**栋**号]|被盗货币是[人民币现金8000元]|作案工具是[螺丝刀][一辆摩托车][液压钳]|盗窃获利是无	1 1 1 0 1 1 1 1 1 0
破案后，赃款赃物无法缴回。	被害人是无|被告人是无|被盗物品是无|组织机构是无|物品价值是无|作案时间是无|作案地点是无|被盗货币是无|作案工具是无|盗窃获利是无	0 0 0 0 0 0 0 0 0 0
2018年3月20日，公安民警在龙门县**街道**居委会**路**号抓获被告人刘某某。	被害人是无|被告人是[刘某某]|被盗物品是无|组织机构是无|物品价值是无|作案时间是无|作案地点是无|被盗货币是无|作案工具是无|盗窃获利是无	0 1 0 0 0 0 0 0 0 0
被告人吴某某因手头拮据，在2018年4月至8月先后三次在凤凰县**镇实施盗窃，具体事实如下：1、2018年4月25日晚上8时许，吴某某行至**镇**酒店后面的租住房，趁被害人浦某某上厕所间隙，便推门进去将浦某某放在床头靠板后面的红色皮钱包盗走，包内有现金500元现金。	被害人是[浦某某]|被告人是[吴某某]|被盗物品是[红色皮钱包]|组织机构是无|物品价值是无|作案时间是[2018年4月至8月][2018年4月25日晚上8时许]|作案地点是[**镇**酒店后面的租住房][凤凰县**镇]|被盗货币是[现金500元]|作案工具是无|盗窃获利是无	1 1 1 0 0 1 1 1 0 0
2、2018年5月31日19时许，吴某某行至凤凰县**镇**医院后面的**店，趁没人注意，进入**店将被害人舒某某放在货柜里面的包盗走，迅速离开现场，将包内500元左右现金拿走后将包丢弃。	被害人是[舒某某]|被告人是[吴某某]|被盗物品是[包]|组织机构是无|物品价值是无|作案时间是[2018年5月31日19时许]|作案地点是[**店][凤凰县**镇**医院后面的**店]|被盗货币是[500元左右现金]|作案工具是无|盗窃获利是无	1 1 1 0 0 1 1 1 0 0
3、2018年8月7日20时许左右，吴某某行至凤凰县**镇**村**号私宅的时候，发现被害人田某某正在厕所洗澡且没有锁上房门。	被害人是[田某某]|被告人是[吴某某]|被盗物品是无|组织机构是无|物品价值是无|作案时间是[2018年8月7日20时许左右]|作案地点是[凤凰县**镇**村**号私宅]|被盗货币是无|作案工具是无|盗窃获利是无	1 1 0 0 0 1 1 0 0 0
于是，吴某某把房门推开，进入到房间内将田某某放置在房间桌子下的包盗走并立即离开现场。	被害人是[田某某]|被告人是[吴某某]|被盗物品是[包]|组织机构是无|物品价值是无|作案时间是无|作案地点是无|被盗货币是无|作案工具是无|盗窃获利是无	1 1 1 0 0 0 0 0 0 0
走到屋外趁无人发现，吴某某随即将包里的600余元现金拿走，将包丢弃在路边的水池里面。	被害人是无|被告人是[吴某某]|被盗物品是[包]|组织机构是无|物品价值是无|作案时间是无|作案地点是无|被盗货币是[600余元现金]|作案工具是无|盗窃获利是无	0 1 1 0 0 0 0 1 0 0
2018年8月8日15时许，凤凰县公安局民警在**镇**酒店门口**店将吴某某。	被害人是无|被告人是[吴某某]|被盗物品是无|组织机构是[凤凰县公安局]|物品价值是无|作案时间是无|作案地点是无|被盗货币是无|作案工具是无|盗窃获利是无	0 1 0 1 0 0 0 0 0 0
1、2017年10月份的一天凌晨0时许，被告人王某某到泸西县**镇**街****医院斜对面的巷子里，将被害人陈某某停放在其家门口的一辆蓝色的牧铃小小迅鹰两轮电动车盗走。	被害人是[陈某某]|被告人是[王某某]|被盗物品是[一辆蓝色的牧铃小小迅鹰两轮电动车]|组织机构是无|物品价值是无|作案时间是[2017年10月份的一天凌晨0时许]|作案地点是[泸西县**镇**街****医院斜对面的巷子里][家门口]|被盗货币是无|作案工具是无|盗窃获利是无	1 1 1 0 0 1 1 0 0 0
事后，被告人王某某将该车骑到泸西县***镇****路****厂生活区对面以人民币550元的价格卖给了一名路人。	被害人是无|被告人是[王某某]|被盗物品是无|组织机构是无|物品价值是无|作案时间是无|作案地点是无|被盗货币是无|作案工具是无|盗窃获利是[人民币550元]	0 1 0 0 0 0 0 0 0 1
经泸西县价格认证中心鉴定，该车被盗时的市场价格为人民币800元。	被害人是无|被告人是无|被盗物品是[该车]|组织机构是[泸西县价格认证中心]|物品价值是[人民币800元]|作案时间是无|作案地点是无|被盗货币是无|作案工具是无|盗窃获利是无	0 0 1 1 1 0 0 0 0 0
2、2018年02月26日左右7时许，被告人王某某在被害人张某某租住的泸西县***小学对面的******办公楼三楼的出租房内，将被害人张某某放置在茶几上充电的的一部VIVO牌Y55手机盗走。	被害人是[张某某]|被告人是[王某某]|被盗物品是[一部VIVO牌Y55手机]|组织机构是无|物品价值是无|作案时间是[2018年02月26日左右7时许]|作案地点是[泸西县***小学对面的******办公楼三楼的出租房内]|被盗货币是无|作案工具是无|盗窃获利是无	1 1 1 0 0 1 1 0 0 0
经泸西县价格认定中心鉴定，该手机被盗时的市场价格为人民币200元。	被害人是无|被告人是无|被盗物品是[该手机]|组织机构是[泸西县价格认定中心]|物品价值是[人民币200元]|作案时间是无|作案地点是无|被盗货币是无|作案工具是无|盗窃获利是无	0 0 1 1 1 0 0 0 0 0
3、2018年03月03日22时许，被告人王某某到泸西县**镇**村赵某某家门口，将被害人赵某某停放在该处的一辆红色富士达牌两轮电动摩托车盗走。	被害人是[赵某某]|被告人是[王某某]|被盗物品是[一辆红色富士达牌两轮电动摩托车]|组织机构是无|物品价值是无|作案时间是[2018年03月03日22时许]|作案地点是[泸西县**镇**村赵某某家门口]|被盗货币是无|作案工具是无|盗窃获利是无	1 1 1 0 0 1 1 0 0 0
1.2018年1月12日17时许，被告人高某某来到东宁镇**商厦**五金机电商店，撬窗入室，将店内收银台抽屉里的4101元人民币盗走，并破坏电脑主机箱将里面的显卡和硬盘（共价值人民币365元）盗走。	被害人是无|被告人是[高某某]|被盗物品是[显卡][硬盘]|组织机构是无|物品价值是[人民币365元]|作案时间是[2018年1月12日17时许]|作案地点是[东宁镇**商厦**五金机电商店]|被盗货币是[4101元人民币]|作案工具是无|盗窃获利是无	0 1 1 0 1 1 1 1 0 0
2.2018年2月12日17时许，被告人高某某来到东宁镇**商厦**五金电器商店，撬窗入室，将放在货架上腰包里的2700余元人民币盗走。	被害人是无|被告人是[高某某]|被盗物品是无|组织机构是无|物品价值是无|作案时间是[2018年2月12日17时许]|作案地点是[东宁镇**商厦**五金电器商店]|被盗货币是[2700余元人民币]|作案工具是无|盗窃获利是无	0 1 0 0 0 1 1 1 0 0
案发后赃款已被其挥霍。	被害人是无|被告人是无|被盗物品是无|组织机构是无|物品价值是无|作案时间是无|作案地点是无|被盗货币是无|作案工具是无|盗窃获利是无	0 0 0 0 0 0 0 0 0 0
3.2018年3月10日17时许，被告人高某某再次来到东宁镇**商厦**五金电器商店，撬窗入室，将放在货架上腰包里的200余元人民币盗走。	被害人是无|被告人是[高某某]|被盗物品是无|组织机构是无|物品价值是无|作案时间是[2018年3月10日17时许]|作案地点是[东宁镇**商厦**五金电器商店]|被盗货币是[200余元人民币]|作案工具是无|盗窃获利是无	0 1 0 0 0 1 1 1 0 0
4.2018年3月22日凌晨3时许，被告人高某某来到东宁镇**号楼**日杂商店，撬门玻璃入室，将放在货架上腰包里的4850元人民币盗走。	被害人是无|被告人是[高某某]|被盗物品是无|组织机构是无|物品价值是无|作案时间是[2018年3月22日凌晨3时]|作案地点是[东宁镇**号楼**日杂商店]|被盗货币是[4850元人民币]|作案工具是无|盗窃获利是无	0 1 0 0 0 1 1 1 0 0
案发后扣押的816元已发还失主，其余赃款已被其挥霍。	被害人是无|被告人是无|被盗物品是无|组织机构是无|物品价值是无|作案时间是无|作案地点是无|被盗货币是[816元]|作案工具是无|盗窃获利是无	0 0 0 0 0 0 0 1 0 0
综上，被告人高某某共实施盗窃犯罪四起，犯罪数额人民币12216元。	被害人是无|被告人是[高某某]|被盗物品是无|组织机构是无|物品价值是[人民币12216元]|作案时间是无|作案地点是无|被盗货币是无|作案工具是无|盗窃获利是无	0 1 0 0 1 0 0 0 0 0
1、2017年3月27日11时许，周某乙（已判刑）为了从杨某甲处讹钱，以给杨某乙从杨某甲处索要欠款为借口，将被害人杨某甲从杨某甲上班的临洮县洮阳镇***附近的**家电超市内，叫到陈某某（已判刑）驾驶的车上，并伙同被告人周某甲将杨某甲先后拉至洮河边、*街、***火锅店包厢内殴打要钱。	被害人是[杨某甲]|被告人是[周某乙][周某甲][陈某某]|被盗物品是无|组织机构是无|物品价值是无|作案时间是[2017年3月27日11时许]|作案地点是[***火锅店包厢内][*街][临洮县洮阳镇***附近的**家电超市内][洮河边]|被盗货币是无|作案工具是无|盗窃获利是无	1 1 0 0 0 1 1 0 0 0
因杨某甲未借到钱，三人在***火锅店内殴打杨某甲写了欠周某乙5000元钱的欠条后，又在*街一麻将馆中限制杨某甲的人身自由让杨某甲借钱。	被害人是[杨某甲]|被告人是[周某乙]|被盗物品是无|组织机构是无|物品价值是无|作案时间是无|作案地点是[*街一麻将馆中][***火锅店内]|被盗货币是[5000元钱]|作案工具是无|盗窃获利是无	1 1 0 0 0 0 1 1 0 0
次日凌晨1时许，周某乙将杨某甲带至自己的住处让杨某甲借钱。	被害人是[杨某甲]|被告人是[周某乙]|被盗物品是无|组织机构是无|物品价值是无|作案时间是[次日凌晨1时许]|作案地点是无|被盗货币是无|作案工具是无|盗窃获利是无	1 1 0 0 0 1 0 0 0 0
2017年3月28日9时许，周某乙因杨某甲未借到钱，与周某甲先后在其住处殴打杨某甲。	被害人是[杨某甲]|被告人是[周某乙][周某甲]|被盗物品是无|组织机构是无|物品价值是无|作案时间是[2017年3月28日9时许]|作案地点是无|被盗货币是无|作案工具是无|盗窃获利是无	1 1 0 0 0 1 0 0 0 0
随后，陈某某在周某乙住处接上周某乙和周某甲、被害人杨某甲后继续限制杨某甲的人身自由让杨某甲借钱，13时许陈某某离开，周某乙与被告人周某甲带着杨某甲去了****茶楼让杨某甲借钱，当天20时许，被害人杨某甲借到2000元给了周某乙。	被害人是[杨某甲]|被告人是[周某乙][周某甲][陈某某]|被盗物品是无|组织机构是无|物品价值是无|作案时间是[当天20时许][13时许]|作案地点是[****茶楼]|被盗货币是[2000元]|作案工具是无|盗窃获利是无	1 1 0 0 0 1 1 1 0 0
周某乙将从杨某甲处要来的2000元钱，分别给陈某某、被告人周某甲400元、600元，剩余1000元用于自己花销。	被害人是[杨某甲]|被告人是[周某乙][周某甲][陈某某]|被盗物品是无|组织机构是无|物品价值是无|作案时间是无|作案地点是无|被盗货币是[400元][1000元][2000元钱][600元]|作案工具是无|盗窃获利是无	1 1 0 0 0 0 0 1 0 0
2、2016年11月25日12时许，在临洮县洮阳镇*巷内，被告周某甲以借手机打电话为由将赵某某的一部OPPOR7SM手机盗走，经鉴定，被盗手机价值2200元。	被害人是[赵某某]|被告人是[周某甲]|被盗物品是[手机][一部OPPOR7SM手机][被盗手机]|组织机构是无|物品价值是[2200元]|作案时间是[2016年11月25日12时许]|作案地点是[临洮县洮阳镇*巷内]|被盗货币是无|作案工具是无|盗窃获利是无	1 1 1 0 1 1 1 0 0 0
作案后，所盗款项被其挥霍，手机被收缴并返还被害人。	被害人是无|被告人是无|被盗物品是[手机]|组织机构是无|物品价值是无|作案时间是无|作案地点是无|被盗货币是无|作案工具是无|盗窃获利是无	0 0 1 0 0 0 0 0 0 0
2．2018年7月2日23时许，被告人赵某某来到牡丹江市爱民区**维修站院内一存放工具的彩钢房，采用推窗入室手段，盗得麦太保牌ZX7-315S型电焊机一台（价值人民币600元）、恒进丰牌ZX7-200型电焊机一台（价值人民币400元）、杰豹牌FL-0.12/8型空压机一台（价值人民币500元）、世尔牌21V型电钻一把（价值人民币80元）、骏马牌纤维增强树脂切割砂片轮二盒（价值人民币64元）、大桥牌碳钢焊条二盒（价值人民币56元）、各类型号扳手九个（价值人民币26元）。	被害人是无|被告人是[赵某某]|被盗物品是[世尔牌21V型电钻一把][各类型号扳手九个][骏马牌纤维增强树脂切割砂片轮二盒][杰豹牌FL-0.12/8型空压机一台][麦太保牌ZX7-315S型电焊机一台][大桥牌碳钢焊条二盒][恒进丰牌ZX7-200型电焊机一台]|组织机构是无|物品价值是[人民币56元][人民币64元][人民币500元][人民币80元][人民币400元][人民币26元][人民币600元]|作案时间是[2018年7月2日23时许]|作案地点是[牡丹江市爱民区**维修站院内一存放工具的彩钢房]|被盗货币是无|作案工具是无|盗窃获利是无	0 1 1 0 1 1 1 0 0 0
案发后，所盗物品被收缴并返还被害人。	被害人是无|被告人是无|被盗物品是无|组织机构是无|物品价值是无|作案时间是无|作案地点是无|被盗货币是无|作案工具是无|盗窃获利是无	0 0 0 0 0 0 0 0 0 0
经侦查，被告人赵某某于2018年7月9日被公安机关在牡丹江市抓获。	被害人是无|被告人是[赵某某]|被盗物品是无|组织机构是[公安机关]|物品价值是无|作案时间是无|作案地点是无|被盗货币是无|作案工具是无|盗窃获利是无	0 1 0 1 0 0 0 0 0 0
综上，被告人赵某某共实施盗窃犯罪二起，盗窃总价值人民币6376元。	被害人是无|被告人是[赵某某]|被盗物品是无|组织机构是无|物品价值是[人民币6376元]|作案时间是无|作案地点是无|被盗货币是无|作案工具是无|盗窃获利是无	0 1 0 0 1 0 0 0 0 0
被告人刘某某于2018年7月29日至2018年8月10日期间，多次到本市**服装批发商城内盗窃衣物。	被害人是无|被告人是[刘某某]|被盗物品是[衣物]|组织机构是无|物品价值是无|作案时间是[2018年7月29日至2018年8月10日期间]|作案地点是[本市**服装批发商城内]|被盗货币是无|作案工具是无|盗窃获利是无	0 1 1 0 0 1 1 0 0 0
1.2018年7月29日9时许，被告人刘某某，在**服装批发商城内盗窃。	被害人是无|被告人是[刘某某]|被盗物品是无|组织机构是无|物品价值是无|作案时间是[2018年7月29日9时许]|作案地点是[**服装批发商城内]|被盗货币是无|作案工具是无|盗窃获利是无	0 1 0 0 0 1 1 0 0 0
2.2018年7月30日15时许，被告人刘某某，在**服装批发商城内盗窃1件女士内衣，1件上衣。	被害人是无|被告人是[刘某某]|被盗物品是[1件女士内衣][1件上衣]|组织机构是无|物品价值是无|作案时间是[2018年7月30日15时许]|作案地点是[**服装批发商城内]|被盗货币是无|作案工具是无|盗窃获利是无	0 1 1 0 0 1 1 0 0 0
3.2018年7月31日14时许，被告人刘某某，在**服装批发商城内盗窃1件上衣。	被害人是无|被告人是[刘某某]|被盗物品是[1件上衣]|组织机构是无|物品价值是无|作案时间是[2018年7月31日14时许]|作案地点是[**服装批发商城内]|被盗货币是无|作案工具是无|盗窃获利是无	0 1 1 0 0 1 1 0 0 0
4.2018年8月1日8时许，被告人刘某某，在**服装批发商城内盗窃一条男士短裤，一条棉裤、两件女士内衣。	被害人是无|被告人是[刘某某]|被盗物品是[一条男士短裤][一条棉裤][两件女士内衣]|组织机构是无|物品价值是无|作案时间是[2018年8月1日8时许]|作案地点是[**服装批发商城内]|被盗货币是无|作案工具是无|盗窃获利是无	0 1 1 0 0 1 1 0 0 0
5.2018年8月3日8时许，被告人刘某某，在**服装批发商城内盗窃2件上衣。	被害人是无|被告人是[刘某某]|被盗物品是[2件上衣]|组织机构是无|物品价值是无|作案时间是[2018年8月3日8时许]|作案地点是[**服装批发商城内]|被盗货币是无|作案工具是无|盗窃获利是无	0 1 1 0 0 1 1 0 0 0
6.2018年8月9日11时许，被告人刘某某，在**服装批发商城内盗窃1件短袖、1条裤子、1条裙子。	被害人是无|被告人是[刘某某]|被盗物品是[1条裤子][1件短袖][1条裙子]|组织机构是无|物品价值是无|作案时间是[2018年8月9日11时许]|作案地点是[**服装批发商城内]|被盗货币是无|作案工具是无|盗窃获利是无	0 1 1 0 0 1 1 0 0 0
7.2018年8月10日9时许，被告人刘某某，在**服装批发商城内盗窃女士内衣1件、男士内裤2条被工作人员当场发现后报警。	被害人是无|被告人是[刘某某]|被盗物品是[女士内衣1件][男士内裤2条]|组织机构是无|物品价值是无|作案时间是[2018年8月10日9时许]|作案地点是[**服装批发商城内]|被盗货币是无|作案工具是无|盗窃获利是无	0 1 1 0 0 1 1 0 0 0
经鉴定：被盗女士内衣1件，价值人民币29元，男士内裤2条，价值人民币21.9元。	被害人是无|被告人是无|被盗物品是[女士内衣1件][男士内裤2条]|组织机构是无|物品价值是[人民币29元][人民币21.9元]|作案时间是无|作案地点是无|被盗货币是无|作案工具是无|盗窃获利是无	0 0 1 0 1 0 0 0 0 0
案发后，被告人刘某某被公安机关抓获。	被害人是无|被告人是[刘某某]|被盗物品是无|组织机构是[公安机关]|物品价值是无|作案时间是无|作案地点是无|被盗货币是无|作案工具是无|盗窃获利是无	0 1 0 1 0 0 0 0 0 0
1.2018年6月17日下午，被告人吴某某至宁波市北仑区**街道大堂前北弄*号停车位，窃得被害人王某某停放于此的黑色蒲公英牌电动自行车1辆（价值人民币300元）。	被害人是[王某某]|被告人是[吴某某]|被盗物品是[黑色蒲公英牌电动自行车1辆]|组织机构是无|物品价值是[人民币300元]|作案时间是[2018年6月17日下午]|作案地点是[宁波市北仑区**街道大堂前北弄*号停车位]|被盗货币是无|作案工具是无|盗窃获利是无	1 1 1 0 1 1 1 0 0 0
2.2018年6月19日左右一天下午，被告人吴某某至宁波市北仑区**街道大堂前北弄*号门口，窃得被害人黑某某停放于此的紫色日成牌电动自行车1辆（价值人民币650元）。	被害人是[黑某某]|被告人是[吴某某]|被盗物品是[紫色日成牌电动自行车1辆]|组织机构是无|物品价值是[人民币650元]|作案时间是[2018年6月19日左右一天下午]|作案地点是[宁波市北仑区**街道大堂前北弄*号门口]|被盗货币是无|作案工具是无|盗窃获利是无	1 1 1 0 1 1 1 0 0 0
4.2018年8月31日凌晨，被告人吴某某至宁波市北仑区**街道**街*-*号杂货店内，趁店内无人之际，窃得被害人张某某置于抽屉内的现金人民币10000元。	被害人是[张某某]|被告人是[吴某某]|被盗物品是无|组织机构是无|物品价值是无|作案时间是[.2018年8月31日凌晨]|作案地点是[宁波市北仑区**街道**街*-*号杂货店内]|被盗货币是[现金人民币10000元]|作案工具是无|盗窃获利是无	1 1 0 0 0 1 1 1 0 0
5.2018年9月10日晚上23时30分许，被告人吴某某至宁波市北仑区**街道**路**号的店门口，发现被害人陈某某停放于此的面包车车门未上锁，窃得车内现金人民币102元及钱包1个（钱包价值无法鉴定）。	被害人是[陈某某]|被告人是[吴某某]|被盗物品是[钱包][钱包1个]|组织机构是无|物品价值是无|作案时间是[.2018年9月10日晚上23时30分许]|作案地点是[宁波市北仑区**街道**路**号的店门口]|被盗货币是[现金人民币102元]|作案工具是无|盗窃获利是无	1 1 1 0 0 1 1 1 0 0
案发后，部分涉案赃物已被追回并发还给被害人。	被害人是无|被告人是无|被盗物品是无|组织机构是无|物品价值是无|作案时间是无|作案地点是无|被盗货币是无|作案工具是无|盗窃获利是无	0 0 0 0 0 0 0 0 0 0
2、2018年6月18日6时许，郗某某伙同杨某甲在大方县****网吧内趁张某某睡着时将其一部银色vivo牌Y55A手机盗走，经鉴定，被盗手机价值人民币809.00元。	被害人是[张某某]|被告人是[杨某甲][郗某某]|被盗物品是[一部银色vivo牌Y55A手机][被盗手机]|组织机构是无|物品价值是[人民币809.00元]|作案时间是[2018年6月18日6时许]|作案地点是[大方县****网吧内]|被盗货币是无|作案工具是无|盗窃获利是无	1 1 1 0 1 1 1 0 0 0
3、2018年6月11日5时许，郗某某伙同杨某某在大方县**网吧内趁杨某乙睡着时将其放在电脑桌面上的一部白色金立牌S9手机盗走，经鉴定，被盗手机价值人民币1410.00元。	被害人是[杨某乙]|被告人是[杨某某][郗某某]|被盗物品是[一部白色金立牌S9手机][被盗手机]|组织机构是无|物品价值是[人民币1410.00元]|作案时间是[2018年6月11日5时许]|作案地点是[大方县**网吧内]|被盗货币是无|作案工具是无|盗窃获利是无	1 1 1 0 1 1 1 0 0 0
5、2018年4月29日凌晨，杨某甲伙同郗某某在大方县**网吧内趁彭某某睡着时将其放在桌上的一部黑色vivo牌Y97A手机盗走，被盗手机价值人民币1868.00元。	被害人是[彭某某]|被告人是[杨某甲][郗某某]|被盗物品是[一部黑色vivo牌Y97A手机][被盗手机]|组织机构是无|物品价值是[人民币1868.00元]|作案时间是[2018年4月29日凌晨]|作案地点是[大方县**网吧内]|被盗货币是无|作案工具是无|盗窃获利是无	1 1 1 0 1 1 1 0 0 0
被告人郗某某、杨某甲分别于2018年6月23日、27日被归案。	被害人是无|被告人是[杨某甲][郗某某]|被盗物品是无|组织机构是无|物品价值是无|作案时间是无|作案地点是无|被盗货币是无|作案工具是无|盗窃获利是无	0 1 0 0 0 0 0 0 0 0
被盗物品部分灭失，部分发还。	被害人是无|被告人是无|被盗物品是无|组织机构是无|物品价值是无|作案时间是无|作案地点是无|被盗货币是无|作案工具是无|盗窃获利是无	0 0 0 0 0 0 0 0 0 0
2017年10月份至12月份期间，被告人蔡某先后3次持螺丝批、扳手等撬锁工具窜至我市东凤镇实施盗窃，共盗得助力车1辆、两轮摩托车1辆及电动车1辆（经鉴定，3辆车合计价值人民币5500元）。	被害人是无|被告人是[蔡某]|被盗物品是[电动车1辆][助力车1辆][两轮摩托车1辆]|组织机构是无|物品价值是[人民币5500元]|作案时间是[2017年10月份至12月份期间]|作案地点是[我市东凤镇]|被盗货币是无|作案工具是[扳手][螺丝批]|盗窃获利是无	0 1 1 0 1 1 1 0 1 0
具体犯罪事实如下：1、2017年10月份的一天凌晨3时许，被告人蔡某窜至东凤镇**村**路****银行旁边巷子内，盗得被害人李某华停放在该处的1辆鬼火牌助力车（经鉴定，价值人民币600元）。	被害人是无|被告人是[李某华][蔡某]|被盗物品是[1辆鬼火牌助力车]|组织机构是无|物品价值是[人民币600元]|作案时间是[2017年10月份的一天凌晨3时许]|作案地点是[东凤镇**村**路****银行旁边巷子内]|被盗货币是无|作案工具是无|盗窃获利是无	0 1 1 0 1 1 1 0 0 0
盗窃得手后，被告人蔡某将该车以人民币700元的价格，销赃至小榄镇***路**号**摩托车车行。	被害人是无|被告人是[蔡某]|被盗物品是[该车]|组织机构是无|物品价值是无|作案时间是无|作案地点是[小榄镇***路**号**摩托车车行]|被盗货币是无|作案工具是无|盗窃获利是[人民币700元]	0 1 1 0 0 0 1 0 0 1
2、同年12月5日凌晨5时许，被告人蔡某窜至东凤镇**街**号出租屋门口，盗得被害人陈某严停放在该处的1辆凯剑牌两轮摩托车（经鉴定，价值人民币2700元）。	被害人是[陈某严]|被告人是[蔡某]|被盗物品是[1辆凯剑牌两轮摩托车]|组织机构是无|物品价值是[人民币2700元]|作案时间是[同年12月5日凌晨5时许]|作案地点是[东凤镇**街**号出租屋门口]|被盗货币是无|作案工具是无|盗窃获利是无	1 1 1 0 1 1 1 0 0 0
3、同年12月12日凌晨5时许，被告人蔡某又窜至东凤镇**村**路**号一楼走廊处，盗得被害人向某停放在该处的1辆三田牌女装电动车（经鉴定，价值人民币2200元）。	被害人是[向某]|被告人是[蔡某]|被盗物品是[1辆三田牌女装电动车]|组织机构是无|物品价值是[人民币2200元]|作案时间是[同年12月12日凌晨5时许]|作案地点是[东凤镇**村**路**号一楼走廊处]|被盗货币是无|作案工具是无|盗窃获利是无	1 1 1 0 1 1 1 0 0 0
盗窃得手后，被告人蔡某将该车以人民币800元的价格，销赃至小榄镇**路**号**摩托车车行。	被害人是无|被告人是[蔡某]|被盗物品是[该车]|组织机构是无|物品价值是无|作案时间是无|作案地点是无|被盗货币是无|作案工具是无|盗窃获利是[人民币800元]	0 1 1 0 0 0 0 0 0 1
2017年12月13日上午10时许，被告人蔡某8在东凤镇**车站附近的**网吧门口被公安人员抓获。	被害人是无|被告人是[蔡某]|被盗物品是无|组织机构是无|物品价值是无|作案时间是无|作案地点是无|被盗货币是无|作案工具是无|盗窃获利是无	0 1 0 0 0 0 0 0 0 0
随后，公安人员在被告人蔡某8暂住的东凤镇**路**住宿***房内缴获作案工具螺丝批及扳手各1把，并在小榄镇**路**号**摩托车车行内缴回上述3辆被盗车辆，缴回的赃车已全部发还被害人。	被害人是无|被告人是[蔡某]|被盗物品是[3辆被盗车辆]|组织机构是无|物品价值是无|作案时间是无|作案地点是无|被盗货币是无|作案工具是[扳手][螺丝批]|盗窃获利是无	0 1 1 0 0 0 0 0 1 0
1、2018年4月21日13时许，被告人黄某某窜至贵港市覃塘区**镇卫生院门诊楼旁边的停车场，将被害人卢某某停放在该处的一辆价值人民币5100元的新大洲本田牌SDH110-19摩托车盗走。	被害人是[卢某某]|被告人是[黄某某]|被盗物品是[新大洲本田牌SDH110-19摩托车]|组织机构是无|物品价值是[人民币5100元]|作案时间是[2018年4月21日13时许]|作案地点是[贵港市覃塘区**镇卫生院门诊楼旁边的停车场]|被盗货币是无|作案工具是无|盗窃获利是无	1 1 1 0 1 1 1 0 0 0
后黄某某将该摩托车卖给阿六（另案处理），得到价值400元的4包海洛因，均被其吸食掉。	被害人是无|被告人是[阿六][黄某某]|被盗物品是[摩托车]|组织机构是无|物品价值是[400元]|作案时间是无|作案地点是无|被盗货币是无|作案工具是无|盗窃获利是无	0 1 1 0 1 0 0 0 0 0
2、2018年5月12日，被告人黄某某伙同阿某（另案处理）经合谋，合乘一辆摩托车窜至贵港市覃塘区**街上伺机盗窃摩托车。	被害人是无|被告人是[阿某][黄某某]|被盗物品是[摩托车]|组织机构是无|物品价值是无|作案时间是[2018年5月12日]|作案地点是[贵港市覃塘区**街]|被盗货币是无|作案工具是[一辆摩托车]|盗窃获利是无	0 1 1 0 0 1 1 0 1 0
当日14时许，由阿某骑摩托车在**镇卫生院外接应，黄某某在**镇卫生院住院部前，将被害人谭某某停放在该处的一辆价值人民币5700元的新大洲本田牌SDH125T-33摩托车盗走。	被害人是[谭某某]|被告人是[阿某][黄某某]|被盗物品是[新大洲本田牌SDH125T-33摩托车]|组织机构是无|物品价值是[人民币5700元]|作案时间是[当日14时许]|作案地点是[**镇卫生院外][**镇卫生院住院部前]|被盗货币是无|作案工具是[摩托车]|盗窃获利是无	1 1 1 0 1 1 1 0 1 0
3、2018年5月24日，被告人黄某某伙同阿某（另案处理）经合谋，合乘一辆摩托车窜至贵港市覃塘区**街上伺机盗窃摩托车。	被害人是无|被告人是[阿某][黄某某]|被盗物品是[摩托车]|组织机构是无|物品价值是无|作案时间是[2018年5月24日]|作案地点是[贵港市覃塘区**街]|被盗货币是无|作案工具是无|盗窃获利是无	0 1 1 0 0 1 1 0 0 0
后黄某某将该摩托车卖给阿六，得到价值500元的5包海洛因，其分给阿某1包海洛因，剩余的海洛因均被其吸食掉。	被害人是无|被告人是[阿六][阿某][黄某某]|被盗物品是[摩托车]|组织机构是无|物品价值是[500元]|作案时间是无|作案地点是无|被盗货币是无|作案工具是无|盗窃获利是无	0 1 1 0 1 0 0 0 0 0
2018年7月12日凌晨4时33分许，被告人陈某来到铜梁区**卫生院*楼**号病房，趁在病房内照顾老人的戴某某熟睡之机，溜进病房将戴某某的棕色女士包盗走，后将包内800现金拿出据为己有，将包丢弃在路边。	被害人是[戴某某]|被告人是[陈某]|被盗物品是[棕色女士包]|组织机构是无|物品价值是无|作案时间是[2018年7月12日凌晨4时33分许]|作案地点是[铜梁区**卫生院*楼**号病房]|被盗货币是[800现金]|作案工具是无|盗窃获利是无	1 1 1 0 0 1 1 1 0 0
2018年7月22日14时许，被告人陈某伙同他人共谋实施盗窃后，来到铜梁区东城街道中南路**号“**商行”门市外，趁被害人罗某某熟睡之机，陈某溜进门市盗走硬中华香烟5条、软云烟香烟3条、硬天子香烟2条、软天子香烟1条。	被害人是[罗某某]|被告人是[陈某]|被盗物品是[硬天子香烟2条][软云烟香烟3条][硬中华香烟5条][软天子香烟1条]|组织机构是无|物品价值是无|作案时间是[2018年7月22日14时许]|作案地点是[铜梁区东城街道中南路**号“**商行”门市外]|被盗货币是无|作案工具是无|盗窃获利是无	1 1 1 0 0 1 1 0 0 0
2018年7月23日15时许，被告人陈某来到铜梁区巴川街道龙门*街**号“**花坊”门市，趁被害人杨某某熟睡之机，溜进门市内将杨某某的1个腰包及1部苹果6型手机盗走，包内有现金200元。	被害人是[杨某某]|被告人是[陈某]|被盗物品是[1部苹果6型手机][1个腰包]|组织机构是无|物品价值是无|作案时间是[2018年7月23日15时许]|作案地点是[铜梁区巴川街道龙门*街**号“**花坊”门市]|被盗货币是[现金200元]|作案工具是无|盗窃获利是无	1 1 1 0 0 1 1 1 0 0
经铜梁区价格认证中心认定，被盗苹果6型手机价值人民币776.4元。	被害人是无|被告人是无|被盗物品是[苹果6型手机]|组织机构是[铜梁区价格认证中心]|物品价值是[人民币776.4元]|作案时间是无|作案地点是无|被盗货币是无|作案工具是无|盗窃获利是无	0 0 1 1 1 0 0 0 0 0
另查明，2018年7月25日，被告人陈某被公安机关归案，到案后如实供述了上述犯罪事实。	被害人是无|被告人是[陈某]|被盗物品是无|组织机构是[公安机关]|物品价值是无|作案时间是无|作案地点是无|被盗货币是无|作案工具是无|盗窃获利是无	0 1 0 1 0 0 0 0 0 0
1、2018年3月中旬某日下午，被告人赵某某、黄某某结伙至本县**街道**街**路边，采用由被告人黄某某拉线望风，被告人赵某某爬上电线杆，用斜口钳剪断通信电缆线的方式，窃得某公司型号为HYA100*2*0.5的电缆线约50斤。	被害人是无|被告人是[赵某某][黄某某]|被盗物品是[型号为HYA100*2*0.5的电缆线约50斤]|组织机构是[某公司]|物品价值是无|作案时间是[2018年3月中旬某日下午]|作案地点是[本县**街道**街**路边]|被盗货币是无|作案工具是[斜口钳]|盗窃获利是无	0 1 1 1 0 1 1 0 1 0
经认定，被盗的电缆线价值人民币500元。	被害人是无|被告人是无|被盗物品是[电缆线]|组织机构是无|物品价值是[人民币500元]|作案时间是无|作案地点是无|被盗货币是无|作案工具是无|盗窃获利是无	0 0 1 0 1 0 0 0 0 0
2、2018年3月下旬某日，被告人赵某某、黄某某结伙至本县**街道**路边，采用由被告人黄某某拉线望风，被告人赵某某爬上电线杆，用斜口钳剪断通信电缆线的方式，窃得某公司型号为HYA100-0.4的电缆线约30斤。	被害人是无|被告人是[赵某某][黄某某]|被盗物品是[型号为HYA100-0.4的电缆线约30斤]|组织机构是[某公司]|物品价值是无|作案时间是[2018年3月下旬某日]|作案地点是[本县**街道**路边]|被盗货币是无|作案工具是[斜口钳]|盗窃获利是无	0 1 1 1 0 1 1 0 1 0
经认定，被盗的电缆线价值人民币300元。	被害人是无|被告人是无|被盗物品是[电缆线]|组织机构是无|物品价值是[人民币300元]|作案时间是无|作案地点是无|被盗货币是无|作案工具是无|盗窃获利是无	0 0 1 0 1 0 0 0 0 0
经认定，被盗的电缆线价值人民币1300元；	被害人是无|被告人是无|被盗物品是[电缆线]|组织机构是无|物品价值是[人民币1300元]|作案时间是无|作案地点是无|被盗货币是无|作案工具是无|盗窃获利是无	0 0 1 0 1 0 0 0 0 0
综上，被告人赵某某、黄某某共同盗窃作案三起，窃得财物共计价值人民币2100元。	被害人是无|被告人是[赵某某][黄某某]|被盗物品是无|组织机构是无|物品价值是[人民币2100元]|作案时间是无|作案地点是无|被盗货币是无|作案工具是无|盗窃获利是无	0 1 0 0 1 0 0 0 0 0
案发后，被告人赵某某、黄某某已退出全部赃款并由公安机关发还给被害单位。	被害人是无|被告人是[赵某某][黄某某]|被盗物品是无|组织机构是[公安机关]|物品价值是无|作案时间是无|作案地点是无|被盗货币是无|作案工具是无|盗窃获利是无	0 1 0 1 0 0 0 0 0 0
1、2015年3月22日3时许，被告人李某窜至**县**镇**路百姓厨房附近路段，李某见该饭店门前桥面上停着一辆黑色皮卡车遂上前查看，发现该皮卡车内放着一个皮包，因车门无法李某又窜至附近巷道内寻找开车门工具，在一修车店外，李某找到起子，铁撬棒、白手套等工具，之后李某返回皮卡车停放的位置，带着白色手套，用起子等工具将皮卡车驾驶员位的车门锁撬开，将皮卡车内的皮包拿走，后将作案工具扔到桥面下河道并逃离现场。	被害人是无|被告人是[李某]|被盗物品是[皮包]|组织机构是无|物品价值是无|作案时间是[2015年3月22日3时许]|作案地点是[**县**镇**路百姓厨房附近路段][该饭店门前桥面上][一修车店外]|被盗货币是无|作案工具是[起子][白手套][白色手套][铁撬棒]|盗窃获利是无	0 1 1 0 0 1 1 0 1 0
被盗皮包内装有车主全某的港澳通行证、现金2000元、苹果6手机一部、两串虎睛石手链及其他一些证件。	被害人是[全某]|被告人是无|被盗物品是[被盗皮包][证件][港澳通行证][苹果6手机一部][两串虎睛石手链]|组织机构是无|物品价值是无|作案时间是无|作案地点是无|被盗货币是[现金2000元]|作案工具是无|盗窃获利是无	1 0 1 0 0 0 0 1 0 0
后李某到**路口其朋友宋某租房的楼下，李某将所盗皮包内的现金2000元、苹果6手机及两串虎睛石手链取出，将皮包内的其他东西及皮包隐藏在宋某所租住楼房一楼楼梯内，李某逃回**市区。	被害人是无|被告人是[李某]|被盗物品是[皮包][所盗皮包][苹果6手机][两串虎睛石手链]|组织机构是无|物品价值是无|作案时间是无|作案地点是无|被盗货币是[现金2000元]|作案工具是无|盗窃获利是无	0 1 1 0 0 0 0 1 0 0
案发后，李某通过宋某将两串虎睛石手链之外的其他物品全部归还给全某，并通过宋某赔付全某修理被撬坏的车门锁费用15000元。	被害人是[全某]|被告人是[李某]|被盗物品是[两串虎睛石手链]|组织机构是无|物品价值是[15000元]|作案时间是无|作案地点是无|被盗货币是无|作案工具是无|盗窃获利是无	1 1 1 0 1 0 0 0 0 0
经鉴定，全某被盗的皮包及两串虎睛石手链价值950元。	被害人是[全某]|被告人是无|被盗物品是[皮包][两串虎睛石手链]|组织机构是无|物品价值是[950元]|作案时间是无|作案地点是无|被盗货币是无|作案工具是无|盗窃获利是无	1 0 1 0 1 0 0 0 0 0
2、2015年6月6日16时许，被告人李某窜至**市**东路，将闫某停放于此处的银色踏板摩托车盗走，2015年6月8日下午，李某让杨某（另案处理）出售被盗摩托车时，杨某被民警当场。	被害人是[闫某]|被告人是[杨某][李某]|被盗物品是[被盗摩托车][银色踏板摩托车]|组织机构是无|物品价值是无|作案时间是[2015年6月6日16时许]|作案地点是[**市**东路]|被盗货币是无|作案工具是无|盗窃获利是无	1 1 1 0 0 1 1 0 0 0
经鉴定，该被盗摩托车价值为6704元。	被害人是无|被告人是无|被盗物品是[被盗摩托车]|组织机构是无|物品价值是[6704元]|作案时间是无|作案地点是无|被盗货币是无|作案工具是无|盗窃获利是无	0 0 1 0 1 0 0 0 0 0
2018年4月9日晚上8时许，被告人庄某某在我市**镇**村***超市一楼龙嘉福珠宝行，以挑选金饰为名让被害人金某芳取出金项链，后趁金某芳不注意盗走1条Au916型黄金项链（价值人民币2200元）。	被害人是[金某芳]|被告人是[庄某某]|被盗物品是[1条Au916型黄金项链][金项链]|组织机构是无|物品价值是[人民币2200元]|作案时间是[2018年4月9日晚上8时许]|作案地点是[我市**镇**村***超市一楼龙嘉福珠宝行]|被盗货币是无|作案工具是无|盗窃获利是无	1 1 1 0 1 1 1 0 0 0
同年4月11日，公安人员在**镇***酒楼将被告人庄某某抓获归案，随后在被告人庄某某的住处缴回被盗黄金项链并发还金某芳。	被害人是[金某芳]|被告人是[庄某某]|被盗物品是[被盗黄金项链]|组织机构是无|物品价值是无|作案时间是无|作案地点是无|被盗货币是无|作案工具是无|盗窃获利是无	1 1 1 0 0 0 0 0 0 0
次日，被告人庄某某因该宗盗窃行为被公安机关处以行政拘留十五日。	被害人是无|被告人是[庄某某]|被盗物品是无|组织机构是[公安机关处]|物品价值是无|作案时间是无|作案地点是无|被盗货币是无|作案工具是无|盗窃获利是无	0 1 0 1 0 0 0 0 0 0
同年5月9日晚上8时许，被告人庄某某在**镇**村**路11号老四烧烤店，盗走被害人韩某然放在店内的手袋，手袋内有人民币约1300元、1个钱包和1枚黄金戒指（共计价值人民币4528元）及银行卡、身份证等物。	被害人是[韩某然]|被告人是[庄某某]|被盗物品是[1个钱包][身份证][银行卡][1枚黄金戒指][手袋]|组织机构是无|物品价值是[人民币4528元]|作案时间是[同年5月9日晚上8时许]|作案地点是[**镇**村**路11号老四烧烤店]|被盗货币是[1300元]|作案工具是无|盗窃获利是无	1 1 1 0 1 1 1 1 0 0
得手后，被告人庄某某将所盗黄金戒指销赃至**镇**东路****金行，得款人民币1401元和黄金饰品2件。	被害人是无|被告人是[庄某某]|被盗物品是[所盗黄金戒指]|组织机构是无|物品价值是无|作案时间是无|作案地点是无|被盗货币是无|作案工具是无|盗窃获利是[黄金饰品2件][人民币1401元]	0 1 1 0 0 0 0 0 0 1
同年5月15日，公安人员在**镇**村新地新村7号门前将被告人庄某某归案，随后，公安人员在被告人庄某某及其胞妹的暂住处分别缴回销赃所得赃款、黄金饰品和被盗手袋（内有人民币174元及银行卡、身份证等物）。	被害人是无|被告人是[庄某某]|被盗物品是[身份证][银行卡][被盗手袋]|组织机构是无|物品价值是无|作案时间是无|作案地点是无|被盗货币是[人民币174元]|作案工具是无|盗窃获利是[黄金饰品]	0 1 1 0 0 0 0 1 0 1
归案后，被告人庄某某如实供认上述事实。	被害人是无|被告人是[庄某某]|被盗物品是无|组织机构是无|物品价值是无|作案时间是无|作案地点是无|被盗货币是无|作案工具是无|盗窃获利是无	0 1 0 0 0 0 0 0 0 0
1.2018年2月中旬的一天凌晨，被告人代某某骑电瓶车来到**县**镇**村高速桥下，用自带的剪刀剪断被害人单某某停放在此的一辆农用铲车上的电瓶线并窃取蓄电池1组，事后以人民币400元的价格销赃。	被害人是[单某某]|被告人是[代某某]|被盗物品是[蓄电池1组]|组织机构是无|物品价值是无|作案时间是[2018年2月中旬的一天凌晨]|作案地点是[**县**镇**村高速桥下]|被盗货币是无|作案工具是[电瓶车][剪刀]|盗窃获利是[人民币400元]	1 1 1 0 0 1 1 0 1 1
2.2018年2月底的一天晚上，被告人代某某骑电瓶车来到**县**镇**大道**广场对面**停车场，用自带的剪刀剪断被害人陈某甲停放在此的浙C*****黑色大货车上的电瓶线并窃取电瓶2只，事后以人民币350元的价格销赃。	被害人是[陈某甲]|被告人是[代某某]|被盗物品是[电瓶2只]|组织机构是无|物品价值是无|作案时间是[2018年2月底的一天晚上]|作案地点是[**县**镇**大道**广场对面**停车场]|被盗货币是无|作案工具是[电瓶车][剪刀]|盗窃获利是[人民币350元]	1 1 1 0 0 1 1 0 1 1
3.2018年5月中旬的一天凌晨，被告人代某某骑电瓶车来到**县**镇**村**巷**号，窃取被害人陈某乙正在装修的家中电线3卷，事后以人民币200元的价格销赃。	被害人是[陈某乙]|被告人是[代某某]|被盗物品是[电线3卷]|组织机构是无|物品价值是无|作案时间是[2018年5月中旬的一天凌晨]|作案地点是[**县**镇**村**巷**号]|被盗货币是无|作案工具是[电瓶车]|盗窃获利是[人民币200元]	1 1 1 0 0 1 1 0 1 1
4.2018年5月23日晚，被告人代某某骑电瓶车来到**县**镇**工业区**村木材厂旁路边，用自带的剪刀剪断被害人邹某某停放在此的浙CWV115白色货车上的电瓶线并窃取电瓶2只，事后以人民币320元的价格销赃。	被害人是[邹某某]|被告人是[代某某]|被盗物品是[电瓶2只]|组织机构是无|物品价值是无|作案时间是[.2018年5月23日晚]|作案地点是[**县**镇**工业区**村木材厂旁路边]|被盗货币是无|作案工具是[电瓶车][剪刀]|盗窃获利是[人民币320元]	1 1 1 0 0 1 1 0 1 1
6.2018年6月19日凌晨，被告人代某某骑电瓶车来到**县**镇**路**号，窃取被害人叶某某正在装修的家中电线3捆，事后以人民币240元的价格销赃。	被害人是[叶某某]|被告人是[代某某]|被盗物品是[电线3捆]|组织机构是无|物品价值是无|作案时间是[2018年6月19日凌晨]|作案地点是[**县**镇**路**号]|被盗货币是无|作案工具是[电瓶车]|盗窃获利是[人民币240元]	1 1 1 0 0 1 1 0 1 1
2018年6月22日9时许，被告人代某某在**县**镇**路**号**旅馆后面被民警。	被害人是无|被告人是[代某某]|被盗物品是无|组织机构是无|物品价值是无|作案时间是无|作案地点是无|被盗货币是无|作案工具是无|盗窃获利是无	0 1 0 0 0 0 0 0 0 0
1、2018年3月13日3时许，被告人苏某某来到**市**区**社区**公司**宿舍外，翻越铁门后进入被害人陈某某居住的204宿舍，盗窃被害人陈某某放在床上充电的两部OPPO牌手机。	被害人是[陈某某]|被告人是[苏某某]|被盗物品是[两部OPPO牌手机]|组织机构是无|物品价值是无|作案时间是[2018年3月13日3时许]|作案地点是[204宿舍][**市**区**社区**公司**宿舍外]|被盗货币是无|作案工具是无|盗窃获利是无	1 1 1 0 0 1 1 0 0 0
其中一部OPPOR11S64G手机由公安机关找回并发还给被害人，经鉴定价值为2384元人民币，另一部OPPOR9PLUS手机经鉴定价值为1330元人民币。	被害人是无|被告人是无|被盗物品是[一部OPPOR9PLUS手机][一部OPPOR11S64G手机]|组织机构是[公安机关]|物品价值是[2384元人民币][1330元人民币]|作案时间是无|作案地点是无|被盗货币是无|作案工具是无|盗窃获利是无	0 0 1 1 1 0 0 0 0 0
2、2018年3月15日3时许，被告人苏某某又来到**市**区**社区**公司**宿舍外，翻越铁门后进入被害人莫某某居住的261宿舍，盗窃被害人莫某某放在床边桌子上充电的两部小米牌手机。	被害人是[莫某某]|被告人是[苏某某]|被盗物品是[两部小米牌手机]|组织机构是无|物品价值是无|作案时间是[2018年3月15日3时许]|作案地点是[261宿舍][**市**区**社区**公司**宿舍外]|被盗货币是无|作案工具是无|盗窃获利是无	1 1 1 0 0 1 1 0 0 0
其中一部红米NOTE4X手机经鉴定价值为637元人民币，另外一部小米M5X手机，经鉴定价值为1079元人民币，两部手机均由公安机关找回并发还给被害人。	被害人是无|被告人是无|被盗物品是[一部小米M5X手机][一部红米NOTE4X手机][两部手机]|组织机构是[公安机关]|物品价值是[1079元人民币][637元人民币]|作案时间是无|作案地点是无|被盗货币是无|作案工具是无|盗窃获利是无	0 0 1 1 1 0 0 0 0 0
随后，被告人苏某某又进入被害人田某某、吴某某居住的312宿舍，分别盗窃了被害人田某某、吴某某各一部手机。	被害人是[田某某][吴某某]|被告人是[苏某某]|被盗物品是[田某某、吴某某各一部手机]|组织机构是无|物品价值是无|作案时间是无|作案地点是[312宿舍]|被盗货币是无|作案工具是无|盗窃获利是无	1 1 1 0 0 0 1 0 0 0
其中盗窃了被害人某某放在床上充电的一部华为牌的华为荣耀8青春版手机，经鉴定价值为1069元人民币，该手机由公安机关找回并发还给被害人。	被害人是[某某]|被告人是无|被盗物品是[一部华为牌的华为荣耀8青春版手机][手机]|组织机构是[公安机关]|物品价值是[1069元人民币]|作案时间是无|作案地点是无|被盗货币是无|作案工具是无|盗窃获利是无	1 0 1 1 1 0 0 0 0 0
盗窃了被害人吴某某放在床上充电的一部VIVO牌的VIVOX9SPLUS手机经鉴定价值为1911元人民币，该手机由公安机关找回并发还给被害人。	被害人是[吴某某]|被告人是无|被盗物品是[手机][一部VIVO牌的VIVOX9SPLUS手机]|组织机构是[公安机关]|物品价值是[1911元人民币]|作案时间是无|作案地点是无|被盗货币是无|作案工具是无|盗窃获利是无	1 0 1 1 1 0 0 0 0 0
经鉴定，被告人苏某某盗窃的上述六部手机共价值8410元。	被害人是无|被告人是[苏某某]|被盗物品是[六部手机]|组织机构是无|物品价值是[8410元]|作案时间是无|作案地点是无|被盗货币是无|作案工具是无|盗窃获利是无	0 1 1 0 1 0 0 0 0 0
被告人苏某某于2018年3月15日在**市**区**社区***路****酒店402房被**市公安局石井派出所民警归案。	被害人是无|被告人是[苏某某]|被盗物品是无|组织机构是[**市公安局石井派出所]|物品价值是无|作案时间是无|作案地点是无|被盗货币是无|作案工具是无|盗窃获利是无	0 1 0 1 0 0 0 0 0 0
2、2017年2月23日晚，被告人潘某某、许某某窜至本市东区**路**号张某乙经营的“**商店”，撬门进入店内盗走食用油4桶（5L）、食用油4桶（2L）及零食若干。	被害人是[张某乙]|被告人是[潘某某][许某某]|被盗物品是[食用油4桶（5L）][零食][食用油4桶（2L）]|组织机构是无|物品价值是无|作案时间是[2017年2月23日晚]|作案地点是[本市东区**路**号张某乙经营的“**商店”]|被盗货币是无|作案工具是无|盗窃获利是无	1 1 1 0 0 1 1 0 0 0
3、2017年2月底的一天晚上，被告人潘某某窜至本市东区**路**号张某乙经营的“**商店”，撬门进入店内，盗走土鸡一只、猪脚两只。	被害人是[张某乙]|被告人是[潘某某]|被盗物品是[土鸡一只][猪脚两只]|组织机构是无|物品价值是无|作案时间是[2017年2月底的一天晚上]|作案地点是[本市东区**路**号张某乙经营的“**商店”]|被盗货币是无|作案工具是无|盗窃获利是无	1 1 1 0 0 1 1 0 0 0
销赃后赃款被挥霍。	被害人是无|被告人是无|被盗物品是无|组织机构是无|物品价值是无|作案时间是无|作案地点是无|被盗货币是无|作案工具是无|盗窃获利是无	0 0 0 0 0 0 0 0 0 0
4、2017年4月的一天晚上，被告人潘某某窜至本市东区**路**号“**商贸”商铺门口，将谢某某停放在此处的川******号五菱面包车上的“干一杯”小瓶装酒七件盗走。	被害人是[谢某某]|被告人是[潘某某]|被盗物品是[“干一杯”小瓶装酒七件]|组织机构是无|物品价值是无|作案时间是[2017年4月的一天晚上]|作案地点是[本市东区**路**号“**商贸”商铺门口]|被盗货币是无|作案工具是无|盗窃获利是无	1 1 1 0 0 1 1 0 0 0
销赃后赃款被挥霍。	被害人是无|被告人是无|被盗物品是无|组织机构是无|物品价值是无|作案时间是无|作案地点是无|被盗货币是无|作案工具是无|盗窃获利是无	0 0 0 0 0 0 0 0 0 0
销赃后赃款被挥霍。	被害人是无|被告人是无|被盗物品是无|组织机构是无|物品价值是无|作案时间是无|作案地点是无|被盗货币是无|作案工具是无|盗窃获利是无	0 0 0 0 0 0 0 0 0 0
2017年10月份以来，被告人邵某某在本市**镇内实施盗窃多起，具体犯罪事实如下：一、2017年10月24日4时许，邵某某驾驶一辆电动三轮车来到**镇**村委会**路东**号**装饰材料经营店门口处，盗走被害人陈某某摆放在店门口的26块夹板（价值2410元），得手后迅速驾车逃离现场。	被害人是[陈某某]|被告人是[邵某某]|被盗物品是[26块夹板]|组织机构是无|物品价值是[2410元]|作案时间是[2017年10月份][2017年10月24日4时许]|作案地点是[**镇**村委会**路东**号**装饰材料经营店门口处][本市**镇内]|被盗货币是无|作案工具是[一辆电动三轮车]|盗窃获利是无	1 1 1 0 1 1 1 0 1 0
破案后，无法起回赃物。	被害人是无|被告人是无|被盗物品是无|组织机构是无|物品价值是无|作案时间是无|作案地点是无|被盗货币是无|作案工具是无|盗窃获利是无	0 0 0 0 0 0 0 0 0 0
破案后，无法起回赃物。	被害人是无|被告人是无|被盗物品是无|组织机构是无|物品价值是无|作案时间是无|作案地点是无|被盗货币是无|作案工具是无|盗窃获利是无	0 0 0 0 0 0 0 0 0 0
经鉴定，出现在案发现场监控录像中的嫌疑男子与邵某某是同一人。	被害人是无|被告人是[邵某某]|被盗物品是无|组织机构是无|物品价值是无|作案时间是无|作案地点是无|被盗货币是无|作案工具是无|盗窃获利是无	0 1 0 0 0 0 0 0 0 0
三、2017年12月3日5时许，邵某某驾驶一辆电动三轮车来到**镇**社区**路**区**巷**号**小吃黄焖鸡米饭店门口处，盗走被害人谢某某停放在该处的一辆蓝色电动三轮车（价值1540元），得手后迅速驾车逃离现场。	被害人是[谢某某]|被告人是[邵某某]|被盗物品是[一辆蓝色电动三轮车]|组织机构是无|物品价值是[1540元]|作案时间是[2017年12月3日5时许]|作案地点是[**镇**社区**路**区**巷**号**小吃黄焖鸡米饭店门口处]|被盗货币是无|作案工具是[一辆电动三轮车]|盗窃获利是无	1 1 1 0 1 1 1 0 1 0
破案后，无法起回赃物。	被害人是无|被告人是无|被盗物品是无|组织机构是无|物品价值是无|作案时间是无|作案地点是无|被盗货币是无|作案工具是无|盗窃获利是无	0 0 0 0 0 0 0 0 0 0
同年12月3日13时许，公安机关经侦查后在**镇**百货旁一便利店门前将被告人邵某某。	被害人是无|被告人是[邵某某]|被盗物品是无|组织机构是[公安机关]|物品价值是无|作案时间是无|作案地点是无|被盗货币是无|作案工具是无|盗窃获利是无	0 1 0 1 0 0 0 0 0 0
2017年6月至12月，被告人徐某某在东风汽车**有限公司**分厂**车间上班期间，多次趁上夜班人少之际盗窃存放在该车间冲压机旁废模具箱内的废旧钨钢模具。	被害人是无|被告人是[徐某某]|被盗物品是[废旧钨钢模具]|组织机构是无|物品价值是无|作案时间是[2017年6月至12月]|作案地点是[东风汽车**有限公司**分厂**车间]|被盗货币是无|作案工具是无|盗窃获利是无	0 1 1 0 0 1 1 0 0 0
2017年7月份的一天晚上，被告人徐某某将之前多次在废模具箱内盗窃的三十余斤废旧钨钢模具以每斤15元的价格卖到**市**区**路**废品回收站，所得赃款500余元用于家庭开支。	被害人是无|被告人是[徐某某]|被盗物品是[三十余斤废旧钨钢模具]|组织机构是无|物品价值是[每斤15元]|作案时间是[2017年7月份的一天晚上]|作案地点是无|被盗货币是无|作案工具是无|盗窃获利是[500余元]	0 1 1 0 1 1 0 0 0 1
2017年9月份的一天晚上，被告人徐某某将之前多次在废模具箱内盗窃的五十余斤废旧钨钢模具以每斤15元的价格卖到**市**区**路**废品回收站，所得赃款800余元用于家庭开支。	被害人是无|被告人是[徐某某]|被盗物品是[五十余斤废旧钨钢模具]|组织机构是无|物品价值是[15元]|作案时间是[2017年9月份的一天晚上]|作案地点是无|被盗货币是无|作案工具是无|盗窃获利是[800余元]	0 1 1 0 1 1 0 0 0 1
2017年10月份的一天晚上，被告人徐某某将之前多次在废模具箱内盗窃的约八十斤废旧钨钢模具以每斤15元的价格卖到**市**区**路**废品回收站，所得赃款1200余元用于家庭开支。	被害人是无|被告人是[徐某某]|被盗物品是[八十斤废旧钨钢模具]|组织机构是无|物品价值是[15元]|作案时间是[2017年10月份的一天晚上]|作案地点是无|被盗货币是无|作案工具是无|盗窃获利是[1200余元]	0 1 1 0 1 1 0 0 0 1
2017年12月14日22时许，被告人徐某某趁上夜班人少之际，盗窃所在车间冲压机旁边废模具箱内的4个废旧钨钢模具，后将该模具放到所骑摩托车后备箱欲趁下班之际带走，15日凌晨2时30分许，徐某某骑摩托车行至该厂2号门被当场查获。	被害人是无|被告人是[徐某某]|被盗物品是[4个废旧钨钢模具][模具]|组织机构是无|物品价值是无|作案时间是[2017年12月14日22时许]|作案地点是无|被盗货币是无|作案工具是[摩托车]|盗窃获利是无	0 1 1 0 0 1 0 0 1 0
当日上午10时许，民警在徐某某住所（位于**区**街道办事处**路**里**号**栋**单元**室）的客厅阳台查获13个废旧钨钢模具。	被害人是无|被告人是[徐某某]|被盗物品是[13个废旧钨钢模具]|组织机构是无|物品价值是无|作案时间是无|作案地点是无|被盗货币是无|作案工具是无|盗窃获利是无	0 1 1 0 0 0 0 0 0 0
经**市**区价格认证中心鉴定查扣的17个废旧钨钢模具价格为3786元人民币。	被害人是无|被告人是无|被盗物品是[17个废旧钨钢模具]|组织机构是[**市**区价格认证中心]|物品价值是[3786元人民币]|作案时间是无|作案地点是无|被盗货币是无|作案工具是无|盗窃获利是无	0 0 1 1 1 0 0 0 0 0
2017年5月14日，被告人何某甲、谢某某、何某乙、盛某某合谋流窜实施盗窃，商定由被告人何某甲负责开车接送，被告人谢某某、何某乙、盛某某负责掩护，指使未成年人何某丙实施盗窃。	被害人是无|被告人是[何某乙][何某甲][谢某某][何某丙][盛某某]|被盗物品是无|组织机构是无|物品价值是无|作案时间是[2017年5月14日]|作案地点是无|被盗货币是无|作案工具是无|盗窃获利是无	0 1 0 0 0 1 0 0 0 0
2017年5月14日11时许，被告人谢某某、何某乙、盛某某等人在*县**商场四楼**女装店内盗窃高某某的粉红色苹果6Splus手机一部，经鉴定，该手机价值2533元；	被害人是[高某某]|被告人是[何某乙][盛某某][谢某某]|被盗物品是[该手机][粉红色苹果6Splus手机一部]|组织机构是无|物品价值是[2533元]|作案时间是[2017年5月14日11时许]|作案地点是[*县**商场四楼**女装店内]|被盗货币是无|作案工具是无|盗窃获利是无	1 1 1 0 1 1 1 0 0 0
在*县**商场二楼盗窃陈某某的玫瑰金色OPPOA59S手机一部，经鉴定，该手机价值1200元；	被害人是[陈某某]|被告人是无|被盗物品是[该手机][玫瑰金色OPPOA59S手机一部]|组织机构是无|物品价值是[1200元]|作案时间是无|作案地点是[*县**商场二楼]|被盗货币是无|作案工具是无|盗窃获利是无	1 0 1 0 1 0 1 0 0 0
在*县***商场二楼盗窃姚某某的玫瑰金OPPOA59S手机一部，经鉴定，该手机价值1200元。	被害人是[姚某某]|被告人是无|被盗物品是[该手机][玫瑰金OPPOA59S手机一部]|组织机构是无|物品价值是[1200元]|作案时间是无|作案地点是[*县***商场二楼]|被盗货币是无|作案工具是无|盗窃获利是无	1 0 1 0 1 0 1 0 0 0
2017年5月14日下午14时许，被告人谢某某、何某乙、盛某某等人在**县**商场三楼盗窃齐随英的白色VIVO手机一部，经鉴定，该手机价值800元；	被害人是[齐随英]|被告人是[何某乙][盛某某][谢某某]|被盗物品是[该手机][白色VIVO手机一部]|组织机构是无|物品价值是[800元]|作案时间是[2017年5月14日下午14时许]|作案地点是[**县**商场三楼]|被盗货币是无|作案工具是无|盗窃获利是无	1 1 1 0 1 1 1 0 0 0
在**县**大厦二楼自然堂专柜盗窃罗某某的玫瑰金VIVOX6plus手机一部，经鉴定，该手机价值1367元。	被害人是[罗某某]|被告人是无|被盗物品是[玫瑰金VIVOX6plus手机一部][该手机]|组织机构是无|物品价值是[1367元]|作案时间是无|作案地点是[**县**大厦二楼自然堂专柜]|被盗货币是无|作案工具是无|盗窃获利是无	1 0 1 0 1 0 1 0 0 0
2017年9月3日8时许，由被告人李某某开车，杨某某（另案处理）、陈某某（另案处理）和石某某（另案处理）一起乘车到**后，被告人李某某等在车上接应，杨某某、陈某某和石某某三人下车分头找机会下手实施盗窃。	被害人是无|被告人是[杨某某][李某某][石某某][陈某某]|被盗物品是无|组织机构是无|物品价值是无|作案时间是[2017年9月3日8时许]|作案地点是[**]|被盗货币是无|作案工具是无|盗窃获利是无	0 1 0 0 0 1 1 0 0 0
杨某某在**街**大药店门口，趁人不注意，将坐在药店门口摇摇车上的胡艺雯（女，三岁）脖子上的金吊坠剪下偷走，后三人陆续回到车上，由被告人李某某开车返回**，将被盗物品变卖后所得赃款被四人分掉。	被害人是[胡艺雯]|被告人是[杨某某][李某某]|被盗物品是[金吊坠]|组织机构是无|物品价值是无|作案时间是无|作案地点是[**街**大药店门口]|被盗货币是无|作案工具是无|盗窃获利是无	1 1 1 0 0 0 1 0 0 0
经认定，被盗金吊坠价值人民币2238.80元。	被害人是无|被告人是无|被盗物品是[被盗金吊坠]|组织机构是无|物品价值是[人民币2238.80元]|作案时间是无|作案地点是无|被盗货币是无|作案工具是无|盗窃获利是无	0 0 1 0 1 0 0 0 0 0
2017年9月8日9时许，由被告人李某某开车，杨某某、陈某某和石某某一起乘车从**到**后，被告人李某某等在车上接应，杨某某、陈某某和石某某三人下车分头找机会下手实施盗窃。	被害人是无|被告人是[杨某某][李某某][石某某][陈某某]|被盗物品是无|组织机构是无|物品价值是无|作案时间是[2017年9月8日9时许]|作案地点是[**后]|被盗货币是无|作案工具是无|盗窃获利是无	0 1 0 0 0 1 1 0 0 0
被告人杨某某在**卫生院注射室里，将带小孩打针的夏某某背包中的苹果6S型手机偷走，后三人陆续回到车上，由被告人李某某开车返回**，将被盗物品变卖后所得赃款被四人分掉。	被害人是[夏某某]|被告人是[杨某某][李某某]|被盗物品是[苹果6S型手机]|组织机构是无|物品价值是无|作案时间是无|作案地点是[**卫生院注射室里]|被盗货币是无|作案工具是无|盗窃获利是无	1 1 1 0 0 0 1 0 0 0
经认定，被盗手机价值人民币1754元。	被害人是无|被告人是无|被盗物品是[被盗手机]|组织机构是无|物品价值是[人民币1754元]|作案时间是无|作案地点是无|被盗货币是无|作案工具是无|盗窃获利是无	0 0 1 0 1 0 0 0 0 0
2018年8月，被告人白某某先后五次在本区**街道粮油市场店铺内窃得大米、黄豆，窃得财物价值共计2043元（币种为人民币，下同）。	被害人是无|被告人是[白某某]|被盗物品是[黄豆][大米]|组织机构是无|物品价值是[2043元]|作案时间是[2018年8月]|作案地点是[本区**街道粮油市场店铺]|被盗货币是无|作案工具是无|盗窃获利是无	0 1 1 0 1 1 1 0 0 0
具体事实如下：1、2018年8月6日傍晚，被告人白某某在本区**街道粮油市场**区**号被害人王某甲开设的**粮行，窃得思琦大颗粒太湖糯米1袋，价值215元；	被害人是[王某甲]|被告人是[白某某]|被盗物品是[思琦大颗粒太湖糯米1袋]|组织机构是无|物品价值是[215元]|作案时间是[2018年8月6日傍晚]|作案地点是[本区**街道粮油市场**区**号被害人王某甲开设的**粮]|被盗货币是无|作案工具是无|盗窃获利是无	1 1 1 0 1 1 1 0 0 0
在*区***号被害人张某某开设的**米业，窃得燕青创名牌真好佳东北长粒香大米2袋，价值272元。	被害人是[张某某]|被告人是无|被盗物品是[燕青创名牌真好佳东北长粒香大米2袋]|组织机构是无|物品价值是[272元]|作案时间是无|作案地点是[*区***号被害人张某某开设的**米业]|被盗货币是无|作案工具是无|盗窃获利是无	1 0 1 0 1 0 1 0 0 0
3、2018年8月17日傍晚，被告人白某某在上述被害人张某某开设的**米业，窃得燕青创名牌真好佳东北长粒香大米2袋，价值272元；	被害人是[张某某]|被告人是[白某某]|被盗物品是[燕青创名牌真好佳东北长粒香大米2袋]|组织机构是无|物品价值是[272元]|作案时间是[2018年8月17日傍晚]|作案地点是[被害人张某某开设的**米业]|被盗货币是无|作案工具是无|盗窃获利是无	1 1 1 0 1 1 1 0 0 0
在上述被害人王某甲开设的**粮行，窃得安徽产黄豆1袋，无法认定价值。	被害人是[王某甲]|被告人是无|被盗物品是[安徽产黄豆1袋]|组织机构是无|物品价值是无|作案时间是无|作案地点是[被害人王某甲开设的**粮行]|被盗货币是无|作案工具是无|盗窃获利是无	1 0 1 0 0 0 1 0 0 0
后黄豆被白某某以120元的价格销赃给他人。	被害人是无|被告人是[白某某]|被盗物品是[黄豆]|组织机构是无|物品价值是无|作案时间是无|作案地点是无|被盗货币是无|作案工具是无|盗窃获利是[120元]	0 1 1 0 0 0 0 0 0 1
2017年7月的一天，徐某某在***镇吉源宾馆盗窃2016年里约奥运纪念币一盒、北京奥运会残奥会纪念章一枚、陶瓷刀一套。	被害人是无|被告人是[徐某某]|被盗物品是[北京奥运会残奥会纪念章一枚][陶瓷刀一套][2016年里约奥运纪念币一盒]|组织机构是无|物品价值是无|作案时间是[2017年7月的一天]|作案地点是[***镇吉源宾馆]|被盗货币是无|作案工具是无|盗窃获利是无	0 1 1 0 0 1 1 0 0 0
2017年7月的一天，徐某某在***镇土建队楼路灯维修工地盗窃太阳能储能蓄电池2个。	被害人是无|被告人是[徐某某]|被盗物品是[太阳能储能蓄电池2个]|组织机构是无|物品价值是无|作案时间是[2017年7月的一天]|作案地点是[***镇土建队楼路灯维修工地]|被盗货币是无|作案工具是无|盗窃获利是无	0 1 1 0 0 1 1 0 0 0
2017年9月的一天，徐某某在***镇社区广场盗窃太阳能电池板3个、路灯光源2个。	被害人是无|被告人是[徐某某]|被盗物品是[路灯光源2个][太阳能电池板3个]|组织机构是无|物品价值是无|作案时间是[2017年9月的一天]|作案地点是[***镇社区广场]|被盗货币是无|作案工具是无|盗窃获利是无	0 1 1 0 0 1 1 0 0 0
2017年11月的一天，徐某某在***镇百货大商店刘某某家仓库内盗窃两盒衬衫、两件女士保暖内衣。	被害人是[刘某某]|被告人是[徐某某]|被盗物品是[两盒衬衫][两件女士保暖内衣]|组织机构是无|物品价值是无|作案时间是[2017年11月的一天]|作案地点是[***镇百货大商店刘某某家仓库内]|被盗货币是无|作案工具是无|盗窃获利是无	1 1 1 0 0 1 1 0 0 0
2017年12月9日，徐某某在***镇佟某某核桃厂内盗窃核桃仁16斤、钱中钱白酒17瓶、硬盘、电动机、电磁炉各一台。	被害人是[佟某某]|被告人是[徐某某]|被盗物品是[电磁炉][硬盘][电动机][核桃仁16斤][钱中钱白酒17瓶]|组织机构是无|物品价值是无|作案时间是[2017年12月9日]|作案地点是[***镇佟某某核桃厂内]|被盗货币是无|作案工具是无|盗窃获利是无	1 1 1 0 0 1 1 0 0 0
2017年12月的一天，徐某某盗窃***镇原供应科木厂的电视机、公放机、砂轮机、电动机、水泵、电脑显示器、电瓶充电器、电视机顶盒各一台。	被害人是无|被告人是[徐某某]|被盗物品是[电视机][水泵][砂轮机][电视机顶盒][电瓶充电器][电动机][公放机][电脑显示器]|组织机构是无|物品价值是无|作案时间是[2017年12月的一天]|作案地点是[***镇原供应科木厂]|被盗货币是无|作案工具是无|盗窃获利是无	0 1 1 0 0 1 1 0 0 0
2017年12月的一天，徐某某在***镇王某某家肉铺盗窃十个猪肘子、两套猪肚肠。	被害人是[王某某]|被告人是[徐某某]|被盗物品是[两套猪肚肠][十个猪肘子]|组织机构是无|物品价值是无|作案时间是[2017年12月的一天]|作案地点是[***镇王某某家肉铺]|被盗货币是无|作案工具是无|盗窃获利是无	1 1 1 0 0 1 1 0 0 0
2017年8月，被告人郑某某伙同他人多次在**区实施盗窃，盗得香烟、电脑等财物，共价值人民币11643.42元。	被害人是无|被告人是[郑某某]|被盗物品是[香烟][电脑]|组织机构是无|物品价值是[人民币11643.42元]|作案时间是[2017年8月]|作案地点是[**区]|被盗货币是无|作案工具是无|盗窃获利是无	0 1 1 0 1 1 1 0 0 0
具体犯罪事实如下：1.2017年8月的一天，被告人郑某某伙同他人去至**区**街道办事处**商业街63栋1-29号的门市内，将被害人杨某某店内的一条硬中华香烟、一条软天子香烟、一条硬玉溪香烟、一台笔记本电脑、现金人民币20余元盗走。	被害人是[杨某某]|被告人是[郑某某]|被盗物品是[一条软天子香烟][一条硬玉溪香烟][杨某某店内的一条硬中华香烟][一台笔记本电脑]|组织机构是无|物品价值是无|作案时间是[2017年8月的一天]|作案地点是[**区**街道办事处**商业街63栋1-29号的门市内]|被盗货币是[现金人民币20余元]|作案工具是无|盗窃获利是无	1 1 1 0 0 1 1 1 0 0
经鉴定被盗香烟及电脑共价值人民币1496.2元；	被害人是无|被告人是无|被盗物品是[被盗香烟][电脑]|组织机构是无|物品价值是[人民币1496.2元]|作案时间是无|作案地点是无|被盗货币是无|作案工具是无|盗窃获利是无	0 0 1 0 1 0 0 0 0 0
2.2017年8月的一天，被告人郑某某伙同他人去至**区**街道办事处外滩国际国美3楼**床垫门市内，将被害人胡某某店内的一台组装电脑盗走。	被害人是[胡某某]|被告人是[郑某某]|被盗物品是[一台组装电脑]|组织机构是无|物品价值是无|作案时间是[2017年8月的一天]|作案地点是[**区**街道办事处外滩国际国美3楼**床垫门市内]|被盗货币是无|作案工具是无|盗窃获利是无	1 1 1 0 0 1 1 0 0 0
4.2017年8月的一天，被告人郑某某伙同他人去至**区**街道办事处外滩国际二期意林咖啡门市内，将被害人万某某店内的一条硬中华香烟、一条硬玉溪香烟、两包软云烟香烟、现金人民币2000余元盗走。	被害人是[万某某]|被告人是[郑某某]|被盗物品是[一条硬玉溪香烟][两包软云烟香烟][一条硬中华香烟]|组织机构是无|物品价值是无|作案时间是[2017年8月的一天]|作案地点是[**区**街道办事处外滩国际二期意林咖啡门市内]|被盗货币是[现金人民币2000余元]|作案工具是无|盗窃获利是无	1 1 1 0 0 1 1 1 0 0
经鉴定被盗香烟价值人民币622.22元。	被害人是无|被告人是无|被盗物品是[被盗香烟]|组织机构是无|物品价值是[人民币622.22元]|作案时间是无|作案地点是无|被盗货币是无|作案工具是无|盗窃获利是无	0 0 1 0 1 0 0 0 0 0
2018年5月、6月期间，被告人吴某某因无生活来源遂驾驶一辆红色无牌男装摩托车在**市**镇多次盗窃他人财物变卖后用于购买毒品海洛因。	被害人是无|被告人是[吴某某]|被盗物品是无|组织机构是无|物品价值是无|作案时间是[2018年5月、6月期间]|作案地点是[**市**镇]|被盗货币是无|作案工具是[一辆红色无牌男装摩托车]|盗窃获利是无	0 1 0 0 0 1 1 0 1 0
1．2018年5月23日晚，被告人吴某某去至**市**镇**村委会**村**桥附近一工地，趁工地无人看守，窃取了一台挖掘机的蓄电池，将蓄电池藏匿在附近路边后，被告人吴某某去至**村委会**村一农庄工地，再次窃取另一台挖掘机的蓄电池，并将蓄电池藏匿在同一个地点后逃离现场。	被害人是无|被告人是[吴某某]|被盗物品是[一台挖掘机的蓄电池][蓄电池]|组织机构是无|物品价值是无|作案时间是[2018年5月23日晚]|作案地点是[**村委会**村一农庄工地][**市**镇**村委会**村**桥附近一工地]|被盗货币是无|作案工具是无|盗窃获利是无	0 1 1 0 0 1 1 0 0 0
经价格鉴定，上述两组蓄电池价值共计1554.4元。	被害人是无|被告人是无|被盗物品是[两组蓄电池]|组织机构是无|物品价值是[1554.4元]|作案时间是无|作案地点是无|被盗货币是无|作案工具是无|盗窃获利是无	0 0 1 0 1 0 0 0 0 0
2．2018年5月26日晚，被告人吴某某去至**市**镇**村委会**村竹园附近一工地，窃取了一台挖掘机的蓄电池后逃离现场。	被害人是无|被告人是[吴某某]|被盗物品是[一台挖掘机的蓄电池]|组织机构是无|物品价值是无|作案时间是[2018年5月26日晚]|作案地点是[**市**镇**村委会**村竹园附近一工地]|被盗货币是无|作案工具是无|盗窃获利是无	0 1 1 0 0 1 1 0 0 0
[truncated: 2,127 more rows]
