# Supplementary material for: Generative named entity recognition framework for Chinese legal domain
Source: PeerJ Comput Sci. 2024 Nov 4;10:e2428. doi: 10.7717/peerj-cs.2428 (PMC11622873; doi:10.7717/peerj-cs.2428)
Supplement: Supplemental Information 1 [file peerj-cs-10-2428-s001.zip › data/cail2021/cail_train_0102.json]

{"text": "破案后，公安机关将查获手机依法返还给了被害人严某某、肖某某。", "entity_list": [{"type": "被害人", "argument": "严某某"}, {"type": "被害人", "argument": "肖某某"}, {"type": "被盗物品", "argument": "查获手机"}, {"type": "组织机构", "argument": "公安机关"}]}
{"text": "1、2017年6月底的一天13时许，被告人黄某某在嵊州市剡溪小学斜对面的花木田，扳开坐垫后，窃得戚某某电动自行车上的电瓶4只，计价值人民币352元。", "entity_list": [{"type": "被告人", "argument": "黄某某"}, {"type": "被害人", "argument": "戚某某"}, {"type": "物品价值", "argument": "人民币352元"}, {"type": "被盗物品", "argument": "电瓶4只"}, {"type": "作案时间", "argument": "2017年6月底的一天13时许"}, {"type": "作案地点", "argument": "嵊州市剡溪小学斜对面的花木田"}]}
{"text": "案发后，被告人家属退赔戚某某损失，获谅解。", "entity_list": [{"type": "被害人", "argument": "戚某某"}]}
{"text": "2、2017年7月初的一天19时许，被告人黄某某在嵊州市鹿山街道李西村李家路口花木田，用车主遗留钥匙打开一辆红色电动自行车的坐垫，窃得绿派电瓶5只，计价值人民币600元。", "entity_list": [{"type": "被告人", "argument": "黄某某"}, {"type": "物品价值", "argument": "人民币600元"}, {"type": "被盗物品", "argument": "绿派电瓶5只"}, {"type": "作案时间", "argument": "2017年7月初的一天19时许"}, {"type": "作案地点", "argument": "嵊州市鹿山街道李西村李家路口花木田"}]}
{"text": "案发后，绿派电瓶5只被嵊州市公安机关追回。", "entity_list": [{"type": "被盗物品", "argument": "绿派电瓶5只"}, {"type": "组织机构", "argument": "嵊州市公安机关"}]}
{"text": "3、2017年8月10日左右的一天13时许，被告人黄某某在浙江**领带服饰有限公司宿舍一楼，从郭某某停放的电动自行车储物箱内，窃得“lovme”牌手机一只，计价值人民币285元。", "entity_list": [{"type": "被告人", "argument": "黄某某"}, {"type": "被害人", "argument": "郭某某"}, {"type": "物品价值", "argument": "人民币285元"}, {"type": "被盗物品", "argument": "“lovme”牌手机一只"}, {"type": "作案时间", "argument": "2017年8月10日左右的一天13时许"}, {"type": "作案地点", "argument": "浙江**领带服饰有限公司宿舍一楼"}]}
{"text": "案发后，被告人家属退赔郭某某损失，获谅解。", "entity_list": [{"type": "被害人", "argument": "郭某某"}]}
{"text": "4、2017年8月13日左右的一天，被告人黄某某在上述公司宿舍二楼北侧第二间宿舍外过道处，伸手通过窗户窃得张某甲黑色联想G470笔记本电脑一台，计价值人民币1110元。", "entity_list": [{"type": "被告人", "argument": "黄某某"}, {"type": "被害人", "argument": "张某甲"}, {"type": "物品价值", "argument": "人民币1110元"}, {"type": "被盗物品", "argument": "黑色联想G470笔记本电脑一台"}, {"type": "作案时间", "argument": "2017年8月13日左右的一天"}, {"type": "作案地点", "argument": "上述公司宿舍二楼北侧第二间宿舍外过道处"}]}
{"text": "案发后，黑色联想G470笔记本电脑被嵊州市公安局追回，并发还给被害人。", "entity_list": [{"type": "被盗物品", "argument": "黑色联想G470笔记本电脑"}, {"type": "组织机构", "argument": "嵊州市公安局"}]}
{"text": "5、2017年8月17日20时许，被告人黄某某在上述公司宿舍一楼过道处，窃得张某甲保时马电动自行车一辆，计价值人民币1680元。", "entity_list": [{"type": "被告人", "argument": "黄某某"}, {"type": "被害人", "argument": "张某甲"}, {"type": "物品价值", "argument": "人民币1680元"}, {"type": "被盗物品", "argument": "保时马电动自行车一辆"}, {"type": "作案时间", "argument": "2017年8月17日20时许"}, {"type": "作案地点", "argument": "上述公司宿舍一楼过道处"}]}
{"text": "案发后，保时马电动自行车被嵊州市公安局追回，并发还给被害人。", "entity_list": [{"type": "被盗物品", "argument": "保时马电动自行车"}, {"type": "组织机构", "argument": "嵊州市公安局"}]}
{"text": "综上，被告人黄某某盗窃作案5起，窃得财物共计价值人民币4027元。", "entity_list": [{"type": "被告人", "argument": "黄某某"}, {"type": "物品价值", "argument": "人民币4027元"}]}
{"text": "2017年8月18日，被告人黄某某因形迹可疑被盘问，主动交代自己的犯罪事实。", "entity_list": [{"type": "被告人", "argument": "黄某某"}]}
{"text": "2018年6月8日5时许，被告人张某某来到靖州县**路许某某、董某某经营的“缺一色”服装店，用扳手和自制钥匙打开服装店卷闸门，进入店内拿了收银台装钱的盒子，正在值守的许某某听到响声后喊了一声，被告人张某某惊慌逃走时将盒子掉在店里，遂拿走盒子内人民币2000元离开。", "entity_list": [{"type": "被告人", "argument": "张某某"}, {"type": "被告人", "argument": "张某某"}, {"type": "被害人", "argument": "许某某"}, {"type": "被害人", "argument": "董某某"}, {"type": "被害人", "argument": "许某某"}, {"type": "被盗货币", "argument": "人民币2000元"}, {"type": "被盗物品", "argument": "收银台装钱的盒子"}, {"type": "作案时间", "argument": "2018年6月8日5时"}, {"type": "作案地点", "argument": "靖州县**路许某某、董某某经营的“缺一色”服装店"}, {"type": "作案工具", "argument": "扳手"}, {"type": "作案工具", "argument": "自制钥匙"}]}
{"text": "2018年6月17日4时许，被告人张某某来到通道县县溪镇正街吴某某经营的“沃WO4G＋”手机专卖店，用扳手和自制钥匙打开手机专卖店卷闸门，将1台价值人民币1490元华为荣耀9青春版尊享全网通手机和1台价值人民币650元华为荣耀畅玩6A全网通公开高配版手机拿走。", "entity_list": [{"type": "被告人", "argument": "张某某"}, {"type": "被害人", "argument": "吴某某"}, {"type": "物品价值", "argument": "人民币1490元"}, {"type": "物品价值", "argument": "人民币650元"}, {"type": "被盗物品", "argument": "1台价值人民币1490元华为荣耀9青春版尊享全网通手机"}, {"type": "被盗物品", "argument": "1台价值人民币650元华为荣耀畅玩6A全网通公开高配版手机"}, {"type": "作案时间", "argument": "2018年6月17日4时许"}, {"type": "作案地点", "argument": "通道县县溪镇正街吴某某经营的“沃WO4G＋”手机专卖店"}, {"type": "作案工具", "argument": "扳手"}, {"type": "作案工具", "argument": "自制钥匙"}]}
{"text": "“缺一色”服装店被盗当天许某某报案，接报案的靖州县公安民警经研判认为被告人张某某有重大嫌疑。", "entity_list": [{"type": "被告人", "argument": "许某某"}, {"type": "被告人", "argument": "张某某"}, {"type": "组织机构", "argument": "靖州县公安"}]}
{"text": "2018年7月3日，公安民警在靖州县“步步高”超市巡逻时发现张某某并将其传唤至派出所。", "entity_list": [{"type": "被告人", "argument": "张某某"}]}
{"text": "2018年7月3日，公安民警从被告人张某某所住的“常友”公寓418房间内搜查出作案工具扳手、自制钥匙、2台华为手机等物品。", "entity_list": [{"type": "被告人", "argument": "张某某"}, {"type": "被盗物品", "argument": "2台华为手机"}, {"type": "作案工具", "argument": "扳手"}, {"type": "作案工具", "argument": "自制钥匙"}]}
{"text": "后公安民警将2台华为手机发还被害人吴某某。", "entity_list": [{"type": "被害人", "argument": "吴某某"}, {"type": "被盗物品", "argument": "2台华为手机"}]}
{"text": "作案工具扳手、自制钥匙应判决予以没收。", "entity_list": [{"type": "作案工具", "argument": "扳手"}, {"type": "作案工具", "argument": "自制钥匙"}]}
{"text": "次日，莫将该车开至本市七星区**路通过李某某以610元的价格销赃给曾某某。", "entity_list": [{"type": "被告人", "argument": "李某某"}, {"type": "被告人", "argument": "曾某某"}, {"type": "盗窃获利", "argument": "610元"}]}
{"text": "2018年5月17日8时许，被告人莫某某走至本市七星区**园**号楼下，见被害人梁某某停放在此处的“新蕾”牌TDR366Z电动车（车牌号：桂C****9，车架号：108421515077421，电机号：JY6Z06W15H15763C30F）未锁防盗锁的，便趁四周无人之机，把电源线扯断后重新接上将该车盗走。", "entity_list": [{"type": "被告人", "argument": "莫某某"}, {"type": "被害人", "argument": "梁某某"}, {"type": "被盗物品", "argument": "“新蕾”牌TDR366Z电动车"}, {"type": "被盗物品", "argument": "该车"}, {"type": "作案时间", "argument": "2018年5月17日8时许"}, {"type": "作案地点", "argument": "本市七星区**园**号楼下"}]}
{"text": "当日15时许，莫在本市象山区**广场旁通过李某某以480元将该车销赃给赵某某。", "entity_list": [{"type": "被告人", "argument": "李某某"}, {"type": "被告人", "argument": "赵某某"}, {"type": "盗窃获利", "argument": "480元"}]}
{"text": "2018年5月17日15时许，被告人莫某某在本市秀峰区**网咖被公安机关。", "entity_list": [{"type": "被告人", "argument": "莫某某"}, {"type": "组织机构", "argument": "公安机关"}]}
{"text": "1、2016年12月26日下午17时许，被告人刘某某来到湘潭县**镇“****KTV”地下停车场。", "entity_list": [{"type": "被告人", "argument": "刘某某"}, {"type": "作案时间", "argument": "2016年12月26日下午17时许"}, {"type": "作案地点", "argument": "湘潭县**镇“****KTV”地下停车场"}]}
{"text": "随后，被告人刘某某将电动车销赃给湘潭市雨湖区八仙桥收二手车人，非法获利400元被其用于购买毒品吸食。", "entity_list": [{"type": "被告人", "argument": "刘某某"}, {"type": "被盗物品", "argument": "电动车"}, {"type": "盗窃获利", "argument": "400元"}]}
{"text": "经湘潭县价格认证和信息检测中心鉴定，王某某被盗电动车价值2558元。", "entity_list": [{"type": "被害人", "argument": "王某某"}, {"type": "物品价值", "argument": "2558元"}, {"type": "被盗物品", "argument": "被盗电动车"}, {"type": "组织机构", "argument": "湘潭县价格认证和信息检测中心"}]}
{"text": "在一期2栋楼下，被告人刘某某将被害人张某某停放楼下的一辆白色“立马牌”电动车（车尾箱内放置燃气漏气检测仪）的电源盖撬开，采取打火机烧断电源线重新联接电源打火方式将电动车骑走。", "entity_list": [{"type": "被告人", "argument": "刘某某"}, {"type": "被害人", "argument": "张某某"}, {"type": "被盗物品", "argument": "一辆白色“立马牌”电动车"}, {"type": "被盗物品", "argument": "电动车"}, {"type": "作案地点", "argument": "一期2栋楼下"}, {"type": "作案工具", "argument": "打火机"}]}
{"text": "随后，被告人刘某某将车销赃给湘潭市雨湖区八仙桥收二手车人，非法获利300元被其用于购买毒品吸食。", "entity_list": [{"type": "被告人", "argument": "刘某某"}, {"type": "盗窃获利", "argument": "300元"}]}
{"text": "经湘潭县价格认证和信息检测中心鉴定，张某某被盗电动车价值2952元。", "entity_list": [{"type": "被害人", "argument": "张某某"}, {"type": "物品价值", "argument": "2952元"}, {"type": "被盗物品", "argument": "被盗电动车"}, {"type": "组织机构", "argument": "湘潭县价格认证和信息检测中"}]}
{"text": "3、2017年12月04日15时许，被告人刘某某来到湘潭市岳塘区***天桥处，采用套锁方式将被害人黄某某停放天桥停车位置的一辆黑色“立马牌”电动车撬开，被告人刘某某骑车离开时被巡逻民警当场。", "entity_list": [{"type": "被告人", "argument": "刘某某"}, {"type": "被告人", "argument": "刘某某"}, {"type": "被害人", "argument": "黄某某"}, {"type": "被盗物品", "argument": "一辆黑色“立马牌”电动车"}, {"type": "作案时间", "argument": "2017年12月04日15时许"}, {"type": "作案地点", "argument": "湘潭市岳塘区***天桥处"}]}
{"text": "经湖南锦湘价格评估事务所鉴定，该电动车价值1742.05元。", "entity_list": [{"type": "物品价值", "argument": "1742.05元"}, {"type": "被盗物品", "argument": "该电动车"}, {"type": "组织机构", "argument": "湖南锦湘价格评估事务所"}]}
{"text": "综上，被告人刘某某盗窃作案三次，其中第三次盗窃系未遂，盗窃价值共计7252.05元。", "entity_list": [{"type": "被告人", "argument": "刘某某"}, {"type": "物品价值", "argument": "7252.05元"}]}
{"text": "案发后，公安机关将该手机缴获，经鉴定，该手机价值人民币185元，现已退还被害人。", "entity_list": [{"type": "物品价值", "argument": "人民币185元"}, {"type": "被盗物品", "argument": "该手机"}, {"type": "被盗物品", "argument": "该手机"}, {"type": "组织机构", "argument": "公安机关"}]}
{"text": "2018年6月17日22时10分许，被告人黄某某走至本市七星区**路四中附近“华荣”超市门口，见被害人吴某某停放在此处的电动车储物箱里放有一部32G香槟色“OPPO”A83双卡手机（手机串号：868405038012813、868405038012805），黄某某趁四周无人之机将该手机盗走。", "entity_list": [{"type": "被告人", "argument": "黄某某"}, {"type": "被告人", "argument": "黄某某"}, {"type": "被害人", "argument": "吴某某"}, {"type": "被盗物品", "argument": "一部32G香槟色“OPPO”A83双卡手机"}, {"type": "被盗物品", "argument": "该手机"}, {"type": "作案时间", "argument": "2018年6月17日22时10分许"}, {"type": "作案地点", "argument": "本市七星区**路四中附近“华荣”超市门口"}]}
{"text": "案发后，公安机关将该手机缴获，经鉴定，该手机价值人民币1011元，现已退还被害人。", "entity_list": [{"type": "物品价值", "argument": "人民币1011元"}, {"type": "被盗物品", "argument": "该手机"}, {"type": "被盗物品", "argument": "该手机"}, {"type": "组织机构", "argument": "公安机关"}]}
{"text": "2018年6月22日16时许，被告人黄某某走至本市秀峰区**路**门商场前，见被害人王某某停放在非机动车停车处的电动车储物箱里放有一部16G黑色“苹果”6手机，黄某某趁四周无人之机将该手机盗走。", "entity_list": [{"type": "被告人", "argument": "黄某某"}, {"type": "被告人", "argument": "黄某某"}, {"type": "被害人", "argument": "王某某"}, {"type": "被盗物品", "argument": "一部16G黑色“苹果”6手机"}, {"type": "被盗物品", "argument": "该手机"}, {"type": "作案时间", "argument": "2018年6月22日16时"}, {"type": "作案地点", "argument": "本市秀峰区**路**门商场前"}]}
{"text": "案发后，公安机关将该手机缴获，经鉴定，该手机价值人民币800元，现已退还被害人。", "entity_list": [{"type": "物品价值", "argument": "人民币800元"}, {"type": "被盗物品", "argument": "该手机"}, {"type": "被盗物品", "argument": "该手机"}, {"type": "组织机构", "argument": "公安机关"}]}
{"text": "2018年2月间，被告人江某某多次至张家港市**镇**超市一楼化妆品区，趁人不备，盗窃该化妆品区的化妆品，价值共计人民币705元。", "entity_list": [{"type": "被告人", "argument": "江某某"}, {"type": "物品价值", "argument": "人民币705元"}, {"type": "被盗物品", "argument": "该化妆品区的化妆品"}, {"type": "作案时间", "argument": "2018年2月间"}, {"type": "作案地点", "argument": "张家港市**镇**超市一楼化妆品区"}]}
{"text": "2．2018年2月中旬某日，被告人江某某至张家港市**镇**超市一楼化妆品区，采用上述同样手段，窃得该超市放在货架上的“韩束墨菊深度补水露”1瓶，“韩束雪白肌美白补水精华霜”1瓶、“韩束雪白肌透白平衡凝露”1瓶、“韩束雪白肌美白亮肤霜35白BB”1瓶，共计价值人民币359元。", "entity_list": [{"type": "被告人", "argument": "江某某"}, {"type": "物品价值", "argument": "人民币359元"}, {"type": "被盗物品", "argument": "“韩束墨菊深度补水露”1瓶"}, {"type": "被盗物品", "argument": "“韩束雪白肌美白补水精华霜”1瓶"}, {"type": "被盗物品", "argument": "“韩束雪白肌透白平衡凝露”1瓶"}, {"type": "被盗物品", "argument": "“韩束雪白肌美白亮肤霜35白BB”1瓶"}, {"type": "作案时间", "argument": "2018年2月中旬某日"}, {"type": "作案地点", "argument": "张家港市**镇**超市一楼化妆品区"}]}
{"text": "3．2018年2月22日下午，被告人江某某至张家港市**镇**超市一楼化妆品区，采用上述同样手段，窃得该超市放在货架上的“韩束蜗牛弹润修护原液”1瓶，“欧贝斯活颜弹力紧致眼霜”1瓶，共计价值人民币220元。", "entity_list": [{"type": "被告人", "argument": "江某某"}, {"type": "物品价值", "argument": "人民币220元"}, {"type": "被盗物品", "argument": "“韩束蜗牛弹润修护原液”1瓶"}, {"type": "被盗物品", "argument": "“欧贝斯活颜弹力紧致眼霜”1瓶"}, {"type": "作案时间", "argument": "2018年2月22日下午"}, {"type": "作案地点", "argument": "张家港市**镇**超市一楼化妆品区"}]}
{"text": "案发后，被告人江某某已对被害单位进行赔偿并取得谅解。", "entity_list": [{"type": "被告人", "argument": "江某某"}]}
{"text": "2018年8月4日下午16时许，被告人李某某来到重庆市大渡口区**村**社新修公路旁一家废品收购站，趁老板被害人叶某某不备之际，将其放在板房室内窗机空调上的一部白色OPPO手机盗走，后李某某将该手机拿到大渡口区九宫庙附近销赃获利300元。", "entity_list": [{"type": "被告人", "argument": "李某某"}, {"type": "被告人", "argument": "李某某"}, {"type": "被害人", "argument": "叶某某"}, {"type": "被盗物品", "argument": "一部白色OPPO手机"}, {"type": "被盗物品", "argument": "该手机"}, {"type": "作案时间", "argument": "2018年8月4日下午16时许"}, {"type": "作案地点", "argument": "重庆市大渡口区**村**社新修公路旁一家废品收购站"}, {"type": "盗窃获利", "argument": "300元"}]}
{"text": "经鉴定，被盗手机价值1950元。", "entity_list": [{"type": "物品价值", "argument": "1950元"}, {"type": "被盗物品", "argument": "被盗手机"}]}
{"text": "2018年8月10日下午14时许，被告人李某某来到重庆市大渡口区**村**社菜市场一猪肉摊旁，趁被害人牟某某睡觉之际，将其放在摊位案板上的一部香槟色OPPO手机盗走，后李某某将该手机拿到大渡口区九宫庙附近销赃获利500元。", "entity_list": [{"type": "被告人", "argument": "李某某"}, {"type": "被告人", "argument": "李某某"}, {"type": "被害人", "argument": "牟某某"}, {"type": "被盗物品", "argument": "一部香槟色OPPO手机"}, {"type": "被盗物品", "argument": "该手机"}, {"type": "作案时间", "argument": "2018年8月10日下午14时许"}, {"type": "作案地点", "argument": "重庆市大渡口区**村**社菜市场一猪肉摊旁"}, {"type": "盗窃获利", "argument": "500元"}]}
{"text": "经鉴定，被盗手机价值740元。", "entity_list": [{"type": "物品价值", "argument": "740元"}, {"type": "被盗物品", "argument": "被盗手机"}]}
{"text": "2018年9月19日，公安机关将李某某盗窃的一部白色OPPO手机发还至被害人全某某。", "entity_list": [{"type": "被告人", "argument": "李某某"}, {"type": "被害人", "argument": "全某某"}, {"type": "被盗物品", "argument": "一部白色OPPO手机"}]}
{"text": "2017年6月18日20时许，被告人田某某去到广州市花都区**镇**村**小学旁**出租屋**房，以撬开防盗网翻窗的方式进入该房间，窃得被害人黄某某的台式电脑1部、索尼WX300数码相机1部、男装手表1只、铂金耳环1对、黑曜石吊坠1条、NIKE牌上衣1件。", "entity_list": [{"type": "被告人", "argument": "田某某"}, {"type": "被害人", "argument": "黄某某"}, {"type": "被盗物品", "argument": "台式电脑1部"}, {"type": "被盗物品", "argument": "索尼WX300数码相机1部"}, {"type": "被盗物品", "argument": "男装手表1只"}, {"type": "被盗物品", "argument": "铂金耳环1对"}, {"type": "被盗物品", "argument": "黑曜石吊坠1条"}, {"type": "被盗物品", "argument": "NIKE牌上衣1件"}, {"type": "作案时间", "argument": "2017年6月18日20时许"}, {"type": "作案地点", "argument": "广州市花都区**镇**村**小学旁**出租屋**房"}]}
{"text": "经鉴定，涉案被盗的索尼数码相机价值462元人民币，其余被盗物品未达到价格认定要求，按规定不予认定。", "entity_list": [{"type": "物品价值", "argument": "462元人民币"}, {"type": "被盗物品", "argument": "索尼数码相机"}]}
{"text": "经检验，送检的案发现场红色纸盒上提取的检材手印与被告人田某某的左手环指指印样本为同一人所留。", "entity_list": [{"type": "被告人", "argument": "田某某"}]}
{"text": "2017年9月23日20时许，被告人田某某去到广州市花都区**镇**村**出租屋**房、**房，以撬开防盗网翻窗的方式进入上述两间出租房内，分别窃得被害人杨某某的联想牌手提电脑1台、被害人胡某某的现金人民币210元。", "entity_list": [{"type": "被告人", "argument": "田某某"}, {"type": "被害人", "argument": "杨某某"}, {"type": "被害人", "argument": "胡某某"}, {"type": "被盗物品", "argument": "联想牌手提电脑1台"}, {"type": "被盗物品", "argument": "现金人民币210元"}, {"type": "作案时间", "argument": "2017年9月23日20时许"}, {"type": "作案地点", "argument": "广州市花都区**镇**村**出租屋**房、**房"}]}
{"text": "得手后，逃离案发现场，随后销赃。", "entity_list": []}
{"text": "经鉴定，涉案被盗联想牌手提电脑未达到价格认定要求，按规定不予认定。", "entity_list": [{"type": "被盗物品", "argument": "联想牌手提电脑"}]}
{"text": "2018年5月30日，公安人员在广州市花都区**镇**村**市场**街**出租屋**房被告人田某某。", "entity_list": [{"type": "被告人", "argument": "田某某"}]}
{"text": "2017年10月27日2时许，被告人谢某某窜至长沙市岳麓区**街道**大学**小区**栋，采取爬窗入室的手段进入A230寝室内盗得被害人章某某“苹果”6S型手机一台（经鉴定价值人民币2328元）、被害人李某某“小米”牌3型手机一台（经鉴定价值人民币280元）、被害人夏某某“红米”牌PRO4G型手机（经鉴定价值人民币960元）。", "entity_list": [{"type": "被告人", "argument": "谢某某"}, {"type": "被害人", "argument": "章某某"}, {"type": "被害人", "argument": "李某某"}, {"type": "被害人", "argument": "夏某某"}, {"type": "物品价值", "argument": "人民币2328元"}, {"type": "物品价值", "argument": "人民币280元"}, {"type": "物品价值", "argument": "人民币960元"}, {"type": "被盗物品", "argument": "章某某“苹果”6S型手机一台"}, {"type": "被盗物品", "argument": "李某某“小米”牌3型手机一台"}, {"type": "被盗物品", "argument": "夏某某“红米”牌PRO4G型手机"}, {"type": "作案时间", "argument": "2017年10月27日2时许"}, {"type": "作案地点", "argument": "长沙市岳麓区**街道**大学**小区**栋"}, {"type": "作案地点", "argument": "A230寝室内"}]}
{"text": "得手后谢某某将三台被盗手机以800元销赃，赃款已被挥霍。", "entity_list": [{"type": "被告人", "argument": "谢某某"}, {"type": "被盗物品", "argument": "三台被盗手机"}, {"type": "盗窃获利", "argument": "800元"}]}
{"text": "2017年10月31日2时许，被告人谢某某窜至长沙市芙蓉区**宿舍楼**栋**室，趁被害人柳某某熟睡之机，将其放在床上的一台“OPPO”牌R11型手机盗走（经鉴定价值人民币2375元）。", "entity_list": [{"type": "被告人", "argument": "谢某某"}, {"type": "被害人", "argument": "柳某某"}, {"type": "物品价值", "argument": "人民币2375元"}, {"type": "被盗物品", "argument": "一台“OPPO”牌R11型手机"}, {"type": "作案时间", "argument": "2017年10月31日2时许"}, {"type": "作案地点", "argument": "长沙市芙蓉区**宿舍楼**栋**室"}]}
{"text": "公安机关扣押了谢某某身上的四台被盗手机被发还给被害人。", "entity_list": [{"type": "被告人", "argument": "谢某某"}, {"type": "被盗物品", "argument": "四台被盗手机"}, {"type": "组织机构", "argument": "公安机关"}]}
{"text": "1.2018年2月7日11时许，被告人杨某甲在黑河市爱辉区**冻货店门前看到许多冻货，便产生盗窃之念，将一袋虾仁盗走，并逃离作案现场。", "entity_list": [{"type": "被告人", "argument": "杨某甲"}, {"type": "被盗物品", "argument": "一袋虾仁"}, {"type": "作案时间", "argument": "2018年2月7日11时许"}, {"type": "作案地点", "argument": "黑河市爱辉区**冻货店门前"}]}
{"text": "经黑河市爱辉区价格认证中心价格鉴定：被盗虾仁价值人民币100.00元。", "entity_list": [{"type": "物品价值", "argument": "人民币100.00元"}, {"type": "被盗物品", "argument": "被盗虾仁"}, {"type": "组织机构", "argument": "黑河市爱辉区价格认证中心"}]}
{"text": "2.2018年2月8日11时许，被告人杨某甲在黑河市爱辉区**冻货店门前看到许多冻货，便产生盗窃之念，将两袋虾仁盗走，并逃离作案现场。", "entity_list": [{"type": "被告人", "argument": "杨某甲"}, {"type": "被盗物品", "argument": "两袋虾仁"}, {"type": "作案时间", "argument": "2018年2月8日11时许"}, {"type": "作案地点", "argument": "黑河市爱辉区**冻货店门前"}]}
{"text": "经黑河市爱辉区价格认证中心价格鉴定：被盗虾仁价值人民币200.00元。", "entity_list": [{"type": "物品价值", "argument": "人民币200.00元"}, {"type": "被盗物品", "argument": "被盗虾仁"}, {"type": "组织机构", "argument": "黑河市爱辉区价格认证中心"}]}
{"text": "3.2018年2月9日11时许，被告人杨某甲在黑河市爱辉区**冻货店门前看到许多冻货，便产生盗窃之念，分三次将三袋虾仁盗走，并逃离作案现场。", "entity_list": [{"type": "被告人", "argument": "杨某甲"}, {"type": "被盗物品", "argument": "三袋虾仁"}, {"type": "作案时间", "argument": "2018年2月9日11时许"}, {"type": "作案地点", "argument": "黑河市爱辉区**冻货店门前"}]}
{"text": "4.2018年2月11日11时许，被告人杨某甲在黑河市爱辉区**冻货店门前看到许多冻货，便产生盗窃之念，将两袋虾仁盗走，在杨某甲准备逃离现场时，被魏某甲发现报警，当场被公安机关。", "entity_list": [{"type": "被告人", "argument": "杨某甲"}, {"type": "被告人", "argument": "杨某甲"}, {"type": "被害人", "argument": "魏某甲"}, {"type": "被盗物品", "argument": "两袋虾仁"}, {"type": "作案时间", "argument": "2018年2月11日11时许"}, {"type": "作案地点", "argument": "黑河市爱辉区**冻货店门前"}, {"type": "组织机构", "argument": "公安机关"}]}
{"text": "综上，2018年2月，被告人杨某甲在黑河市内共实施盗窃作案4起，所盗财物合计人民币800.00元。", "entity_list": [{"type": "被告人", "argument": "杨某甲"}, {"type": "物品价值", "argument": "人民币800.00元"}, {"type": "被盗物品", "argument": "所盗财物"}, {"type": "作案时间", "argument": "2018年2月"}, {"type": "作案地点", "argument": "黑河市内"}]}
{"text": "其中，第4起属犯罪未遂。", "entity_list": []}
{"text": "被告人赵某某在合肥经开区航嘉公寓二楼小厨房（以下简称为航嘉公寓小厨房）工作，厨房的老板是被害人陶某某。", "entity_list": [{"type": "被告人", "argument": "赵某某"}, {"type": "被害人", "argument": "陶某某"}, {"type": "组织机构", "argument": "合肥经开区航嘉公寓二楼小厨房"}, {"type": "组织机构", "argument": "航嘉公寓小厨房"}]}
{"text": "2018年4月，赵某某因没有领取到工资，生活费拮据，利用陶某某的手机，以开菜单的名义进入到陶某某支付宝账户，盗窃其支付宝账户内人民币共计4700元。", "entity_list": [{"type": "被告人", "argument": "赵某某"}, {"type": "被害人", "argument": "陶某某"}, {"type": "被害人", "argument": "陶某某"}, {"type": "被盗货币", "argument": "人民币共计4700元"}, {"type": "作案时间", "argument": "2018年4月"}]}
{"text": "具体事实如下：1、2018年4月2日下午15时45分左右，赵某某在航嘉公寓小厨房内，以开菜单的名义向老板陶某某借手机，将陶某某支付宝账户内的人民币2000元转至自己支付宝账户，后用于个人消费。", "entity_list": [{"type": "被告人", "argument": "赵某某"}, {"type": "被害人", "argument": "陶某某"}, {"type": "被害人", "argument": "陶某某"}, {"type": "被盗货币", "argument": "人民币2000元"}, {"type": "作案时间", "argument": "2018年4月2日下午15时45分左右"}, {"type": "作案地点", "argument": "航嘉公寓小厨房内"}]}
{"text": "2、2018年4月2日下午17时44分左右，赵某某在航嘉公寓小厨房内，以开菜单的名义向老板陶某某借手机，将陶某某支付宝账户内人民币1000元转至自己支付宝账户，后用于个人消费。", "entity_list": [{"type": "被告人", "argument": "赵某某"}, {"type": "被害人", "argument": "陶某某"}, {"type": "被害人", "argument": "陶某某"}, {"type": "被盗货币", "argument": "人民币1000元"}, {"type": "作案时间", "argument": "2018年4月2日下午17时44分左右"}, {"type": "作案地点", "argument": "航嘉公寓小厨房内"}]}
{"text": "3、2018年4月4日下午18时20分左右，赵某某在航嘉公寓小厨房内，以开菜单的名义向老板陶某某借手机，将陶某某支付宝账户内人民币1100元转至自己支付宝账户，后用于个人消费。", "entity_list": [{"type": "被告人", "argument": "赵某某"}, {"type": "被害人", "argument": "陶某某"}, {"type": "被害人", "argument": "陶某某"}, {"type": "被盗货币", "argument": "人民币1100元"}, {"type": "作案时间", "argument": "2018年4月4日下午18时20分左右"}, {"type": "作案地点", "argument": "航嘉公寓小厨房内"}]}
{"text": "4、2018年4月11日下午13时20分左右，赵某某在航嘉公寓小厨房内，以开菜单的名义向老板陶某某借手机，将陶某某支付宝账户内人民币600元转至自己的支付宝账户，后用于个人消费，被害人陶某某发现自己支付宝内的金额被盗后报案，侦查机关电话通知赵某某，赵某某到侦查机关如实供述盗窃事实。", "entity_list": [{"type": "被告人", "argument": "赵某某"}, {"type": "被告人", "argument": "赵某某"}, {"type": "被告人", "argument": "赵某某"}, {"type": "被害人", "argument": "陶某某"}, {"type": "被害人", "argument": "陶某某"}, {"type": "被害人", "argument": "陶某某"}, {"type": "被盗货币", "argument": "人民币600元"}, {"type": "作案时间", "argument": "2018年4月11日下午13时20分左右"}, {"type": "作案地点", "argument": "航嘉公寓小厨房内"}]}
{"text": "后赵某某家属积极赔偿受害人陶某某的损失，并取得被害人的谅解。", "entity_list": [{"type": "被告人", "argument": "赵某某"}, {"type": "被害人", "argument": "陶某某"}]}
{"text": "2018年5月22日3时许，被告人周某甲吸食毒品后窜至蛟河市**街**区**号楼被害人周某丙经营的“**馆”，盗窃安装在饭店外面的**牌监控摄像头二部（价值人民币240.00元）；", "entity_list": [{"type": "被告人", "argument": "周某甲"}, {"type": "被害人", "argument": "周某丙"}, {"type": "物品价值", "argument": "人民币240.00元"}, {"type": "被盗物品", "argument": "**牌监控摄像头二部"}, {"type": "作案时间", "argument": "2018年5月22日3时许"}, {"type": "作案地点", "argument": "蛟河市**街**区**号楼被害人周某丙经营的“**馆”"}]}
{"text": "窜至蛟河市**街**区被害人赵某某经营的“**铁锅炖”，盗窃安装在饭店外面的**牌监控摄像头一部（价值人民币253.00元）。", "entity_list": [{"type": "被害人", "argument": "赵某某"}, {"type": "物品价值", "argument": "人民币253.00元"}, {"type": "被盗物品", "argument": "**牌监控摄像头一部"}, {"type": "作案地点", "argument": "蛟河市**街**区被害人赵某某经营的“**铁锅炖”"}]}
{"text": "2018年6月3日3时许，被告人周某甲吸食毒品后窜至蛟河市**街被害人王某某经营的“**馆”，盗窃安装在饭店外的**牌监控摄像头二部（价值人民币244.00元）。", "entity_list": [{"type": "被告人", "argument": "周某甲"}, {"type": "被害人", "argument": "王某某"}, {"type": "物品价值", "argument": "人民币244.00元"}, {"type": "被盗物品", "argument": "**牌监控摄像头二部"}, {"type": "作案时间", "argument": "2018年6月3日3时许"}, {"type": "作案地点", "argument": "蛟河市**街被害人王某某经营的“**馆”"}]}
{"text": "窜至蛟河市**街被害人刘某甲经营的“**专卖店”，盗窃安装在店外的**牌监控摄像头一部（价值人民币213.00元）。", "entity_list": [{"type": "被害人", "argument": "刘某甲"}, {"type": "物品价值", "argument": "人民币213.00元"}, {"type": "被盗物品", "argument": "**牌监控摄像头一部"}, {"type": "作案地点", "argument": "蛟河市**街被害人刘某甲经营的“**专卖店"}]}
{"text": "2018年6月4日2时许，被告人周某甲吸食毒品后窜至蛟河市**街被害人孙某某经营的“**店”，盗窃安装在店外的**牌监控摄像头二部（价值人民币469.00元）。", "entity_list": [{"type": "被告人", "argument": "周某甲"}, {"type": "被害人", "argument": "孙某某"}, {"type": "物品价值", "argument": "人民币469.00元"}, {"type": "被盗物品", "argument": "**牌监控摄像头二部"}, {"type": "作案时间", "argument": "2018年6月4日2时许"}, {"type": "作案地点", "argument": "蛟河市**街被害人孙某某经营的“**店”"}]}
{"text": "窜至蛟河市**街被害人刘某乙经营的“**饺子馆”，盗窃安装在店外的**牌监控摄像头三部（价值人民币408.00元）。", "entity_list": [{"type": "被害人", "argument": "刘某乙"}, {"type": "物品价值", "argument": "人民币408.00元"}, {"type": "被盗物品", "argument": "**牌监控摄像头三部"}, {"type": "作案地点", "argument": "蛟河市**街被害人刘某乙经营的“**饺子馆”"}]}
{"text": "被告人周某甲被归案。", "entity_list": [{"type": "被告人", "argument": "周某甲"}]}
{"text": "被告人周某甲盗窃作案四起，盗得摄像头14部，总价值人民币2，266.00元，所盗赃物已被公安机关扣押。", "entity_list": [{"type": "被告人", "argument": "周某甲"}, {"type": "物品价值", "argument": "人民币2，266.00元"}, {"type": "被盗物品", "argument": "摄像头14部"}, {"type": "被盗物品", "argument": "所盗赃物"}, {"type": "组织机构", "argument": "公安机关"}]}
{"text": "2018年5月份期间，被告人黎某某伙同被告人邓军安多次来到本市福田、罗湖区一带盗窃电动自行车，后将电动自行车低价变卖，所得赃款己全部挥霍。", "entity_list": [{"type": "被告人", "argument": "黎某某"}, {"type": "被告人", "argument": "邓军安"}, {"type": "被盗物品", "argument": "电动自行车"}, {"type": "被盗物品", "argument": "电动自行车"}, {"type": "作案时间", "argument": "2018年5月份期间"}, {"type": "作案地点", "argument": "本市福田"}, {"type": "作案地点", "argument": "罗湖区一带"}]}
{"text": "2、2018年5月16日中午12时30分许，被告人黎某某伙同被告人邓某某来到本市罗湖区**路****大夏楼下，由被告人邓某某负责望风，被告人黎某某将被害人叶某某停放在该处的一辆黑色酷羚牌电动车（经鉴定，价值人民币1823.6元）盗走后逃离现场。", "entity_list": [{"type": "被告人", "argument": "黎某某"}, {"type": "被告人", "argument": "邓某某"}, {"type": "被告人", "argument": "邓某某"}, {"type": "被告人", "argument": "黎某某"}, {"type": "被害人", "argument": "叶某某"}, {"type": "物品价值", "argument": "人民币1823.6元"}, {"type": "被盗物品", "argument": "一辆黑色酷羚牌电动车"}, {"type": "作案时间", "argument": "2018年5月16日中午12时30分许"}, {"type": "作案地点", "argument": "本市罗湖区**路****大夏楼下"}]}
{"text": "4、2018年5月27日凌晨，被告人邓某某来到本市福田区**地铁站**出口处，趁被害人杨某某喝醉酒睡着了，将被害人杨某某身上的一部苹果6S手机(被害人自述于2017年9月份以人民币1300元购买)、一个黑色钱包（被害人自述里面有人民币60元）、一条白银项链（被害人自述于2018年1月份以人民币400元购买）盗走。", "entity_list": [{"type": "被告人", "argument": "邓某某"}, {"type": "被害人", "argument": "杨某某"}, {"type": "被害人", "argument": "杨某某"}, {"type": "被盗货币", "argument": "人民币60元"}, {"type": "物品价值", "argument": "人民币1300元"}, {"type": "物品价值", "argument": "人民币400元"}, {"type": "被盗物品", "argument": "一部苹果6S手机"}, {"type": "被盗物品", "argument": "一个黑色钱包"}, {"type": "被盗物品", "argument": "一条白银项链"}, {"type": "作案时间", "argument": "2018年5月27日凌晨"}, {"type": "作案地点", "argument": "本市福田区**地铁站**出口处"}]}
{"text": "2018年5月28日晚上20时许，公安民警在本市龙岗区**大道（**段）**号****、宾馆**房内将被告人黎某某。", "entity_list": [{"type": "被告人", "argument": "黎某某"}]}
{"text": "2018年6月1日凌晨12时29分，公安民警在本市福田区**村**坊**楼下将被告人邓某某。", "entity_list": [{"type": "被告人", "argument": "邓某某"}]}
{"text": "2、2017年11月25日，被告人肖某某将被害人邵某某带到**市***区*****路汉庭酒店8415号房间，趁邵某某洗澡之机，将其手提包内的现金人民币1500元盗走后逃匿。", "entity_list": [{"type": "被告人", "argument": "肖某某"}, {"type": "被害人", "argument": "邵某某"}, {"type": "被害人", "argument": "邵某某"}, {"type": "被盗货币", "argument": "现金人民币1500元"}, {"type": "作案时间", "argument": "2017年11月25日"}, {"type": "作案地点", "argument": "**市***区*****路汉庭酒店8415号房间"}]}
{"text": "3、2018年1月18日，被告人肖某某将被害人田某某带到**市***区*****路汉庭酒店8417号房间，趁田某某不备之机，将其手提包内的现金人民币2000元盗走后逃匿。", "entity_list": [{"type": "被告人", "argument": "肖某某"}, {"type": "被害人", "argument": "田某某"}, {"type": "被害人", "argument": "田某某"}, {"type": "被盗货币", "argument": "现金人民币2000元"}, {"type": "作案时间", "argument": "2018年1月18日"}, {"type": "作案地点", "argument": "**市***区*****路汉庭酒店8417号房间"}]}
{"text": "4、2018年6月8日，被告人肖某某将被害人王某某带到山东省冠县一日租房内，趁王某某不备之机，将其手提包内的现金人民币500余元盗走后逃匿。", "entity_list": [{"type": "被告人", "argument": "肖某某"}, {"type": "被害人", "argument": "王某某"}, {"type": "被害人", "argument": "王某某"}, {"type": "被盗货币", "argument": "现金人民币500余元"}, {"type": "作案时间", "argument": "2018年6月8日"}, {"type": "作案地点", "argument": "山东省冠县一日租房内"}]}
{"text": "2018年6月12日被告人肖某某被归案，被告人肖某某到案后自愿如实供述自己的罪行，后委托家属赔偿被害人曹某某、田某某、王某某的经济损失并获得三人的谅解。", "entity_list": [{"type": "被告人", "argument": "肖某某"}, {"type": "被告人", "argument": "肖某某"}, {"type": "被害人", "argument": "曹某某"}, {"type": "被害人", "argument": "田某某"}, {"type": "被害人", "argument": "王某某"}]}
{"text": "2016年5月起到同年8月28日期间，被告人朱某某多次在眉山市东坡区盗窃移动、联通和铁塔公司各基站内的蓄电池，并雇请骑火三轮车的张某某，骑人力三轮车的伍某某、王某某、王某某等人将所盗窃的蓄电池卖到眉山市东坡区科工园伍某某的废旧收购站，所得钱款用于日常开支和吸食毒品。", "entity_list": [{"type": "被告人", "argument": "朱某某"}, {"type": "被告人", "argument": "张某某"}, {"type": "被告人", "argument": "伍某某"}, {"type": "被告人", "argument": "王某某"}, {"type": "被告人", "argument": "王某某"}, {"type": "被盗物品", "argument": "移动、联通和铁塔公司各基站内的蓄电池"}, {"type": "被盗物品", "argument": "蓄电池"}, {"type": "作案时间", "argument": "2016年5月起到同年8月28日期间"}, {"type": "作案地点", "argument": "眉山市东坡区"}]}
{"text": "经查，被告人朱某某共盗窃15起：其中，在眉山市东坡区**路“**宾馆”楼顶，分两次盗窃移动基站中的蓄电池24个；", "entity_list": [{"type": "被告人", "argument": "朱某某"}, {"type": "被盗物品", "argument": "蓄电池24个"}, {"type": "作案地点", "argument": "眉山市东坡区**路“**宾馆”楼顶"}]}
{"text": "盗窃眉山市东坡区“**屋”楼顶电信基站蓄电池8个；", "entity_list": [{"type": "被盗物品", "argument": "电信基站蓄电池8个"}, {"type": "作案地点", "argument": "眉山市东坡区“**屋”楼顶"}]}
{"text": "盗窃眉山市东坡区**镇**村的联通基站蓄电池12个；", "entity_list": [{"type": "被盗物品", "argument": "联通基站蓄电池12个"}, {"type": "作案地点", "argument": "眉山市东坡区**镇**村"}]}
{"text": "盗窃眉山市东坡区**镇**村1组的联通基站蓄电池8个；", "entity_list": [{"type": "被盗物品", "argument": "联通基站蓄电池8个"}, {"type": "作案地点", "argument": "眉山市东坡区**镇**村1组"}]}
{"text": "盗窃眉山市东坡区**镇**居民楼楼顶联通基站蓄电池4个；", "entity_list": [{"type": "被盗物品", "argument": "联通基站蓄电池4个"}, {"type": "作案地点", "argument": "眉山市东坡区**镇**居民楼楼顶"}]}
{"text": "盗窃眉山市东坡区**厂**联通基站蓄电池12个；", "entity_list": [{"type": "被盗物品", "argument": "联通基站蓄电池12个"}, {"type": "作案地点", "argument": "眉山市东坡区**厂**"}]}
{"text": "与“绰号**”的男子（另案处理）一起在眉山市东坡区**街**号居民楼楼顶盗窃联通基站蓄电池4个；", "entity_list": [{"type": "被告人", "argument": "绰号**"}, {"type": "被盗物品", "argument": "联通基站蓄电池4个"}, {"type": "作案地点", "argument": "眉山市东坡区**街**号居民楼"}]}
{"text": "盗窃眉山市东坡区**局楼顶移动基站蓄电池24个；", "entity_list": [{"type": "被盗物品", "argument": "移动基站蓄电池24个"}, {"type": "作案地点", "argument": "眉山市东坡区**局楼顶"}]}
{"text": "盗窃眉山市东坡区**广场楼顶移动基站4大12小共16个蓄电池；", "entity_list": [{"type": "被盗物品", "argument": "移动基站4大12小共16个蓄电池"}, {"type": "作案地点", "argument": "眉山市东坡区**广场楼顶"}]}
{"text": "盗窃眉山市东坡区**饭店楼顶移动基站蓄电池12个；", "entity_list": [{"type": "被盗物品", "argument": "移动基站蓄电池12个"}, {"type": "作案地点", "argument": "眉山市东坡区**饭店楼顶"}]}
{"text": "于2016年8月6日盗窃眉山市东坡区**路**茶楼楼顶联通基站蓄电池24个；", "entity_list": [{"type": "被盗物品", "argument": "联通基站蓄电池24个"}, {"type": "作案时间", "argument": "2016年8月6日"}, {"type": "作案地点", "argument": "眉山市东坡区**路**茶楼楼顶"}]}
{"text": "于2016年8月7日盗窃眉山市东坡区“**局”楼顶移动基站蓄电池12个。", "entity_list": [{"type": "被盗物品", "argument": "移动基站蓄电池12个"}, {"type": "作案时间", "argument": "2016年8月7日"}, {"type": "作案地点", "argument": "眉山市东坡区“**局”楼顶"}]}
{"text": "2016年8月28日17时许，被告人朱某某在盗窃眉山市东坡区**厂**区联通基站蓄电池12个，并雇请张某某、伍某某、王某某、王某某如搬运时，被眉山市公安局东坡区分局民警当场挡获。", "entity_list": [{"type": "被告人", "argument": "朱某某"}, {"type": "被告人", "argument": "张某某"}, {"type": "被告人", "argument": "伍某某"}, {"type": "被告人", "argument": "王某某"}, {"type": "被告人", "argument": "王某某"}, {"type": "被盗物品", "argument": "联通基站蓄电池12个"}, {"type": "作案时间", "argument": "2016年8月28日17时许"}, {"type": "作案地点", "argument": "眉山市东坡区**厂**区"}, {"type": "组织机构", "argument": "眉山市公安局东坡区分局"}]}
{"text": "被告人朱某某被动到案，如实供述了自己的罪行。", "entity_list": [{"type": "被告人", "argument": "朱某某"}]}
{"text": "2017年2月13日凌晨，被告人朱某某在本市武侯区**街道**路**号一儿童服装店，破坏门锁后进入店内盗走被害人张某某放在收银台和摇摇车内的硬币共计600余元。", "entity_list": [{"type": "被告人", "argument": "朱某某"}, {"type": "被害人", "argument": "张某某"}, {"type": "被盗货币", "argument": "硬币共计600余元"}, {"type": "作案时间", "argument": "2017年2月13日凌晨"}, {"type": "作案地点", "argument": "本市武侯区**街道**路**号一儿童服装店"}]}
{"text": "2017年5月9日凌晨，被告人朱某某在本市武侯区**街**号附**号**小区四川**工程有限公司项目部办公室，破坏门锁后进入房间，盗走被害人李某某放在办公桌处的一部联想（thinkpad）轻薄系列E450C(000CD)笔记本电脑及电脑包一个。", "entity_list": [{"type": "被告人", "argument": "朱某某"}, {"type": "被害人", "argument": "李某某"}, {"type": "被盗物品", "argument": "一部联想（thinkpad）轻薄系列E450C(000CD)笔记本电脑"}, {"type": "被盗物品", "argument": "电脑包一个"}, {"type": "作案时间", "argument": "2017年5月9日凌晨"}, {"type": "作案地点", "argument": "本市武侯区**街**号附**号**小区四川**工程有限公司项目部办公室"}]}
{"text": "2018年4月1日凌晨，被告人朱某某在本市天府新区**道**段**号**路“**”，将被害人包某某放在店内的一辆价值人民币567元的红色“豪爵钻豹”牌HJ125K-2型摩托车（车牌号为川J2D668）和四部手机盗走。", "entity_list": [{"type": "被告人", "argument": "朱某某"}, {"type": "被害人", "argument": "包某某"}, {"type": "物品价值", "argument": "人民币567元"}, {"type": "被盗物品", "argument": "一辆价值人民币567元的红色“豪爵钻豹”牌HJ125K-2型摩托车"}, {"type": "被盗物品", "argument": "四部手机"}, {"type": "作案时间", "argument": "2018年4月1日凌晨"}, {"type": "作案地点", "argument": "本市天府新区**道**段**号**路“**”"}]}
{"text": "经鉴定，上述被盗香烟价值人民币2210元。", "entity_list": [{"type": "物品价值", "argument": "人民币2210元"}, {"type": "被盗物品", "argument": "被盗香烟"}]}
{"text": "2018年5月11日，公安民警在本市武侯区机投镇将被告人朱某某挡获，从其暂住地查获四部被盗手机、卷烟若干、两轮摩托一辆、现金人民币730.5元。", "entity_list": [{"type": "被告人", "argument": "朱某某"}, {"type": "被盗货币", "argument": "现金人民币730.5元"}, {"type": "被盗物品", "argument": "四部被盗手机"}, {"type": "被盗物品", "argument": "卷烟若干"}, {"type": "被盗物品", "argument": "两轮摩托一辆"}]}
{"text": "现被盗摩托车已发还被害人。", "entity_list": [{"type": "被盗物品", "argument": "被盗摩托车"}]}
{"text": "二、掩饰、隐瞒犯罪所得罪1、2017年10月9日凌晨，李某某、程某某在长丰县双凤开发区阿奎利亚城果S2-118商铺盗窃20卷盛源牌电线后，二人将盗窃的电线卖至位于阜阳路与金川路交口附近废品收购站的被告人解某甲处，解某甲在明知李某某、程某某向其出售的是被盗电线的情况下仍予以收购，并向二人支付2400元人民币。", "entity_list": [{"type": "被告人", "argument": "李某某"}, {"type": "被告人", "argument": "程某某"}, {"type": "被告人", "argument": "解某甲"}, {"type": "被告人", "argument": "解某甲"}, {"type": "被告人", "argument": "李某某"}, {"type": "被告人", "argument": "程某某"}, {"type": "被盗物品", "argument": "20卷盛源牌电线"}, {"type": "被盗物品", "argument": "盗窃的电线"}, {"type": "被盗物品", "argument": "被盗电线"}, {"type": "作案时间", "argument": "2017年10月9日凌晨"}, {"type": "作案地点", "argument": "长丰县双凤开发区阿奎利亚城果S2-118商铺"}, {"type": "盗窃获利", "argument": "2400元人民币"}]}
{"text": "被盗电缆经长丰县价格认证中心鉴定价值4880元人民币。", "entity_list": [{"type": "物品价值", "argument": "4880元人民币"}, {"type": "被盗物品", "argument": "被盗电缆"}, {"type": "组织机构", "argument": "长丰县价格认证中心"}]}
{"text": "一、盗窃事实1.2017年6月6日11时许，被告人刘某某在苍南县灵溪镇玉苍路中梁中央公馆工地，盗取该套房配电箱内电线三根(经鉴定，价值人民币44元)，盗取该套房内配电箱内的电线三根（经鉴定，价值人民币88元）。", "entity_list": [{"type": "被告人", "argument": "刘某某"}, {"type": "物品价值", "argument": "人民币44元"}, {"type": "物品价值", "argument": "人民币88元"}, {"type": "被盗物品", "argument": "电线三根"}, {"type": "被盗物品", "argument": "电线三根"}, {"type": "作案时间", "argument": "2017年6月6日11时许"}, {"type": "作案地点", "argument": "苍南县灵溪镇玉苍路中梁中央公馆工地"}]}
{"text": "2.2017年6月7日中午，被告人刘某某在苍南县灵溪镇玉苍路中梁中央公馆工地，盗取该二间套房配电箱内电线6根(经鉴定，价值人民币241元)；", "entity_list": [{"type": "被告人", "argument": "刘某某"}, {"type": "物品价值", "argument": "人民币241元"}, {"type": "被盗物品", "argument": "电线6根"}, {"type": "作案时间", "argument": "2017年6月7日中午"}, {"type": "作案地点", "argument": "苍南县灵溪镇玉苍路中梁中央公馆工地"}]}
{"text": "盗取该二间套房内配电箱内的电线6根（经鉴定，价值人民币241元）。", "entity_list": [{"type": "物品价值", "argument": "人民币241元"}, {"type": "被盗物品", "argument": "电线6根"}]}
{"text": "接着在该套房门口，使用钢锯切割强电井内的电缆线，盗取电缆线1.26米（经鉴定，价值人民币498元），致使该整条电缆线报废，无法修复使用，损失费为人民币12102元。", "entity_list": [{"type": "物品价值", "argument": "人民币498元"}, {"type": "物品价值", "argument": "人民币12102元"}, {"type": "被盗物品", "argument": "电缆线1.26米"}, {"type": "作案工具", "argument": "钢锯"}]}
{"text": "案发后，被告人刘某某赔偿被害方的损失，并得到被害方的谅解。", "entity_list": [{"type": "被告人", "argument": "刘某某"}]}
{"text": "朱某某以卖淫为幌子进入杨某某所在的B426房间，要求预收嫖资，被杨某某拒绝。", "entity_list": [{"type": "被告人", "argument": "朱某某"}, {"type": "被害人", "argument": "杨某某"}, {"type": "被害人", "argument": "杨某某"}, {"type": "作案地点", "argument": "杨某某所在的B426房间"}]}
{"text": "后吴某某来到该房间要求杨某某给钱，再次被杨某某拒绝。", "entity_list": [{"type": "被告人", "argument": "吴某某"}, {"type": "被害人", "argument": "杨某某"}, {"type": "被害人", "argument": "杨某某"}]}
{"text": "随后，吴某某安排文某某、罗某某到该房间，三人共同对杨某某进行拳打脚踢，杨某某被迫通过微信转给吴某某等人共计1700元人民币。", "entity_list": [{"type": "被告人", "argument": "吴某某"}, {"type": "被告人", "argument": "文某某"}, {"type": "被告人", "argument": "罗某某"}, {"type": "被告人", "argument": "吴某某"}, {"type": "被害人", "argument": "杨某某"}, {"type": "被害人", "argument": "杨某某"}, {"type": "被盗货币", "argument": "1700元人民币"}]}
{"text": "2017年4月27日21时左右，被告人吴某某得知被害人寻某某招嫖及住宿等信息后，指使被告人揭某某驾车搭乘吴某某、朱某某至**市**区富翔酒店并随时接应。", "entity_list": [{"type": "被告人", "argument": "吴某某"}, {"type": "被告人", "argument": "揭某某"}, {"type": "被告人", "argument": "吴某某"}, {"type": "被告人", "argument": "朱某某"}, {"type": "被害人", "argument": "寻某某"}, {"type": "作案时间", "argument": "2017年4月27日21时左右"}, {"type": "作案地点", "argument": "**市**区富翔酒店"}]}
{"text": "朱某某、吴某某先后进入寻某某所在的8003房间，以卖淫为幌子，以预收嫖资及安全费等为由，采用欺骗、威胁等手段使得被害人寻某某交给朱某某等人共1000元人民币。", "entity_list": [{"type": "被告人", "argument": "朱某某"}, {"type": "被告人", "argument": "吴某某"}, {"type": "被告人", "argument": "朱某某"}, {"type": "被害人", "argument": "寻某某"}, {"type": "被害人", "argument": "寻某某"}, {"type": "被盗货币", "argument": "1000元人民币"}, {"type": "作案地点", "argument": "寻某某所在的8003房间"}]}
{"text": "吴某某以送该女子卖淫为幌子进入刘某某所在的115房间后，以预收嫖资及安全费等为由，采用欺骗、威胁等手段使得被害人刘某某交付给其共计1100元人民币。", "entity_list": [{"type": "被告人", "argument": "吴某某"}, {"type": "被害人", "argument": "刘某某"}, {"type": "被害人", "argument": "刘某某"}, {"type": "被盗货币", "argument": "1100元人民币"}, {"type": "作案地点", "argument": "刘某某所在的115房间"}]}
{"text": "被害人刘某某发现被骗后追至车上欲阻拦吴某某等人离开，吴某某使用随身携带的刀具将刘某某手臂划伤后逃离现场。", "entity_list": [{"type": "被告人", "argument": "吴某某"}, {"type": "被告人", "argument": "吴某某"}, {"type": "被害人", "argument": "刘某某"}, {"type": "被害人", "argument": "刘某某"}, {"type": "作案工具", "argument": "刀具"}]}
{"text": "2017年5月17日，被告人吴某某、朱某某、文某某、揭某某被抓获归案后均如实交待了上述案件事实。", "entity_list": [{"type": "被告人", "argument": "吴某某"}, {"type": "被告人", "argument": "朱某某"}, {"type": "被告人", "argument": "文某某"}, {"type": "被告人", "argument": "揭某某"}]}
{"text": "2018年6月23日至2018年7月3日间，被告人刘某某携带工具，先后至本区马鞍街道、金牛湖街道、程桥街道等地工地，采取用塑料管导油的方法，盗窃工程机械油箱中的柴油5起，窃得柴油1千7百余升，价值人民币1万1千余元。", "entity_list": [{"type": "被告人", "argument": "刘某某"}, {"type": "物品价值", "argument": "人民币1万1千余元"}, {"type": "被盗物品", "argument": "柴油"}, {"type": "被盗物品", "argument": "柴油1千7百余升"}, {"type": "作案时间", "argument": "2018年6月23日至2018年7月3日间"}, {"type": "作案地点", "argument": "本区马鞍街道"}, {"type": "作案地点", "argument": "金牛湖街道"}, {"type": "作案地点", "argument": "程桥街道等地工地"}, {"type": "作案工具", "argument": "塑料管"}]}
{"text": "具体犯罪事实如下：1．2018年6月23日晚，被告人刘某某至本区马鞍街道城玉王村东陈组工地，窃得被害人许某某停放在此的两台挖掘机油箱内的柴油260升，价值人民币1794元。", "entity_list": [{"type": "被告人", "argument": "刘某某"}, {"type": "被害人", "argument": "许某某"}, {"type": "物品价值", "argument": "人民币1794元"}, {"type": "被盗物品", "argument": "柴油260升"}, {"type": "作案时间", "argument": "2018年6月23日晚"}, {"type": "作案地点", "argument": "本区马鞍街道城玉王村东陈组工地"}]}
{"text": "2．2018年6月26日凌晨，被告人刘某某至本区马鞍街道黄赵村汪洋组工地，窃得被害人唐某某停放在此的1台挖掘机油箱内的柴油100升，价值人民币680元。", "entity_list": [{"type": "被告人", "argument": "刘某某"}, {"type": "被害人", "argument": "唐某某"}, {"type": "物品价值", "argument": "人民币680元"}, {"type": "被盗物品", "argument": "柴油100升"}, {"type": "作案时间", "argument": "2018年6月26日凌晨"}, {"type": "作案地点", "argument": "本区马鞍街道黄赵村汪洋组工地"}]}
{"text": "4．2018年6月27日凌晨，被告人刘某某至本区程桥街道桂花村桂花桥附近的工地，窃取被害人王某乙停放在此的10余台机械油箱内的柴油550升，价值人民币3700元。", "entity_list": [{"type": "被告人", "argument": "刘某某"}, {"type": "被害人", "argument": "王某乙"}, {"type": "物品价值", "argument": "人民币3700元"}, {"type": "被盗物品", "argument": "柴油550升"}, {"type": "作案时间", "argument": "2018年6月27日凌晨"}, {"type": "作案地点", "argument": "本区程桥街道桂花村桂花桥附近的工地"}]}
{"text": "5．2018年7月3日凌晨，被告人刘某某至本区马鞍街道城西社区郑营垃圾中转站北侧工地，窃得被害人徐某某停放在此的两台挖掘机油箱内的柴油289升，价值人民币1900元。", "entity_list": [{"type": "被告人", "argument": "刘某某"}, {"type": "被害人", "argument": "徐某某"}, {"type": "物品价值", "argument": "人民币1900元"}, {"type": "被盗物品", "argument": "柴油289升"}, {"type": "作案时间", "argument": "2018年7月3日凌晨"}, {"type": "作案地点", "argument": "本区马鞍街道城西社区郑营垃圾中转站北侧工地"}]}
{"text": "2018年7月3日，被告人刘某某在销赃时被警察当场，归案后如实供述了上述犯罪事实。", "entity_list": [{"type": "被告人", "argument": "刘某某"}]}
{"text": "1.2018年4月23日16时许，被告人林某某来到温州市龙湾区**街道**村**市场**宿舍，将被害人谢某某的一部VIVOX9SPLUS手机和被害人杨某某的一部OPPOR11手机盗走，后销赃得人民币2000元。", "entity_list": [{"type": "被告人", "argument": "林某某"}, {"type": "被告人", "argument": "杨某某"}, {"type": "被害人", "argument": "谢某某"}, {"type": "被盗物品", "argument": "一部VIVOX9SPLUS手机"}, {"type": "被盗物品", "argument": "一部OPPOR11手机"}, {"type": "作案时间", "argument": "2018年4月23日16时许"}, {"type": "作案地点", "argument": "温州市龙湾区**街道**村**市场**宿舍"}, {"type": "盗窃获利", "argument": "人民币2000元"}]}
{"text": "经鉴定，被盗OPPO手机价值人民币1200元，VIVO手机价值人民币1000元。", "entity_list": [{"type": "物品价值", "argument": "人民币1200元"}, {"type": "物品价值", "argument": "人民币1000元"}, {"type": "被盗物品", "argument": "被盗OPPO手机"}, {"type": "被盗物品", "argument": "VIVO手机"}]}
{"text": "2.2018年6月16日12时许，被告人林某某进入温州市龙湾区**街道**路**栋**号即被害人施某某家中，将被害人施某某放在二楼餐桌上的一部华为平板电脑盗走。", "entity_list": [{"type": "被告人", "argument": "林某某"}, {"type": "被害人", "argument": "施某某"}, {"type": "被害人", "argument": "施某某"}, {"type": "被盗物品", "argument": "一部华为平板电脑"}, {"type": "作案时间", "argument": "2018年6月16日12时许"}, {"type": "作案地点", "argument": "温州市龙湾区**街道**路**栋**号即被害人施某某家中"}]}
{"text": "3.2018年6月16日13时许，被告人林某某进入温州市龙湾区**街道**路**弄**号即被害人潘某某家中，将放在一楼厨房灶台上的一部白色华为手机盗走。", "entity_list": [{"type": "被告人", "argument": "林某某"}, {"type": "被害人", "argument": "潘某某"}, {"type": "被盗物品", "argument": "一部白色华为手机"}, {"type": "作案时间", "argument": "2018年6月16日13时"}, {"type": "作案地点", "argument": "温州市龙湾区**街道**路**弄**号即被害人潘某某家中"}]}
{"text": "经鉴定，被盗华为手机价值人民币200元。", "entity_list": [{"type": "物品价值", "argument": "人民币200元"}, {"type": "被盗物品", "argument": "被盗华为手机"}]}
{"text": "4.2018年6月16日16时许，被告人林某某来到温州市龙湾区**街道**宿舍**室，将被害人刘某某的一部玫瑰金苹果5S手机盗走。", "entity_list": [{"type": "被告人", "argument": "林某某"}, {"type": "被害人", "argument": "刘某某"}, {"type": "被盗物品", "argument": "一部玫瑰金苹果5S手机"}, {"type": "作案时间", "argument": "2018年6月16日16时许"}, {"type": "作案地点", "argument": "温州市龙湾区**街道**宿舍**室"}]}
{"text": "经鉴定，被盗苹果5S手机价值人民币300元。", "entity_list": [{"type": "物品价值", "argument": "人民币300元"}, {"type": "被盗物品", "argument": "苹果5S手机"}]}
{"text": "经鉴定，被盗安尔达牌电动车价值人民币2193元。", "entity_list": [{"type": "物品价值", "argument": "人民币2193元"}, {"type": "被盗物品", "argument": "安尔达牌电动车"}]}
{"text": "2018年6月16日，被告人林某某被抓获。", "entity_list": [{"type": "被告人", "argument": "林某某"}]}
{"text": "被告人杨某某、潘某某盗窃完成后，从杨某某、潘某某处得知被害人位置的被告人阎某某于2018年1月14日凌晨2时许，在本市茭菱路创意英国小区门口处，盗窃了被害人龚某某的挎包一个，内装宝马汽车钥匙一把（价值4000元），及华为充电器、家门钥匙等物品，携赃逃跑，将挎包销赃挥霍。", "entity_list": [{"type": "被告人", "argument": "杨某某"}, {"type": "被告人", "argument": "潘某某"}, {"type": "被告人", "argument": "杨某某"}, {"type": "被告人", "argument": "潘某某"}, {"type": "被告人", "argument": "阎某某"}, {"type": "被害人", "argument": "龚某某"}, {"type": "物品价值", "argument": "4000元"}, {"type": "被盗物品", "argument": "挎包一个"}, {"type": "被盗物品", "argument": "宝马汽车钥匙一把"}, {"type": "被盗物品", "argument": "华为充电器"}, {"type": "被盗物品", "argument": "家门钥匙"}, {"type": "被盗物品", "argument": "挎包"}, {"type": "作案时间", "argument": "2018年1月14日凌晨2时许"}, {"type": "作案地点", "argument": "本市茭菱路创意英国小区门口处"}]}
{"text": "2018年1月30日16时00分许民警到本市西山区**路**村**房**楼杨某某。", "entity_list": [{"type": "被告人", "argument": "杨某某"}]}
{"text": "2018年1月30日15时00分许民警到本市西山区**路**网吧内将潘某某。", "entity_list": [{"type": "被告人", "argument": "潘某某"}]}
{"text": "经鉴定，电瓶价值共计人民币9015元。", "entity_list": [{"type": "物品价值", "argument": "人民币9015元"}, {"type": "被盗物品", "argument": "电瓶"}]}
{"text": "分述如下：1-2.2018年1月22-23日凌晨，在兴化市长途车站停车场，被告人蒋某某与张某甲共同窃得耿某某、杨某甲、朱某甲、陈某甲、姚某某、陈某乙、杨某乙电动车电瓶7组31只，共计价值人民币2675元。", "entity_list": [{"type": "被告人", "argument": "蒋某某"}, {"type": "被告人", "argument": "张某甲"}, {"type": "被害人", "argument": "耿某某"}, {"type": "被害人", "argument": "杨某甲"}, {"type": "被害人", "argument": "朱某甲"}, {"type": "被害人", "argument": "陈某甲"}, {"type": "被害人", "argument": "姚某某"}, {"type": "被害人", "argument": "陈某乙"}, {"type": "被害人", "argument": "杨某乙"}, {"type": "物品价值", "argument": "人民币2675元"}, {"type": "被盗物品", "argument": "电动车电瓶7组31只"}, {"type": "作案时间", "argument": "2018年1月22-23日凌晨"}, {"type": "作案地点", "argument": "兴化市长途车站停车场"}]}
{"text": "3.2018年1月31日凌晨，在兴化市长途车站停车场，被告人蒋某某与张某甲共同窃得夏某某、董某某、李某某电动车电瓶3组12只，共计价值人民币1200元。", "entity_list": [{"type": "被告人", "argument": "蒋某某"}, {"type": "被告人", "argument": "张某甲"}, {"type": "被害人", "argument": "夏某某"}, {"type": "被害人", "argument": "董某某"}, {"type": "被害人", "argument": "李某某"}, {"type": "物品价值", "argument": "人民币1200元"}, {"type": "被盗物品", "argument": "电动车电瓶3组12只"}, {"type": "作案时间", "argument": "2018年1月31日凌晨"}, {"type": "作案地点", "argument": "兴化市长途车站停车场"}]}
{"text": "4.2018年2月1日凌晨，在兴化市长途车站停车场，被告人蒋某某与张某甲共同窃得陈某丙、张某乙、金某甲、程某某、朱某乙、沙某某、刘某某电动车电瓶7组31只，共计价值人民币2960元。", "entity_list": [{"type": "被告人", "argument": "蒋某某"}, {"type": "被告人", "argument": "张某甲"}, {"type": "被害人", "argument": "陈某丙"}, {"type": "被害人", "argument": "张某乙"}, {"type": "被害人", "argument": "金某甲"}, {"type": "被害人", "argument": "程某某"}, {"type": "被害人", "argument": "朱某乙"}, {"type": "被害人", "argument": "沙某某"}, {"type": "被害人", "argument": "刘某某"}, {"type": "物品价值", "argument": "人民币2960元"}, {"type": "被盗物品", "argument": "电动车电瓶7组31只"}, {"type": "作案时间", "argument": "2018年2月1日凌晨"}, {"type": "作案地点", "argument": "兴化市长途车站停车场"}]}
{"text": "5.2018年3月7日凌晨，在兴化市翰林华府幸福里、国际商城，被告人蒋某某与张某甲共同窃得邹某某白色凤凰牌电动车一辆；", "entity_list": [{"type": "被告人", "argument": "蒋某某"}, {"type": "被告人", "argument": "张某甲"}, {"type": "被害人", "argument": "邹某某"}, {"type": "被盗物品", "argument": "白色凤凰牌电动车一辆"}, {"type": "作案时间", "argument": "2018年3月7日凌晨"}, {"type": "作案地点", "argument": "兴化市翰林华府幸福里"}, {"type": "作案地点", "argument": "国际商城"}]}
{"text": "智日金电动三轮车电瓶2只，价值人民币1080元；", "entity_list": [{"type": "物品价值", "argument": "人民币1080元"}, {"type": "被盗物品", "argument": "智日金电动三轮车电瓶2只"}]}
{"text": "王某某、金某乙、赵某某电动车电瓶3组12只，共计价值人民币1100元。", "entity_list": [{"type": "被害人", "argument": "王某某"}, {"type": "被害人", "argument": "金某乙"}, {"type": "被害人", "argument": "赵某某"}, {"type": "物品价值", "argument": "人民币1100元"}, {"type": "被盗物品", "argument": "电动车电瓶3组12只"}]}
{"text": "案发后，被告人蒋某某如实供述其犯罪事实。", "entity_list": [{"type": "被告人", "argument": "蒋某某"}]}
{"text": "2、2018年2月下旬，被告人黄某某驾驶银色助力车，蹿至冷水滩区老看守所对面的马路旁，使用随身携带的扳手等工具盗走停在路边的周某某、刘某乙的两辆货车（车牌号码分别为：湘******，湘******）的骆驼牌电瓶4个，黄某某将盗窃来的货车电瓶卖给了雷某某。", "entity_list": [{"type": "被告人", "argument": "黄某某"}, {"type": "被告人", "argument": "黄某某"}, {"type": "被害人", "argument": "周某某"}, {"type": "被害人", "argument": "刘某乙"}, {"type": "被盗物品", "argument": "骆驼牌电瓶4个"}, {"type": "被盗物品", "argument": "货车电瓶"}, {"type": "作案时间", "argument": "2018年2月下旬"}, {"type": "作案地点", "argument": "冷水滩区老看守所对面的马路旁"}, {"type": "作案工具", "argument": "银色助力车"}, {"type": "作案工具", "argument": "扳手等工具"}]}
{"text": "经鉴定：价值2240元。", "entity_list": [{"type": "物品价值", "argument": "2240元"}]}
{"text": "3、2018年3月5日，被告人黄某某驾驶银色助力车，蹿至永州市冷水滩区**旁，使用随身携带的扳手等工具盗走受害人唐某某停在路边的红色货车（湘******）正新牌电瓶2个，黄某某将盗窃来的货车电瓶卖给了雷某某。", "entity_list": [{"type": "被告人", "argument": "黄某某"}, {"type": "被告人", "argument": "黄某某"}, {"type": "被害人", "argument": "唐某某"}, {"type": "被盗物品", "argument": "正新牌电瓶2个"}, {"type": "被盗物品", "argument": "货车电瓶"}, {"type": "作案时间", "argument": "2018年3月5日"}, {"type": "作案地点", "argument": "永州市冷水滩区**旁"}, {"type": "作案工具", "argument": "银色助力车"}, {"type": "作案工具", "argument": "扳手等工具"}]}
{"text": "经鉴定，价值1350元。", "entity_list": [{"type": "物品价值", "argument": "1350元"}]}
{"text": "4、2018年3月12日，被告人黄某某驾驶银色助力车，蹿至冷水滩区黄冈**厂前，使用随身携带的扳手等工具盗走张某某停在围墙旁边的货车（湘******）骆驼牌电瓶2个，黄某某将盗窃来的货车电瓶卖给了雷某某。", "entity_list": [{"type": "被告人", "argument": "黄某某"}, {"type": "被告人", "argument": "黄某某"}, {"type": "被害人", "argument": "张某某"}, {"type": "被盗物品", "argument": "骆驼牌电瓶2个"}, {"type": "被盗物品", "argument": "货车电瓶"}, {"type": "作案时间", "argument": "2018年3月12日"}, {"type": "作案地点", "argument": "冷水滩区黄冈**厂前"}, {"type": "作案工具", "argument": "银色助力车"}, {"type": "作案工具", "argument": "扳手等工具"}]}
{"text": "2018年8月3日晚上，被告人卢某某驾驶三轮摩托车从赣州市南康区**厂出发，途经于都县，晚上12时许，到达兴国县社富乡某某金矿厂区的仓库旁，被告人卢某某用手拔开仓库门上的挂锁，进入仓库，盗得仓库内电动机4个，驾驶三轮摩托车运至兴国县**处的山顶上，将4个电动机放在路边上；", "entity_list": [{"type": "被告人", "argument": "卢某某"}, {"type": "被告人", "argument": "卢某某"}, {"type": "被盗物品", "argument": "电动机4个"}, {"type": "被盗物品", "argument": "4个电动机"}, {"type": "作案时间", "argument": "2018年8月3日晚上"}, {"type": "作案时间", "argument": "晚上12时许"}, {"type": "作案地点", "argument": "赣州市南康区**厂"}, {"type": "作案地点", "argument": "于都县"}, {"type": "作案地点", "argument": "兴国县社富乡某某金矿厂区的仓库旁"}, {"type": "作案地点", "argument": "兴国县**处的山顶上"}, {"type": "作案工具", "argument": "三轮摩托车"}]}
{"text": "8月4日14时许，被告人卢某某用三轮摩托车运送盗窃所得的电动机至赣州市章贡区沙石镇323国道旁的赣州市**有限公司，将电动机以4.6元每公斤的价格卖给废品收购厂，获利1780元。", "entity_list": [{"type": "被告人", "argument": "卢某某"}, {"type": "被盗物品", "argument": "盗窃所得的电动机"}, {"type": "被盗物品", "argument": "电动机"}, {"type": "作案地点", "argument": "赣州市章贡区沙石镇323国道旁的赣州市**有限公司"}, {"type": "作案工具", "argument": "三轮摩托车"}, {"type": "盗窃获利", "argument": "1780元"}]}
{"text": "2018年8月5日下午，卢某某又去了某某金矿厂区，被某某金矿工作人员何某某发现并报警，民警到达现场后将其抓获。", "entity_list": [{"type": "被告人", "argument": "卢某某"}]}
{"text": "2018年8月，被告人皮某某先后来到石门县**街道**小区**队巷**附近盗窃作案两起，盗窃现金人民币400元，两辆摩托车价值人民币6340元。", "entity_list": [{"type": "被告人", "argument": "皮某某"}, {"type": "被盗货币", "argument": "现金人民币400元"}, {"type": "物品价值", "argument": "人民币6340元"}, {"type": "被盗物品", "argument": "两辆摩托车"}, {"type": "作案时间", "argument": "2018年8月"}, {"type": "作案地点", "argument": "石门县**街道**小区**队巷**附近"}]}
{"text": "案发后，公安机关将皮某某盗窃的车牌号为湘******金捷两轮摩托车追回并发还给失主。", "entity_list": [{"type": "被告人", "argument": "皮某某"}, {"type": "被盗物品", "argument": "车牌号为湘******金捷两轮摩托车"}, {"type": "组织机构", "argument": "公安机关"}]}
{"text": "具体事实如下：1.2018年8月12日上午9时许，被告人皮某某携带起子、剪刀来到石门县**街道老西门社区九澧怡园小区门口，发现被害人王某某停放在此的车牌号为湘******黑色本田踏板摩托车，其先将把摩托车推至旁边铁门楼梯间内，用起子将摩托车前面面板螺丝下开，用剪刀将摩托车钥匙锁剪断，打火骑至临澧县**镇，发现该车没油了，遂将该车藏于路边。", "entity_list": [{"type": "被告人", "argument": "皮某某"}, {"type": "被害人", "argument": "王某某"}, {"type": "被盗物品", "argument": "车牌号为湘******黑色本田踏板摩托车"}, {"type": "被盗物品", "argument": "摩托车"}, {"type": "被盗物品", "argument": "摩托车"}, {"type": "被盗物品", "argument": "摩托车"}, {"type": "作案时间", "argument": "2018年8月12日上午9时许"}, {"type": "作案地点", "argument": "石门县**街道老西门社区九澧怡园小区门口"}, {"type": "作案地点", "argument": "旁边铁门楼梯间内"}, {"type": "作案地点", "argument": "临澧县**镇"}, {"type": "作案工具", "argument": "起子"}, {"type": "作案工具", "argument": "剪刀"}, {"type": "作案工具", "argument": "起子"}, {"type": "作案工具", "argument": "剪刀"}]}
{"text": "其便搭车回到澧县租房处，用矿泉水瓶装了汽油，再返回到藏匿摩托车的位置，发现该车已不见。", "entity_list": [{"type": "被盗物品", "argument": "摩托车"}, {"type": "作案地点", "argument": "澧县租房处"}]}
{"text": "经石门县价格认证中心认定，被盗摩托车价值人民币3780元。", "entity_list": [{"type": "物品价值", "argument": "人民币3780元"}, {"type": "被盗物品", "argument": "被盗摩托车"}, {"type": "组织机构", "argument": "石门县价格认证中心"}]}
{"text": "刘某某还盗走了被害人放置在车上一个手包，包内有银行卡、身份证及现金人民币400元。", "entity_list": [{"type": "被告人", "argument": "刘某某"}, {"type": "被盗货币", "argument": "现金人民币400元"}, {"type": "被盗物品", "argument": "一个手包"}, {"type": "被盗物品", "argument": "银行卡"}, {"type": "被盗物品", "argument": "身份证"}]}
{"text": "2.2018年8月16日，被告人皮某某携带起子、剪刀，来到石门县**队巷**附近，看到被害人杨某甲停放在此的车牌号为湘******金捷两轮摩托车，便将摩托车推至河边一棵树下，用起子、剪刀把摩托车前面面板打开，将车锁剪断，打火骑回了澧县租房处。", "entity_list": [{"type": "被告人", "argument": "皮某某"}, {"type": "被害人", "argument": "杨某甲"}, {"type": "被盗物品", "argument": "车牌号为湘******金捷两轮摩托车"}, {"type": "被盗物品", "argument": "摩托车"}, {"type": "被盗物品", "argument": "摩托车"}, {"type": "被盗物品", "argument": "车锁"}, {"type": "作案时间", "argument": "2018年8月16日"}, {"type": "作案地点", "argument": "石门县**队巷**附近"}, {"type": "作案地点", "argument": "河边一棵树下"}, {"type": "作案地点", "argument": "澧县租房处"}, {"type": "作案工具", "argument": "起子"}, {"type": "作案工具", "argument": "剪刀"}, {"type": "作案工具", "argument": "起子"}, {"type": "作案工具", "argument": "剪刀"}]}
{"text": "经石门县价格认证中心认定，被盗摩托车价值人民币为2560元。", "entity_list": [{"type": "物品价值", "argument": "人民币为2560元"}, {"type": "被盗物品", "argument": "被盗摩托车"}, {"type": "组织机构", "argument": "石门县价格认证中心"}]}
{"text": "1、2017年12月2日6时许，被告人雷某某在江北办寇家沟村，将孙某某停放在寇家沟村59号民房楼下的一辆棕红色郑龙牌电动车以强行扳开车头锁的方式盗走，价值人民币995元；", "entity_list": [{"type": "被告人", "argument": "雷某某"}, {"type": "被害人", "argument": "孙某某"}, {"type": "物品价值", "argument": "人民币995元"}, {"type": "被盗物品", "argument": "一辆棕红色郑龙牌电动车"}, {"type": "作案时间", "argument": "2017年12月2日6时许"}, {"type": "作案地点", "argument": "江北办寇家沟村"}, {"type": "作案地点", "argument": "寇家沟村59号民房楼下"}]}
{"text": "2、2017年12月2日6时许，被告人雷某某在江北办寇家沟村，将尹某某停放在寇家沟村59号民房楼下的一辆蓝色新日牌电动车以强行扳开车头锁的方式盗走，价值人民币865元，以及该电动车新换电瓶价值人民币604元；", "entity_list": [{"type": "被告人", "argument": "雷某某"}, {"type": "被害人", "argument": "尹某某"}, {"type": "物品价值", "argument": "人民币865元"}, {"type": "物品价值", "argument": "人民币604元"}, {"type": "被盗物品", "argument": "一辆蓝色新日牌电动车"}, {"type": "被盗物品", "argument": "该电动车新换电瓶"}, {"type": "作案时间", "argument": "2017年12月2日6时许"}, {"type": "作案地点", "argument": "江北办寇家沟村"}, {"type": "作案地点", "argument": "寇家沟村59号民房楼下"}]}
{"text": "4、2018年1月28日20时许，被告人雷某某在关庙镇周台村三组，将李某乙停放在周台村三组出租房楼下的一辆蓝色立马牌电动车以强行扳开车头锁的方式盗走，价值人民币732元；", "entity_list": [{"type": "被告人", "argument": "雷某某"}, {"type": "被害人", "argument": "李某乙"}, {"type": "物品价值", "argument": "人民币732元"}, {"type": "被盗物品", "argument": "一辆蓝色立马牌电动车"}, {"type": "作案时间", "argument": "2018年1月28日20时许"}, {"type": "作案地点", "argument": "关庙镇周台村三组"}, {"type": "作案地点", "argument": "周台村三组出租房楼下"}]}
{"text": "5、2018年1月31日13时，被告人雷某某在江北办长征村二组，将李某丙停放在长征村二组451号民房下的一辆雅迪牌电动车盗走，价值人民币3139元。", "entity_list": [{"type": "被告人", "argument": "雷某某"}, {"type": "被害人", "argument": "李某丙"}, {"type": "物品价值", "argument": "人民币3139元"}, {"type": "被盗物品", "argument": "一辆雅迪牌电动车"}, {"type": "作案时间", "argument": "2018年1月31日13时"}, {"type": "作案地点", "argument": "江北办长征村二组"}, {"type": "作案地点", "argument": "长征村二组451号民房下"}]}
{"text": "3、2017年11月16日晚，柏某某从被害人倪某某所乘坐的停在建水县**镇**道上车窗未摇起的车内，盗走倪某某的金立牌F109L手机一部。", "entity_list": [{"type": "被告人", "argument": "柏某某"}, {"type": "被害人", "argument": "倪某某"}, {"type": "被盗物品", "argument": "金立牌F109L手机一部"}, {"type": "作案时间", "argument": "2017年11月16日晚"}, {"type": "作案地点", "argument": "建水县**镇**道"}]}
{"text": "经鉴定，该手机价值人民币894.96元。", "entity_list": [{"type": "物品价值", "argument": "人民币894.96元"}, {"type": "被盗物品", "argument": "该手机"}]}
{"text": "4、2017年11月16日晚，柏某某从被害人范某某停在建水县**镇**道上未上锁的车内，盗走VIVO牌X20型手机一部。", "entity_list": [{"type": "被告人", "argument": "柏某某"}, {"type": "被害人", "argument": "范某某"}, {"type": "被盗物品", "argument": "VIVO牌X20型手机一部"}, {"type": "作案时间", "argument": "2017年11月16日晚"}, {"type": "作案地点", "argument": "建水县**镇**道上"}]}
{"text": "2017年11月17日晚，柏某某驾车到建水县**镇**道上查看有无可盗窃的目标时，被韦某乙和韦某甲当场后扭送建水县公安局曲江派出所。", "entity_list": [{"type": "被告人", "argument": "柏某某"}, {"type": "组织机构", "argument": "建水县公安局曲江派出所"}]}
{"text": "1、2015年10月22日晚21点左右，被告人陈某甲伙同王某甲（另案处理）经预谋后，驾驶豫A*****、豫H*****两辆车到荥阳市京城路荥阳第一高级中学西门口停车处，将被害人蔡某某女儿停在该处的一辆型号为MeMel捷安特山地车、刘某某儿子停在该处的一辆ATXEXP捷安特山地车盗走后卖掉。", "entity_list": [{"type": "被告人", "argument": "陈某甲"}, {"type": "被告人", "argument": "王某甲"}, {"type": "被害人", "argument": "蔡某某女儿"}, {"type": "被害人", "argument": "刘某某儿子"}, {"type": "被盗物品", "argument": "一辆型号为MeMel捷安特山地车"}, {"type": "被盗物品", "argument": "一辆ATXEXP捷安特山地车"}, {"type": "作案时间", "argument": "2015年10月22日晚21点左右"}, {"type": "作案地点", "argument": "荥阳市京城路荥阳第一高级中学西门口停车处"}, {"type": "作案工具", "argument": "豫A*****、豫H*****两辆车"}]}
{"text": "经鉴定，被盗两辆捷安特山地车价值3851.12元。", "entity_list": [{"type": "物品价值", "argument": "3851.12元"}, {"type": "被盗物品", "argument": "被盗两辆捷安特山地车"}]}
{"text": "现被告人陈某甲等人已赔偿被害人蔡某某财产损失2088.10元、陈某乙财产损失1763.02元。", "entity_list": [{"type": "被告人", "argument": "陈某甲"}, {"type": "被害人", "argument": "蔡某某"}, {"type": "被害人", "argument": "陈某乙"}, {"type": "物品价值", "argument": "2088.10元"}, {"type": "物品价值", "argument": "1763.02元"}]}
{"text": "2、2015年10月23日凌晨1点多，被告人陈某甲伙同王某甲、李某某（二人另案处理）经预谋后，驾驶豫A*****、豫H*****两辆车到荥阳市京城路京城花园小区内，先后在该小区7号楼中单元门栋口西侧将被害人郭某某停放的一辆型号为ATX670捷安特山地车、3号楼中单元西侧车棚下被害人田某某停放的一辆逐日700A喜德盛捷安特山地车、1号楼西门栋右边被害人赵某某放的一辆XTC750捷安特山地车、33号楼中门栋门栋口外边被害人楚某某ATC750停放的一辆捷安特山地车、34号楼西单元一楼门栋里被害人王某乙停放的一辆ATX670捷安特山地车盗走，后三人将盗来的自行车卖掉，所得赃款挥霍。", "entity_list": [{"type": "被告人", "argument": "陈某甲"}, {"type": "被告人", "argument": "王某甲"}, {"type": "被告人", "argument": "李某某"}, {"type": "被害人", "argument": "赵某某"}, {"type": "被害人", "argument": "郭某某"}, {"type": "被害人", "argument": "田某某"}, {"type": "被害人", "argument": "楚某某"}, {"type": "被害人", "argument": "王某乙"}, {"type": "被盗物品", "argument": "一辆型号为ATX670捷安特山地车"}, {"type": "被盗物品", "argument": "一辆逐日700A喜德盛捷安特山地车"}, {"type": "被盗物品", "argument": "一辆XTC750捷安特山地车"}, {"type": "被盗物品", "argument": "一辆捷安特山地车"}, {"type": "被盗物品", "argument": "一辆ATX670捷安特山地车"}, {"type": "被盗物品", "argument": "自行车"}, {"type": "作案时间", "argument": "2015年10月23日凌晨1点多"}, {"type": "作案地点", "argument": "荥阳市京城路京城花园小区内"}, {"type": "作案地点", "argument": "该小区7号楼中单元门栋口西侧"}, {"type": "作案地点", "argument": "3号楼中单元西侧车棚下"}, {"type": "作案地点", "argument": "1号楼西门栋右边"}, {"type": "作案地点", "argument": "33号楼中门栋门栋口外边"}, {"type": "作案地点", "argument": "34号楼西单元一楼门栋里"}, {"type": "作案工具", "argument": "豫A*****、豫H*****两辆车"}]}
{"text": "经鉴定，被盗五辆电动车共价值7405.68元。", "entity_list": [{"type": "物品价值", "argument": "7405.68元"}, {"type": "被盗物品", "argument": "被盗五辆电动车"}]}
{"text": "现被告人陈某甲等人已赔偿被害人郭某某财产损失1318.24元、田某某财产损失1406.72元、赵某某财产损失2248.5元、楚某某财产损失1099元、王某乙财产损失1333.22元。", "entity_list": [{"type": "被告人", "argument": "陈某甲"}, {"type": "被害人", "argument": "郭某某"}, {"type": "被害人", "argument": "田某某"}, {"type": "被害人", "argument": "赵某某"}, {"type": "被害人", "argument": "楚某某"}, {"type": "被害人", "argument": "王某乙"}, {"type": "物品价值", "argument": "1318.24元"}, {"type": "物品价值", "argument": "1406.72元"}, {"type": "物品价值", "argument": "2248.5元"}, {"type": "物品价值", "argument": "1099元"}, {"type": "物品价值", "argument": "1333.22元"}]}
{"text": "被告人姜某某于2018年6月期间，在如东县掘港镇、大豫镇，采取翻窗入室等手段，先后盗窃作案三起，窃得现金、黄金戒指、烟酒等财物。", "entity_list": [{"type": "被告人", "argument": "姜某某"}, {"type": "被盗物品", "argument": "黄金戒指"}, {"type": "被盗物品", "argument": "烟酒等财物"}, {"type": "作案时间", "argument": "2018年6月期间"}, {"type": "作案地点", "argument": "如东县掘港镇"}, {"type": "作案地点", "argument": "大豫镇"}]}
{"text": "经鉴定，该戒指价值人民币1456元。", "entity_list": [{"type": "物品价值", "argument": "人民币1456元"}, {"type": "被盗物品", "argument": "该戒指"}]}
{"text": "2.被告人姜某某于2018年6月5日左右的一天下午，在如东县**镇**村**组被害人孟某某宅，窃得小苏烟一条、现金人民币50元。", "entity_list": [{"type": "被告人", "argument": "姜某某"}, {"type": "被害人", "argument": "孟某某"}, {"type": "被盗货币", "argument": "现金人民币50元"}, {"type": "被盗物品", "argument": "小苏烟一条"}, {"type": "作案时间", "argument": "2018年6月5日左右的一天下午"}, {"type": "作案地点", "argument": "如东县**镇**村**组被害人孟某某宅"}]}
{"text": "其中，飞天茅台酒、五粮液酒、酒鬼酒共六瓶酒销赃得款人民币4800元。", "entity_list": [{"type": "被盗物品", "argument": "飞天茅台酒"}, {"type": "被盗物品", "argument": "五粮液酒"}, {"type": "被盗物品", "argument": "酒鬼酒"}, {"type": "盗窃获利", "argument": "人民币4800元"}]}
{"text": "经鉴定，两枚黄金戒指价值人民币2097元，两瓶飞天茅台酒价值人民币2676元，两瓶五粮液酒价值人民币1894元。", "entity_list": [{"type": "物品价值", "argument": "人民币2097元"}, {"type": "物品价值", "argument": "人民币2676元"}, {"type": "物品价值", "argument": "人民币1894元"}, {"type": "被盗物品", "argument": "两枚黄金戒指"}, {"type": "被盗物品", "argument": "两瓶飞天茅台酒"}, {"type": "被盗物品", "argument": "两瓶五粮液酒"}]}
{"text": "案发后，被告人姜某某如实供述了自己的上述犯罪事实，且退出部分赃款、赃物。", "entity_list": [{"type": "被告人", "argument": "姜某某"}]}
{"text": "2018年6月25日13时左右，被告人张某某来到万年县**镇**村方某某家中的一楼客厅，将被害人占某某停放在该处的1辆红色欧派牌二轮电动车（经鉴定价值人民币735元）盗走。", "entity_list": [{"type": "被告人", "argument": "张某某"}, {"type": "被害人", "argument": "占某某"}, {"type": "物品价值", "argument": "人民币735元"}, {"type": "被盗物品", "argument": "1辆红色欧派牌二轮电动车"}, {"type": "作案时间", "argument": "2018年6月25日13时左右"}, {"type": "作案地点", "argument": "万年县**镇**村方某某家中的一楼客厅"}]}
{"text": "2018年7月4日13时左右，被告人张某某骑着上述盗来的红色欧派牌二轮电动车来到万年县**乡**村盗窃，推开村民被害人刘某甲家的大门时，被被害人刘某甲发现，便假装问路并迅速离开。", "entity_list": [{"type": "被告人", "argument": "张某某"}, {"type": "被害人", "argument": "刘某甲"}, {"type": "被害人", "argument": "刘某甲"}, {"type": "被盗物品", "argument": "红色欧派牌二轮电动车"}, {"type": "作案时间", "argument": "2018年7月4日13时左右"}, {"type": "作案地点", "argument": "万年县**乡**村"}]}
{"text": "当天15时左右，被告人张某某骑着上述盗来的红色欧派牌二轮电动车来到万年县**乡**村，推开门进入村民被害人李某某家，在一楼西边房间内的一张长木椅上盗窃人民币3.5元。", "entity_list": [{"type": "被告人", "argument": "张某某"}, {"type": "被害人", "argument": "李某某"}, {"type": "被盗货币", "argument": "人民币3.5元"}, {"type": "被盗物品", "argument": "红色欧派牌二轮电动车"}, {"type": "作案时间", "argument": "当天15时左右"}, {"type": "作案地点", "argument": "万年县**乡**村"}, {"type": "作案地点", "argument": "村民被害人李某某家"}, {"type": "作案工具", "argument": "红色欧派牌二轮电动车"}]}
{"text": "被告人张某某在翻找其他财物时被回家的被害人李某某发现，并被被害人李某某和同村村民刘某乙扭送至万年县公安局**派出所。", "entity_list": [{"type": "被告人", "argument": "张某某"}, {"type": "被害人", "argument": "李某某"}, {"type": "被害人", "argument": "李某某"}, {"type": "被害人", "argument": "刘某乙"}, {"type": "组织机构", "argument": "万年县公安局**派出所"}]}
{"text": "综上，被告人张某某于2018年6月25日至7月4日期间，入户盗窃共计3次、盗窃数额价值共计人民币738.5元，其中入户盗窃既遂1次、盗窃既遂数额价值人民币735元，入户盗窃未遂2次、盗窃未遂数额人民币3.5元。", "entity_list": [{"type": "被告人", "argument": "张某某"}, {"type": "物品价值", "argument": "人民币738.5元"}, {"type": "物品价值", "argument": "人民币735元"}, {"type": "物品价值", "argument": "人民币3.5元"}, {"type": "作案时间", "argument": "2018年6月25日至7月4日期间"}]}
{"text": "被盗的1辆红色欧派牌二轮电动车、3.5元人民币经万年县公安局扣押后分别发还了被害人占某某、李某某。", "entity_list": [{"type": "被害人", "argument": "占某某"}, {"type": "被害人", "argument": "李某某"}, {"type": "被盗货币", "argument": "3.5元人民币"}, {"type": "被盗物品", "argument": "1辆红色欧派牌二轮电动车"}, {"type": "组织机构", "argument": "万年县公安局"}]}
{"text": "2018年5月20日下午，被告人曾某、黄某某来到蔡甸区永安街**栋**单元**室屋外，被告人黄某某敲门确认家中无人后，由被告人曾某采用技术开锁的方式将门撬开，随后，被告人曾某在屋外放哨，被告人黄某某进入屋内在卧室衣柜内的抽屉内盗窃价值人民币1000元的黄鹤楼牌1916香烟1条。", "entity_list": [{"type": "被告人", "argument": "黄某某"}, {"type": "被告人", "argument": "黄某某"}, {"type": "被告人", "argument": "曾某"}, {"type": "被告人", "argument": "曾某"}, {"type": "被告人", "argument": "黄某某"}, {"type": "物品价值", "argument": "人民币1000元"}, {"type": "被盗物品", "argument": "黄鹤楼牌1916香烟1条"}, {"type": "作案时间", "argument": "2018年5月20日下午"}, {"type": "作案地点", "argument": "蔡甸区永安街**栋**单元**室屋外"}]}
{"text": "2018年6月4日下午，被告人曾某、黄某某来到蔡甸区蔡甸街**号**栋**单元**室屋外，被告人黄某某敲门确认家中无人后，由被告人曾某采用技术开锁的方式将门撬开，随后，被告人曾某在屋外放哨，被告人黄某某进入屋内在卧室抽屉内的女式背包内盗窃现金700元。", "entity_list": [{"type": "被告人", "argument": "黄某某"}, {"type": "被告人", "argument": "黄某某"}, {"type": "被告人", "argument": "曾某"}, {"type": "被告人", "argument": "曾某"}, {"type": "被告人", "argument": "黄某某"}, {"type": "被盗货币", "argument": "现金700元"}, {"type": "被盗物品", "argument": "女式背包"}, {"type": "作案时间", "argument": "2018年6月4日下午"}, {"type": "作案地点", "argument": "蔡甸区蔡甸街**号**栋**单元**室屋外"}]}
{"text": "2017年6月11日凌晨，被告人谷某某来到在温州市龙湾区**街道**超市，从超市的通风口爬入，将该超市内的六只手镯、翡翠玉珠、水晶吊坠、足金吊坠及四包香烟盗窃走。", "entity_list": [{"type": "被告人", "argument": "谷某某"}, {"type": "被盗物品", "argument": "六只手镯"}, {"type": "被盗物品", "argument": "翡翠玉珠"}, {"type": "被盗物品", "argument": "水晶吊坠"}, {"type": "被盗物品", "argument": "足金吊坠"}, {"type": "被盗物品", "argument": "四包香烟"}, {"type": "作案时间", "argument": "2017年6月11日凌晨"}, {"type": "作案地点", "argument": "温州市龙湾区**街道**超市"}]}
{"text": "2012年7月17日左右的一天凌晨，被告人谷某某伙同柳某某、李某甲（均已判决）来到浙江省台州市**区**街道**村旧货市场后九号仓库，将被害人林某某存放在此的200余箱加多宝凉茶窃走。", "entity_list": [{"type": "被告人", "argument": "谷某某"}, {"type": "被告人", "argument": "柳某某"}, {"type": "被告人", "argument": "李某甲"}, {"type": "被害人", "argument": "林某某"}, {"type": "被盗物品", "argument": "200余箱加多宝凉茶"}, {"type": "作案时间", "argument": "2012年7月17日左右的一天凌晨"}, {"type": "作案地点", "argument": "浙江省台州市**区**街道**村旧货市场后九号仓库"}]}
{"text": "经鉴定，涉案的物品价值人民币14000元。", "entity_list": [{"type": "物品价值", "argument": "人民币14000元"}, {"type": "被盗物品", "argument": "涉案的物品"}]}
{"text": "2012年11月14日左右的一天凌晨，被告人谷某某伙同宇某某、李某甲（均已判决），来到浙江省台州市**医院**院区对面路边，将被害人李某乙停放在此的白色浙J27****号货车内的花生米60余窃走。", "entity_list": [{"type": "被告人", "argument": "谷某某"}, {"type": "被告人", "argument": "宇某某"}, {"type": "被告人", "argument": "李某甲"}, {"type": "被告人", "argument": "李某乙"}, {"type": "被盗物品", "argument": "花生米60余"}, {"type": "作案时间", "argument": "2012年11月14日左右的一天凌晨"}, {"type": "作案地点", "argument": "浙江省台州市**医院**院区"}]}
{"text": "经鉴定，涉案物品价值人民币16500元。", "entity_list": [{"type": "物品价值", "argument": "人民币16500元"}, {"type": "被盗物品", "argument": "涉案物品"}]}
{"text": "2012年12月28日左右的一天凌晨，被告人谷某某伙同宇某某、李某甲（已判决），来到省台州市**区**街道**路**号停车场仓库，将被害人戴某某仓库内的2辆电动自行车及50余箱壳杏仁窃走。", "entity_list": [{"type": "被告人", "argument": "谷某某"}, {"type": "被告人", "argument": "宇某某"}, {"type": "被告人", "argument": "李某甲"}, {"type": "被害人", "argument": "戴某某"}, {"type": "被盗物品", "argument": "2辆电动自行车"}, {"type": "被盗物品", "argument": "50余箱壳杏仁"}, {"type": "作案时间", "argument": "2012年12月28日左右的一天凌晨"}, {"type": "作案地点", "argument": "台州市**区**街道**路**号停车场仓库"}]}
{"text": "经鉴定，涉案的物品价值人民币14300元。", "entity_list": [{"type": "物品价值", "argument": "人民币14300元"}, {"type": "被盗物品", "argument": "涉案的物品"}]}
{"text": "经鉴定，上述物品共价值人民币103460元。", "entity_list": [{"type": "物品价值", "argument": "人民币103460元"}]}
{"text": "具体犯罪事实如下：1.2018年3月16日1时40分许，被告人温某某在**省**市**区三九脑科医院6楼走廊，趁被害人邓某某熟睡之机盗窃其放置于身边的黑色魅族牌手机一部。", "entity_list": [{"type": "被告人", "argument": "温某某"}, {"type": "被害人", "argument": "邓某某"}, {"type": "被盗物品", "argument": "黑色魅族牌手机一部"}, {"type": "作案时间", "argument": "2018年3月16日1时40分许"}, {"type": "作案地点", "argument": "**省**市**区三九脑科医院6楼走廊"}]}
{"text": "经鉴定，被盗手机价值人民币3250元。", "entity_list": [{"type": "物品价值", "argument": "人民币3250元"}, {"type": "被盗物品", "argument": "被盗手机"}]}
{"text": "3.2018年6月18日0时17分许，被告人温某某在本市鼓楼区鼓楼医院新大楼3楼住院部过道内，趁被害人胡某某熟睡之机，盗窃其放置于座椅旁窗台上的白色苹果牌Iphone6S手机一部，后以人民币200元的价格销赃。", "entity_list": [{"type": "被告人", "argument": "温某某"}, {"type": "被害人", "argument": "胡某某"}, {"type": "被盗物品", "argument": "白色苹果牌Iphone6S手机一部"}, {"type": "作案时间", "argument": "2018年6月18日0时17分许"}, {"type": "作案地点", "argument": "本市鼓楼区鼓楼医院新大楼3楼住院部过道内"}, {"type": "盗窃获利", "argument": "人民币200元"}]}
{"text": "经鉴定，被盗手机价值人民币750元。", "entity_list": [{"type": "物品价值", "argument": "人民币750元"}, {"type": "被盗物品", "argument": "被盗手机"}]}
{"text": "经鉴定，被盗手机价值人民币850元。", "entity_list": [{"type": "物品价值", "argument": "人民币850元"}, {"type": "被盗物品", "argument": "被盗手机"}]}
{"text": "5.2018年7月6日1时33分许，被告人温某某在本市鼓楼区鼓楼医院新大楼一楼CD区电梯间门口，趁被害人吴某某熟睡之机，盗窃其放置于身边的棕色皮包一个，内有诺菲牌手机一部、现金人民币545元。", "entity_list": [{"type": "被告人", "argument": "温某某"}, {"type": "被害人", "argument": "吴某某"}, {"type": "被盗货币", "argument": "现金人民币545元"}, {"type": "被盗物品", "argument": "棕色皮包一个"}, {"type": "被盗物品", "argument": "诺菲牌手机一部"}, {"type": "作案时间", "argument": "2018年7月6日1时33分许"}, {"type": "作案地点", "argument": "本市鼓楼区鼓楼医院新大楼一楼CD区电梯间门口"}]}
{"text": "1.2018年4月21日13时许，被告人徐某某伙同违法行为人李某某森（已作行政拘留五日处理）在惠州市惠城区小金口马岭村沙场旁铁皮房内盗窃被害人黄某某13个三一牌泵车专业配件。", "entity_list": [{"type": "被告人", "argument": "徐某某"}, {"type": "被告人", "argument": "李某某森"}, {"type": "被害人", "argument": "黄某某"}, {"type": "被盗物品", "argument": "13个三一牌泵车专业配件"}, {"type": "作案时间", "argument": "2018年4月21日13时许"}, {"type": "作案地点", "argument": "惠州市惠城区小金口马岭村沙场旁铁皮房内"}]}
{"text": "2.2018年4月21日18时许，被告人徐某某于惠州市惠城区小金口马岭村沙场旁铁皮房内盗窃被害人黄某某3个三一牌泵车专业配件。", "entity_list": [{"type": "被告人", "argument": "徐某某"}, {"type": "被害人", "argument": "黄某某"}, {"type": "被盗物品", "argument": "3个三一牌泵车专业配件"}, {"type": "作案时间", "argument": "2018年4月21日18时许"}, {"type": "作案地点", "argument": "惠州市惠城区小金口马岭村沙场旁铁皮房内"}]}
{"text": "3.2018年4月23日19时许，被告人徐某某于惠州市惠城区小金口马岭村沙场旁铁皮房内盗窃被害人黄某某12个三一牌泵车专业配件。", "entity_list": [{"type": "被告人", "argument": "徐某某"}, {"type": "被害人", "argument": "黄某某"}, {"type": "被盗物品", "argument": "12个三一牌泵车专业配件"}, {"type": "作案时间", "argument": "2018年4月23日19时许"}, {"type": "作案地点", "argument": "惠州市惠城区小金口马岭村沙场旁铁皮房内"}]}
{"text": "4.2018年4月24日13时许，被告人徐某某于惠州市惠城区小金口马岭村沙场旁铁皮房内盗窃被害人黄某某11个三一牌泵车专业配件。", "entity_list": [{"type": "被告人", "argument": "徐某某"}, {"type": "被害人", "argument": "黄某某"}, {"type": "被盗物品", "argument": "11个三一牌泵车专业配件"}, {"type": "作案时间", "argument": "2018年4月24日13时许"}, {"type": "作案地点", "argument": "惠州市惠城区小金口马岭村沙场旁铁皮房内"}]}
{"text": "5.2018年4月27日18时许，被告人徐某某于惠州市惠城区小金口马岭村沙场旁铁皮房内盗窃被害人黄某某12个三一牌泵车专业配件，在逃离现场时被被害人黄某某发现并被当场。", "entity_list": [{"type": "被告人", "argument": "徐某某"}, {"type": "被害人", "argument": "黄某某"}, {"type": "被害人", "argument": "黄某某"}, {"type": "被盗物品", "argument": "黄某某12个三一牌泵车专业配件"}, {"type": "作案时间", "argument": "2018年4月27日18时许"}, {"type": "作案地点", "argument": "惠州市惠城区小金口马岭村沙场旁铁皮房内"}]}
{"text": "经鉴定，涉案财物共价值人民币2915元。", "entity_list": [{"type": "物品价值", "argument": "人民币2915元"}]}
{"text": "破案后，以上涉案财物已缴回并发还被害人。", "entity_list": []}
{"text": "1、2016年10月16日23时许，被告人石某某来到温州经济技术开发区**街道中心幼儿园**楼被害人项某某的办公室内，将被害人项某某放置于柜子里的一个小型保险箱盗走，保险箱内有现金约10000元。", "entity_list": [{"type": "被告人", "argument": "石某某"}, {"type": "被害人", "argument": "项某某"}, {"type": "被害人", "argument": "项某某"}, {"type": "被盗货币", "argument": "现金约10000元"}, {"type": "被盗物品", "argument": "一个小型保险箱"}, {"type": "作案时间", "argument": "2016年10月16日23时许"}, {"type": "作案地点", "argument": "温州经济技术开发区**街道中心幼儿园**楼被害人项某某的办公室内"}]}
{"text": "3、2018年4月份的一天夜里，被告人石某某来到温州经济技术开发区**中学被害人徐某某的办公室内，将被害人徐某某放在柜子抽屉内的6包利群烟盗走。", "entity_list": [{"type": "被告人", "argument": "石某某"}, {"type": "被害人", "argument": "徐某某"}, {"type": "被害人", "argument": "徐某某"}, {"type": "被盗物品", "argument": "6包利群烟"}, {"type": "作案时间", "argument": "2018年4月份的一天夜里"}, {"type": "作案地点", "argument": "温州经济技术开发区**中学被害人徐某某的办公室"}]}
{"text": "经鉴定，被盗外套价值人民币38元。", "entity_list": [{"type": "物品价值", "argument": "人民币38元"}, {"type": "被盗物品", "argument": "被盗外套"}]}
{"text": "5、2018年1月份的一天夜里，被告人石某某来到温州经济技术开发区**街道**小学教学楼**楼被害人叶某某的办公室内，将被害人叶某某放在办公桌抽屉内的约500元现金盗走。", "entity_list": [{"type": "被告人", "argument": "石某某"}, {"type": "被害人", "argument": "叶某某"}, {"type": "被害人", "argument": "叶某某"}, {"type": "被盗货币", "argument": "约500元现金"}, {"type": "作案时间", "argument": "2018年1月份的一天夜里"}, {"type": "作案地点", "argument": "温州经济技术开发区**街道**小学教学楼**楼被害人叶某某的办公室内"}]}
{"text": "6、2018年2月18日凌晨1时许，被告人石某某来到温州经济技术开发区**街道**幼儿园被害人王某某的办公室内，将被害人王某某放在抽屉内的一包硬壳中华香烟、约10元硬币盗走。", "entity_list": [{"type": "被告人", "argument": "石某某"}, {"type": "被害人", "argument": "王某某"}, {"type": "被害人", "argument": "王某某"}, {"type": "被盗货币", "argument": "约10元硬币"}, {"type": "被盗物品", "argument": "一包硬壳中华香烟"}, {"type": "作案时间", "argument": "2018年2月18日凌晨1时许"}, {"type": "作案地点", "argument": "温州经济技术开发区**街道**幼儿园被害人王某某的办公室内"}]}
{"text": "7、2018年5月10日晚上11时许，被告人石某某来到温州经济技术开发区**街道**幼儿园内准备实施盗窃时被王某某。", "entity_list": [{"type": "被告人", "argument": "石某某"}, {"type": "被告人", "argument": "王某某"}, {"type": "作案时间", "argument": "2018年5月10日晚上11时"}, {"type": "作案地点", "argument": "温州经济技术开发区**街道**幼儿园内"}]}
{"text": "1、2017年7月2日晚22时许，被告人冷某某结伙被告人陈某某窜至本市吴兴区织里镇利达中路158号旁弄堂处，采用搭线等手段窃得被害人赵某某停放在该处的邦尼达牌三轮电瓶车一辆，价值人民币1440元。", "entity_list": [{"type": "被告人", "argument": "冷某某"}, {"type": "被告人", "argument": "陈某某"}, {"type": "被害人", "argument": "赵某某"}, {"type": "物品价值", "argument": "人民币1440元"}, {"type": "被盗物品", "argument": "邦尼达牌三轮电瓶车一辆"}, {"type": "作案时间", "argument": "2017年7月2日晚22时许"}, {"type": "作案地点", "argument": "本市吴兴区织里镇利达中路158号旁弄堂处"}]}
{"text": "2、2017年7月4日晚21时许，被告人冷某某结伙被告人陈某某窜至本市吴兴区织里镇永康路176号弄堂处，采用上述相同手段窃得被害人夏某某停在该处的康达牌三轮电瓶车一辆，价值人民币2020元。", "entity_list": [{"type": "被告人", "argument": "冷某某"}, {"type": "被告人", "argument": "陈某某"}, {"type": "被害人", "argument": "夏某某"}, {"type": "物品价值", "argument": "人民币2020元"}, {"type": "被盗物品", "argument": "康达牌三轮电瓶车一辆"}, {"type": "作案时间", "argument": "2017年7月4日晚21时许"}, {"type": "作案地点", "argument": "本市吴兴区织里镇永康路176号弄堂处"}]}
{"text": "3、2017年7月22日晚21时许，被告人陈某某结伙被告人吴某某窜至本市吴兴区织里镇益民路178-1号弄堂处，采用搭线等手段窃得被害人缪某某停在该处的富申牌三轮电瓶车一辆，价值人民币2020元。", "entity_list": [{"type": "被告人", "argument": "陈某某"}, {"type": "被告人", "argument": "吴某某"}, {"type": "被害人", "argument": "缪某某"}, {"type": "物品价值", "argument": "人民币2020元"}, {"type": "被盗物品", "argument": "富申牌三轮电瓶车一辆"}, {"type": "作案时间", "argument": "2017年7月22日晚21时许"}, {"type": "作案地点", "argument": "本市吴兴区织里镇益民路178-1号弄堂处"}]}
{"text": "4、2017年7月23日晚22时许，被告人冷某某窜至本市吴兴区织里镇利济西路69号后门处，采用顺手牵羊的手段窃得被害人刘某某停在该处的金利莱牌三轮电瓶车一辆，价值人民币1575元。", "entity_list": [{"type": "被告人", "argument": "冷某某"}, {"type": "被害人", "argument": "刘某某"}, {"type": "物品价值", "argument": "人民币1575元"}, {"type": "被盗物品", "argument": "金利莱牌三轮电瓶车一辆"}, {"type": "作案时间", "argument": "2017年7月23日晚22时许"}, {"type": "作案地点", "argument": "本市吴兴区织里镇利济西路69号后门处"}]}
{"text": "案发后，被盗车辆已追回并发还被害人。", "entity_list": [{"type": "被盗物品", "argument": "被盗车辆"}]}
{"text": "5、2017年7月25日晚20时许，被告人陈某某结伙吴某某窜至本市吴兴区织里镇富康路70号弄堂处，采用搭线等手段窃得被害人彭某某停在该处的福田金星牌三轮电瓶车一辆，涉案价值人民币2020元。", "entity_list": [{"type": "被告人", "argument": "陈某某"}, {"type": "被告人", "argument": "吴某某"}, {"type": "被告人", "argument": "彭某某"}, {"type": "物品价值", "argument": "人民币2020元"}, {"type": "被盗物品", "argument": "福田金星牌三轮电瓶车一辆"}, {"type": "作案时间", "argument": "2017年7月25日晚20时许"}, {"type": "作案地点", "argument": "本市吴兴区织里镇富康路70号弄堂处"}]}
{"text": "被告人陈某某盗窃作案4起，所窃财物共计价值人民币7730元；", "entity_list": [{"type": "被告人", "argument": "陈某某"}, {"type": "物品价值", "argument": "人民币7730元"}]}
{"text": "2018年1月25日21时许至26日凌晨5时许，被告人杨某某、李某某结伙从藤县窜到平南县大安镇永发名城、天利和小区分别盗窃了三辆女装摩托车，分述如下：1.在永发名城靠近南梧二级公路边的农村信用社所在大楼下盗窃了农某某停放在该处的一辆新大洲本田两轮女装摩托车（车牌桂R****3，发动机号码：G3001628，车架号码：LALTJH306G3225099）。", "entity_list": [{"type": "被告人", "argument": "杨某某"}, {"type": "被告人", "argument": "李某某"}, {"type": "被害人", "argument": "农某某"}, {"type": "被盗物品", "argument": "三辆女装摩托车"}, {"type": "被盗物品", "argument": "一辆新大洲本田两轮女装摩托车"}, {"type": "作案时间", "argument": "2018年1月25日21时许至26日凌晨5时许"}, {"type": "作案地点", "argument": "平南县大安镇永发名城"}, {"type": "作案地点", "argument": "天利和小区"}, {"type": "作案地点", "argument": "在永发名城靠近南梧二级公路边的农村信用社所在大楼下"}]}
{"text": "2.在大安镇天利和二单元门口旁盗窃了黎某某停放在该处的一辆五羊-本田牌两轮女装摩托车（牌号码：桂R****3，发动机：13L00865，车架号：LWBTCH208D1045483）。", "entity_list": [{"type": "被害人", "argument": "黎某某"}, {"type": "被盗物品", "argument": "一辆五羊-本田牌两轮女装摩托车"}, {"type": "作案地点", "argument": "大安镇天利和二单元门口旁"}]}
{"text": "经鉴定，此被盗车辆价值人民币6140元。", "entity_list": [{"type": "物品价值", "argument": "人民币6140元"}, {"type": "被盗物品", "argument": "被盗车辆"}]}
{"text": "1、2018年2月1日凌晨4时许，被告人黄某某、刘某某来到长沙市**区**街**网咖，趁被害人翁某某上网熟睡之机，由被告人刘某某在旁边望风，被告人黄某某将其上衣口袋内一台金色华为荣耀畅玩5(CUN-ALOO）型手机盗走。", "entity_list": [{"type": "被告人", "argument": "黄某某"}, {"type": "被告人", "argument": "刘某某"}, {"type": "被告人", "argument": "刘某某"}, {"type": "被告人", "argument": "黄某某"}, {"type": "被害人", "argument": "翁某某"}, {"type": "被盗物品", "argument": "一台金色华为荣耀畅玩5(CUN-ALOO）型手机"}, {"type": "作案时间", "argument": "2018年2月1日凌晨4时许"}, {"type": "作案地点", "argument": "长沙市**区**街**网咖"}]}
{"text": "经鉴定，被盗手机价值人民币428元。", "entity_list": [{"type": "物品价值", "argument": "人民币428元"}, {"type": "被盗物品", "argument": "被盗手机"}]}
{"text": "2、2018年2月4日凌晨5时许，被告人黄某某、刘某某来到长沙市**区****西路**网咖，趁被害人陈某某、唐某某上网熟睡之机，由黄某某将被害人陈某某放在网吧桌上一台灰色华为畅享7S16G型手机盗走；", "entity_list": [{"type": "被告人", "argument": "黄某某"}, {"type": "被告人", "argument": "刘某某"}, {"type": "被告人", "argument": "黄某某"}, {"type": "被害人", "argument": "陈某某"}, {"type": "被害人", "argument": "唐某某"}, {"type": "被害人", "argument": "陈某某"}, {"type": "被盗物品", "argument": "一台灰色华为畅享7S16G型手机"}, {"type": "作案时间", "argument": "2018年2月4日凌晨5时许"}, {"type": "作案地点", "argument": "长沙市**区****西路**网咖"}]}
{"text": "被告人刘某某将被害人唐某某放在网吧桌子上的一台玫瑰金色苹果6SPLUS16G型手机盗走。", "entity_list": [{"type": "被告人", "argument": "刘某某"}, {"type": "被害人", "argument": "唐某某"}, {"type": "被盗物品", "argument": "一台玫瑰金色苹果6SPLUS16G型手机"}]}
{"text": "经鉴定，被盗玫瑰金色苹果6SPLUS16G手机价值人民币2432元；", "entity_list": [{"type": "物品价值", "argument": "人民币2432元"}, {"type": "被盗物品", "argument": "被盗玫瑰金色苹果6SPLUS16G手机"}]}
{"text": "被盗灰色华为畅享7S16G型手机价值人民币912元。", "entity_list": [{"type": "物品价值", "argument": "人民币912元"}, {"type": "被盗物品", "argument": "被盗灰色华为畅享7S16G型手机"}]}
{"text": "2018年2月4日被告人黄某某、刘某某被抓获。", "entity_list": [{"type": "被告人", "argument": "黄某某"}, {"type": "被告人", "argument": "刘某某"}]}
{"text": "被盗3台手机均已追回并发还被害人。", "entity_list": [{"type": "被盗物品", "argument": "被盗3台手机"}]}
{"text": "被告人黄某某、刘某某归案后如实供述自己罪行上述证据收集程序合法，内容客观真实，足以认定指控事实。", "entity_list": [{"type": "被告人", "argument": "黄某某"}, {"type": "被告人", "argument": "刘某某"}]}
{"text": "被告人黄某某、刘某某对指控的犯罪事实和证据没有异议，并自愿认罪认罚。", "entity_list": [{"type": "被告人", "argument": "黄某某"}, {"type": "被告人", "argument": "刘某某"}]}
{"text": "1、2018年8月15日9时30分许，被告人杨某某在高安市**大道**百货门口时，看到人行道上被害人毛某某停放的一辆枣红色台铃二轮电动车（鉴定价值人民币1550元），趁四周无人将该电动车推走，后以410元的价格卖给了黄某某。", "entity_list": [{"type": "被告人", "argument": "杨某某"}, {"type": "被害人", "argument": "毛某某"}, {"type": "物品价值", "argument": "人民币1550元"}, {"type": "被盗物品", "argument": "一辆枣红色台铃二轮电动车"}, {"type": "作案时间", "argument": "2018年8月15日9时30分许"}, {"type": "作案地点", "argument": "高安市**大道**百货门口"}, {"type": "盗窃获利", "argument": "410元"}]}
{"text": "3、2018年8月20日8时35分许，杨某某在高安市**大道**小区时，看到被害人汪某某停放的一辆蓝色绿驹二轮电动车（鉴定价值人民币2296元）没有拔钥匙，趁车主不在将电动车骑走，后以300元的价格卖给了万某某。", "entity_list": [{"type": "被告人", "argument": "杨某某"}, {"type": "被害人", "argument": "汪某某"}, {"type": "物品价值", "argument": "人民币2296元"}, {"type": "被盗物品", "argument": "一辆蓝色绿驹二轮电动车"}, {"type": "作案时间", "argument": "2018年8月20日8时35分许"}, {"type": "作案地点", "argument": "高安市**大道**小区"}, {"type": "盗窃获利", "argument": "300元"}]}
{"text": "次日10时30分许，杨某某准备将该电动车推去卖时，被民警当场抓获。", "entity_list": [{"type": "被告人", "argument": "杨某某"}, {"type": "被盗物品", "argument": "该电动车"}]}
{"text": "2017年5月至7月期间，被告人汪某甲至本市富阳区富春街道联群弄、西堤南路等地，采用拉门等方式，先后实施盗窃作案3次，窃得现金、包等财物，共计价值人民币3513.5元。", "entity_list": [{"type": "被告人", "argument": "汪某甲"}, {"type": "被盗货币", "argument": "现金"}, {"type": "物品价值", "argument": "人民币3513.5元"}, {"type": "被盗物品", "argument": "包等财物"}, {"type": "作案时间", "argument": "2017年5月至7月期间"}, {"type": "作案地点", "argument": "本市富阳区富春街道联群弄"}, {"type": "作案地点", "argument": "西堤南路等地"}]}
{"text": "具体如下:1.2017年5月25日下午，被告人汪某甲至本市富阳区富春街道联群弄73号老汤面疙瘩面馆内，采用拉门的方式，窃得被害人蒋某某放在收银台盒子里的现金人民币100元左右。", "entity_list": [{"type": "被告人", "argument": "汪某甲"}, {"type": "被害人", "argument": "蒋某某"}, {"type": "被盗货币", "argument": "现金人民币100元左右"}, {"type": "作案时间", "argument": "2017年5月25日下午"}, {"type": "作案地点", "argument": "本市富阳区富春街道联群弄73号老汤面疙瘩面馆内"}]}
{"text": "2.2017年7月8日下午，被告人汪某甲至本市富阳区富春街道西堤南路382号七号名店服装店，采用相同方式，窃得被害人任某某放在柜子底下的红色手提包1只（无法估价），内有黄金项链1条（价值人民币3363.5元）、银项链1条（无法估价）、身份证、银行卡等财物，总计价值人民币3363.5元。", "entity_list": [{"type": "被告人", "argument": "汪某甲"}, {"type": "被害人", "argument": "任某某"}, {"type": "物品价值", "argument": "人民币3363.5元"}, {"type": "物品价值", "argument": "人民币3363.5元"}, {"type": "被盗物品", "argument": "红色手提包1只"}, {"type": "被盗物品", "argument": "黄金项链1条"}, {"type": "被盗物品", "argument": "银项链1条"}, {"type": "被盗物品", "argument": "身份证"}, {"type": "被盗物品", "argument": "银行卡等财物"}, {"type": "作案时间", "argument": "2017年7月8日下午"}, {"type": "作案地点", "argument": "本市富阳区富春街道西堤南路382号七号名店服装店"}]}
{"text": "3.2017年7月8日下午，被告人汪某甲至本市富阳区富春街道西堤南路270弄48号1楼，采用相同方式，窃得被害人詹某某放在租房卧室内抽屉里的现金人民币50元左右。", "entity_list": [{"type": "被告人", "argument": "汪某甲"}, {"type": "被害人", "argument": "詹某某"}, {"type": "被盗货币", "argument": "现金人民币50元左右"}, {"type": "作案时间", "argument": "2017年7月8日下午"}, {"type": "作案地点", "argument": "本市富阳区富春街道西堤南路270弄48号1楼"}, {"type": "作案地点", "argument": "租房卧室内"}]}
{"text": "经杭州市富阳区第三人民医院司法鉴定所司法鉴定，被告人汪某甲作案时和目前患有轻度精神发育迟滞，其作案当时对其作案行为的辨认能力或控制能力存在，评定为完全刑事责任能力。", "entity_list": [{"type": "被告人", "argument": "汪某甲"}, {"type": "组织机构", "argument": "杭州市富阳区第三人民医院司法鉴定所"}]}
{"text": "被告人汪某甲在侦查及审查起诉阶段均认罪认罚。", "entity_list": [{"type": "被告人", "argument": "汪某甲"}]}
{"text": "2017年4月17日凌晨，被告人王某甲、刘某某、陈某甲、陈某乙等人经预谋后，由被告人王某甲、刘某某、陈某甲使用被告人陈某乙提供的断线钳等作案工具，在**市**区江城大道武汉市城建工程项目工地，盗得该工地价值人民币35200元的电缆线200米，后由被告人陈某乙驾驶三轮车将所盗电缆线运走并销赃，赃款已分赃挥霍。", "entity_list": [{"type": "被告人", "argument": "王某甲"}, {"type": "被告人", "argument": "刘某某"}, {"type": "被告人", "argument": "陈某甲"}, {"type": "被告人", "argument": "陈某乙"}, {"type": "被告人", "argument": "王某甲"}, {"type": "被告人", "argument": "刘某某"}, {"type": "被告人", "argument": "陈某甲"}, {"type": "被告人", "argument": "陈某乙"}, {"type": "被告人", "argument": "陈某乙"}, {"type": "物品价值", "argument": "人民币35200元"}, {"type": "被盗物品", "argument": "电缆线200米"}, {"type": "被盗物品", "argument": "电缆线"}, {"type": "作案时间", "argument": "2017年4月17日凌晨"}, {"type": "作案地点", "argument": "**市**区江城大道武汉市城建工程项目工地"}, {"type": "作案工具", "argument": "断线钳"}, {"type": "作案工具", "argument": "三轮车"}]}
{"text": "2017年6月22日凌晨，被告人刘某某、陈某甲、陈某乙等人经预谋后，由被告人王某甲、陈某甲使用被告人陈某乙提供的断线钳等作案工具，在**市**区卧龙墨水湖边2号地块地下室，盗得该工地价值人民币56580元的电缆线123米，后由被告人陈某乙驾驶三轮车将所盗电缆线运走并销赃，赃款已分赃挥霍。", "entity_list": [{"type": "被告人", "argument": "刘某某"}, {"type": "被告人", "argument": "陈某甲"}, {"type": "被告人", "argument": "陈某乙"}, {"type": "被告人", "argument": "王某甲"}, {"type": "被告人", "argument": "陈某甲"}, {"type": "被告人", "argument": "陈某乙"}, {"type": "被告人", "argument": "陈某乙"}, {"type": "物品价值", "argument": "人民币56580元"}, {"type": "被盗物品", "argument": "电缆线123米"}, {"type": "被盗物品", "argument": "电缆线"}, {"type": "作案时间", "argument": "2017年6月22日凌晨"}, {"type": "作案地点", "argument": "**市**区卧龙墨水湖边2号地块地下室"}, {"type": "作案工具", "argument": "断线钳"}, {"type": "作案工具", "argument": "三轮车"}]}
{"text": "一、2018年6月11日10时30分许，被告人于某甲伙同江某某(已判决)驾车至北京市怀柔区渤海镇兴隆城村***被害人刘某甲别墅内，采用撬锁、钻窗入室的方式入户盗窃。", "entity_list": [{"type": "被告人", "argument": "于某甲"}, {"type": "被告人", "argument": "江某某"}, {"type": "被害人", "argument": "刘某甲"}, {"type": "作案时间", "argument": "2018年6月11日10时30分许"}, {"type": "作案地点", "argument": "北京市怀柔区渤海镇兴隆城村***被害人刘某甲别墅内"}]}
{"text": "二、2018年6月12日凌晨，被告人于某甲伙同江某某（已判决）、袁某某(另案处理)驾车至北京市怀柔区渤海镇兴隆城村***被害人刘某甲别墅内，采用钻窗入室的方式入户盗窃。", "entity_list": [{"type": "被告人", "argument": "于某甲"}, {"type": "被告人", "argument": "江某某"}, {"type": "被告人", "argument": "袁某某"}, {"type": "被害人", "argument": "刘某甲"}, {"type": "作案时间", "argument": "2018年6月12日凌晨"}, {"type": "作案地点", "argument": "北京市怀柔区渤海镇兴隆城村***被害人刘某甲别墅内"}]}
{"text": "窃得星海牌钢琴一架、紫色床单二个、紫色礼服一件、金骏眉茶叶一套、棕色椅子六个、字画两幅、北京奥运会纪念水杯一套、茶几两个、蓝色椅子六个、永丰源瓷茶具一套、花色被子一套、葫芦型绿瓷瓶一个、深棕色休闲椅两个、国窖1573酒四瓶、五粮液酒两瓶、茅台酒一瓶、红酒四瓶、笔记本电脑一台、佳能照相机一台、JBL摄像机一台及皮包、背包、挎包、锅具、砚台、笔架、化妆品、工艺品等物品。", "entity_list": [{"type": "被盗物品", "argument": "星海牌钢琴一架"}, {"type": "被盗物品", "argument": "紫色床单二个"}, {"type": "被盗物品", "argument": "紫色礼服一件"}, {"type": "被盗物品", "argument": "金骏眉茶叶一套"}, {"type": "被盗物品", "argument": "棕色椅子六个"}, {"type": "被盗物品", "argument": "字画两幅"}, {"type": "被盗物品", "argument": "北京奥运会纪念水杯一套"}, {"type": "被盗物品", "argument": "茶几两个"}, {"type": "被盗物品", "argument": "蓝色椅子六个"}, {"type": "被盗物品", "argument": "永丰源瓷茶具一套"}, {"type": "被盗物品", "argument": "花色被子一套"}, {"type": "被盗物品", "argument": "葫芦型绿瓷瓶一个"}, {"type": "被盗物品", "argument": "深棕色休闲椅两个"}, {"type": "被盗物品", "argument": "国窖1573酒四瓶"}, {"type": "被盗物品", "argument": "五粮液酒两瓶"}, {"type": "被盗物品", "argument": "茅台酒一瓶"}, {"type": "被盗物品", "argument": "红酒四瓶"}, {"type": "被盗物品", "argument": "笔记本电脑一台"}, {"type": "被盗物品", "argument": "佳能照相机一台"}, {"type": "被盗物品", "argument": "JBL摄像机一台"}, {"type": "被盗物品", "argument": "皮包"}, {"type": "被盗物品", "argument": "背包"}, {"type": "被盗物品", "argument": "挎包"}, {"type": "被盗物品", "argument": "锅具"}, {"type": "被盗物品", "argument": "砚台"}, {"type": "被盗物品", "argument": "笔架"}, {"type": "被盗物品", "argument": "化妆品"}, {"type": "被盗物品", "argument": "工艺品等物品"}]}
{"text": "上述物品中星海牌钢琴一架、紫色床单二个、紫色礼服一件、金骏眉茶叶一套、棕色椅子六个、字画两幅、北京奥运会纪念水杯一套、茶几两个、蓝色椅子六个、永丰源瓷茶具一套、花色被子一套、葫芦型绿瓷瓶一个、深棕色休闲椅两个、红酒一箱、电热锅一个，均已起获并发还。", "entity_list": [{"type": "被盗物品", "argument": "星海牌钢琴一架"}, {"type": "被盗物品", "argument": "紫色床单二个"}, {"type": "被盗物品", "argument": "紫色礼服一件"}, {"type": "被盗物品", "argument": "金骏眉茶叶一套"}, {"type": "被盗物品", "argument": "棕色椅子六个"}, {"type": "被盗物品", "argument": "字画两幅"}, {"type": "被盗物品", "argument": "北京奥运会纪念水杯一套"}, {"type": "被盗物品", "argument": "茶几两个"}, {"type": "被盗物品", "argument": "蓝色椅子六个"}, {"type": "被盗物品", "argument": "永丰源瓷茶具一套"}, {"type": "被盗物品", "argument": "花色被子一套"}, {"type": "被盗物品", "argument": "葫芦型绿瓷瓶一个"}, {"type": "被盗物品", "argument": "深棕色休闲椅两个"}, {"type": "被盗物品", "argument": "红酒一箱"}, {"type": "被盗物品", "argument": "电热锅一个"}]}
{"text": "上述两起盗窃事实中部分被盗物品经鉴定，共价值人民币22310元。", "entity_list": [{"type": "物品价值", "argument": "人民币22310元"}]}
{"text": "被告人于某甲到案后，如实供述了部分事实。", "entity_list": [{"type": "被告人", "argument": "于某甲"}]}
{"text": "2017年8月17日晚，被告人李某某与胡某某（另案处理）经共谋，在武汉市硚口区华生城市广场三期工地，利用被告人李某某作为工地钢筋工的工作便利，从工地内将6捆8mm规格钢筋盘条（每捆重1.516吨）吊运至工地外胡某某联系的货车上，由胡某某运至武汉市江夏区中信联钢材市场内，并以2万余元的价格销售给该市场内武汉市信君物资有限公司的兰某某，被告人李某某、胡某某将赃款分赃，被告人李某某分得1.8万元。", "entity_list": [{"type": "被告人", "argument": "李某某"}, {"type": "被告人", "argument": "胡某某"}, {"type": "被告人", "argument": "李某某"}, {"type": "被告人", "argument": "胡某某"}, {"type": "被告人", "argument": "胡某某"}, {"type": "被告人", "argument": "李某某"}, {"type": "被告人", "argument": "胡某某"}, {"type": "被告人", "argument": "李某某"}, {"type": "被盗物品", "argument": "6捆8mm规格钢筋盘条"}, {"type": "作案时间", "argument": "2017年8月17日晚"}, {"type": "作案地点", "argument": "武汉市硚口区华生城市广场三期工地"}, {"type": "盗窃获利", "argument": "2万余元"}, {"type": "盗窃获利", "argument": "1.8万元"}]}
{"text": "经鉴定，6捆8mm规格钢筋盘条共计价值41978元。", "entity_list": [{"type": "物品价值", "argument": "41978元"}, {"type": "被盗物品", "argument": "6捆8mm规格钢筋盘条"}]}
{"text": "2017年8月18日21时许，被告人李某某与胡某某经共谋，以上述同样手段，将上述工地内1捆12mm规格、2捆14mm规格、5捆16mm规格钢筋混泥土用热轧钢筋吊运至工地外货车上，并运往武昌。", "entity_list": [{"type": "被告人", "argument": "李某某"}, {"type": "被告人", "argument": "胡某某"}, {"type": "被盗物品", "argument": "1捆12mm规格、2捆14mm规格、5捆16mm规格钢筋混泥土"}, {"type": "作案时间", "argument": "2017年8月18日21时许"}]}
{"text": "期间，该工地劳务承包方徐某某发现上述情况后，暗中观察并驾驶摩托车尾随该货车，在武汉市硚口区园博路红星美凯龙商场附近将货车拦停。", "entity_list": [{"type": "作案地点", "argument": "武汉市硚口区园博路红星美凯龙商场附近"}]}
{"text": "钢筋已追回并发还被害单位。", "entity_list": [{"type": "被盗物品", "argument": "钢筋"}]}
{"text": "经鉴定，上述8捆钢筋共计价值87173元。", "entity_list": [{"type": "物品价值", "argument": "87173元"}, {"type": "被盗物品", "argument": "8捆钢筋"}]}
{"text": "2017年8月19日，被害单位向公安机关报案后，公安机关在华生城市广场三期生活区将被告人李某某。", "entity_list": [{"type": "被告人", "argument": "李某某"}, {"type": "组织机构", "argument": "公安机关"}, {"type": "组织机构", "argument": "公安机关"}]}
{"text": "案发后，被告人李某某、胡某某家属及收购钢材的兰某某退出赃款人民币3.7万元，已发还被害单位。", "entity_list": [{"type": "被告人", "argument": "李某某"}, {"type": "被告人", "argument": "胡某某"}, {"type": "盗窃获利", "argument": "人民币3.7万元"}]}
{"text": "1.2018年3月下旬的一天晚上，被告人陈某某在南宁市西乡塘区鲁班路振宁现代鲁班小区住宅楼下的电动车停放处，徒手将被害人甘某某公司安装在该处的一个电动自行车自助投币充电箱拉开，将箱内30余枚一元面额硬币盗走。", "entity_list": [{"type": "被告人", "argument": "陈某某"}, {"type": "被害人", "argument": "甘某某"}, {"type": "被盗物品", "argument": "30余枚一元面额硬币"}, {"type": "作案时间", "argument": "2018年3月下旬的一天晚上"}, {"type": "作案地点", "argument": "南宁市西乡塘区鲁班路振宁现代鲁班小区住宅楼下的电动车停放处"}]}
{"text": "次日早上，被告人陈某某再次来到该处，采用同样的方法将约八、九个电动自行车自助投币充电箱内的340余枚一元面额硬币全部盗走。", "entity_list": [{"type": "被告人", "argument": "陈某某"}, {"type": "被盗物品", "argument": "340余枚一元面额硬币"}, {"type": "作案时间", "argument": "次日早上"}]}
{"text": "2.2018年3月下旬的一天下午，被告人陈某某来到南宁市西乡塘区相思湖东路**号**小区负一层停车场电动车停放处，用事先准备好的同款挂锁钥匙将被害人甘某某公司安装在该处的3个电动自行车自助投币充电箱的挂锁打开，后将箱内共计620余枚的一元面额硬币盗走。", "entity_list": [{"type": "被告人", "argument": "陈某某"}, {"type": "被害人", "argument": "甘某某"}, {"type": "被盗物品", "argument": "620余枚的一元面额硬币"}, {"type": "作案时间", "argument": "2018年3月下旬的一天下午"}, {"type": "作案地点", "argument": "南宁市西乡塘区相思湖东路**号**小区负一层停车场电动车停放处"}, {"type": "作案工具", "argument": "挂锁钥匙"}]}
{"text": "3.2018年3月28日9时许，经事先商议，被告人陈某某与被告人韦某某来到南宁市西乡塘区龙腾路**号**小区住宅楼下的电动车停放处，由被告人陈某某使用事先准备的螺丝批将被害人甘某某公司安装在该处的7、8个电动自行车自助投币充电箱的挂锁撬开、由被告人韦某某将充电箱内共计2100余枚的一元面额硬币取出盗走。", "entity_list": [{"type": "被告人", "argument": "陈某某"}, {"type": "被告人", "argument": "韦某某"}, {"type": "被告人", "argument": "陈某某"}, {"type": "被告人", "argument": "韦某某"}, {"type": "被害人", "argument": "甘某某"}, {"type": "被盗物品", "argument": "2100余枚的一元面额硬币"}, {"type": "作案时间", "argument": "2018年3月28日9时许"}, {"type": "作案地点", "argument": "南宁市西乡塘区龙腾路**号**小区住宅楼下的电动车停放处"}, {"type": "作案工具", "argument": "螺丝批"}]}
{"text": "4.2018年3月29日15时许，经事先商议，被告人陈某某和被告人韦某某来到南宁市西乡塘区新阳路**小区住宅楼下的电动车停放处，由被告人陈某某使用事先准备的螺丝批将被害人甘某某公司安装在该处的7、8个电动自行车自助投币充电箱的挂锁撬开、由被告人韦某某将充电箱内共计1300余枚的一元面额硬币取出盗走。", "entity_list": [{"type": "被告人", "argument": "陈某某"}, {"type": "被告人", "argument": "韦某某"}, {"type": "被告人", "argument": "陈某某"}, {"type": "被告人", "argument": "甘某某"}, {"type": "被告人", "argument": "韦某某"}, {"type": "被盗物品", "argument": "1300余枚的一元面额硬币"}, {"type": "作案时间", "argument": "2018年3月29日15时许"}, {"type": "作案地点", "argument": "南宁市西乡塘区新阳路**小区住宅楼下的电动车停放处"}, {"type": "作案工具", "argument": "螺丝批"}]}
{"text": "1、2017年6月份的一天下午，被告人蔡某某到南安市**镇**宿舍**楼**室内，盗走被害人康某某的现金人民币500元。", "entity_list": [{"type": "被告人", "argument": "蔡某某"}, {"type": "被害人", "argument": "康某某"}, {"type": "被盗货币", "argument": "现金人民币500元"}, {"type": "作案时间", "argument": "2017年6月份的一天下午"}, {"type": "作案地点", "argument": "南安市**镇**宿舍**楼**室内"}]}
{"text": "次日，被害人孙某某发现现金系蔡某某所盗，后被告人蔡某某及其父亲将人民币7000元归还给被害人孙某某。", "entity_list": [{"type": "被告人", "argument": "蔡某某"}, {"type": "被告人", "argument": "蔡某某"}, {"type": "被害人", "argument": "孙某某"}, {"type": "被害人", "argument": "孙某某"}, {"type": "被盗货币", "argument": "人民币7000元"}, {"type": "作案时间", "argument": "次日"}]}
{"text": "3、2017年7、8月份的一天晚上，被告人蔡某某到南安市**镇**宿舍**楼**室内，盗走被害人孙某某的现金人民币500元。", "entity_list": [{"type": "被告人", "argument": "蔡某某"}, {"type": "被害人", "argument": "孙某某"}, {"type": "被盗货币", "argument": "现金人民币500元"}, {"type": "作案时间", "argument": "2017年7、8月份的一天晚上"}, {"type": "作案地点", "argument": "南安市**镇**宿舍**楼**室内"}]}
{"text": "4、2017年7、8月份的一天晚上23时许，被告人蔡某某到南安市**镇**宿舍**楼**室内，在欲实施盗窃时被被害人孙某某当场发现，后被告人蔡某某用手推了一下被害人孙某某后逃跑。", "entity_list": [{"type": "被告人", "argument": "蔡某某"}, {"type": "被告人", "argument": "蔡某某"}, {"type": "被害人", "argument": "孙某某"}, {"type": "被害人", "argument": "孙某某"}, {"type": "作案时间", "argument": "2017年7、8月份的一天晚上23时"}, {"type": "作案地点", "argument": "南安市**镇**宿舍**楼**室内"}]}
{"text": "5、2018年5月3日下午14时许，被告人蔡某某伙同一姓“李”的男子（另案处理）到南安市**镇**宿舍**楼，由被告人蔡某某负责望风，该姓“李”男子通过攀爬窗户进入员工宿舍716室内，盗走被害人苏某某的现金人民币900元。", "entity_list": [{"type": "被告人", "argument": "蔡某某"}, {"type": "被告人", "argument": "一姓“李”的男子"}, {"type": "被告人", "argument": "蔡某某"}, {"type": "被告人", "argument": "姓“李”男子"}, {"type": "被害人", "argument": "苏某某"}, {"type": "被盗货币", "argument": "现金人民币900元"}, {"type": "作案时间", "argument": "2018年5月3日下午14时许"}, {"type": "作案地点", "argument": "南安市**镇**宿舍**楼"}, {"type": "作案地点", "argument": "员工宿舍716室内"}]}
{"text": "6、2018年5月7日下午14时许，被告人蔡某某伙同一姓“李”的男子到被害人张某某位于南安市**镇**宿舍**楼**室的宿舍内实施盗窃，后因该宿舍未存放财物而未能得逞。", "entity_list": [{"type": "被告人", "argument": "蔡某某"}, {"type": "被告人", "argument": "一姓“李”的男子"}, {"type": "被害人", "argument": "张某某"}, {"type": "作案时间", "argument": "2018年5月7日下午14时许"}, {"type": "作案地点", "argument": "南安市**镇**宿舍**楼**室的宿舍内"}]}
{"text": "7、2018年5月9日上午9时许，被告人蔡某某到南安市**镇**宿舍**楼**室内，盗得被害人林某某的现金22.5元，后在从该宿舍的窗户翻出来时被曾某某抓住并报警至南安市公安局。", "entity_list": [{"type": "被告人", "argument": "蔡某某"}, {"type": "被害人", "argument": "林某某"}, {"type": "被盗货币", "argument": "现金22.5元"}, {"type": "作案时间", "argument": "2018年5月9日上午9时许"}, {"type": "作案地点", "argument": "南安市**镇**宿舍**楼**室内"}, {"type": "组织机构", "argument": "南安市公安局"}]}
{"text": "后南安市公安局民警出警至现场后抓获被告人蔡某某，并当场扣押到其盗得的人民币22.5元。", "entity_list": [{"type": "被告人", "argument": "蔡某某"}, {"type": "被盗货币", "argument": "人民币22.5元"}, {"type": "组织机构", "argument": "南安市公安局"}]}
{"text": "现该人民币22.5元已发还给被害人林某某。", "entity_list": [{"type": "被害人", "argument": "林某某"}, {"type": "被盗货币", "argument": "人民币22.5元"}]}
{"text": "被告人吴某甲系朝阳**房地产开发有限公司法定代表人，取得建平县大市场的开发权，被告人焦某某系**公司**。", "entity_list": [{"type": "被告人", "argument": "吴某甲"}, {"type": "被告人", "argument": "焦某某"}]}
{"text": "被告人吴某甲、范某某、李某乙、孔某某、王某某被依法传唤到案，被告人李某甲、焦某某主动到公安机关投案。", "entity_list": [{"type": "被告人", "argument": "吴某甲"}, {"type": "被告人", "argument": "范某某"}, {"type": "被告人", "argument": "李某乙"}, {"type": "被告人", "argument": "孔某某"}, {"type": "被告人", "argument": "王某某"}, {"type": "被告人", "argument": "李某甲"}, {"type": "被告人", "argument": "焦某某"}, {"type": "组织机构", "argument": "公安机关"}]}
{"text": "1、2017年12月22日晚，被告人易某某窜至安吉县**街道**农贸市场附近，采用推车手段将被害人余某某停放的一辆白色爱玛电瓶车盗走。", "entity_list": [{"type": "被告人", "argument": "易某某"}, {"type": "被告人", "argument": "余某某"}, {"type": "被盗物品", "argument": "一辆白色爱玛电瓶车"}, {"type": "作案时间", "argument": "2017年12月22日晚"}, {"type": "作案地点", "argument": "安吉县**街道**农贸市场附近"}]}
{"text": "经鉴定，该电瓶车价值人民币1045元。", "entity_list": [{"type": "物品价值", "argument": "人民币1045元"}, {"type": "被盗物品", "argument": "该电瓶车"}]}
{"text": "2、2017年12月20日晚，被告人易某某窜至安吉县**街道**饭店旁边的弄堂，采用推车的手段将被害人邱某某停放的一辆棕色绿源牌电瓶车盗走。", "entity_list": [{"type": "被告人", "argument": "易某某"}, {"type": "被害人", "argument": "邱某某"}, {"type": "被盗物品", "argument": "一辆棕色绿源牌电瓶车"}, {"type": "作案时间", "argument": "2017年12月20日晚"}, {"type": "作案地点", "argument": "安吉县**街道**饭店旁边的弄堂"}]}
{"text": "经鉴定，该电瓶车价值人民币450元。", "entity_list": [{"type": "物品价值", "argument": "人民币450元"}, {"type": "被盗物品", "argument": "该电瓶车"}]}
{"text": "案发后，该电瓶车已追回并发还给被害人。", "entity_list": [{"type": "被盗物品", "argument": "该电瓶车"}]}
{"text": "3、2017年12月23日晚，被告人易某某窜至安吉县**街道**面馆，采用撬锁的手段进入店内，将被害人蔡某某放在收银台上的一台华硕笔记本电脑和抽屉内200元现金盗走。", "entity_list": [{"type": "被告人", "argument": "易某某"}, {"type": "被害人", "argument": "蔡某某"}, {"type": "被盗货币", "argument": "200元现金"}, {"type": "被盗物品", "argument": "一台华硕笔记本电脑"}, {"type": "作案时间", "argument": "2017年12月23日晚"}, {"type": "作案地点", "argument": "安吉县**街道**面馆"}]}
{"text": "经鉴定，华硕笔记本电脑价值人民币1320元。", "entity_list": [{"type": "物品价值", "argument": "人民币1320元"}, {"type": "被盗物品", "argument": "华硕笔记本电脑"}]}
{"text": "综上，被告人易某某盗窃4次，共计价值人民币3315元。", "entity_list": [{"type": "被告人", "argument": "易某某"}, {"type": "物品价值", "argument": "人民币3315元"}]}
{"text": "1.2017年3月至4月，被告人金桥在海宁市**镇**村**组**号布置婚庆场地时，采用顺手牵羊等手段，窃得被害人凌某甲家中的男式黄金方戒1个、女式黄金项链1根，合计价值24869元。", "entity_list": [{"type": "被告人", "argument": "金桥"}, {"type": "被害人", "argument": "凌某甲"}, {"type": "物品价值", "argument": "24869元"}, {"type": "被盗物品", "argument": "男式黄金方戒1个"}, {"type": "被盗物品", "argument": "女式黄金项链1根"}, {"type": "作案时间", "argument": "2017年3月至4月"}, {"type": "作案地点", "argument": "海宁市**镇**村**组**号"}, {"type": "作案地点", "argument": "凌某甲家中"}]}
{"text": "后凌某乙发现财物被盗，被告人金桥经他人劝说后返还财物。", "entity_list": [{"type": "被告人", "argument": "金桥"}, {"type": "被害人", "argument": "凌某乙"}]}
{"text": "3.2017年10月的一天，被告人金桥在海宁市**镇**街**号布置生日宴会场地时，采用顺手牵羊等手段，窃得被害人倪某某家中的现金1400元。", "entity_list": [{"type": "被告人", "argument": "金桥"}, {"type": "被害人", "argument": "倪某某"}, {"type": "被盗货币", "argument": "现金1400元"}, {"type": "作案时间", "argument": "2017年10月的一天"}, {"type": "作案地点", "argument": "海宁市**镇**街**号"}, {"type": "作案地点", "argument": "倪某某家中"}]}
{"text": "后倪某某发现财物被盗，被告人金桥经他人劝说后返还财物。", "entity_list": [{"type": "被害人", "argument": "倪某某"}]}
{"text": "4.2017年12月底的一天，被告人金桥在海宁市**镇**村**号布置生日宴会场地时，采用顺手牵羊等手段，窃得被害人王某某家中的黄金戒指1个，价值3009元。", "entity_list": [{"type": "被告人", "argument": "金桥"}, {"type": "被害人", "argument": "王某某"}, {"type": "物品价值", "argument": "3009元"}, {"type": "被盗物品", "argument": "黄金戒指1个"}, {"type": "作案时间", "argument": "2017年12月底的一天"}, {"type": "作案地点", "argument": "海宁市**镇**村**号"}, {"type": "作案地点", "argument": "王某某家中"}]}
{"text": "5.2017年12月底，被告人金桥先后二次窜至海宁市**镇**村**号，采用翻窗等手段进入，窃得被害人孙某某家中的现金3900元、中国黄金金块2个、男式黄金项链1条、卡地亚牌玫瑰金钻戒2个、明牌黄金手镯1个，合计价值108896元。", "entity_list": [{"type": "被告人", "argument": "金桥"}, {"type": "被盗货币", "argument": "现金3900元"}, {"type": "物品价值", "argument": "108896元"}, {"type": "被盗物品", "argument": "中国黄金金块2个"}, {"type": "被盗物品", "argument": "男式黄金项链1条"}, {"type": "被盗物品", "argument": "卡地亚牌玫瑰金钻戒2个"}, {"type": "被盗物品", "argument": "明牌黄金手镯1个"}, {"type": "作案时间", "argument": "2017年12月底"}, {"type": "作案地点", "argument": "海宁市**镇**村**号"}, {"type": "作案地点", "argument": "孙某某家中"}]}
{"text": "案发后，部分赃物被追回。", "entity_list": []}
{"text": "2016年至2017年期间，被告人徐某某多次在南昌县绿地山庄入户盗窃，具体事实如下：1．2016年1月9日19时15分许，被告人徐某某通过攀爬一楼窗户，进入位于南昌县**山庄**幢的失主张某甲家中进行盗窃，将张某甲放于三楼卧室床头柜内一只卡地亚手表盗走，并以8500元的价格卖掉，赃款被其挥霍。", "entity_list": [{"type": "被告人", "argument": "徐某某"}, {"type": "被告人", "argument": "徐某某"}, {"type": "被害人", "argument": "张某甲"}, {"type": "被害人", "argument": "张某甲"}, {"type": "被盗物品", "argument": "一只卡地亚手表"}, {"type": "作案时间", "argument": "2016年至2017年期间"}, {"type": "作案时间", "argument": "2016年1月9日19时15分许"}, {"type": "作案地点", "argument": "南昌县绿地山庄"}, {"type": "作案地点", "argument": "南昌县**山庄**幢的失主张某甲家中"}, {"type": "盗窃获利", "argument": "8500元"}]}
{"text": "（因该手表型号、规格不明无法进行价格认定）。", "entity_list": []}
{"text": "2．2017年10月18日下午18时至晚间8时之间，被告人徐某某通过攀爬二楼窗户的方式进入失主张某甲家，将在卧室抽屉内的三块手表（一块阿玛尼手表，另两块品牌不明）盗走（因该手表型号、规格不明无法进行价格认定）。", "entity_list": [{"type": "被告人", "argument": "徐某某"}, {"type": "被害人", "argument": "张某甲"}, {"type": "被盗物品", "argument": "三块手表"}, {"type": "作案时间", "argument": "2017年10月18日下午18时至晚间8时之间"}, {"type": "作案地点", "argument": "失主张某甲家"}]}
{"text": "4．2017年8月31日晚至9月1日凌晨，被告人徐某某通过爬窗户进入位于南昌县**山庄**室的失主刘某某家中，盗得金项链一条后逃离现场。", "entity_list": [{"type": "被告人", "argument": "徐某某"}, {"type": "被害人", "argument": "刘某某"}, {"type": "被盗物品", "argument": "金项链一条"}, {"type": "作案时间", "argument": "2017年8月31日晚至9月1日凌晨"}, {"type": "作案地点", "argument": "南昌县**山庄**室的失主刘某某家中"}]}
{"text": "后被告人徐某某将被盗项链卖得1500元，赃款被其挥霍。", "entity_list": [{"type": "被告人", "argument": "徐某某"}, {"type": "被盗物品", "argument": "被盗项链"}, {"type": "盗窃获利", "argument": "1500元"}]}
{"text": "2018年5月期间，被告人梁某某伙同蒋某某（另案处理），至本市新北区孟河镇、春江镇，盗窃作案3起，窃得财物共计人民币1650元，具体犯罪事实分述如下：1.2018年5月24日左右的一天晚上，被告人梁某某、蒋某某至本市新北区孟河镇金府路的常乐购超市，被告人梁某某望风，蒋某某将超市门口被害人刘某某的便民充电站的铁盒撬开，窃得便民充电站内的人民币400元。", "entity_list": [{"type": "被告人", "argument": "梁某某"}, {"type": "被告人", "argument": "蒋某某"}, {"type": "被告人", "argument": "梁某某"}, {"type": "被告人", "argument": "蒋某某"}, {"type": "被告人", "argument": "梁某某"}, {"type": "被告人", "argument": "蒋某某"}, {"type": "被害人", "argument": "刘某某"}, {"type": "被盗货币", "argument": "人民币1650元"}, {"type": "被盗货币", "argument": "人民币400元"}, {"type": "作案时间", "argument": "2018年5月期间"}, {"type": "作案时间", "argument": "2018年5月24日左右的一天晚上"}, {"type": "作案地点", "argument": "本市新北区孟河镇"}, {"type": "作案地点", "argument": "春江镇"}, {"type": "作案地点", "argument": "本市新北区孟河镇金府路的常乐购超市"}]}
{"text": "2.2018年5月26日左右的一天晚上，被告人梁某某、蒋某某至本市新北区春江镇魏安路的明都超市，被告人梁某某望风，蒋某某将超市门口被害人刘某某的便民充电站的铁盒撬开，窃得便民充电站内的人民币500元。", "entity_list": [{"type": "被告人", "argument": "梁某某"}, {"type": "被告人", "argument": "蒋某某"}, {"type": "被告人", "argument": "梁某某"}, {"type": "被告人", "argument": "蒋某某"}, {"type": "被害人", "argument": "刘某某"}, {"type": "被盗货币", "argument": "人民币500元"}, {"type": "作案时间", "argument": "2018年5月26日左右的一天晚上"}, {"type": "作案地点", "argument": "新北区春江镇魏安路的明都超市"}]}
{"text": "2018年9月20日，被告人梁某某主动向公安机关投案，后如实供述上述犯罪事实。", "entity_list": [{"type": "被告人", "argument": "梁某某"}]}
{"text": "于是被告人刘某某开上自己的四轮车就去了乌拉特前旗**村**社放置点播机的地里，将点播机从原来挂载的四轮车上卸下来，安装在自己的四轮车上，连同点播机中放置的化肥、葵花种子、地膜一起拉上逃离现场。", "entity_list": [{"type": "被告人", "argument": "刘某某"}, {"type": "被盗物品", "argument": "点播机"}, {"type": "被盗物品", "argument": "点播机"}, {"type": "被盗物品", "argument": "化肥"}, {"type": "被盗物品", "argument": "葵花种子"}, {"type": "被盗物品", "argument": "地膜"}, {"type": "作案地点", "argument": "乌拉特前旗**村**社放置点播机的地里"}, {"type": "作案工具", "argument": "四轮车"}]}
{"text": "当日被害人王某乙向公安机关报案，公安机关当日将被告人刘某某在其家中。", "entity_list": [{"type": "被告人", "argument": "刘某某"}, {"type": "被害人", "argument": "王某乙"}, {"type": "组织机构", "argument": "公安机关"}]}
{"text": "案发后，经乌拉特前旗价格认证中心认定，被盗点播机、化肥、葵花种子、地膜价值共计3867元。", "entity_list": [{"type": "物品价值", "argument": "3867元"}, {"type": "被盗物品", "argument": "被盗点播机"}, {"type": "被盗物品", "argument": "化肥"}, {"type": "被盗物品", "argument": "葵花种子"}, {"type": "被盗物品", "argument": "地膜"}, {"type": "组织机构", "argument": "乌拉特前旗价格认证中心"}]}
{"text": "2017年12月至2018年1月，被告人李某玲驾驶车先后行至小金县沃日镇、八角乡、两河口镇电信基站实施盗窃，共盗得“OLT用户板-10GEPON接口板-PRX30光模板-8口”（以下简称：“10GEPON”用户板）11张（其中“ETGO”型号8张、“ETTO”型号3张）、“OLTC300”设备机框含配套1台，后通过网络销赃“10GEPON”用户板9张，将获得赃款共计32400元予以挥霍。", "entity_list": [{"type": "被告人", "argument": "李某玲"}, {"type": "被盗物品", "argument": "“OLT用户板-10GEPON接口板-PRX30光模板-8口”（以下简称：“10GEPON”用户板）11张"}, {"type": "被盗物品", "argument": "“ETGO”型号8张"}, {"type": "被盗物品", "argument": "“ETTO”型号3张"}, {"type": "被盗物品", "argument": "“OLTC300”设备机框含配套1台"}, {"type": "被盗物品", "argument": "“10GEPON”用户板9张"}, {"type": "作案时间", "argument": "2017年12月至2018年1月"}, {"type": "作案地点", "argument": "小金县沃日镇"}, {"type": "作案地点", "argument": "八角乡"}, {"type": "作案地点", "argument": "两河口镇电信基站"}, {"type": "作案工具", "argument": "车"}, {"type": "盗窃获利", "argument": "32400元"}]}
{"text": "具体犯罪事实如下：1、2017年12月11日，被告人李某玲驾车行至小金县沃日镇电信基站，进入基站内盗窃“10GEPON”用户板ETGO型号2张；", "entity_list": [{"type": "被告人", "argument": "李某玲"}, {"type": "被盗物品", "argument": "“10GEPON”用户板ETGO型号2张"}, {"type": "作案时间", "argument": "2017年12月11日"}, {"type": "作案地点", "argument": "小金县沃日镇电信基站"}, {"type": "作案工具", "argument": "车"}]}
{"text": "2、2018年1月2日，被告人李某玲驾车行至小金县八角乡电信基站，进入基站内盗窃“10GEPON”用户板ETGO型号1张、ETTO型号1张；", "entity_list": [{"type": "被告人", "argument": "李某玲"}, {"type": "被盗物品", "argument": "“10GEPON”用户板ETGO型号1张"}, {"type": "被盗物品", "argument": "ETTO型号1张"}, {"type": "作案时间", "argument": "2018年1月2日"}, {"type": "作案地点", "argument": "小金县八角乡电信基站"}, {"type": "作案工具", "argument": "车"}]}
{"text": "3、2018年1月6日，被告人李某玲驾车行至小金县八角乡电信基站，进入基站内盗窃“10GEPON”用户板ETGO型号1张、ETTO型号1张；", "entity_list": [{"type": "被告人", "argument": "李某玲"}, {"type": "被盗物品", "argument": "“10GEPON”用户板ETGO型号1张"}, {"type": "被盗物品", "argument": "ETTO型号1张"}, {"type": "作案时间", "argument": "2018年1月6日"}, {"type": "作案地点", "argument": "小金县八角乡电信基站"}, {"type": "作案工具", "argument": "车"}]}
{"text": "4、2018年1月15日，被告人李某玲驾车行至小金县沃日镇电信基站，进入基站内盗窃“10GEPON”用户板ETGO型号2张、ETTO型号1张；", "entity_list": [{"type": "被告人", "argument": "李某玲"}, {"type": "被盗物品", "argument": "“10GEPON”用户板ETGO型号2张"}, {"type": "被盗物品", "argument": "ETTO型号1张"}, {"type": "作案时间", "argument": "2018年1月15日"}, {"type": "作案地点", "argument": "小金县沃日镇电信基站"}, {"type": "作案工具", "argument": "车"}]}
{"text": "5、2018年1月27日，被告人李某玲驾车行至小金县两河口镇电信基站，进入基站内盗窃“OLTC300”设备1台，内有“10GEPON”用户板ETGO型号2张。", "entity_list": [{"type": "被告人", "argument": "李某玲"}, {"type": "被盗物品", "argument": "“OLTC300”设备1台"}, {"type": "被盗物品", "argument": "“10GEPON”用户板ETGO型号2张"}, {"type": "作案时间", "argument": "2018年1月27日"}, {"type": "作案地点", "argument": "小金县两河口镇电信基站"}, {"type": "作案工具", "argument": "车"}]}
{"text": "经小金县物价局价格认证中心鉴定，被盗的“10GEPON”用户板ETGO型号在价格认定基准日的认定价格为：18900元/张，ETTO型号在价格认定基准日的认定价格为：13500元/张，以上被盗“10GEPON”用户板11张的认定价格共计：191700元（大写：壹拾玖万壹仟柒佰元整）。", "entity_list": [{"type": "物品价值", "argument": "191700元"}, {"type": "被盗物品", "argument": "被盗的“10GEPON”用户板ETGO型号"}, {"type": "被盗物品", "argument": "ETTO型号"}, {"type": "被盗物品", "argument": "被盗“10GEPON”用户板11张"}, {"type": "组织机构", "argument": "小金县物价局价格认证中心"}]}
{"text": "2.2018年7月5日13时许，被告人李某甲去到佛山市顺德区伦教街道**顺德医院，在住院部**号楼**楼耳鼻喉科病房**号病床枕头边将被害人李某丙的一台苹果iphone64G手机（经鉴定价值人民币6741元）盗走。", "entity_list": [{"type": "被告人", "argument": "李某甲"}, {"type": "被害人", "argument": "李某丙"}, {"type": "物品价值", "argument": "人民币6741元"}, {"type": "被盗物品", "argument": "一台苹果iphone64G手机"}, {"type": "作案时间", "argument": "2018年7月5日13时许"}, {"type": "作案地点", "argument": "佛山市顺德区伦教街道**顺德医院"}, {"type": "作案地点", "argument": "住院部**号楼**楼耳鼻喉科病房**号病床枕头边"}]}
{"text": "得手后，李某甲携带赃物逃离现场，并在中山市路边以人民币900元卖给一名陌生人，所得赃款已在日常生活中花掉。", "entity_list": [{"type": "被告人", "argument": "李某甲"}, {"type": "盗窃获利", "argument": "人民币900元"}]}
{"text": "综上所述，被告人李某甲盗窃两次，总共盗得手机三台，除了一台无法核价之外，其余两台手机总价值为人民币8136元。", "entity_list": [{"type": "被告人", "argument": "李某甲"}, {"type": "物品价值", "argument": "人民币8136元"}, {"type": "被盗物品", "argument": "手机三台"}]}
{"text": "案发后，涉案赃物无法起回。", "entity_list": []}
{"text": "一、2018年3月15日凌晨，被告人阿吉那色至被害人陈某某位于福建省福清市**小区**期**栋**室住处内，通过钻窗方式进入室内，盗走被害人陈某某放置在冰箱上的MX5白色魅族手机一部及房间床头柜双肩包内现金人民币200元，得逞后逃离现场。", "entity_list": [{"type": "被告人", "argument": "阿吉那色"}, {"type": "被害人", "argument": "陈某某"}, {"type": "被害人", "argument": "陈某某"}, {"type": "被盗货币", "argument": "现金人民币200元"}, {"type": "被盗物品", "argument": "MX5白色魅族手机一部"}, {"type": "作案时间", "argument": "2018年3月15日凌晨"}, {"type": "作案地点", "argument": "福建省福清市**小区**期**栋**室住处内"}]}
{"text": "二、2018年3月20日凌晨，被告人阿吉那色、拉马日色经合谋盗窃后，至厦门市翔安区**镇**小区，由被告人阿吉那色负责望风，被告人拉马日色通过攀爬水管及爬窗的方式入户盗窃。", "entity_list": [{"type": "被告人", "argument": "阿吉那色"}, {"type": "被告人", "argument": "拉马日色"}, {"type": "被告人", "argument": "阿吉那色"}, {"type": "被告人", "argument": "拉马日色"}, {"type": "作案时间", "argument": "2018年3月20日凌晨"}, {"type": "作案地点", "argument": "厦门市翔安区**镇**小区"}]}
{"text": "被告人拉马日色采用上述方式先进入该小区**号**室，盗得被害人张某某放置在客厅桌子上的黑色华硕FX50笔记本电脑一台，经依法鉴定，被盗笔记本电脑价值2380元。", "entity_list": [{"type": "被告人", "argument": "拉马日色"}, {"type": "被害人", "argument": "张某某"}, {"type": "物品价值", "argument": "2380元"}, {"type": "被盗物品", "argument": "黑色华硕FX50笔记本电脑一台"}, {"type": "被盗物品", "argument": "被盗笔记本电脑"}, {"type": "作案地点", "argument": "该小区**号**室"}]}
{"text": "后进入**栋**室，盗得被害人巩某某放置在房间卧室衣柜内的飞天茅台酒6瓶。", "entity_list": [{"type": "被害人", "argument": "巩某某"}, {"type": "被盗物品", "argument": "飞天茅台酒6瓶"}, {"type": "作案地点", "argument": "**栋**室"}]}
{"text": "经依法鉴定，被盗茅台酒价值11480元。", "entity_list": [{"type": "物品价值", "argument": "11480元"}, {"type": "被盗物品", "argument": "被盗茅台酒"}]}
{"text": "经依法鉴定，被盗笔记本价值2534元。", "entity_list": [{"type": "物品价值", "argument": "2534元"}, {"type": "被盗物品", "argument": "被盗笔记本"}]}
{"text": "后又进入**号**室，盗得被害人唐某某放置在卧室床头的白色OPPO手机一部。", "entity_list": [{"type": "被害人", "argument": "唐某某"}, {"type": "被盗物品", "argument": "白色OPPO手机一部"}, {"type": "作案地点", "argument": "**号**室"}]}
{"text": "经依法鉴定，被盗手机价值484元。", "entity_list": [{"type": "物品价值", "argument": "484元"}, {"type": "被盗物品", "argument": "被盗手机"}]}
{"text": "被告人拉马日色于当天将盗窃所得的两台笔记本电脑销赃，所得赃款被二人挥霍。", "entity_list": [{"type": "被告人", "argument": "拉马日色"}, {"type": "被盗物品", "argument": "两台笔记本电脑"}]}
{"text": "3.2017年12月5日晚上，被告人沈某某、罗某某在绍兴市上虞区盖北镇绿野汽车厂房内以剪电缆线的方式盗窃电缆线，后将盗窃所得电缆线卖给被告人李某某，共获利约人民币5000元。", "entity_list": [{"type": "被告人", "argument": "沈某某"}, {"type": "被告人", "argument": "罗某某"}, {"type": "被告人", "argument": "李某某"}, {"type": "被盗物品", "argument": "电缆线"}, {"type": "被盗物品", "argument": "电缆线"}, {"type": "作案时间", "argument": "2017年12月5日晚上"}, {"type": "作案地点", "argument": "绍兴市上虞区盖北镇绿野汽车厂房内"}, {"type": "盗窃获利", "argument": "约人民币5000元"}]}
{"text": "5.2017年11月下旬的一天晚上，被告人沈某某、罗某某、梁某某到绍兴市上虞区盖北镇绿野汽车厂房内以剪电缆线的方式盗窃电缆线，后将盗窃所得电缆线卖给被告人李某某，获利人民币3000元。", "entity_list": [{"type": "被告人", "argument": "沈某某"}, {"type": "被告人", "argument": "罗某某"}, {"type": "被告人", "argument": "梁某某"}, {"type": "被告人", "argument": "李某某"}, {"type": "被盗物品", "argument": "电缆线"}, {"type": "被盗物品", "argument": "电缆线"}, {"type": "作案时间", "argument": "2017年11月下旬的一天晚上"}, {"type": "作案地点", "argument": "绍兴市上虞区盖北镇绿野汽车厂房内"}, {"type": "盗窃获利", "argument": "人民币3000元"}]}
{"text": "6.2017年10月中旬的一天晚上，被告人沈某某、梁某某、罗某某到绍兴市滨海新城阳光集团厂房内以剪电缆线的方式盗窃电缆线，后将盗窃所得电缆线卖给被告人李某某，获利人民币3000元。", "entity_list": [{"type": "被告人", "argument": "沈某某"}, {"type": "被告人", "argument": "梁某某"}, {"type": "被告人", "argument": "罗某某"}, {"type": "被告人", "argument": "李某某"}, {"type": "被盗物品", "argument": "电缆线"}, {"type": "被盗物品", "argument": "电缆线"}, {"type": "作案时间", "argument": "2017年10月中旬的一天晚上"}, {"type": "作案地点", "argument": "绍兴市滨海新城阳光集团厂房内"}, {"type": "盗窃获利", "argument": "人民币3000元"}]}
{"text": "2017年12月14日，被告人白某某因嫖娼被公安机关后，如实供述了公安机关未掌握的上述犯罪事实。", "entity_list": [{"type": "被告人", "argument": "白某某"}, {"type": "组织机构", "argument": "公安机关"}, {"type": "组织机构", "argument": "公安机关"}]}
{"text": "1、2017年5月某日8时许，被告人张某在延安市宝塔区市场沟音画KTV大厅，趁何某某休息时秘密窃取受害人何某某裤兜内760元，盗窃完成后逃离作案现场，所得赃款已挥霍。", "entity_list": [{"type": "被告人", "argument": "张某"}, {"type": "被害人", "argument": "何某某"}, {"type": "被害人", "argument": "何某某"}, {"type": "被盗货币", "argument": "760元"}, {"type": "作案时间", "argument": "2017年5月某日8时许"}, {"type": "作案地点", "argument": "延安市宝塔区市场沟音画KTV大厅"}]}
{"text": "2、2017年5月某日23时许，被告人张某在延安市宝塔区尹家沟川云巷周记黑鸭店找其朋友时，秘密窃取该熟食店内秤下压着的520元，盗窃完成后逃离作案现场，所得赃款已挥霍。", "entity_list": [{"type": "被告人", "argument": "张某"}, {"type": "被盗货币", "argument": "520元"}, {"type": "作案时间", "argument": "2017年5月某日23时许"}, {"type": "作案地点", "argument": "延安市宝塔区尹家沟川云巷周记黑鸭店"}]}
{"text": "4、2017年06月15日，被告人张某在延安市宝塔区百米大道雅荷足道108房间，趁王某某休息时，秘密窃取王某某放在108房间沙发上的裤子裤兜内的2300元现金，后又到该足浴店技师休息室盗窃王某某妻子包包内的50余元现金，盗窃完成后逃离作案现场，所得赃款已挥霍。", "entity_list": [{"type": "被告人", "argument": "张某"}, {"type": "被害人", "argument": "王某某"}, {"type": "被害人", "argument": "王某某"}, {"type": "被害人", "argument": "王某某妻子"}, {"type": "被盗货币", "argument": "2300元现金"}, {"type": "被盗货币", "argument": "50余元现金"}, {"type": "作案时间", "argument": "2017年06月15日"}, {"type": "作案地点", "argument": "延安市宝塔区百米大道雅荷足道108房间"}, {"type": "作案地点", "argument": "该足浴店技师休息室"}]}
{"text": "5、2017年6月22日14时许，被告人张某在延安市宝塔区百姓家园巷子湖南土菜大盘鸡饭馆约见网友高某某吃饭，趁被害人高某某入厕之际，盗窃被害人高某某放在饭馆包厢中的包包内的1800元现金，后被高某某发现其要求张某归还自己的包包，并在门口将张某挡住，此时被告人张某用手将被害人用力推倒在地，后逃离作案现场，所得赃款已挥霍。", "entity_list": [{"type": "被告人", "argument": "张某"}, {"type": "被告人", "argument": "张某"}, {"type": "被告人", "argument": "张某"}, {"type": "被告人", "argument": "张某"}, {"type": "被害人", "argument": "高某某"}, {"type": "被害人", "argument": "高某某"}, {"type": "被害人", "argument": "高某某"}, {"type": "被害人", "argument": "高某某"}, {"type": "被盗货币", "argument": "1800元现金"}, {"type": "作案时间", "argument": "2017年6月22日14时许"}, {"type": "作案地点", "argument": "延安市宝塔区百姓家园巷子湖南土菜大盘鸡饭馆"}, {"type": "作案地点", "argument": "饭馆包厢中"}]}
{"text": "抢劫1次，价值1800元。", "entity_list": [{"type": "物品价值", "argument": "1800元"}]}
{"text": "1.2016年12月5日凌晨，被告人杨某甲伙同黄某某（已判刑）、胡某某（已判刑）、“兵兵”（身份不明）窜至江口县坝盘镇街上，撬开被害人周某某经营的“人人佳超市”卷闸门，四人进入超市盗走和天下香烟3条、大重九香烟5条、软中华香烟1条、硬中华香烟7条、玉液贵烟1条、龙凤呈祥香烟1条、蓝黄果树香烟20条及现金170元。", "entity_list": [{"type": "被告人", "argument": "杨某甲"}, {"type": "被告人", "argument": "黄某某"}, {"type": "被告人", "argument": "胡某某"}, {"type": "被告人", "argument": "“兵兵”"}, {"type": "被害人", "argument": "周某某"}, {"type": "被盗货币", "argument": "现金170元"}, {"type": "被盗物品", "argument": "和天下香烟3条"}, {"type": "被盗物品", "argument": "大重九香烟5条"}, {"type": "被盗物品", "argument": "软中华香烟1条"}, {"type": "被盗物品", "argument": "硬中华香烟7条"}, {"type": "被盗物品", "argument": "玉液贵烟1条"}, {"type": "被盗物品", "argument": "龙凤呈祥香烟1条"}, {"type": "被盗物品", "argument": "蓝黄果树香烟20条"}, {"type": "作案时间", "argument": "2016年12月5日凌晨"}, {"type": "作案地点", "argument": "江口县坝盘镇街上"}]}
{"text": "经江口县价格认证中心认定，被盗香烟共价值人民币15090元。", "entity_list": [{"type": "物品价值", "argument": "人民币15090元"}, {"type": "被盗物品", "argument": "被盗香烟"}, {"type": "组织机构", "argument": "江口县价格认证中心"}]}
{"text": "经江口县价格认证中心认定，被盗财物共计价值人民币4468元。", "entity_list": [{"type": "物品价值", "argument": "人民币4468元"}, {"type": "被盗物品", "argument": "被盗财物"}, {"type": "组织机构", "argument": "江口县价格认证中心"}]}
{"text": "被盗HP520笔记本电脑1台、SOP杂牌手机1部，已被公安机关追回并发还给被害人家属。", "entity_list": [{"type": "被盗物品", "argument": "被盗HP520笔记本电脑1台"}, {"type": "被盗物品", "argument": "SOP杂牌手机1部"}, {"type": "组织机构", "argument": "公安机关"}]}
{"text": "2018年4月30日，被告人杨某甲主动到浙江省永嘉县公安局桥下派出所投案自首，于2018年4月30日至2018年5月6日临时寄押永嘉县看守所。", "entity_list": [{"type": "被告人", "argument": "杨某甲"}, {"type": "组织机构", "argument": "浙江省永嘉县公安局桥下派出所"}, {"type": "组织机构", "argument": "永嘉县看守所"}]}
{"text": "1、2016年10月1日下午3时，被告人冼某某伙同刘某某（另案处理）密谋盗窃后，窜至中山市东升镇**公司对开路段工地内，盗取被害人张某某放置在该处的空调铜管、铜芯线各1条（均无法核价）时，被张某兴发现后逃离现场。", "entity_list": [{"type": "被告人", "argument": "冼某某"}, {"type": "被告人", "argument": "刘某某"}, {"type": "被害人", "argument": "张某某"}, {"type": "被害人", "argument": "张某兴"}, {"type": "被盗物品", "argument": "空调铜管"}, {"type": "被盗物品", "argument": "铜芯线各1条"}, {"type": "作案时间", "argument": "2016年10月1日下午3时"}, {"type": "作案地点", "argument": "中山市东升镇**公司对开路段工地内"}]}
{"text": "2、2016年10月2日下午2时，被告人冼某某伙同刘某某、黄某某及另一名男子（均另案处理）密谋盗窃后，窜至东升镇**公司内，由刘某某、黄某某及另一名男子望风，被告人冼某某入内盗得该公司的电脑内存条14条、电脑主板1块、电脑开关稳压电源1个（共价值人民币70元），后销赃至东升镇**电脑商行得款人民币200元。", "entity_list": [{"type": "被告人", "argument": "冼某某"}, {"type": "被告人", "argument": "刘某某"}, {"type": "被告人", "argument": "黄某某"}, {"type": "被告人", "argument": "刘某某"}, {"type": "被告人", "argument": "黄某某"}, {"type": "被告人", "argument": "冼某某"}, {"type": "物品价值", "argument": "人民币70元"}, {"type": "被盗物品", "argument": "电脑内存条14条"}, {"type": "被盗物品", "argument": "电脑主板1块"}, {"type": "被盗物品", "argument": "电脑开关稳压电源1个"}, {"type": "作案时间", "argument": "2016年10月2日下午2时"}, {"type": "作案地点", "argument": "东升镇**公司内"}, {"type": "组织机构", "argument": "东升镇**电脑商行"}, {"type": "盗窃获利", "argument": "人民币200元"}]}
{"text": "3、2016年10月3日下午2时，被告人冼某某伙同刘某某密谋盗窃后，再次窜至上述公司内，盗得该公司的电脑主板7块、电脑硬盘7个（共价值人民币360元），后销赃至东升镇**电脑店得款人民币230元。", "entity_list": [{"type": "被告人", "argument": "冼某某"}, {"type": "被告人", "argument": "刘某某"}, {"type": "物品价值", "argument": "人民币360元"}, {"type": "被盗物品", "argument": "电脑主板7块"}, {"type": "被盗物品", "argument": "电脑硬盘7个"}, {"type": "作案时间", "argument": "2016年10月3日下午2时"}, {"type": "作案地点", "argument": "东升镇**电脑店"}, {"type": "盗窃获利", "argument": "人民币230元"}]}
{"text": "4、2016年10月6日下午1时，被告人冼某某伙同刘某某密谋盗窃后，再次窜到上述公司实施盗窃时，被被害人梁某某发现并报警，被告人冼某某随即在现场附近被接报赶到的公安人员抓获归案。", "entity_list": [{"type": "被告人", "argument": "冼某某"}, {"type": "被告人", "argument": "刘某某"}, {"type": "被告人", "argument": "冼某某"}, {"type": "被害人", "argument": "梁某某"}, {"type": "作案时间", "argument": "2016年10月6日下午1时"}]}
{"text": "随后，公安人员在被告人冼某某的指引下分别在上述东升镇**商行和东升镇**电脑店缴回上述盗窃的电脑配件。", "entity_list": [{"type": "被告人", "argument": "冼某某"}, {"type": "被盗物品", "argument": "电脑配件"}]}
{"text": "经鉴定，被盗手机价值人民币1259元，被盗打火机价值人民币160元，共计1419元。", "entity_list": [{"type": "物品价值", "argument": "人民币1259元"}, {"type": "物品价值", "argument": "人民币160元"}, {"type": "物品价值", "argument": "1419元"}, {"type": "被盗物品", "argument": "被盗手机"}, {"type": "被盗物品", "argument": "被盗打火机"}]}
{"text": "2、2017年12月22日6时许，曹某某再次来到西安市外事学院南校区8号楼**楼**宿舍门口，发现门未上锁，遂进入宿舍内，趁被害人杨某某等人熟睡之机，盗窃杨某某现金200元；", "entity_list": [{"type": "被告人", "argument": "曹某某"}, {"type": "被害人", "argument": "杨某某"}, {"type": "被害人", "argument": "杨某某"}, {"type": "被盗货币", "argument": "杨某某现金200元"}, {"type": "作案时间", "argument": "2017年12月22日6时许"}, {"type": "作案地点", "argument": "西安市外事学院南校区8号楼**楼**宿舍门口"}]}
{"text": "盗窃雷某深蓝色360N55、白色vivoy51手机各一部。", "entity_list": [{"type": "被害人", "argument": "雷某"}, {"type": "被盗物品", "argument": "深蓝色360N55、白色vivoy51手机各一部"}]}
{"text": "3、2018年3月3日10时许，曹某某再次来到西安外事学院南校区8号楼**楼**宿舍，发现门未上锁，遂进入宿舍内，趁被害人高某某熟睡之机，盗窃其金色“oppo”牌R9型手机一部。", "entity_list": [{"type": "被告人", "argument": "曹某某"}, {"type": "被害人", "argument": "高某某"}, {"type": "被盗物品", "argument": "金色“oppo”牌R9型手机一部"}, {"type": "作案时间", "argument": "2018年3月3日10时许"}, {"type": "作案地点", "argument": "西安外事学院南校区8号楼**楼**宿舍"}]}
{"text": "经鉴定，被盗手机价值人民币891元。", "entity_list": [{"type": "物品价值", "argument": "人民币891元"}, {"type": "被盗物品", "argument": "被盗手机"}]}
{"text": "2018年4月1日，曹某某被归案。", "entity_list": [{"type": "被告人", "argument": "曹某某"}]}
{"text": "1、2017年12月份的一天24时左右，被告人柴某某来到万年县**镇**村被害人饶某某家门口，将被害人饶某某停放此处的1辆小飞哥牌二轮电动车（经鉴定价值人民币1345元）盗走。", "entity_list": [{"type": "被告人", "argument": "柴某某"}, {"type": "被害人", "argument": "饶某某"}, {"type": "被害人", "argument": "饶某某"}, {"type": "物品价值", "argument": "人民币1345元"}, {"type": "被盗物品", "argument": "1辆小飞哥牌二轮电动车"}, {"type": "作案时间", "argument": "2017年12月份的一天24时左右"}, {"type": "作案地点", "argument": "万年县**镇**村被害人饶某某家门口"}]}
{"text": "2、2017年12月27日24时左右，被告人柴某某来到万年县**镇**村被害人邵某甲家门口，将被害人邵某甲停放此处的1辆新蕾牌二轮电动车（经鉴定价值人民币480元）盗走。", "entity_list": [{"type": "被告人", "argument": "柴某某"}, {"type": "被害人", "argument": "邵某甲"}, {"type": "被害人", "argument": "邵某甲"}, {"type": "物品价值", "argument": "人民币480元"}, {"type": "被盗物品", "argument": "1辆新蕾牌二轮电动车"}, {"type": "作案时间", "argument": "2017年12月27日24时左右"}, {"type": "作案地点", "argument": "万年县**镇**村被害人邵某甲家门口"}]}
{"text": "3、2018年4月27日0时左右，被告人柴某某来到万年县**镇**村，将被害人邵某乙停放在家中车库内的1辆利捷牌二轮电动车（经鉴定价值人民币350元）和1辆爱玛牌二轮电动车（经鉴定价值人民币1505元）盗走。", "entity_list": [{"type": "被告人", "argument": "柴某某"}, {"type": "被害人", "argument": "邵某乙"}, {"type": "物品价值", "argument": "人民币350元"}, {"type": "物品价值", "argument": "人民币1505元"}, {"type": "被盗物品", "argument": "1辆利捷牌二轮电动车"}, {"type": "被盗物品", "argument": "1辆爱玛牌二轮电动车"}, {"type": "作案时间", "argument": "2018年4月27日0时左右"}, {"type": "作案地点", "argument": "万年县**镇**村"}, {"type": "作案地点", "argument": "家中车库内"}]}
{"text": "同日1时左右，被告人柴某某来到同村被害人邵某丙家门口，将被害人邵某丙停放此处的1辆小飞哥牌二轮电动车的电瓶（经鉴定价值人民币245元）盗走。", "entity_list": [{"type": "被告人", "argument": "柴某某"}, {"type": "被害人", "argument": "邵某丙"}, {"type": "被害人", "argument": "邵某丙"}, {"type": "物品价值", "argument": "人民币245元"}, {"type": "被盗物品", "argument": "1辆小飞哥牌二轮电动车的电瓶"}, {"type": "作案时间", "argument": "同日1时左右"}, {"type": "作案地点", "argument": "同村被害人邵某丙家门口"}]}
{"text": "接着，被告人柴某某来到万年县**学校，将被害人曹某某停放在该校车棚内的1辆台铃牌二轮电动车（经鉴定价值人民币2295元）盗走。", "entity_list": [{"type": "被告人", "argument": "柴某某"}, {"type": "被害人", "argument": "曹某某"}, {"type": "物品价值", "argument": "人民币2295元"}, {"type": "被盗物品", "argument": "1辆台铃牌二轮电动车"}, {"type": "作案地点", "argument": "万年县**学校"}, {"type": "作案地点", "argument": "该校车棚内"}]}
{"text": "5、2018年7月1日24时左右，被告人柴某某来到万年县**镇**村，将被害人胡某某停放在家中院子里车库内的1辆比德文牌二轮电动车（经鉴定价值人民币2240元）盗走。", "entity_list": [{"type": "被告人", "argument": "柴某某"}, {"type": "被害人", "argument": "胡某某"}, {"type": "物品价值", "argument": "人民币2240元"}, {"type": "被盗物品", "argument": "1辆比德文牌二轮电动车"}, {"type": "作案时间", "argument": "2018年7月1日24时左右"}, {"type": "作案地点", "argument": "万年县**镇**村"}, {"type": "作案地点", "argument": "家中院子里车库内"}]}
{"text": "被盗的1辆台铃牌二轮电动车、1辆欧派牌二轮电动车经万年县公安局扣押后分别发还了被害人曹某某、徐某某。", "entity_list": [{"type": "被害人", "argument": "曹某某"}, {"type": "被害人", "argument": "徐某某"}, {"type": "被盗物品", "argument": "1辆台铃牌二轮电动车"}, {"type": "被盗物品", "argument": "1辆欧派牌二轮电动车"}, {"type": "组织机构", "argument": "万年县公安局"}]}
{"text": "2018年6月25日至7月16日，被告人白某某单独或伙同他人先后4次盗窃电动车4部，经鉴定总价值人民币10210元：1.2018年6月25日中午12时许，被告人白某某到福清市龙江街道苍下村国际贸易批发项目部工地附近，盗走被害人徐某某黑色追翔电动车1部。", "entity_list": [{"type": "被告人", "argument": "白某某"}, {"type": "被告人", "argument": "白某某"}, {"type": "被害人", "argument": "徐某某"}, {"type": "物品价值", "argument": "人民币10210元"}, {"type": "被盗物品", "argument": "电动车4部"}, {"type": "被盗物品", "argument": "黑色追翔电动车1部"}, {"type": "作案时间", "argument": "2018年6月25日至7月16日"}, {"type": "作案时间", "argument": "2018年6月25日中午12时许"}, {"type": "作案地点", "argument": "福清市龙江街道苍下村国际贸易批发项目部工地附近"}]}
{"text": "经鉴定，该车价值人民币2470元。", "entity_list": [{"type": "物品价值", "argument": "人民币2470元"}, {"type": "被盗物品", "argument": "该车"}]}
{"text": "2.2018年6月29日中午13时许，被告人白某某伙同另一同案人（身份尚未查明，现在逃）到福清市**街道**村**号门口，盗走被害人周某某蓝色心艺牌电动车1部。", "entity_list": [{"type": "被告人", "argument": "白某某"}, {"type": "被害人", "argument": "周某某"}, {"type": "被盗物品", "argument": "蓝色心艺牌电动车1部"}, {"type": "作案时间", "argument": "2018年6月29日中午13时许"}, {"type": "作案地点", "argument": "福清市**街道**村**号门口"}]}
{"text": "3.2018年7月6日晚23时许，被告人白某某伙同一个彝族朋友（身份尚未查明，现在逃）到福清市**街道**村**号出租房停车场，盗走被害人吕某某黑色心艺牌电动车1部。", "entity_list": [{"type": "被告人", "argument": "白某某"}, {"type": "被害人", "argument": "吕某某"}, {"type": "被盗物品", "argument": "吕某某黑色心艺牌电动车1部"}, {"type": "作案时间", "argument": "2018年7月6日晚23时许"}, {"type": "作案地点", "argument": "福清市**街道**村**号出租房停车场"}]}
{"text": "2018年7月21日，被告人白某某在福清市宏路街道洋洋百货附近被抓获。", "entity_list": [{"type": "被告人", "argument": "白某某"}]}
{"text": "分述如下：1、2015年6月15日，被告人宋某某撬开一楼窗户防盗网后进入罗河镇鲍店村瓦窑村民组黄某某户室内，窃得几十元零钱及房内电线。", "entity_list": [{"type": "被告人", "argument": "宋某某"}, {"type": "被害人", "argument": "黄某某"}, {"type": "被盗货币", "argument": "几十元零钱"}, {"type": "被盗物品", "argument": "房内电线"}, {"type": "作案时间", "argument": "2015年6月15日"}, {"type": "作案地点", "argument": "罗河镇鲍店村瓦窑村民组黄某某户室内"}]}
{"text": "4、2015年6月30日，被告人宋某某盗窃泥河镇八里村杜榜村民组王某甲户室内电线。", "entity_list": [{"type": "被告人", "argument": "宋某某"}, {"type": "被害人", "argument": "王某甲"}, {"type": "被盗物品", "argument": "电线"}, {"type": "作案时间", "argument": "2015年6月30日"}, {"type": "作案地点", "argument": "泥河镇八里村杜榜村民组王某甲户室内"}]}
{"text": "8、2015年7月15日，被告人宋某某撬开一楼窗户防盗网后进入石头镇邱岗村三拐村民组施某某户，后通过该户进入相邻的骆某某、施某某户，在该三户盗窃电线及几十元零钱。", "entity_list": [{"type": "被告人", "argument": "宋某某"}, {"type": "被害人", "argument": "施某某"}, {"type": "被害人", "argument": "骆某某"}, {"type": "被害人", "argument": "施某某"}, {"type": "被盗货币", "argument": "几十元零钱"}, {"type": "被盗物品", "argument": "电线"}, {"type": "作案时间", "argument": "2015年7月15日"}, {"type": "作案地点", "argument": "石头镇邱岗村三拐村民组施某某户"}, {"type": "作案地点", "argument": "骆某某、施某某户"}]}
{"text": "9、2015年7月份的一天，被告人宋某某翻院墙进入石头镇邱岗村丁庄村民组谷某某户，盗窃该户电线及六七十元零钱。", "entity_list": [{"type": "被告人", "argument": "宋某某"}, {"type": "被害人", "argument": "谷某某"}, {"type": "被盗货币", "argument": "六七十元零钱"}, {"type": "被盗物品", "argument": "电线"}, {"type": "作案时间", "argument": "2015年7月份的一天"}, {"type": "作案地点", "argument": "石头镇邱岗村丁庄村民组谷某某户"}]}
{"text": "被告人宋某某归案后如实供述了自己的罪行。", "entity_list": [{"type": "被告人", "argument": "宋某某"}]}
{"text": "3、2018年5月8日12时许，被告人张某某在本市鼓楼区五塘绿地缤纷广场**银行门前非机动车停放处，盗窃被害人徐某某停放在该处的电动自行车一辆。", "entity_list": [{"type": "被告人", "argument": "张某某"}, {"type": "被害人", "argument": "徐某某"}, {"type": "被盗物品", "argument": "电动自行车一辆"}, {"type": "作案时间", "argument": "2018年5月8日12时许"}, {"type": "作案地点", "argument": "本市鼓楼区五塘绿地缤纷广场**银行门前非机动车停放处"}]}
{"text": "4、2018年5月12日22时许，被告人张某某在本市鼓楼区五塘绿地缤纷广场如家酒店门前非机动车停放处，使用随身携带的作案工具撬锁盗窃电动自行车时被该广场巡逻保安发现，在逃离现场时被保安抓获并报案，民警接报案到达现场后，当场从被告人张某某随身携带的拎包内查获并扣押作案工具电动自行车钥匙若干及螺丝刀、扳手。", "entity_list": [{"type": "被告人", "argument": "张某某"}, {"type": "被告人", "argument": "张某某"}, {"type": "被盗物品", "argument": "电动自行车"}, {"type": "作案时间", "argument": "2018年5月12日22时许"}, {"type": "作案地点", "argument": "本市鼓楼区五塘绿地缤纷广场如家酒店门前非机动车停放处"}, {"type": "作案工具", "argument": "作案工具"}, {"type": "作案工具", "argument": "电动自行车钥匙若干"}, {"type": "作案工具", "argument": "螺丝刀"}, {"type": "作案工具", "argument": "扳手"}]}
{"text": "上述三辆电动自行车均已被被告人张某某销赃。", "entity_list": [{"type": "被告人", "argument": "张某某"}, {"type": "被盗物品", "argument": "三辆电动自行车"}]}
{"text": "案发后，被告人张某某赔偿了被害人纪某某、徐某某人民币各200元，并取得了两被害人的谅解。", "entity_list": [{"type": "被告人", "argument": "张某某"}, {"type": "被害人", "argument": "纪某某"}, {"type": "被害人", "argument": "徐某某"}, {"type": "盗窃获利", "argument": "200元"}]}
{"text": "被告人张某某归案后如实供述了上述犯罪事实。", "entity_list": [{"type": "被告人", "argument": "张某某"}]}
{"text": "2017年9月10日，被告人王某某事先准备了盗窃使用的锡纸、钥匙、头套、手套等作案工具，从昆明坐车来到禄劝县城准备伺机实施盗窃。", "entity_list": [{"type": "被告人", "argument": "王某某"}, {"type": "作案工具", "argument": "锡纸"}, {"type": "作案工具", "argument": "钥匙"}, {"type": "作案工具", "argument": "头套"}, {"type": "作案工具", "argument": "手套"}]}
{"text": "次日0时许，王某某从禄劝**街道办事处**社区**村后的山上来到永平村，并顺着村中的巷道转悠，物色盗窃对象。", "entity_list": [{"type": "被告人", "argument": "王某某"}, {"type": "作案地点", "argument": "永平村"}]}
{"text": "3时许，王某某来到**村**号周某某家住所，用事先准备的开锁钥匙打开周某某家大门进入院内，在通往二楼的楼道处有一道铁门，并有钥匙插在锁孔内，随后王某某打开铁门来到二楼，在客厅茶几上将周某某的一部IVVI手机盗窃后装在自己裤包内，随后推门进入周某某卧室将周某某摆放在卧室化妆台上的一个挎包盗走。", "entity_list": [{"type": "被告人", "argument": "王某某"}, {"type": "被告人", "argument": "王某某"}, {"type": "被害人", "argument": "周某某"}, {"type": "被害人", "argument": "周某某"}, {"type": "被盗物品", "argument": "一部IVVI手机"}, {"type": "被盗物品", "argument": "挎包"}, {"type": "作案时间", "argument": "3时许"}, {"type": "作案地点", "argument": "**村**号周某某家住所"}, {"type": "作案地点", "argument": "周某某卧室"}, {"type": "作案工具", "argument": "开锁钥匙"}]}
{"text": "盗窃得逞后，王某某准备离开现场，来到二楼楼口时，周某某丈夫杨某某骑摩托车回家，王某某发现后便钻进二楼楼梯口的卫生间内藏匿，被杨某某上厕所时发现，王某某便弃包跑出卫生间，被杨某某在楼梯间控制住，在此过程中，王某某盗窃的周某某的手机掉落到楼梯底部。", "entity_list": [{"type": "被告人", "argument": "王某某"}, {"type": "被告人", "argument": "王某某"}, {"type": "被告人", "argument": "王某某"}, {"type": "被告人", "argument": "王某某"}, {"type": "被害人", "argument": "周某某"}, {"type": "被盗物品", "argument": "周某某的手机"}, {"type": "作案地点", "argument": "二楼楼梯口的卫生间内"}]}
{"text": "民警到达后经清点，王某某盗窃的周某某的挎包内有现金500元、金项链一根、黄金吊坠一个、金戒指一枚、玛瑙石两颗。", "entity_list": [{"type": "被告人", "argument": "王某某"}, {"type": "被害人", "argument": "周某某"}, {"type": "被盗货币", "argument": "现金500元"}, {"type": "被盗物品", "argument": "周某某的挎包"}, {"type": "被盗物品", "argument": "金项链一根"}, {"type": "被盗物品", "argument": "黄金吊坠一个"}, {"type": "被盗物品", "argument": "金戒指一枚"}, {"type": "被盗物品", "argument": "玛瑙石两颗"}]}
{"text": "2017年9月11日，经禄劝彝族苗族自治县价格认证中心认定，周某某被盗的挎包一个、IVVI手机一部、金项链一根、黄金吊坠一个、金戒指一枚价值合计人民币4526元。", "entity_list": [{"type": "被害人", "argument": "周某某"}, {"type": "物品价值", "argument": "人民币4526元"}, {"type": "被盗物品", "argument": "被盗的挎包一个"}, {"type": "被盗物品", "argument": "IVVI手机一部"}, {"type": "被盗物品", "argument": "金项链一根"}, {"type": "被盗物品", "argument": "黄金吊坠一个"}, {"type": "被盗物品", "argument": "金戒指一枚"}, {"type": "作案时间", "argument": "2017年9月11日"}, {"type": "组织机构", "argument": "禄劝彝族苗族自治县价格认证中心"}]}
{"text": "2014年12月27日1时许至4时许，被告人王某某在益阳市资阳区**路嘉天宾馆附近，以脚踹门破坏卷闸门的方式进入被害人夏某某经营的百信烟酒副食品超市内，盗窃现金约七、八百元，香烟十一条，其中软装极品芙蓉王香烟三条、蓝芙蓉王香烟三条、黄芙蓉王香烟五条。", "entity_list": [{"type": "被告人", "argument": "王某某"}, {"type": "被害人", "argument": "夏某某"}, {"type": "被盗货币", "argument": "现金约七、八百元"}, {"type": "被盗物品", "argument": "香烟十一条"}, {"type": "被盗物品", "argument": "软装极品芙蓉王香烟三条"}, {"type": "被盗物品", "argument": "蓝芙蓉王香烟三条"}, {"type": "被盗物品", "argument": "黄芙蓉王香烟五条"}, {"type": "作案时间", "argument": "2014年12月27日1时许至4时许"}, {"type": "作案地点", "argument": "益阳市资阳区**路嘉天宾馆附近"}, {"type": "作案地点", "argument": "百信烟酒副食品超市内"}]}
{"text": "经物价认证，上述香烟价值3400元。", "entity_list": [{"type": "物品价值", "argument": "3400元"}, {"type": "被盗物品", "argument": "香烟"}]}
{"text": "2015年01月09日下半夜，被告人王某某在益阳市资阳区长春**路**路路口东北侧精锐国际小区附近，以破窗入室的方式进入被害人陈某某经营的国窖1573烟酒店内，盗得香烟两件共计四十一条，其中精品白沙香烟十条、黄芙蓉王香烟十条、利群香烟四条、蓝芙蓉王香烟四条、硬中华香烟两条、红双喜香烟三条、黄果树香烟四条、雄狮香烟两条、七匹狼香烟两条。", "entity_list": [{"type": "被告人", "argument": "王某某"}, {"type": "被害人", "argument": "陈某某"}, {"type": "被盗物品", "argument": "香烟两件共计四十一条"}, {"type": "被盗物品", "argument": "精品白沙香烟十条"}, {"type": "被盗物品", "argument": "黄芙蓉王香烟十条"}, {"type": "被盗物品", "argument": "利群香烟四条"}, {"type": "被盗物品", "argument": "蓝芙蓉王香烟四条"}, {"type": "被盗物品", "argument": "硬中华香烟两条"}, {"type": "被盗物品", "argument": "红双喜香烟三条"}, {"type": "被盗物品", "argument": "黄果树香烟四条"}, {"type": "被盗物品", "argument": "雄狮香烟两条"}, {"type": "被盗物品", "argument": "七匹狼香烟两条"}, {"type": "作案时间", "argument": "2015年01月09日下半夜"}, {"type": "作案地点", "argument": "益阳市资阳区长春**路**路路口东北侧精锐国际小区附近"}, {"type": "作案地点", "argument": "国窖1573烟酒店内"}]}
{"text": "2018年1月31日18时许，被告人王某某在益阳市资阳区马良路欣天蓝郡小区海蓝网吧被公安机关归案。", "entity_list": [{"type": "被告人", "argument": "王某某"}, {"type": "作案地点", "argument": "益阳市资阳区马良路欣天蓝郡小区海蓝网吧"}, {"type": "组织机构", "argument": "公安机关"}]}
{"text": "1、2017年12月20日15时30分，被告人马某某到福建省福州市仓山区则徐大道三叉街地铁站C出口处，用徒手推的方式盗走被害人郭某某停放于此的未上锁绿源牌电动自行车一部。", "entity_list": [{"type": "被告人", "argument": "马某某"}, {"type": "被害人", "argument": "郭某某"}, {"type": "被盗物品", "argument": "绿源牌电动自行车一部"}, {"type": "作案时间", "argument": "2017年12月20日15时30分"}, {"type": "作案地点", "argument": "福建省福州市仓山区则徐大道三叉街地铁站C出口处"}]}
{"text": "2、2018年1月17日19时左右，被告人马某某到福建省福州市仓山区上渡芙蓉园小区9号楼架空层，使用随身携带的螺丝刀撬开电动自行车后座位，盗走被害人许某某停放于此的新日牌电动自行车车内蓄电池一组。", "entity_list": [{"type": "被告人", "argument": "马某某"}, {"type": "被害人", "argument": "许某某"}, {"type": "被盗物品", "argument": "新日牌电动自行车车内蓄电池一组"}, {"type": "作案时间", "argument": "2018年1月17日19时左右"}, {"type": "作案地点", "argument": "福建省福州市仓山区上渡芙蓉园小区9号楼架空层"}, {"type": "作案工具", "argument": "螺丝刀"}]}
{"text": "3、2018年3月15日2时左右，被告人马某某到福建省福州市仓山区上渡正祥滨江小区8号楼架空层，使用随身携带的螺丝刀撬开电动自行车后座位，盗走被害人林某乙停放于此的新日牌电动自行车车内蓄电池一组。", "entity_list": [{"type": "被告人", "argument": "马某某"}, {"type": "被害人", "argument": "林某乙"}, {"type": "被盗物品", "argument": "新日牌电动自行车车内蓄电池一组"}, {"type": "作案时间", "argument": "2018年3月15日2时左右"}, {"type": "作案地点", "argument": "福建省福州市仓山区上渡正祥滨江小区8号楼架空层"}, {"type": "作案工具", "argument": "螺丝刀"}]}
{"text": "经福州市仓山区价格认证中心鉴定，涉案电动自行车蓄电池价格认定为人民币441元。", "entity_list": [{"type": "物品价值", "argument": "人民币441元"}, {"type": "被盗物品", "argument": "电动自行车蓄电池"}, {"type": "组织机构", "argument": "福州市仓山区价格认证中心"}]}
{"text": "被告人马某某于2018年3月15日3时左右在福建省福州市仓山区上渡正祥滨江小区内被巡逻保安抓获并扭送福州市公安局上渡派出所。", "entity_list": [{"type": "被告人", "argument": "马某某"}, {"type": "组织机构", "argument": "福州市公安局上渡派出所"}]}
{"text": "1．2017年9月26日至27日期间，被告人廖某某采用撬、翻门窗的方式进入上海市**区**路**弄**号**室被害人印某某家中，窃得编号为**的**女士**手表一块（价值人民币11267元）、**金套链一根（价值人民币13267元）等物后逃离现场。", "entity_list": [{"type": "被告人", "argument": "廖某某"}, {"type": "被害人", "argument": "印某某"}, {"type": "物品价值", "argument": "人民币11267元"}, {"type": "物品价值", "argument": "人民币13267元"}, {"type": "被盗物品", "argument": "编号为**的**女士**手表一块"}, {"type": "被盗物品", "argument": "**金套链一根"}, {"type": "作案时间", "argument": "2017年9月26日至27日期间"}, {"type": "作案地点", "argument": "上海市**区**路**弄**号**室被害人印某某家中"}]}
{"text": "4.2017年10月1日傍晚，被告人廖某某采用上述方式进入上海市**区**路**弄**号**室被害人奚某某家中，窃得钻石项链一根(项链所嵌钻石的GIA编号为**、**，价值人民币71667元)、钻石戒指一枚(戒指所嵌钻石的GIA编号为**、**，价值人民币101333元)等物后逃离现场。", "entity_list": [{"type": "被告人", "argument": "廖某某"}, {"type": "被害人", "argument": "奚某某"}, {"type": "物品价值", "argument": "人民币71667元"}, {"type": "物品价值", "argument": "人民币101333元"}, {"type": "被盗物品", "argument": "钻石项链一根"}, {"type": "被盗物品", "argument": "钻石戒指一枚"}, {"type": "作案时间", "argument": "2017年10月1日傍晚"}, {"type": "作案地点", "argument": "上海市**区**路**弄**号**室被害人奚某某家中"}]}
{"text": "被告人廖某某于2017年9月26日至10月3日间携带上述赃物多次至上海市**区**村**号**室被告人朱某甲住所处进行销赃，被告人朱某甲在明知系赃物的情况下，仍以明显低于市场价的价格予以收购，并转手卖给熊某某、苏某某等人。", "entity_list": [{"type": "被告人", "argument": "廖某某"}, {"type": "被告人", "argument": "朱某甲"}, {"type": "被告人", "argument": "熊某某"}, {"type": "被告人", "argument": "苏某某"}, {"type": "作案地点", "argument": "上海市**区**村**号**室被告人朱某甲住所处"}]}
{"text": "2017年10月14日15时许，被告人廖某某在重庆市**县**区楼下**超市内被公安机关抓获；", "entity_list": [{"type": "被告人", "argument": "廖某某"}, {"type": "作案地点", "argument": "重庆市**县**区楼下**超市内"}]}
{"text": "同日22时许，被告人朱某甲在其住所地被公安机关抓获。", "entity_list": [{"type": "被告人", "argument": "朱某"}]}
{"text": "被告人朱某甲基本供述了其掩饰、隐瞒犯罪所得的犯罪事实及部分赃物的去向。", "entity_list": [{"type": "被告人", "argument": "朱某"}]}
{"text": "具体犯罪事实如下：1、2016年3月16日晚上7时许，被告人罗某某窜至三乡镇平东村信佳超市门口，盗走被害人龙某雅迪牌电动车1辆（价值人民币2600元），后逃离现场。", "entity_list": [{"type": "被告人", "argument": "罗某某"}, {"type": "被害人", "argument": "龙某"}, {"type": "物品价值", "argument": "人民币2600元"}, {"type": "被盗物品", "argument": "龙某雅迪牌电动车1辆"}, {"type": "作案时间", "argument": "2016年3月16日晚上7时许"}, {"type": "作案地点", "argument": "三乡镇平东村信佳超市门口"}]}
{"text": "2、2017年3月6日上午9时许，被告人罗某某窜至三乡镇平东村平东市场后面百乐家百货门口，盗走被害人任某凡台迪牌电动车1辆（价值人民币1600元），后逃离现场。", "entity_list": [{"type": "被告人", "argument": "罗某某"}, {"type": "被害人", "argument": "任某凡"}, {"type": "物品价值", "argument": "人民币1600元"}, {"type": "被盗物品", "argument": "任某凡台迪牌电动车1辆"}, {"type": "作案时间", "argument": "2017年3月6日上午9时许"}, {"type": "作案地点", "argument": "三乡镇平东村平东市场后面百乐家百货门口"}]}
{"text": "3、2017年3月11日下午6时许，被告人罗某某伙同一男子（另案处理）窜至三乡镇平东村平东市场后面百乐家百货门口，由被告人罗某某望风，该男子盗走被害人周某琪骑乐福牌电动车1辆（无法核价），后两人逃离现场。", "entity_list": [{"type": "被告人", "argument": "罗某某"}, {"type": "被告人", "argument": "罗某某"}, {"type": "被害人", "argument": "周某琪"}, {"type": "被盗物品", "argument": "周某琪骑乐福牌电动车1辆"}, {"type": "作案时间", "argument": "2017年3月11日下午6时许"}, {"type": "作案地点", "argument": "三乡镇平东村平东市场后面百乐家百货门口"}]}
{"text": "4、2017年3月27日上午8时许，被告人罗某某窜至三乡镇塘敢市场内，盗走被害人马某会奥尔马牌电动车1辆（无法核价），后逃离现场。", "entity_list": [{"type": "被告人", "argument": "罗某某"}, {"type": "被害人", "argument": "马某"}, {"type": "被盗物品", "argument": "马某会奥尔马牌电动车1辆"}, {"type": "作案时间", "argument": "2017年3月27日上午8时许"}, {"type": "作案地点", "argument": "三乡镇塘敢市场内"}]}
{"text": "2017年4月14日被告人罗某某再次窜至三乡镇塘敢市场时被公安人员抓获，归案后如实供述上述罪行。", "entity_list": [{"type": "被告人", "argument": "罗某某"}]}
{"text": "破案后，上述赃物均未能缴回。", "entity_list": []}
{"text": "2018年1月27日凌晨，被告人王某某电话联系闫某某（另案处理）让其“帮忙拉趟货”，约定在王某某在停放三轮车的地方见面，后由闫某某驾驶三轮车，二人潜至合肥市蜀山区天鹅湖路与东至路交口的大药房附近，闫某某停车等待，王某某走到药房被害人韩某某停放的电动车处，将电动车内的电瓶（经认定，价值人民币716元）盗走，拎到闫某某停车处放在车上，二人驾车离开。", "entity_list": [{"type": "被告人", "argument": "王某某"}, {"type": "被告人", "argument": "闫某某"}, {"type": "被告人", "argument": "王某某"}, {"type": "被告人", "argument": "闫某某"}, {"type": "被告人", "argument": "闫某某"}, {"type": "被告人", "argument": "王某某"}, {"type": "被告人", "argument": "闫某某"}, {"type": "被害人", "argument": "韩某某"}, {"type": "物品价值", "argument": "人民币716元"}, {"type": "被盗物品", "argument": "电动车内的电瓶"}, {"type": "作案时间", "argument": "2018年1月27日凌晨"}, {"type": "作案地点", "argument": "合肥市蜀山区天鹅湖路与东至路交口的大药房附近"}]}
{"text": "后被告人王某某伙同闫某某继续潜至合肥市合肥市蜀山区五里庙南100米的门面房，闫某某停车等待，王某某进入被害人张某某放在门面房内的两组电瓶（经认定，分别价值人民币590元、491元，共计1081元）盗走，拎到三轮车上离开。", "entity_list": [{"type": "被告人", "argument": "王某某"}, {"type": "被告人", "argument": "闫某某"}, {"type": "被告人", "argument": "闫某某"}, {"type": "被告人", "argument": "王某某"}, {"type": "被害人", "argument": "张某某"}, {"type": "物品价值", "argument": "人民币590元"}, {"type": "物品价值", "argument": "491元"}, {"type": "物品价值", "argument": "1081元"}, {"type": "被盗物品", "argument": "两组电瓶"}, {"type": "作案地点", "argument": "合肥市合肥市蜀山区五里庙南100米的门面房"}]}
{"text": "后被告人王某某伙同闫某某继续驾车潜至肥西县金寨路边的钢管厂门口被害人赵某某大货车停放的位置，王某某撬开大货车电瓶架子，将车上的电瓶（经认定，价值人民币972元）盗走拎到三轮车上离开。", "entity_list": [{"type": "被告人", "argument": "王某某"}, {"type": "被告人", "argument": "闫某某"}, {"type": "被告人", "argument": "王某某"}, {"type": "物品价值", "argument": "人民币972元"}, {"type": "被盗物品", "argument": "电瓶"}, {"type": "作案地点", "argument": "肥西县金寨路边的钢管厂门口被害人赵某某大货车停放的位置"}]}
{"text": "2.2017年5月6日13时许，被告人杨某某伙同张某甲、张某乙（均已判刑）在驻马店市驿城区风光路上海商城东门门口处，将被害人梁某某放在上衣口袋内的一部玫瑰OPPO牌R9S型手机盗走。", "entity_list": [{"type": "被告人", "argument": "杨某某"}, {"type": "被告人", "argument": "张某甲"}, {"type": "被告人", "argument": "张某乙"}, {"type": "被害人", "argument": "梁某某"}, {"type": "被盗物品", "argument": "一部玫瑰OPPO牌R9S型手机"}, {"type": "作案时间", "argument": "2017年5月6日13时许"}, {"type": "作案地点", "argument": "驻马店市驿城区风光路上海商城东门门口处"}]}
{"text": "经鉴定，被盗手机价值人民币2160元。", "entity_list": [{"type": "物品价值", "argument": "人民币2160元"}, {"type": "被盗物品", "argument": "被盗手机"}]}
{"text": "3.2017年5月12日，被告人杨某某伙同张某甲、张某乙在驻马店市正阳县寒冻镇医院附近，将被害人陈某某放在上衣口袋内的一部VIVO牌X60型手机盗走。", "entity_list": [{"type": "被告人", "argument": "杨某某"}, {"type": "被告人", "argument": "张某甲"}, {"type": "被告人", "argument": "张某乙"}, {"type": "被害人", "argument": "陈某某"}, {"type": "被盗物品", "argument": "一部VIVO牌X60型手机"}, {"type": "作案时间", "argument": "2017年5月12日"}, {"type": "作案地点", "argument": "驻马店市正阳县寒冻镇医院附近"}, {"type": "作案地点", "argument": "上衣口袋内"}]}
{"text": "经鉴定，被盗手机价值人民币960元。", "entity_list": [{"type": "物品价值", "argument": "人民币960元"}, {"type": "被盗物品", "argument": "被盗手机"}]}
{"text": "经鉴定，被盗手机价值人民币100元。", "entity_list": [{"type": "物品价值", "argument": "人民币100元"}, {"type": "被盗物品", "argument": "被盗手机"}]}
{"text": "5.2017年5月14日19时许，被告人杨某某在驻马店市驿城区大商新玛特东侧过道内，将被害人黄某某放在上衣口袋内的一部VIVO牌手机盗走。", "entity_list": [{"type": "被告人", "argument": "杨某某"}, {"type": "被害人", "argument": "黄某某"}, {"type": "被盗物品", "argument": "一部VIVO牌手机"}, {"type": "作案时间", "argument": "2017年5月14日19时许"}, {"type": "作案地点", "argument": "驻马店市驿城区大商新玛特东侧过道内"}, {"type": "作案地点", "argument": "上衣口袋内"}]}
{"text": "经鉴定，该手机价值人民币900元。", "entity_list": [{"type": "物品价值", "argument": "人民币900元"}, {"type": "被盗物品", "argument": "该手机"}]}
{"text": "该手机现已被追回并发还给被害人。", "entity_list": [{"type": "被盗物品", "argument": "该手机"}]}
{"text": "被告人杨某某盗窃财物总价值人民币4920元。", "entity_list": [{"type": "被告人", "argument": "杨某某"}, {"type": "物品价值", "argument": "人民币4920元"}]}
{"text": "1.2016年2月10日上午，被告人张某至濉溪县**镇**街，通过翻墙、撬门方式进入被害人卜某某处卧室，盗窃现金1500元。", "entity_list": [{"type": "被告人", "argument": "张某"}, {"type": "被害人", "argument": "卜某某"}, {"type": "被盗货币", "argument": "现金1500元"}, {"type": "作案时间", "argument": "2016年2月10日上午"}, {"type": "作案地点", "argument": "濉溪县**镇**街"}]}
{"text": "2.2016年5月中旬的一天凌晨，被告人张某至濉溪县**镇**村，通过翻墙方式进入被害人辛某某家中卧室，盗窃黄金项链一条、黄金戒指一枚、黄金手链一条、黄金吊坠三条，后经鉴定价值计18924元。", "entity_list": [{"type": "被告人", "argument": "张某"}, {"type": "被害人", "argument": "辛某某"}, {"type": "物品价值", "argument": "18924元"}, {"type": "被盗物品", "argument": "黄金项链一条"}, {"type": "被盗物品", "argument": "黄金戒指一枚"}, {"type": "被盗物品", "argument": "黄金手链一条"}, {"type": "被盗物品", "argument": "黄金吊坠三条"}, {"type": "作案时间", "argument": "2016年5月中旬的一天凌晨"}, {"type": "作案地点", "argument": "濉溪县**镇**村"}]}
{"text": "3.2015年的一天傍晚，被告人张某至濉溪县濉溪经济开发区**庄，采取溜门方式进入被害人闵某某家中，将其停放于家中过底的佰氏康牌电动三轮车盗走，后经鉴定价值2716元。", "entity_list": [{"type": "被告人", "argument": "张某"}, {"type": "被害人", "argument": "闵某某"}, {"type": "物品价值", "argument": "2716元"}, {"type": "被盗物品", "argument": "佰氏康牌电动三轮车"}, {"type": "作案时间", "argument": "2015年的一天傍晚"}, {"type": "作案地点", "argument": "濉溪县濉溪经济开发区**庄"}]}
{"text": "4.2016年的一天中午，被告人张某至濉溪县**镇**村，采取溜门方式进入被害人侯某某家中卧室，盗窃现金900元。", "entity_list": [{"type": "被告人", "argument": "张某"}, {"type": "被害人", "argument": "侯某某"}, {"type": "被盗货币", "argument": "现金900元"}, {"type": "作案时间", "argument": "2016年的一天中午"}, {"type": "作案地点", "argument": "濉溪县**镇**村"}]}
{"text": "5.2017年12月份的一天晚上，被告人张某至濉溪县濉溪经济开发区**庄，通过溜门方式进入被害人杜某某租赁房内，将其停放在院内的自行车一辆盗走。", "entity_list": [{"type": "被告人", "argument": "张某"}, {"type": "被害人", "argument": "杜某某"}, {"type": "被盗物品", "argument": "自行车一辆"}, {"type": "作案时间", "argument": "2017年12月份的一天晚上"}, {"type": "作案地点", "argument": "濉溪县濉溪经济开发区**庄"}]}
{"text": "6.2017年10月3日凌晨，被告人张某至宿州市第三人民医院三楼病房34床，将被害人朱某某一部苹果7手机盗走，后经鉴定价值5488元。", "entity_list": [{"type": "被告人", "argument": "张某"}, {"type": "被害人", "argument": "朱某某"}, {"type": "物品价值", "argument": "5488元"}, {"type": "被盗物品", "argument": "一部苹果7手机"}, {"type": "作案时间", "argument": "2017年10月3日凌晨"}, {"type": "作案地点", "argument": "宿州市第三人民医院三楼病房34床"}]}
{"text": "1.2016年10月24日，被告人刘某某、翟某甲驾车至河北省张家口市万全区膳房堡乡窑儿沟村。", "entity_list": [{"type": "被告人", "argument": "刘某某"}, {"type": "被告人", "argument": "翟某甲"}, {"type": "作案时间", "argument": "2016年10月24日"}, {"type": "作案地点", "argument": "河北省张家口市万全区膳房堡乡窑儿沟村"}]}
{"text": "翟某甲在外等待，刘某某翻墙进入武某某家，入户盗窃现金2000元及农保卡2张；", "entity_list": [{"type": "被告人", "argument": "翟某甲"}, {"type": "被告人", "argument": "刘某某"}, {"type": "被害人", "argument": "武某某"}, {"type": "被盗货币", "argument": "现金2000元"}, {"type": "被盗物品", "argument": "农保卡2张"}, {"type": "作案地点", "argument": "武某某家"}]}
{"text": "刘某某在外等待，翟某甲翻墙进入黄某某家，入户盗窃现金480元及农保卡2张。", "entity_list": [{"type": "被告人", "argument": "刘某某"}, {"type": "被告人", "argument": "翟某甲"}, {"type": "被盗货币", "argument": "现金480元"}, {"type": "被盗物品", "argument": "农保卡2张"}, {"type": "作案地点", "argument": "黄某某家"}]}
{"text": "二被告人继续驾车至张家口市万全区高庙堡乡兵民村。", "entity_list": [{"type": "作案地点", "argument": "张家口市万全区高庙堡乡兵民村"}, {"type": "作案工具", "argument": "车"}]}
{"text": "翟某甲在外等待，刘某某翻墙进入郭某某家，入户盗窃现金300元。", "entity_list": [{"type": "被告人", "argument": "翟某甲"}, {"type": "被告人", "argument": "刘某某"}, {"type": "被害人", "argument": "郭某某"}, {"type": "被盗货币", "argument": "现金300元"}, {"type": "作案地点", "argument": "郭某某家"}]}
{"text": "刘某某翻墙进入祁某某家，用随身携带的改锥撬开屋门，入户未盗得财物。", "entity_list": [{"type": "被告人", "argument": "刘某某"}, {"type": "被害人", "argument": "祁某某"}, {"type": "作案地点", "argument": "祁某某家"}, {"type": "作案工具", "argument": "改锥"}]}
{"text": "二被告人继续驾车至张家口市万全区安家堡乡贾贤庄村。", "entity_list": [{"type": "作案地点", "argument": "张家口市万全区安家堡乡贾贤庄村"}, {"type": "作案工具", "argument": "车"}]}
{"text": "后刘某某持盗窃的银行卡于2016年11月14日在张北县馒头营农村信用社ATM机取款1100元。", "entity_list": [{"type": "被告人", "argument": "刘某某"}, {"type": "物品价值", "argument": "1100元"}, {"type": "被盗物品", "argument": "银行卡"}, {"type": "作案时间", "argument": "2016年11月14日"}, {"type": "作案地点", "argument": "张北县馒头营农村信用社ATM机"}]}
{"text": "综上，被告人刘某某、翟某甲共入户盗窃六户，刘某某盗窃财物共计6880元，翟某甲盗窃财物共计5780元。", "entity_list": [{"type": "被告人", "argument": "刘某某"}, {"type": "被告人", "argument": "翟某甲"}, {"type": "被告人", "argument": "刘某某"}, {"type": "被告人", "argument": "翟某甲"}, {"type": "盗窃获利", "argument": "6880元"}, {"type": "盗窃获利", "argument": "5780元"}]}
{"text": "2018年4月至6月期间，被告人何斌先后在乐至县天池镇、佛星镇、石佛镇等盗割中国铁塔股份有限公司资阳市分公司所有的由四川省那科通信有限责任公司负责维护的通讯基站的电源线或地排线等铜芯电缆线。", "entity_list": [{"type": "被告人", "argument": "何斌"}, {"type": "被盗物品", "argument": "电源线"}, {"type": "被盗物品", "argument": "地排线"}, {"type": "被盗物品", "argument": "铜芯电缆线"}, {"type": "作案时间", "argument": "2018年4月至6月期间"}, {"type": "作案地点", "argument": "乐至县天池镇"}, {"type": "作案地点", "argument": "佛星镇"}, {"type": "作案地点", "argument": "石佛镇"}]}
{"text": "具体事实如下：1.2018年4月底或5月初的一天，被告人何斌在乐至县天池镇仙鹤观村2组盗割“乐至新政府后山”基站的地排线4米；", "entity_list": [{"type": "被告人", "argument": "何斌"}, {"type": "被盗物品", "argument": "地排线4米"}, {"type": "作案时间", "argument": "2018年4月底或5月初的一天"}, {"type": "作案地点", "argument": "乐至县天池镇仙鹤观村2组"}]}
{"text": "2.2018年5月上旬的一天，被告人何斌在乐至县佛星镇龙口村7组盗割“乐至-牌楼”基站的电源线7.2米；", "entity_list": [{"type": "被告人", "argument": "何斌"}, {"type": "被盗物品", "argument": "电源线7.2米"}, {"type": "作案时间", "argument": "2018年5月上旬的一天"}, {"type": "作案地点", "argument": "乐至县佛星镇龙口村7组"}, {"type": "作案地点", "argument": "“乐至-牌楼”基站"}]}
{"text": "5.2018年6月中旬的一天，被告人何斌在乐至县石佛镇玉头沟村3组盗割“何家坝-3”基站的地排线8米；", "entity_list": [{"type": "被告人", "argument": "何斌"}, {"type": "被盗物品", "argument": "地排线8米"}, {"type": "作案时间", "argument": "2018年6月中旬的一天"}, {"type": "作案地点", "argument": "乐至县石佛镇玉头沟村3组"}, {"type": "作案地点", "argument": "“何家坝-3”基站"}]}
{"text": "6.2018年6月20日及其前后的一天，被告人何斌先后两次在乐至县天池镇319国道仙鹤大道段盗割“乐至体育广场”基站的电源线共10米；", "entity_list": [{"type": "被告人", "argument": "何斌"}, {"type": "被盗物品", "argument": "电源线共10米"}, {"type": "作案时间", "argument": "2018年6月20日及其前后的一天"}, {"type": "作案地点", "argument": "乐至县天池镇319国道仙鹤大道段"}, {"type": "作案地点", "argument": "“乐至体育广场”基站"}]}
{"text": "8.2018年6月29日，被告人何斌在乐至县蟠龙镇石匣寺村6组盗割“乐至蟠龙”基站的电源线6米；", "entity_list": [{"type": "被告人", "argument": "何斌"}, {"type": "被盗物品", "argument": "电源线6米"}, {"type": "作案时间", "argument": "2018年6月29日"}, {"type": "作案地点", "argument": "乐至县蟠龙镇石匣寺村6组"}, {"type": "作案地点", "argument": "“乐至蟠龙”基站"}]}
{"text": "9.2018年6月底的一天，被告人何斌在乐至县石佛镇保安喻家寨村5组盗割“乐至保安”基站的地排线6米。", "entity_list": [{"type": "被告人", "argument": "何斌"}, {"type": "被盗物品", "argument": "地排线6米"}, {"type": "作案时间", "argument": "2018年6月底的一天"}, {"type": "作案地点", "argument": "乐至县石佛镇保安喻家寨村5组"}, {"type": "作案地点", "argument": "“乐至保安”基站"}]}
{"text": "被告人何斌到案后如实供述上述事实，其随身携带的钢丝钳等作案工具被依法扣押。", "entity_list": [{"type": "被告人", "argument": "何斌"}, {"type": "作案工具", "argument": "钢丝钳"}]}
{"text": "1、2018年5月12日10时许，被告人韦某某路过南宁市武鸣区**镇**街**园门口时，发现梁某某停放在该处的一辆黑色凌肯牌二轮摩托车未锁大锁，便产生盗车念头，于是用随身携带的一把自制钥匙打开该车的电门锁，启动车辆后将车盗走，随后将车辆藏匿在武鸣区城厢镇210国道红岭路段**钢材店对面路边的草丛里。", "entity_list": [{"type": "被告人", "argument": "韦某某"}, {"type": "被害人", "argument": "梁某某"}, {"type": "被盗物品", "argument": "一辆黑色凌肯牌二轮摩托车"}, {"type": "被盗物品", "argument": "车"}, {"type": "被盗物品", "argument": "车辆"}, {"type": "作案时间", "argument": "2018年5月12日10时许"}, {"type": "作案时间", "argument": "南宁市武鸣区**镇**街**园门口时"}]}
{"text": "2、2018年5月12日23时许，韦某某在武鸣区**镇**街**号**门处，发现毛某某停放在该处的一辆黑色珠峰牌女式二轮摩托车未锁大锁，于是采用相同方式，将毛某某的摩托车盗走，随后将车藏匿在武鸣区**镇**社区**号房内。", "entity_list": [{"type": "被告人", "argument": "韦某某"}, {"type": "被害人", "argument": "毛某某"}, {"type": "被害人", "argument": "毛某某"}, {"type": "被盗物品", "argument": "一辆黑色珠峰牌女式二轮摩托车"}, {"type": "被盗物品", "argument": "毛某某的摩托车"}, {"type": "作案时间", "argument": "2018年5月12日23时许"}, {"type": "作案地点", "argument": "武鸣区**镇**街**号**门处"}]}
{"text": "次日，韦某某将所盗车辆以600元价格出售给“某某”。", "entity_list": [{"type": "被告人", "argument": "韦某某"}, {"type": "被告人", "argument": "“某某”"}, {"type": "被盗物品", "argument": "所盗车辆"}, {"type": "盗窃获利", "argument": "600元"}]}
{"text": "经鉴定，毛某某被盗的摩托车价值人民币3432元。", "entity_list": [{"type": "被害人", "argument": "毛某某"}, {"type": "物品价值", "argument": "人民币3432元"}, {"type": "被盗物品", "argument": "摩托车"}]}
{"text": "3、2018年5月23日凌晨，韦某某路过武鸣区城厢镇和平市场活禽行前停车处时，发现邓某某停放在该处的一辆红黑色豪爵牌女式二轮摩托车未锁大锁，于是采用相同方式盗走邓某某的摩托车，随后将车藏匿在武鸣区**镇**社区**号房内。", "entity_list": [{"type": "被告人", "argument": "韦某某"}, {"type": "被害人", "argument": "邓某某"}, {"type": "被害人", "argument": "邓某某"}, {"type": "被盗物品", "argument": "一辆红黑色豪爵牌女式二轮摩托车"}, {"type": "被盗物品", "argument": "邓某某的摩托车"}, {"type": "作案时间", "argument": "2018年5月23日凌晨"}, {"type": "作案地点", "argument": "武鸣区城厢镇和平市场活禽行前停车处时"}]}
{"text": "次日，韦某某将所盗车辆以600元价格出售给“某某”。", "entity_list": [{"type": "被告人", "argument": "韦某某"}, {"type": "被告人", "argument": "“某某”"}, {"type": "被盗物品", "argument": "所盗车辆"}, {"type": "盗窃获利", "argument": "600元"}]}
{"text": "经鉴定，邓某某被盗的摩托车价值人民币3287元。", "entity_list": [{"type": "被害人", "argument": "邓某某"}, {"type": "物品价值", "argument": "人民币3287元"}, {"type": "被盗物品", "argument": "摩托车"}]}
{"text": "2018年5月份，被告人任某某翻入天水市麦积区成纪生物制药有限公司，先进入该公司食堂（阳光公寓一楼）偷吃东西，后又翻入该公司别墅区101房间，在101房间连续住宿3天，离开时盗窃一串带吊坠的白菩提挂件，经天水市麦积区价格认定中心认定：菩提挂件的认定价格为260元；", "entity_list": [{"type": "被告人", "argument": "任某某"}, {"type": "物品价值", "argument": "260元"}, {"type": "被盗物品", "argument": "一串带吊坠的白菩提挂件"}, {"type": "被盗物品", "argument": "菩提挂件"}, {"type": "作案时间", "argument": "2018年5月份"}, {"type": "作案地点", "argument": "天水市麦积区成纪生物制药有限公司"}, {"type": "作案地点", "argument": "该公司食堂（阳光公寓一楼）"}, {"type": "作案地点", "argument": "该公司别墅区101房间"}, {"type": "作案地点", "argument": "101房间"}, {"type": "组织机构", "argument": "天水市麦积区价格认定中心"}]}
{"text": "后又翻入别墅区201房间盗窃现金104元；", "entity_list": [{"type": "被盗货币", "argument": "现金104元"}, {"type": "作案地点", "argument": "别墅区201房间"}]}
{"text": "之后又爬进别墅区202房间的窗口盗窃一部价值2400元的黑色锤子手机（因该手机目前无售价，故麦积区价格认定中心作出不予受理的通知），后将盗窃的手机以50元的价格卖给他人，所卖钱款和盗窃的104元现金全部挥霍。", "entity_list": [{"type": "被盗货币", "argument": "104元现金"}, {"type": "物品价值", "argument": "2400元"}, {"type": "被盗物品", "argument": "黑色锤子手机"}, {"type": "被盗物品", "argument": "手机"}, {"type": "作案地点", "argument": "别墅区202房间"}, {"type": "组织机构", "argument": "麦积区价格认定中心"}, {"type": "盗窃获利", "argument": "50元"}]}
{"text": "2018年6月份，被告人任某某再次翻入成纪生物制药有限公司，先进入该公司食堂（阳光公寓一楼）偷吃东西，后又上到阳光公寓五楼，进入504房间盗窃现金520元和两张外币（两张都是港币，一张为100面额，一张为20面额），后因被告人任某某不认识外币，遂将外币扔掉，盗窃的520元现金全部挥霍。", "entity_list": [{"type": "被告人", "argument": "任某某"}, {"type": "被告人", "argument": "任某某"}, {"type": "被盗货币", "argument": "现金520元"}, {"type": "被盗货币", "argument": "两张外币"}, {"type": "被盗货币", "argument": "港币"}, {"type": "被盗货币", "argument": "520元现金"}, {"type": "作案时间", "argument": "2018年6月份"}, {"type": "作案地点", "argument": "成纪生物制药有限公司"}, {"type": "作案地点", "argument": "该公司食堂（阳光公寓一楼）"}, {"type": "作案地点", "argument": "阳光公寓五楼"}, {"type": "作案地点", "argument": "504房间"}]}
{"text": "经鉴定:现场提取的可疑手印为被告人任某某左手拇指所留。", "entity_list": [{"type": "被告人", "argument": "任某某"}]}
{"text": "经比对，送检的被告人任某某血样中检出的DNA与“现场提取的蒙牛牌纯牛奶盒吸管”上检出的DNA在D8S1179等15个基因座基因型相同，其似然率为1.99*1019。", "entity_list": [{"type": "被告人", "argument": "任某某"}]}
{"text": "2018年7月20日被告人任某某在天水市麦积区隆昌路被归案。", "entity_list": [{"type": "被告人", "argument": "任某某"}, {"type": "作案时间", "argument": "2018年7月20日"}]}
{"text": "现该手机已被保定市清苑区公安局扣押并返还被害人张某甲。", "entity_list": [{"type": "被害人", "argument": "张某甲"}, {"type": "被盗物品", "argument": "该手机"}, {"type": "组织机构", "argument": "保定市清苑区公安局"}]}
{"text": "认定上述事实的证据如下：1.书证：保定市清苑区公安局受案登记表、接受证据材料清单、发还物品清单、张某甲被盗手机照片2张、调取证据通知书及清单、经过；", "entity_list": [{"type": "被害人", "argument": "张某甲"}, {"type": "被盗物品", "argument": "张某甲被盗手机"}]}
{"text": "安某某出具的证明；", "entity_list": []}
{"text": "芮城县公安局户籍证明；", "entity_list": []}
{"text": "2、证人安某某、薛某某的证言；", "entity_list": []}
{"text": "3、被害人张某甲的陈述；", "entity_list": [{"type": "被害人", "argument": "张某甲"}]}
{"text": "4、被告人陈某某的供述和辩解；", "entity_list": [{"type": "被告人", "argument": "陈某某"}]}
{"text": "5、辨认笔录、辨认照片；", "entity_list": []}
{"text": "6、鉴定意见：清苑区发展改革局价格认定结论书；", "entity_list": [{"type": "组织机构", "argument": "清苑区发展改革局"}]}
{"text": "7、陈某某盗窃手机监控录像；", "entity_list": [{"type": "被告人", "argument": "陈某某"}, {"type": "被盗物品", "argument": "手机"}]}
{"text": "认定上述事实的证据如下：1.书证：张某乙提交收据一张；", "entity_list": [{"type": "被害人", "argument": "张某乙"}]}
{"text": "保定市清苑区公安局扣押清单、发还清单；", "entity_list": [{"type": "组织机构", "argument": "保定市清苑区公安局"}]}
{"text": "2、证人安某某的证言；", "entity_list": []}
{"text": "3、被害人张某乙的陈述；", "entity_list": [{"type": "被害人", "argument": "张某乙"}]}
{"text": "4、被告人陈某某的供述和辩解；", "entity_list": [{"type": "被告人", "argument": "陈某某"}]}
{"text": "5、辨认笔录、辨认照片；", "entity_list": []}
{"text": "1、2016年11月6日，被告人陶某某与古某甲（另案处理）、古某乙（另案处理）、杨某甲（在逃）、李某某（在逃）流窜至红河州开远市中和营镇舒城新寨，使用翻墙进入的方式将被害人杨某乙家一头黄牛盗走，经鉴定被盗黄牛价值人民币13000元。", "entity_list": [{"type": "被告人", "argument": "陶某某"}, {"type": "被告人", "argument": "古某甲"}, {"type": "被告人", "argument": "古某乙"}, {"type": "被告人", "argument": "杨某甲"}, {"type": "被告人", "argument": "李某某"}, {"type": "被害人", "argument": "杨某乙"}, {"type": "物品价值", "argument": "人民币13000元"}, {"type": "被盗物品", "argument": "一头黄牛"}, {"type": "被盗物品", "argument": "被盗黄牛"}, {"type": "作案时间", "argument": "2016年11月6日"}, {"type": "作案地点", "argument": "红河州开远市中和营镇舒城新寨"}, {"type": "作案地点", "argument": "杨某乙家"}]}
{"text": "2、2016年11月8日，被告人陶某某与古某甲、古某乙、李某某流窜至砚山县平远镇水城山脚村，使用撬门的方式将田某某家一头水牛盗走，经鉴定，田某某家被盗水牛价值为人民币13000元。", "entity_list": [{"type": "被告人", "argument": "陶某某"}, {"type": "被告人", "argument": "古某甲"}, {"type": "被告人", "argument": "古某乙"}, {"type": "被告人", "argument": "李某某"}, {"type": "被害人", "argument": "田某某"}, {"type": "被害人", "argument": "田某某"}, {"type": "物品价值", "argument": "人民币13000元"}, {"type": "被盗物品", "argument": "一头水牛"}, {"type": "被盗物品", "argument": "被盗水牛"}, {"type": "作案时间", "argument": "2016年11月8日"}, {"type": "作案地点", "argument": "砚山县平远镇水城山脚村"}, {"type": "作案地点", "argument": "田某某家"}, {"type": "作案地点", "argument": "田某某家"}]}
{"text": "3、2016年11月10日，被告人陶某某与古某甲、杨某甲、李某某、古某乙流窜至砚山县平远镇阿三龙村委会岔街村，使用撬门的方式进入杨某丙家中，将被害人杨某丙家一头黄牛盗走。", "entity_list": [{"type": "被告人", "argument": "陶某某"}, {"type": "被告人", "argument": "古某甲"}, {"type": "被告人", "argument": "杨某甲"}, {"type": "被告人", "argument": "李某某"}, {"type": "被告人", "argument": "古某乙"}, {"type": "被害人", "argument": "杨某丙"}, {"type": "被害人", "argument": "杨某丙"}, {"type": "被盗物品", "argument": "一头黄牛"}, {"type": "作案时间", "argument": "2016年11月10日"}, {"type": "作案地点", "argument": "砚山县平远镇阿三龙村委会岔街村"}, {"type": "作案地点", "argument": "杨某丙家"}, {"type": "作案地点", "argument": "杨某丙家"}]}
{"text": "经鉴定，杨某丙家被盗耕牛价值人民币12000元。", "entity_list": [{"type": "被害人", "argument": "杨某丙"}, {"type": "物品价值", "argument": "人民币12000元"}, {"type": "被盗物品", "argument": "被盗耕牛"}, {"type": "作案地点", "argument": "杨某丙家"}]}
{"text": "5.2016年11月30日，被告人陶某某与杨某甲、侯某某、古某乙、古某甲流窜至平远镇阿三龙桥头村，将赵某某家一头黄牛盗走，经鉴定，赵某某家被盗新牛价值为13000元。", "entity_list": [{"type": "被告人", "argument": "陶某某"}, {"type": "被告人", "argument": "杨某甲"}, {"type": "被告人", "argument": "侯某某"}, {"type": "被告人", "argument": "古某乙"}, {"type": "被告人", "argument": "古某甲"}, {"type": "被害人", "argument": "赵某某"}, {"type": "被害人", "argument": "赵某某"}, {"type": "物品价值", "argument": "13000元"}, {"type": "被盗物品", "argument": "一头黄牛"}, {"type": "被盗物品", "argument": "被盗新牛"}, {"type": "作案时间", "argument": "2016年11月30日"}, {"type": "作案地点", "argument": "平远镇阿三龙桥头村"}, {"type": "作案地点", "argument": "赵某某家"}, {"type": "作案地点", "argument": "赵某某家"}]}
{"text": "2018年4月11日01时左右，被告人尼某某等人行至美姑县**乡街道时，被正在例行检查的美姑县公安局交警大队洪溪中队民警查获，马海某某、尼某某、吉由某某三人立即下车逃跑，尼某某被交警当场抓获。", "entity_list": [{"type": "被告人", "argument": "尼某某"}, {"type": "被告人", "argument": "马海某某"}, {"type": "被告人", "argument": "尼某某"}, {"type": "被告人", "argument": "吉由某某"}, {"type": "被告人", "argument": "尼某某"}, {"type": "作案地点", "argument": "美姑县**乡街道"}, {"type": "组织机构", "argument": "美姑县公安局交警大队洪溪中队"}]}
{"text": "2018年6月18日至7月31日间，被告人付小兵至南京市高淳区、溧水区、安徽省宣城市宣州区狸桥镇等地的办公楼，采用爬窗、撬门等手段，盗窃作案8起，窃得现金、烟酒等财物，款物合计价值人民币3042元。", "entity_list": [{"type": "被告人", "argument": "付小兵"}, {"type": "被盗货币", "argument": "现金"}, {"type": "物品价值", "argument": "人民币3042元"}, {"type": "被盗物品", "argument": "烟酒"}, {"type": "作案时间", "argument": "2018年6月18日至7月31日间"}, {"type": "作案地点", "argument": "南京市高淳区"}, {"type": "作案地点", "argument": "溧水区"}, {"type": "作案地点", "argument": "安徽省宣城市宣州区狸桥镇等地的办公楼"}]}
{"text": "具体事实如下：1.2018年6月18日23时许，被告人付小兵至溧水区和凤镇农村道路管理办公室大楼，窃得黄南京香烟1条，价值人民币220元；", "entity_list": [{"type": "被告人", "argument": "付小兵"}, {"type": "物品价值", "argument": "人民币220元"}, {"type": "被盗物品", "argument": "黄南京香烟1条"}, {"type": "作案时间", "argument": "2018年6月18日23时许"}, {"type": "作案地点", "argument": "溧水区和凤镇农村道路管理办公室大楼"}]}
{"text": "2.2018年7月7日23时许，被告人付某某至高淳区古柏镇卫棠村村委会办公室，窃得人民币60元；", "entity_list": [{"type": "被告人", "argument": "付某某"}, {"type": "被盗货币", "argument": "人民币60元"}, {"type": "作案时间", "argument": "2018年7月7日23时"}, {"type": "作案地点", "argument": "高淳区古柏镇卫棠村村委会办公室"}]}
{"text": "3.2018年7月11日23时许，被告人付某某至溧水区洪蓝镇天生桥村委会办公室，未窃得财物；", "entity_list": [{"type": "被告人", "argument": "付某某"}, {"type": "作案时间", "argument": "2018年7月11日23时许"}, {"type": "作案地点", "argument": "溧水区洪蓝镇天生桥村委会办公室"}]}
{"text": "4.2018年7月12日23时许，被告人付某某至安徽省宣城市宣州区狸桥镇宝塔村委会办公室，窃得硬中华香烟1包，价值人民币45元；", "entity_list": [{"type": "被告人", "argument": "付某某"}, {"type": "物品价值", "argument": "人民币45元"}, {"type": "被盗物品", "argument": "硬中华香烟1包"}, {"type": "作案时间", "argument": "2018年7月12日23时许"}, {"type": "作案地点", "argument": "安徽省宣城市宣州区狸桥镇宝塔村委会办公室"}]}
{"text": "5.2018年7月22日23时许，被告人付某某至高淳区桠溪镇新塘村村委会办公室，窃得梦之蓝M3白酒2瓶，价值人民币786元；", "entity_list": [{"type": "被告人", "argument": "付某某"}, {"type": "物品价值", "argument": "人民币786元"}, {"type": "被盗物品", "argument": "梦之蓝M3白酒2瓶"}, {"type": "作案时间", "argument": "2018年7月22日23时许"}, {"type": "作案地点", "argument": "高淳区桠溪镇新塘村村委会办公室"}]}
{"text": "6.2018年7月26日23时许，被告人付某某至高淳区东坝镇市场监督管理局办公室，窃得没收的五粮液假酒2瓶（价值不详）、黄金叶天叶香烟2包、软中华香烟2包、苏烟香烟3包，合计价值人民币406元；", "entity_list": [{"type": "被告人", "argument": "付某某"}, {"type": "物品价值", "argument": "人民币406元"}, {"type": "被盗物品", "argument": "五粮液假酒2瓶"}, {"type": "被盗物品", "argument": "黄金叶天叶香烟2包"}, {"type": "被盗物品", "argument": "软中华香烟2包"}, {"type": "被盗物品", "argument": "苏烟香烟3包"}, {"type": "作案时间", "argument": "2018年7月26日23时许"}, {"type": "作案地点", "argument": "高淳区东坝镇市场监督管理局办公室"}]}
{"text": "7.2018年7月28日23时许，被告人付某某至高淳区桠溪镇财政所办公室，窃得七匹狼香烟5包、黄金叶天香香烟1包、软中华香烟2包、硬中华香烟1包，合计价值人民币325元；", "entity_list": [{"type": "被告人", "argument": "付某某"}, {"type": "物品价值", "argument": "人民币325元"}, {"type": "被盗物品", "argument": "七匹狼香烟5包"}, {"type": "被盗物品", "argument": "黄金叶天香香烟1包"}, {"type": "被盗物品", "argument": "软中华香烟2包"}, {"type": "被盗物品", "argument": "硬中华香烟1包"}, {"type": "作案时间", "argument": "2018年7月28日23时许"}, {"type": "作案地点", "argument": "高淳区桠溪镇财政所办公室"}]}
{"text": "8.2018年7月31日23时许，被告人付某某至溧水区洪蓝镇无想寺村委会办公室，窃得现金人民币1200元。", "entity_list": [{"type": "被告人", "argument": "付某某"}, {"type": "被盗货币", "argument": "现金人民币1200元"}, {"type": "作案时间", "argument": "2018年7月31日23时许"}, {"type": "作案地点", "argument": "溧水区洪蓝镇无想寺村委会办公室"}]}
{"text": "2018年8月2日，被告人付小兵被归案。", "entity_list": [{"type": "被告人", "argument": "付小兵"}]}
{"text": "1、2018年5月3日18时许，被告人张某某到福鼎市**街道**大厦小区内，见被害人庄某某停放在该处的白色芭玛牌电动车未上锁，便乘机将该电动车盗走。", "entity_list": [{"type": "被告人", "argument": "张某某"}, {"type": "被害人", "argument": "庄某某"}, {"type": "被盗物品", "argument": "白色芭玛牌电动车"}, {"type": "被盗物品", "argument": "电动车"}, {"type": "作案时间", "argument": "2018年5月3日18时许"}, {"type": "作案地点", "argument": "福鼎市**街道**大厦小区内"}]}
{"text": "后将车辆卖给福鼎市**南路**号的“**二手车行”，得款人民币500元（币种下同）。", "entity_list": [{"type": "被盗物品", "argument": "车辆"}, {"type": "盗窃获利", "argument": "人民币500元"}]}
{"text": "经福鼎市价格认证中心鉴定，被盗车辆价值1978元。", "entity_list": [{"type": "被盗物品", "argument": "被盗车辆"},{"type": "物品价值", "argument": "1978元"}, {"type": "组织机构", "argument": "福鼎市价格认证中心"}]}
{"text": "2、2018年5月14日13时许，被告人张某某到福鼎市**街道**村小区**栋**梯楼下，见被害人胡某某停放在该处车牌号FD****黑色安琪儿牌电动车未上锁，便乘机将该电动车盗走。", "entity_list": [{"type": "被告人", "argument": "张某某"}, {"type": "被害人", "argument": "胡某某"}, {"type": "被盗物品", "argument": "FD****黑色安琪儿牌电动车"}, {"type": "被盗物品", "argument": "电动车"}, {"type": "作案时间", "argument": "2018年5月14日13时许"}, {"type": "作案地点", "argument": "福鼎市**街道**村小区**栋**梯楼下"}]}
{"text": "后将车辆卖给福鼎市**南路**号“**维修电气焊店”，得款600元。", "entity_list": [{"type": "被盗物品", "argument": "车辆"}, {"type": "盗窃获利", "argument": "600元"}]}
{"text": "经福鼎市价格认证中心鉴定，被盗车辆价值2261元。", "entity_list": [{"type": "物品价值", "argument": "2261元"}, {"type": "组织机构", "argument": "福鼎市价格认证中心"}]}
{"text": "案发后，被告人张某某于2018年7月30日16时许在福鼎市镇**村**路**巷**号**栋**梯**室家中被公安人员归案，上述两部被盗电动车已追回并归还被害人。", "entity_list": [{"type": "被告人", "argument": "张某某"}, {"type": "被盗物品", "argument": "被盗电动车"}, {"type": "作案时间", "argument": "2018年7月30日16时许"}, {"type": "作案地点", "argument": "福鼎市镇**村**路**巷**号**栋**梯**室家中"}]}
{"text": "张敏捷家属于2018年8月1日向公安机关代为退出违法所得1100元。", "entity_list": [{"type": "作案时间", "argument": "2018年8月1日"}, {"type": "组织机构", "argument": "公安机关"}, {"type": "盗窃获利", "argument": "1100元"}]}
{"text": "2018年6月下旬至7月上旬，被告人程某某或单独或伙同汪某某（另案处理）骑电瓶车来到屯溪“泰丰烟酒店”、“日鑫烟酒店”、“宏丰烟酒店”、“一红商贸店”、“为民商贸店”、“三华烟酒店”、“宁宁超市”、“仁和超市”、“忠海便利店”、“叶茂商店”等10处地方，程某某向店主称购买香烟，在拿到香烟后，用手机对着柜台上的微信支付二维码假装扫码付钱（其微信中并没有钱），边操作边往电瓶车边走，然后在没有付钱的情况下趁店主不注意骑上或坐上电瓶车快速逃离现场。", "entity_list": [{"type": "被告人", "argument": "程某某"}, {"type": "被告人", "argument": "汪某某"}, {"type": "被告人", "argument": "程某某"}, {"type": "作案时间", "argument": "2018年6月下旬至7月上旬"}, {"type": "作案地点", "argument": "屯溪“泰丰烟酒店"}, {"type": "作案地点", "argument": "“日鑫烟酒店”"}, {"type": "作案地点", "argument": "“宏丰烟酒店”"}, {"type": "作案地点", "argument": "“一红商贸店”"}, {"type": "作案地点", "argument": "“为民商贸店”"}, {"type": "作案地点", "argument": "“三华烟酒店”"}, {"type": "作案地点", "argument": "“宁宁超市”"}, {"type": "作案地点", "argument": "“仁和超市”"}, {"type": "作案地点", "argument": "“忠海便利店”"}, {"type": "作案地点", "argument": "“叶茂商店”"}, {"type": "作案工具", "argument": "电瓶车"}]}
{"text": "该十次作案中有三次（“日鑫烟酒店”、“仁和超市”、“叶茂商店”）系汪某某骑电瓶车在店外等候，程某某得手后由汪某某带其逃离现场，有七次系程某某单独作案。", "entity_list": [{"type": "被告人", "argument": "汪某某"}, {"type": "被告人", "argument": "程某某"}, {"type": "被告人", "argument": "汪某某"}, {"type": "作案地点", "argument": "“日鑫烟酒店”"}, {"type": "作案地点", "argument": "“仁和超市”"}, {"type": "作案地点", "argument": "“叶茂商店”"}, {"type": "作案工具", "argument": "电瓶车"}]}
{"text": "2018年6月下旬的一天，被告人程某某骑电瓶车来到“小山东商贸行”（洋河蓝色经典），趁店主罗某某上楼拿烟的时候，将其一楼店内的六包硬中华香烟盗走。", "entity_list": [{"type": "被告人", "argument": "程某某"}, {"type": "被害人", "argument": "罗某某"}, {"type": "被盗物品", "argument": "六包硬中华香烟"}, {"type": "作案时间", "argument": "2018年6月下旬的一天"}, {"type": "作案地点", "argument": "“小山东商贸行”（洋河蓝色经典）"}, {"type": "作案工具", "argument": "电瓶车"}]}
{"text": "另查明，被告人程某某盗窃所得的香烟被其和汪某某二人抽掉或拿去卖钱，其盗窃的香烟价值总计为人民币4180元。", "entity_list": [{"type": "被告人", "argument": "程某某"}, {"type": "被告人", "argument": "汪某某"}, {"type": "物品价值", "argument": "人民币4180元"}, {"type": "被盗物品", "argument": "香烟"}, {"type": "被盗物品", "argument": "香烟"}]}
{"text": "案发后，程某某的叔叔代其赔偿了各被害人的损失共计2800元。", "entity_list": [{"type": "被告人", "argument": "程某某"}, {"type": "盗窃获利", "argument": "2800元"}]}
{"text": "上述3.5万元中被告人廖某志分得1.5万元，廖某才分得1万元，喻某忠分得1万元。", "entity_list": [{"type": "被告人", "argument": "廖某志"}, {"type": "被告人", "argument": "廖某"}, {"type": "被告人", "argument": "喻某忠"}, {"type": "被盗货币", "argument": "3.5万元"}, {"type": "盗窃获利", "argument": "1.5万元"}, {"type": "盗窃获利", "argument": "1万元"}, {"type": "盗窃获利", "argument": "1万元"}]}
{"text": "2018年4月期间，被告人张某某在黄石市黄石港区实施盗窃作案四起，盗得财物共计9652元，具体犯罪事实如下：1、2018年4月13日凌晨3时许，被告人张某某在黄石市黄石**店，盗窃软包中华香烟8包、黄鹤楼软珍品香烟16包、黄鹤楼硬珍品香烟3条、黄鹤楼软红香烟2条、黄鹤楼硬红香烟1条、利群香烟1条以及现金人民币480元。", "entity_list": [{"type": "被告人", "argument": "张某某"}, {"type": "被告人", "argument": "张某某"}, {"type": "被盗货币", "argument": "9652元"}, {"type": "被盗货币", "argument": "现金人民币480元"}, {"type": "被盗物品", "argument": "中华香烟8包"}, {"type": "被盗物品", "argument": "黄鹤楼软珍品香烟16包"}, {"type": "被盗物品", "argument": "黄鹤楼硬珍品香烟3条"}, {"type": "被盗物品", "argument": "黄鹤楼软红香烟2条"}, {"type": "被盗物品", "argument": "黄鹤楼硬红香烟1条"}, {"type": "被盗物品", "argument": "利群香烟1条"}, {"type": "作案时间", "argument": "2018年4月期间"}, {"type": "作案时间", "argument": "2018年4月13日凌晨3时许"}, {"type": "作案地点", "argument": "黄石市黄石港区"}, {"type": "作案地点", "argument": "黄石市黄石**店"}]}
{"text": "经鉴定，被盗香烟共计价值人民币3540元。", "entity_list": [{"type": "物品价值", "argument": "人民币3540元"}, {"type": "被盗物品", "argument": "被盗香烟"}]}
{"text": "2、2018年4月27日凌晨1时许，被告人张某某在黄石市黄石港区**号**店，盗窃黄鹤楼硬红香烟3条、黄鹤楼软红香烟2条、黄鹤楼软蓝香烟5条、黄鹤楼硬珍香烟1条、黄鹤楼软珍香烟1条。", "entity_list": [{"type": "被告人", "argument": "张某某"}, {"type": "被盗物品", "argument": "黄鹤楼硬红香烟3条"}, {"type": "被盗物品", "argument": "黄鹤楼软红香烟2条"}, {"type": "被盗物品", "argument": "黄鹤楼软蓝香烟5条"}, {"type": "被盗物品", "argument": "黄鹤楼硬珍香烟1条"}, {"type": "被盗物品", "argument": "黄鹤楼软珍香烟1条"}, {"type": "作案时间", "argument": "2018年4月27日凌晨1时许"}, {"type": "作案地点", "argument": "黄石市黄石港区**号**店"}]}
{"text": "作案后，张某某将香烟卖给**超市的祝某某。", "entity_list": [{"type": "被告人", "argument": "张某某"}, {"type": "被盗物品", "argument": "香烟"}]}
{"text": "案发后，被盗香烟被追回并发还给被害人宋某某。", "entity_list": [{"type": "被害人", "argument": "宋某某"}, {"type": "被盗物品", "argument": "被盗香烟"}]}
{"text": "3、2018年4月27日凌晨3时许，被告人张某某在黄石市黄石港区**网吧，趁被害人陈某某治熟睡时盗窃其黑色OPPOR9手机一部。", "entity_list": [{"type": "被告人", "argument": "张某某"}, {"type": "被害人", "argument": "陈某某"}, {"type": "被盗物品", "argument": "黑色OPPOR9手机一部"}, {"type": "作案时间", "argument": "2018年4月27日凌晨3时许"}, {"type": "作案地点", "argument": "黄石市黄石港区**网吧"}]}
{"text": "经鉴定，被盗手机价值人民币2124元。", "entity_list": [{"type": "物品价值", "argument": "人民币2124元"}, {"type": "被盗物品", "argument": "被盗手机"}]}
{"text": "作案后，张某某将白酒卖给**超市的祝某某。", "entity_list": [{"type": "被告人", "argument": "张某某"}, {"type": "被盗物品", "argument": "白酒"}]}
{"text": "经查，被盗财物售价为人民币448元。", "entity_list": [{"type": "物品价值", "argument": "人民币448元"}, {"type": "被盗物品", "argument": "被盗财物"}]}
{"text": "案发后，被盗的2瓶贵州老窖A30上品级白酒被追回并发还给被害人王某某。", "entity_list": [{"type": "被害人", "argument": "王某某"}, {"type": "被盗物品", "argument": "2瓶贵州老窖A30上品级白酒"}]}
{"text": "2014年7月14日，被告人姜某甲串通门卫被告人贺某某，由贺某某联系翻斗车和装载机，将通大煤业公司井下送出的废铁与煤矸石混合物装车，运至鄂温克旗**镇**小区**废品收购站，卖得赃款5400.00元，其中姜某甲分得3900.00元，贺某某分得700.00元，贺某某支付给滕某某、刘某某两人运费共800.00元。", "entity_list": [{"type": "被告人", "argument": "姜某甲"}, {"type": "被告人", "argument": "贺某某"}, {"type": "被告人", "argument": "贺某某"}, {"type": "被告人", "argument": "姜某甲"}, {"type": "被告人", "argument": "贺某某"}, {"type": "被告人", "argument": "贺某某"}, {"type": "被盗物品", "argument": "废铁"}, {"type": "被盗物品", "argument": "煤矸石混合物"}, {"type": "作案时间", "argument": "2014年7月14日"}, {"type": "作案地点", "argument": "鄂温克旗**镇**小区**废品收购站"}, {"type": "组织机构", "argument": "通大煤业公司"}, {"type": "作案工具", "argument": "翻斗车"}, {"type": "作案工具", "argument": "装载机"}, {"type": "盗窃获利", "argument": "5400.00元"}, {"type": "盗窃获利", "argument": "3900.00元"}, {"type": "盗窃获利", "argument": "700.00元"}, {"type": "盗窃获利", "argument": "800.00元"}]}
{"text": "贺某某分得赃款2000.00元，姜某甲与金某某每人分得赃款2600.00元。", "entity_list": [{"type": "被告人", "argument": "贺某某"}, {"type": "被告人", "argument": "姜某甲"}, {"type": "被告人", "argument": "金某某"}, {"type": "盗窃获利", "argument": "2000.00元"}, {"type": "盗窃获利", "argument": "2600.00元"}]}
{"text": "经鉴定被盗废铁4500.00公斤，价格为7200.00元。", "entity_list": [{"type": "物品价值", "argument": "7200.00元"}, {"type": "被盗物品", "argument": "被盗废铁4500.00公斤"}]}
{"text": "2015年6、7月份的一天夜间，被告人白某某到位于赤峰市宁城县**镇**村的卜某某家中，盗窃御井烧坊、八里罕老窖白酒各一箱、茅台王子酒一瓶。", "entity_list": [{"type": "被告人", "argument": "白某某"}, {"type": "被害人", "argument": "卜某某"}, {"type": "被盗物品", "argument": "御井烧坊"}, {"type": "被盗物品", "argument": "八里罕老窖白酒"}, {"type": "被盗物品", "argument": "茅台王子酒一瓶"}, {"type": "作案时间", "argument": "2015年6、7月份的一天夜间"}, {"type": "作案地点", "argument": "赤峰市宁城县**镇**村的卜某某家中"}]}
{"text": "销赃得款200余元被挥霍。", "entity_list": [{"type": "盗窃获利", "argument": "200余元"}]}
{"text": "经凌源市价格认证中心认证：茅台王子酒价值人民币100元。", "entity_list": [{"type": "物品价值", "argument": "人民币100元"}, {"type": "被盗物品", "argument": "茅台王子酒"}, {"type": "组织机构", "argument": "凌源市价格认证中心"}]}
{"text": "2015年夏季的一天夜间，被告人白某某到建平县小塘镇水头村李某某家，盗窃人民币100元及水泵一台。", "entity_list": [{"type": "被告人", "argument": "白某某"}, {"type": "被害人", "argument": "李某某"}, {"type": "被盗货币", "argument": "人民币100元"}, {"type": "被盗物品", "argument": "水泵一台"}, {"type": "作案时间", "argument": "2015年夏季的一天夜间"}, {"type": "作案地点", "argument": "建平县小塘镇水头村李某某家"}]}
{"text": "2015年8月9日夜间，被告人白某某到赤峰市宁城县**镇**村海某某家，盗窃玉石二块、佛头一个。", "entity_list": [{"type": "被告人", "argument": "白某某"}, {"type": "被害人", "argument": "海某某"}, {"type": "被盗物品", "argument": "玉石二块"}, {"type": "被盗物品", "argument": "佛头一个"}, {"type": "作案时间", "argument": "2015年8月9日夜间"}, {"type": "作案地点", "argument": "赤峰市宁城县**镇**村海某某家"}]}
{"text": "2016年夏季的一天夜间，被告人白某某将裴某某放于自家经营的向博鲜肉副食品超市前的电动车盗走。", "entity_list": [{"type": "被告人", "argument": "白某某"}, {"type": "被害人", "argument": "裴某某"}, {"type": "被盗物品", "argument": "电动车"}, {"type": "作案时间", "argument": "2016年夏季的一天夜间"}, {"type": "作案地点", "argument": "自家经营的向博鲜肉副食品超市前"}]}
{"text": "后销赃得款200元被挥霍。", "entity_list": [{"type": "盗窃获利", "argument": "200元"}]}
{"text": "2017年10月间，被告人白某某在凌源市城关镇马场村宏鹏蒸压空心砖厂内，盗窃电机一台、减速机三台、电缆线80米，销赃得款被挥霍。", "entity_list": [{"type": "被告人", "argument": "白某某"}, {"type": "被盗物品", "argument": "电机一台"}, {"type": "被盗物品", "argument": "减速机三台"}, {"type": "被盗物品", "argument": "电缆线80米"}, {"type": "作案时间", "argument": "2017年10月间"}, {"type": "作案地点", "argument": "凌源市城关镇马场村宏鹏蒸压空心砖厂"}]}
{"text": "1、2018年5月6日9时许被告人李某在杨陵万达电影院趁无人之际，盗走保洁员休息室内货架上被害人赵某某包内现金270元、魏某某包内现金140元，所盗现金已全部挥霍。", "entity_list": [{"type": "被告人", "argument": "李某"}, {"type": "被害人", "argument": "赵某某"}, {"type": "被盗货币", "argument": "现金270元"}, {"type": "被盗货币", "argument": "现金140元"}, {"type": "作案时间", "argument": "2018年5月6日9时许"}, {"type": "作案地点", "argument": "杨陵万达电影院"}, {"type": "作案地点", "argument": "保洁员休息室内"}]}
{"text": "2、2018年5月11日10时许，被告人李某在杨陵银泰家具城顾家家居店趁不备，盗走店内衣帽架上被害人杨某某包内现金270元、张某某包内现金280元、帅某某包内现金890元、李某某包内现金240元，共计1680元，所盗现金已全部挥霍。", "entity_list": [{"type": "被告人", "argument": "李某"}, {"type": "被害人", "argument": "杨某某"}, {"type": "被盗货币", "argument": "现金270元"}, {"type": "被盗货币", "argument": "现金280元"}, {"type": "被盗货币", "argument": "现金890元"}, {"type": "被盗货币", "argument": "现金240元"}, {"type": "被盗货币", "argument": "1680元"}, {"type": "作案时间", "argument": "2018年5月11日10时许"}, {"type": "作案地点", "argument": "杨陵银泰家具城顾家家居店"}]}
{"text": "3、2018年5月11日15时许，被告人李某在杨陵银泰家具城二楼金帝昊斯家具店内趁被害人刘某去洗手间之机，盗走其放在店内衣柜中包内现金560元，所盗现金已全部挥霍。", "entity_list": [{"type": "被告人", "argument": "李某"}, {"type": "被害人", "argument": "刘某"}, {"type": "被盗货币", "argument": "现金560元"}, {"type": "作案时间", "argument": "2018年5月11日15时许"}, {"type": "作案地点", "argument": "杨陵银泰家具城二楼金帝昊斯家具店内"}]}
{"text": "4、2018年5月14日18时许，被告人李某在杨陵居然之家三楼金百利家具店，趁无人之机，盗走被害人吴某的苹果牌iPadair2便携式平板电脑（认定价格为人民币1633.00元）一部，后丢弃。", "entity_list": [{"type": "被告人", "argument": "李某"}, {"type": "被害人", "argument": "吴某"}, {"type": "物品价值", "argument": "人民币1633.00元"}, {"type": "被盗物品", "argument": "苹果牌iPadair2便携式平板电脑"}, {"type": "作案时间", "argument": "2018年5月14日18时许"}, {"type": "作案地点", "argument": "杨陵居然之家三楼金百利家具店"}]}
{"text": "5、2018年5月18日10时许，被告人李某在杨陵区李台街道办徐西湾村如家家庭宾馆，趁宾馆负责人吴某某不备，盗走宾馆登记室桌子抽屉内现金200元，所盗现金已全部挥霍。", "entity_list": [{"type": "被告人", "argument": "李某"}, {"type": "被害人", "argument": "吴某某"}, {"type": "被盗货币", "argument": "现金200元"}, {"type": "作案时间", "argument": "2018年5月18日10时许"}, {"type": "作案地点", "argument": "杨陵区李台街道办徐西湾村如家家庭宾馆"}, {"type": "作案地点", "argument": "宾馆登记室"}]}
{"text": "2016年11月至2017年1月间，被告人夏某某使用老虎钳、螺丝刀、打火机等作案工具剪线、接线，在庐江县庐城镇盗窃电瓶车6辆，涉案数额20628元。", "entity_list": [{"type": "被告人", "argument": "夏某某"}, {"type": "物品价值", "argument": "20628元"}, {"type": "被盗物品", "argument": "电瓶车6辆"}, {"type": "作案时间", "argument": "2016年11月至2017年1月间"}, {"type": "作案地点", "argument": "庐江县庐城镇"}, {"type": "作案工具", "argument": "老虎钳"}, {"type": "作案工具", "argument": "螺丝刀"}, {"type": "作案工具", "argument": "打火机"}]}
{"text": "分述如下：1、2016年11月29日23时至30日7时间，被告人夏某某盗走沈某某停放在军二西路77号4栋楼下的一辆速派奇牌电瓶车。", "entity_list": [{"type": "被告人", "argument": "夏某某"}, {"type": "被害人", "argument": "沈某某"}, {"type": "被盗物品", "argument": "一辆速派奇牌电瓶车"}, {"type": "作案时间", "argument": "2016年11月29日23时至30日7时间"}, {"type": "作案地点", "argument": "军二西路77号4栋楼下"}]}
{"text": "经鉴定，该车价值2920元。", "entity_list": [{"type": "物品价值", "argument": "2920元"}, {"type": "被盗物品", "argument": "该车"}]}
{"text": "2、2017年1月19日18时至20日8时间，被告人夏某某盗走夏某某停放在中心城小区10栋楼下的一辆蓝色电动三轮车。", "entity_list": [{"type": "被告人", "argument": "夏某某"}, {"type": "被害人", "argument": "夏某某"}, {"type": "被盗物品", "argument": "一辆蓝色电动三轮车"}, {"type": "作案时间", "argument": "2017年1月19日18时至20日8时间"}, {"type": "作案地点", "argument": "中心城小区10栋楼下"}]}
{"text": "经鉴定，该车价值4636元。", "entity_list": [{"type": "物品价值", "argument": "4636元"}, {"type": "被盗物品", "argument": "该车"}]}
{"text": "3、2017年1月22日19时至23日7时间，被告人夏某某盗走张某某停放在三里安置房西区（三里家园）小区内路边的一辆蓝色苏顶牌电动三轮车。", "entity_list": [{"type": "被告人", "argument": "夏某某"}, {"type": "被害人", "argument": "张某某"}, {"type": "被盗物品", "argument": "一辆蓝色苏顶牌电动三轮车"}, {"type": "作案时间", "argument": "2017年1月22日19时至23日7时间"}, {"type": "作案地点", "argument": "三里安置房西区（三里家园）小区内路边"}]}
{"text": "经鉴定，该车价值4256元。", "entity_list": [{"type": "物品价值", "argument": "4256元"}, {"type": "被盗物品", "argument": "该车"}]}
{"text": "4、2017年1月25日凌晨1时许，被告人夏某某盗走宋某某停放在幸福世家小区6栋楼下的一辆蓝色速派奇牌电瓶车。", "entity_list": [{"type": "被告人", "argument": "夏某某"}, {"type": "被害人", "argument": "宋某某"}, {"type": "被盗物品", "argument": "一辆蓝色速派奇牌电瓶车"}, {"type": "作案时间", "argument": "2017年1月25日凌晨1时许"}, {"type": "作案地点", "argument": "幸福世家小区6栋楼下"}]}
{"text": "经鉴定，该车价值3191元。", "entity_list": [{"type": "物品价值", "argument": "3191元"}, {"type": "被盗物品", "argument": "该车"}]}
{"text": "6、2017年1月25日2时至上午，被告人夏某某盗走乔某某停放在鲍井新村南门对面楼下的一辆黄色雅迪牌电瓶车。", "entity_list": [{"type": "被告人", "argument": "夏某某"}, {"type": "被害人", "argument": "乔某某"}, {"type": "被盗物品", "argument": "一辆黄色雅迪牌电瓶车"}, {"type": "作案时间", "argument": "2017年1月25日2时至上午"}, {"type": "作案地点", "argument": "鲍井新村南门对面楼下"}]}
{"text": "经鉴定，该车价值2240元。", "entity_list": [{"type": "物品价值", "argument": "2240元"}, {"type": "被盗物品", "argument": "该车"}]}
{"text": "被告人夏某某归案后如实供述了自己的罪行。", "entity_list": [{"type": "被告人", "argument": "夏某某"}]}
{"text": "其在判决宣告以后，刑罚执行完毕以前，发现在判决宣告以前还有其他罪没有判决。", "entity_list": []}
{"text": "1.2017年11月1日9时许，于某某（已判决）组织，由金某某（已判决）、张某甲（已判决）、王某某（已判决）负责到海拉尔区火车站站前广场，以住宿为名、低价嫖娼为由，将被害人张某乙带到海拉尔区**小区**号楼**单元**室，由被告人李某某趁张某乙与卖淫女侯某某（已判决）发生性关系之机，盗取张某乙现金人民币2000元。", "entity_list": [{"type": "被告人", "argument": "于某某"}, {"type": "被告人", "argument": "金某某"}, {"type": "被告人", "argument": "张某甲"}, {"type": "被告人", "argument": "王某某"}, {"type": "被告人", "argument": "李某某"}, {"type": "被告人", "argument": "侯某某"}, {"type": "被害人", "argument": "张某乙"}, {"type": "被害人", "argument": "张某乙"}, {"type": "被害人", "argument": "张某乙"}, {"type": "被盗货币", "argument": "现金人民币2000元"}, {"type": "作案时间", "argument": "2017年11月1日9时许"}, {"type": "作案地点", "argument": "海拉尔区火车站站前广场"}, {"type": "作案地点", "argument": "海拉尔区**小区**号楼**单元**室"}]}
{"text": "2.2017年11月1日12时许，于某某（已判决）组织，由金某某（已判决）、张某甲（已判决）、王某某（已判决）负责到海拉尔区火车站站前广场，以住宿为名、低价嫖娼为由，将被害人高某某带到海拉尔区**小区**号楼**单元**室，由被告人李某某趁高某某与卖淫女侯某某（已判决）发生性关系之机，盗取高某某现金人民币1200元。", "entity_list": [{"type": "被告人", "argument": "于某某"}, {"type": "被告人", "argument": "金某某"}, {"type": "被告人", "argument": "张某甲"}, {"type": "被告人", "argument": "王某某"}, {"type": "被告人", "argument": "李某某"}, {"type": "被告人", "argument": "侯某某"}, {"type": "被害人", "argument": "高某某"}, {"type": "被害人", "argument": "高某某"}, {"type": "被害人", "argument": "高某某"}, {"type": "被盗货币", "argument": "现金人民币1200元"}, {"type": "作案时间", "argument": "2017年11月1日12时许"}, {"type": "作案地点", "argument": "海拉尔区火车站站前广场"}, {"type": "作案地点", "argument": "海拉尔区**小区**号楼**单元**室"}]}
{"text": "被告人李某某盗窃数额共计人民币3700元。", "entity_list": [{"type": "被告人", "argument": "李某某"}, {"type": "被盗货币", "argument": "人民币3700元"}]}
{"text": "被告人李某某于2018年8月8日到海拉尔公安分局刑警大队投案自首。", "entity_list": [{"type": "被告人", "argument": "李某某"}, {"type": "组织机构", "argument": "海拉尔公安分局"}]}
{"text": "2017年8月至2018年7月2日期间，被告人叶某某先后3次，采用翻窗入室的手法进入无锡市滨湖区**园**号**室祝某某家中，窃得祝某某放置家中的现金人民币1120元、天梭（TISSOT）牌力洛克系列机械男表1块、诺基亚（Nokia）牌N1WiFi型号平板电脑1部、佳能牌IXUS220HS型号照相机1部，价值共计人民币2150元及笔记本电脑1台。", "entity_list": [{"type": "被告人", "argument": "叶某某"}, {"type": "被害人", "argument": "祝某某"}, {"type": "被盗货币", "argument": "现金人民币1120元"}, {"type": "物品价值", "argument": "人民币2150元"}, {"type": "被盗物品", "argument": "天梭（TISSOT）牌力洛克系列机械男表1块"}, {"type": "被盗物品", "argument": "诺基亚（Nokia）牌N1WiFi型号平板电脑1部"}, {"type": "被盗物品", "argument": "佳能牌IXUS220HS型号照相机1部"}, {"type": "被盗物品", "argument": "笔记本电脑1台"}, {"type": "作案时间", "argument": "2017年8月至2018年7月2日期间"}, {"type": "作案地点", "argument": "无锡市滨湖区**园**号**室祝某某家中"}]}
{"text": "具体事实如下：1.2017年8月的一天下午，被告人叶某某采用翻窗入室的手法进入无锡市滨湖区**园**号**室，窃得祝某某放置家中的现金人民币200元、诺基亚（Nokia）牌N1WiFi型号平板电脑1部、佳能牌IXUS220HS型号照相机1部，价值共计人民币750元及笔记本电脑1台。", "entity_list": [{"type": "被告人", "argument": "叶某某"}, {"type": "被害人", "argument": "祝某某"}, {"type": "被盗货币", "argument": "现金人民币200元"}, {"type": "物品价值", "argument": "人民币750元"}, {"type": "被盗物品", "argument": "诺基亚（Nokia）牌N1WiFi型号平板电脑1部"}, {"type": "被盗物品", "argument": "佳能牌IXUS220HS型号照相机1部"}, {"type": "被盗物品", "argument": "笔记本电脑1台"}, {"type": "作案时间", "argument": "2017年8月的一天下午"}, {"type": "作案地点", "argument": "无锡市滨湖区**园**号**室"}]}
{"text": "2.2017年9月14日上午，被告人叶某某采用上述手法再次进入无锡市滨湖区**园**号**室盗窃时，因被祝某某发现而逃离现场，未窃得财物。", "entity_list": [{"type": "被告人", "argument": "叶某某"}, {"type": "被害人", "argument": "祝某某"}, {"type": "作案时间", "argument": "2017年9月14日上午"}, {"type": "作案地点", "argument": "无锡市滨湖区**园**号**室"}]}
{"text": "归案后，被告人叶某某如实供述了上述犯罪事实。", "entity_list": [{"type": "被告人", "argument": "叶某某"}]}
{"text": "2015年6月10日至同月15日期间，被告人范某某租用被告人陈某某牌号为贵DT****的长安车，并由陈某某驾车搭载范应领先后到黔江区、武隆区，由陈某某将车停在公路边等候，范应领采取攀爬管道从窗户进入室内的方式实施盗窃，共窃得现金和手表等财物价值共计人民币（下同）5989.42元。", "entity_list": [{"type": "被告人", "argument": "范某某"}, {"type": "被告人", "argument": "陈某某"}, {"type": "被告人", "argument": "陈某某"}, {"type": "被告人", "argument": "范应领"}, {"type": "被告人", "argument": "陈某某"}, {"type": "被告人", "argument": "范应领"}, {"type": "被盗货币", "argument": "现金"}, {"type": "物品价值", "argument": "人民币（下同）5989.42元"}, {"type": "被盗物品", "argument": "手表"}, {"type": "作案时间", "argument": "2015年6月10日至同月15日期间"}, {"type": "作案地点", "argument": "黔江区"}, {"type": "作案地点", "argument": "武隆区"}, {"type": "作案工具", "argument": "牌号为贵DT****的长安车"}]}
{"text": "2.2015年6月15日晚，被告人范某某和陈某某驾车到达武隆城区后，范应领进入武隆区**镇**小区**楼**号被害人邓某某家、**楼**号被害人王某某家、**镇**小区**号被害人肖某某家、**小区**号被害人冉某某家实施盗窃，窃得现金共计1500元、肖某某所有的OPPO-R8107手机一部。", "entity_list": [{"type": "被告人", "argument": "范某某"}, {"type": "被告人", "argument": "陈某某"}, {"type": "被告人", "argument": "范应领"}, {"type": "被害人", "argument": "邓某某"}, {"type": "被害人", "argument": "王某某"}, {"type": "被害人", "argument": "冉某某"}, {"type": "被害人", "argument": "肖某某"}, {"type": "被盗货币", "argument": "1500元"}, {"type": "被盗物品", "argument": "OPPO-R8107手机一部"}, {"type": "作案时间", "argument": "2015年6月15日晚"}, {"type": "作案地点", "argument": "武隆城区"}, {"type": "作案地点", "argument": "武隆区**镇**小区**楼**号被害人邓某某家"}, {"type": "作案地点", "argument": "**楼**号被害人王某某家"}, {"type": "作案地点", "argument": "**镇**小区**号被害人肖某某家"}, {"type": "作案地点", "argument": "**小区**号被害人冉某某家"}]}
{"text": "经鉴定，被盗手机价值2519.1元。", "entity_list": [{"type": "物品价值", "argument": "2519.1元"}, {"type": "被盗物品", "argument": "被盗手机"}]}
{"text": "被告人陈某某于2015年7月15日被民警归案。", "entity_list": [{"type": "被告人", "argument": "陈某某"}, {"type": "作案时间", "argument": "2015年7月15日"}]}
{"text": "被告人范应领于2018年3月15日主动到鹤山市公安局中山派出所投案。", "entity_list": [{"type": "被告人", "argument": "范应领"}, {"type": "作案时间", "argument": "2018年3月15日"}, {"type": "组织机构", "argument": "鹤山市公安局中山派出所"}]}
{"text": "1、2017年10月27日6时许，被告人李某某伙同“和尚”、“江西”（均身份不明）来到温州市鹿城区**大厦**工地内，秘密窃取工地仓库内电缆线铜芯三袋。", "entity_list": [{"type": "被告人", "argument": "李某某"}, {"type": "被告人", "argument": "“和尚”"}, {"type": "被告人", "argument": "“江西”"}, {"type": "被盗物品", "argument": "电缆线铜芯三袋"}, {"type": "作案时间", "argument": "2017年10月27日6时许"}, {"type": "作案地点", "argument": "温州市鹿城区**大厦**工地内"}, {"type": "作案地点", "argument": "工地仓库内"}]}
{"text": "被告人李某某因本案于2017年10月27日被温州市公安局鹿城区分局处行政拘留十四日。", "entity_list": [{"type": "被告人", "argument": "李某某"}, {"type": "作案时间", "argument": "2017年10月27日"}, {"type": "组织机构", "argument": "温州市公安局鹿城区分局处"}]}
{"text": "被告人李某某于2018年6月6日被公安机关归案，后如实供述了上述事实。", "entity_list": [{"type": "被告人", "argument": "李某某"}, {"type": "组织机构", "argument": "公安机关"}]}
{"text": "涉案电缆线均已起获。", "entity_list": [{"type": "被盗物品", "argument": "涉案电缆线"}]}
{"text": "1.2017年11月9日，被告人王某某窜至定远县**镇**广场**栋**单元楼梯口处，盗窃穆某某一辆速派奇速峰电瓶车。", "entity_list": [{"type": "被告人", "argument": "王某某"}, {"type": "被害人", "argument": "穆某某"}, {"type": "被盗物品", "argument": "一辆速派奇速峰电瓶车"}, {"type": "作案时间", "argument": "2017年11月9日"}, {"type": "作案地点", "argument": "定远县**镇**广场**栋**单元楼梯口处"}]}
{"text": "经鉴定，被盗电瓶车价值1960元。", "entity_list": [{"type": "物品价值", "argument": "1960元"}, {"type": "被盗物品", "argument": "被盗电瓶车"}]}
{"text": "2.2017年11月9日，被告人王某某窜至定远县**镇**广场**街附近，盗窃张某某一辆五星钻豹佳鹰二代电瓶车。", "entity_list": [{"type": "被告人", "argument": "王某某"}, {"type": "被害人", "argument": "张某某"}, {"type": "被盗物品", "argument": "一辆五星钻豹佳鹰二代电瓶车"}, {"type": "作案时间", "argument": "2017年11月9日"}, {"type": "作案地点", "argument": "定远县**镇**广场**街附近"}]}
{"text": "经鉴定，被盗电瓶车价值2560元。", "entity_list": [{"type": "物品价值", "argument": "2560元"}, {"type": "被盗物品", "argument": "被盗电瓶车"}]}
{"text": "3.2017年11月12日，被告人王某某窜至定远县**镇**时代**幢**单元楼梯口处，盗窃张某甲一辆绿源韵鹰MN2电瓶车。", "entity_list": [{"type": "被告人", "argument": "王某某"}, {"type": "被害人", "argument": "张某甲"}, {"type": "被盗物品", "argument": "一辆绿源韵鹰MN2电瓶车"}, {"type": "作案时间", "argument": "2017年11月12日"}, {"type": "作案地点", "argument": "定远县**镇**时代**幢**单元楼梯口"}]}
{"text": "经鉴定，被盗电瓶车价值1260元。", "entity_list": [{"type": "物品价值", "argument": "1260元"}, {"type": "被盗物品", "argument": "被盗电瓶车"}]}
{"text": "4.2017年11月13日，被告人王某某窜至定远县**镇**社区卫生服务中心门口处，盗窃穆某甲一辆永乐阳光小龟王电瓶车。", "entity_list": [{"type": "被告人", "argument": "王某某"}, {"type": "被害人", "argument": "穆某甲"}, {"type": "被盗物品", "argument": "一辆永乐阳光小龟王电瓶车"}, {"type": "作案时间", "argument": "2017年11月13日"}, {"type": "作案地点", "argument": "定远县**镇**社区卫生服务中心门口处"}]}
{"text": "经鉴定，被盗电瓶车价值1540元。", "entity_list": [{"type": "物品价值", "argument": "1540元"}, {"type": "被盗物品", "argument": "被盗电瓶车"}]}
{"text": "5.2017年11月13日，被告人王某某窜至定远县**镇**超市后**号门旁边楼梯口处，盗窃杨某某一辆一飞电瓶车。", "entity_list": [{"type": "被告人", "argument": "王某某"}, {"type": "被害人", "argument": "杨某某"}, {"type": "被盗物品", "argument": "一辆一飞电瓶车"}, {"type": "作案时间", "argument": "2017年11月13日"}, {"type": "作案地点", "argument": "定远县**镇**超市后**号门旁边楼梯口处"}]}
{"text": "经鉴定，被盗电瓶车价值1710元。", "entity_list": [{"type": "物品价值", "argument": "1710元"}, {"type": "被盗物品", "argument": "被盗电瓶车"}]}
{"text": "6.2017年11月14日，被告人王某某窜至定远县**镇**小区**幢**单元楼梯口处，盗窃施某某一辆爱玛大迪欧电瓶车。", "entity_list": [{"type": "被告人", "argument": "王某某"}, {"type": "被害人", "argument": "施某某"}, {"type": "被盗物品", "argument": "一辆爱玛大迪欧电瓶车"}, {"type": "作案时间", "argument": "2017年11月14日"}, {"type": "作案地点", "argument": "定远县**镇**小区**幢**单元楼梯口处"}]}
{"text": "经鉴定，被盗电瓶车价值2185元。", "entity_list": [{"type": "物品价值", "argument": "2185元"}, {"type": "被盗物品", "argument": "被盗电瓶车"}]}
{"text": "7.2017年11月14日，被告人王某某窜至定远县**镇**火锅店门口处，盗窃管某某一辆三羊迅鹰电瓶车。", "entity_list": [{"type": "被告人", "argument": "王某某"}, {"type": "被害人", "argument": "管某某"}, {"type": "被盗物品", "argument": "一辆三羊迅鹰电瓶车"}, {"type": "作案时间", "argument": "2017年11月14日"}, {"type": "作案地点", "argument": "定远县**镇**火锅店门口处"}]}
{"text": "经鉴定，被盗电瓶车价值1960元。", "entity_list": [{"type": "物品价值", "argument": "1960元"}, {"type": "被盗物品", "argument": "被盗电瓶车"}]}
{"text": "8.2017年11月14日，被告人王某某窜至定远县**镇，**交警岗亭旁，盗窃吕某某一辆绿久小龟王电瓶车。", "entity_list": [{"type": "被告人", "argument": "王某某"}, {"type": "被害人", "argument": "吕某某"}, {"type": "被盗物品", "argument": "一辆绿久小龟王电瓶车"}, {"type": "作案时间", "argument": "2017年11月14日"}, {"type": "作案地点", "argument": "定远县**镇，**交警岗亭旁"}]}
{"text": "经鉴定，被盗电瓶车价值1260元。", "entity_list": [{"type": "物品价值", "argument": "1260元"}, {"type": "被盗物品", "argument": "被盗电瓶车"}]}
{"text": "9.2017年11月15日，被告人王某某窜至定远县**镇**广场**店门口处，盗窃郭某某一辆格林豪泰金龟王电瓶车。", "entity_list": [{"type": "被告人", "argument": "王某某"}, {"type": "被害人", "argument": "郭某某"}, {"type": "被盗物品", "argument": "一辆格林豪泰金龟王电瓶车"}, {"type": "作案时间", "argument": "2017年11月15日"}, {"type": "作案地点", "argument": "定远县**镇**广场**店门口处"}]}
{"text": "经鉴定，被盗电瓶车价值1760元。", "entity_list": [{"type": "物品价值", "argument": "1760元"}, {"type": "被盗物品", "argument": "被盗电瓶车"}]}
{"text": "被告人王某自2015年2月以来共入室盗窃四次，具体情况如下：1.2015年2月24日9时许，被害人肖某某租住于邵阳市大祥区**路**医院附近民房内被盗一对金镯子、一个金戒指、一台手提电脑，因重量、品牌不祥无法认定价格；", "entity_list": [{"type": "被告人", "argument": "王某"}, {"type": "被害人", "argument": "肖某某"}, {"type": "被盗物品", "argument": "一对金镯子"}, {"type": "被盗物品", "argument": "一个金戒指"}, {"type": "被盗物品", "argument": "一台手提电脑"}, {"type": "作案时间", "argument": "2015年2月24日9时许"}, {"type": "作案地点", "argument": "邵阳市大祥区**路**医院附近民房内"}]}
{"text": "邵阳市公安局物证鉴定中心在其租房内提取到王某的手印。", "entity_list": [{"type": "被告人", "argument": "王某"}, {"type": "作案地点", "argument": "租房内"}, {"type": "组织机构", "argument": "邵阳市公安局物证鉴定中心"}]}
{"text": "3.2018年02月14日9时许，王某伙同宁某某(已起诉)实施盗窃。", "entity_list": [{"type": "被告人", "argument": "王某"}, {"type": "被告人", "argument": "宁某某"}, {"type": "作案时间", "argument": "2018年02月14日9时许"}]}
{"text": "两人来到被害人刘某丙位于邵阳市双清**街**路**号**家中，宁某某负责在撬开厕所防盗网进入屋内实施盗窃，王某负责在楼下望风；", "entity_list": [{"type": "被告人", "argument": "宁某某"}, {"type": "被告人", "argument": "王某"}, {"type": "被害人", "argument": "刘某丙"}, {"type": "作案地点", "argument": "邵阳市双清**街**路**号**家中"}]}
{"text": "10分钟后，宁某某用床单抱着两台电脑主机从住户门走出来，两人迅速逃离现场。", "entity_list": [{"type": "被告人", "argument": "宁某某"}, {"type": "被盗物品", "argument": "两台电脑主机"}, {"type": "作案工具", "argument": "床单"}]}
{"text": "宁某某分给王某130元，电脑由宁某某处理。", "entity_list": [{"type": "被告人", "argument": "宁某某"}, {"type": "被告人", "argument": "王某"}, {"type": "被告人", "argument": "宁某某"}, {"type": "被盗物品", "argument": "电脑"}, {"type": "盗窃获利", "argument": "130元"}]}
{"text": "王某明知“老四”是赃物的情况下到邵阳市双清区**市场**栋被害人刘某甲家楼下接应“老四”，将被盗电视机用雨衣遮盖放在电动车上运走。", "entity_list": [{"type": "被告人", "argument": "王某"}, {"type": "被告人", "argument": "“老四”"}, {"type": "被告人", "argument": "“老四”"}, {"type": "被盗物品", "argument": "被盗电视机"}, {"type": "作案地点", "argument": "邵阳市双清区**市场**栋被害人刘某甲家楼下"}]}
{"text": "经鉴定：被盗电视机价值4800元。", "entity_list": [{"type": "物品价值", "argument": "4800元"}, {"type": "被盗物品", "argument": "被盗电视机"}]}
{"text": "1、2017年2月27日中午，被告人廖某某在建德市**镇**桥头，将被害人赵某某停放在该处的一辆电动三轮车内的5个电瓶卸下并偷走，后将电瓶以人民币250元的价格变卖。", "entity_list": [{"type": "被告人", "argument": "廖某某"}, {"type": "被害人", "argument": "赵某某"}, {"type": "被盗物品", "argument": "5个电瓶"}, {"type": "作案时间", "argument": "2017年2月27日中午"}, {"type": "作案地点", "argument": "建德市**镇**桥头"}, {"type": "盗窃获利", "argument": "人民币250元"}]}
{"text": "经建德市价格认证中心鉴定，被盗的头盔、防雨布共计价值人民币359元。", "entity_list": [{"type": "物品价值", "argument": "人民币359元"}, {"type": "被盗物品", "argument": "头盔"}, {"type": "被盗物品", "argument": "防雨布"}, {"type": "组织机构", "argument": "建德市价格认证中心"}]}
{"text": "被告人廖某某到案后如实供述了自己的犯罪事实。", "entity_list": [{"type": "被告人", "argument": "廖某某"}]}
{"text": "被盗的摩托车及头盔、防雨布、车钥匙等物品已被追回并发还给被害人虞某某。", "entity_list": [{"type": "被害人", "argument": "虞某某"}, {"type": "被盗物品", "argument": "摩托车"}, {"type": "被盗物品", "argument": "头盔"}, {"type": "被盗物品", "argument": "防雨布"}, {"type": "被盗物品", "argument": "车钥匙"}]}
{"text": "2018年6月至7月期间，被告人李某某在本市凤岗镇多次盗窃电动自行车，具体犯罪事实如下：（一）2018年6月28日3时许，李某某伙同“胖子”（另案处理）在本市凤岗镇三联村光华街一巷39号门口，盗窃了被害人丘某某停放在该处的一辆喜德盛牌电动自行车（价值约1800元），得手后二人逃离现场。", "entity_list": [{"type": "被告人", "argument": "李某某"}, {"type": "被告人", "argument": "李某"}, {"type": "被告人", "argument": "“胖子”"}, {"type": "被害人", "argument": "丘某某"}, {"type": "物品价值", "argument": "1800元"}, {"type": "被盗物品", "argument": "电动自行车"}, {"type": "被盗物品", "argument": "一辆喜德盛牌电动自行车"}, {"type": "作案时间", "argument": "2018年6月至7月期间"}, {"type": "作案时间", "argument": "2018年6月28日3时"}, {"type": "作案地点", "argument": "本市凤岗镇"}, {"type": "作案地点", "argument": "本市凤岗镇三联村光华街一巷39号门口"}]}
{"text": "（二）2018年7月2日3时许，李某某伙同“胖子”“眼镜”（另案处理）在本市凤岗镇居委沿河西路卫生站旁边出租屋门口，盗窃了被害人黄某某停放在该处的一辆电动自行车（价值约1050元），得手后三人逃离现场。", "entity_list": [{"type": "被告人", "argument": "李某"}, {"type": "被告人", "argument": "“胖子”“眼镜”"}, {"type": "被害人", "argument": "黄某某"}, {"type": "物品价值", "argument": "1050元"}, {"type": "被盗物品", "argument": "一辆电动自行车"}, {"type": "作案时间", "argument": "2018年7月2日3时许"}, {"type": "作案地点", "argument": "本市凤岗镇居委沿河西路卫生站旁边出租屋门口"}]}
{"text": "（三）2018年7月12日1时许，李某某在本市凤岗镇五联村松木岗联兴一路12号门口，盗窃了被害人温某某停放在该处的一辆喜德乐牌电动自行车（经鉴定，价值1531.03元），得手后李某某在逃离现场过程中被公安人员。", "entity_list": [{"type": "被告人", "argument": "李某某"}, {"type": "被告人", "argument": "李某某"}, {"type": "被害人", "argument": "温某某"}, {"type": "物品价值", "argument": "1531.03元"}, {"type": "被盗物品", "argument": "一辆喜德乐牌电动自行车"}, {"type": "作案时间", "argument": "2018年7月12日1时许"}, {"type": "作案地点", "argument": "本市凤岗镇五联村松木岗联兴一路12号门口"}]}
{"text": "破案后，涉案电动自行车已发还被害人。", "entity_list": [{"type": "被盗物品", "argument": "电动自行车"}]}
{"text": "综上所述，被告人李某某三次盗窃电动自行车，总价值4381.03元。", "entity_list": [{"type": "被告人", "argument": "李某某"}, {"type": "物品价值", "argument": "4381.03元"}, {"type": "被盗物品", "argument": "电动自行车"}]}
{"text": "1、2018年2月2日凌晨1时许，被告人龚某某伙同陈某某驾驶牌照为川******面包车到威远县**镇**街**段**号花塘安置房小区内，利用开锁工具将被害人罗某某、余某某三辆价值987元的电瓶车电瓶盗走。", "entity_list": [{"type": "被告人", "argument": "龚某某"}, {"type": "被告人", "argument": "陈某某"}, {"type": "被害人", "argument": "罗某某"}, {"type": "被害人", "argument": "余某某"}, {"type": "物品价值", "argument": "987元"}, {"type": "被盗物品", "argument": "电瓶车电瓶"}, {"type": "作案时间", "argument": "2018年2月2日凌晨1时许"}, {"type": "作案地点", "argument": "威远县**镇**街**段**号花塘安置房小区内"}, {"type": "作案工具", "argument": "牌照为川******面包车"}, {"type": "作案工具", "argument": "开锁工具"}]}
{"text": "2、2018年2月28日凌晨1时许，被告人龚某某伙同曹某某驾驶川******面包车到威远县**镇**路**段**号，利用开锁工具将被害人曾某某一辆价值1438元的电瓶车盗走，后又到威远县**镇**巷**号**栋**单元楼下，将被害人龙某某一辆价值3546元的电瓶车盗走。", "entity_list": [{"type": "被告人", "argument": "龚某某"}, {"type": "被告人", "argument": "曹某某"}, {"type": "被害人", "argument": "曾某某"}, {"type": "被害人", "argument": "龙某某"}, {"type": "物品价值", "argument": "1438元"}, {"type": "物品价值", "argument": "3546元"}, {"type": "被盗物品", "argument": "电瓶车"}, {"type": "被盗物品", "argument": "电瓶车"}, {"type": "作案时间", "argument": "2018年2月28日凌晨1时许"}, {"type": "作案地点", "argument": "威远县**镇**路**段**号"}, {"type": "作案地点", "argument": "威远县**镇**巷**号**栋**单元楼下"}, {"type": "作案工具", "argument": "川******面包车"}, {"type": "作案工具", "argument": "开锁工具"}]}
{"text": "3.2018年3月6日凌晨，被告人龚某某伙同曹某某、陈某某分别驾驶川******面包车和川******面包车先后到威远县**镇**路**号魏家安置房4栋3单元楼下，利用开锁工具将被害人王某甲一辆价值3578元的电瓶车盗走，到杉树坳街南段20号“杂七杂八”店铺门口将被害人刘某甲一辆价值3280元的电瓶车盗走，又到中心街“齐力堂”药店门口将被害人钟某某一辆价值2217元的电瓶车盗走。", "entity_list": [{"type": "被告人", "argument": "龚某某"}, {"type": "被告人", "argument": "曹某某"}, {"type": "被告人", "argument": "陈某某"}, {"type": "被害人", "argument": "王某甲"}, {"type": "被害人", "argument": "刘某甲"}, {"type": "被害人", "argument": "钟某某"}, {"type": "物品价值", "argument": "3578元"}, {"type": "物品价值", "argument": "3280元"}, {"type": "物品价值", "argument": "2217元"}, {"type": "被盗物品", "argument": "电瓶车"}, {"type": "被盗物品", "argument": "电瓶车"}, {"type": "被盗物品", "argument": "电瓶车"}, {"type": "作案时间", "argument": "2018年3月6日凌晨"}, {"type": "作案地点", "argument": "威远县**镇**路**号魏家安置房4栋3单元楼下"}, {"type": "作案地点", "argument": "杉树坳街南段20号“杂七杂八”店铺门口"}, {"type": "作案地点", "argument": "中心街“齐力堂”药店门口"}, {"type": "作案工具", "argument": "川******面包车"}, {"type": "作案工具", "argument": "川******面包车"}, {"type": "作案工具", "argument": "开锁工具"}]}
{"text": "被告人龚某某、曹某某、陈某某于2018年3月19日被归案，三被告人归案后均如实供述了上述犯罪事实，被害人刘某乙、胡某某被盗电瓶车被追回并发还给了被害人。", "entity_list": [{"type": "被告人", "argument": "龚某某"}, {"type": "被告人", "argument": "曹某某"}, {"type": "被告人", "argument": "陈某某"}, {"type": "被害人", "argument": "刘某乙"}, {"type": "被害人", "argument": "胡某某"}, {"type": "被盗物品", "argument": "被盗电瓶车"}]}
{"text": "2018年4月28日10时许，唐某某（另案处理）在被告人王某某教唆下，来到温州市龙湾区**街道**村**路**号二楼，以掰门锁方式进入被害人毛某某的出租房内，窃得白色苹果4手机一部。", "entity_list": [{"type": "被告人", "argument": "唐某某"}, {"type": "被告人", "argument": "王某某"}, {"type": "被害人", "argument": "毛某某"}, {"type": "被盗物品", "argument": "白色苹果4手机一部"}, {"type": "作案时间", "argument": "2018年4月28日10时许"}, {"type": "作案地点", "argument": "温州市龙湾区**街道**村**路**号二楼"}, {"type": "作案地点", "argument": "毛某某的出租房内"}]}
{"text": "随即，唐某某又以掰门锁方式进入同楼层被害人陈某某的出租房内意图行窃，因被人发现，未窃得东西便跳窗逃离。", "entity_list": [{"type": "被告人", "argument": "唐某某"},{"type": "被害人", "argument": "陈某某"}, {"type": "作案地点", "argument": "陈某某的出租房内"}]}
{"text": "后唐某某将窃得的苹果4手机交予被告人王某某，被告人王某某为唐某某支付了上网费。", "entity_list": [{"type": "被告人", "argument": "唐某某"}, {"type": "被告人", "argument": "王某某"}, {"type": "被告人", "argument": "王某某"}, {"type": "被告人", "argument": "唐某某"}, {"type": "被盗物品", "argument": "苹果4手机"}]}
{"text": "经鉴定，唐某某患有轻度精神发育迟滞，在案发期间具有限定刑事责任能力。", "entity_list": [{"type": "被告人", "argument": "唐某某"}]}
{"text": "同年8月11日11时许，唐某某再次在被告人王某某的教唆下，来到温州市龙湾区**街道**路**号三楼，以掰门锁方式进入被害人祝某某的出租房内，窃得放在电视机上铁盒内的现金600元。", "entity_list": [{"type": "被告人", "argument": "唐某某"}, {"type": "被告人", "argument": "王某某"}, {"type": "被盗货币", "argument": "现金600元"}, {"type": "作案时间", "argument": "同年8月11日11时许"}, {"type": "作案地点", "argument": "温州市龙湾区**街道**路**号三楼"}, {"type": "作案地点", "argument": "祝某某的出租房内"}]}
{"text": "经现场勘查，铁盒上提取到指印一枚。", "entity_list": []}
{"text": "2018年8月13日，被告人王某某被公安机关归案，随身查扣赃款150元，现已发还被害人祝某某。", "entity_list": [{"type": "被告人", "argument": "王某某"}, {"type": "被害人", "argument": "祝某某"}, {"type": "作案时间", "argument": "2018年8月13日"}, {"type": "盗窃获利", "argument": "150元"}]}
{"text": "2017年9月17日12时许，被告人张某甲在重庆市万盛区**镇**酒家对面废品回收站盗窃被害人娄某甲的一部OPPOA59手机。", "entity_list": [{"type": "被告人", "argument": "张某甲"}, {"type": "被害人", "argument": "娄某甲"}, {"type": "被盗物品", "argument": "一部OPPOA59手机"}, {"type": "作案时间", "argument": "2017年9月17日12时"}, {"type": "作案地点", "argument": "重庆市万盛区**镇**酒家对面废品回收站"}]}
{"text": "经鉴定，被盗手机价值人民币1103元。", "entity_list": [{"type": "物品价值", "argument": "人民币1103元"}, {"type": "被盗物品", "argument": "被盗手机"}]}
{"text": "2017年10月24日20时许，被告人张某甲在重庆市万盛区**路**鱼馆盗窃被害人赵某某的一部OPPOA57手机。", "entity_list": [{"type": "被告人", "argument": "张某甲"}, {"type": "被害人", "argument": "赵某某"}, {"type": "被盗物品", "argument": "一部OPPOA57手机"}, {"type": "作案时间", "argument": "2017年10月24日20时许"}, {"type": "作案地点", "argument": "重庆市万盛区**路**鱼馆"}]}
{"text": "经鉴定，被盗手机价值人民币987元。", "entity_list": [{"type": "物品价值", "argument": "人民币987元"}, {"type": "被盗物品", "argument": "被盗手机"}]}
{"text": "2017年12月5日18时许，被告人张某甲在重庆市万盛区**路**面馆盗窃被害人魏某某的一部OPPOR9M手机。", "entity_list": [{"type": "被告人", "argument": "张某甲"}, {"type": "被害人", "argument": "魏某某"}, {"type": "被盗物品", "argument": "一部OPPOR9M手机"}, {"type": "作案时间", "argument": "2017年12月5日18时许"}, {"type": "作案地点", "argument": "重庆市万盛区**路**面馆"}]}
{"text": "经鉴定，被盗手机价值人民币1680元。", "entity_list": [{"type": "物品价值", "argument": "人民币1680元"}, {"type": "被盗物品", "argument": "被盗手机"}]}
{"text": "经鉴定，被盗电线价值人民币539元。", "entity_list": [{"type": "物品价值", "argument": "人民币539元"}, {"type": "被盗物品", "argument": "被盗电线"}]}
{"text": "经鉴定，被盗手机价值人民币2374元。", "entity_list": [{"type": "物品价值", "argument": "人民币2374元"}, {"type": "被盗物品", "argument": "被盗手机"}]}
{"text": "1、2018年6月25日10时许，被告人金某某窜至攀枝花市东区东风“**网吧”趁受害人洪某打扫卫生之际，盗走洪某放在吧台的一部华为荣耀6A手机，被告人将手机卖给54天桥附近的手机维修店的周某某，卖得180元；", "entity_list": [{"type": "被告人", "argument": "金某某"}, {"type": "被害人", "argument": "洪某"}, {"type": "被害人", "argument": "洪某"}, {"type": "被盗物品", "argument": "一部华为荣耀6A手机"}, {"type": "被盗物品", "argument": "手机"}, {"type": "作案时间", "argument": "2018年6月25日10时许"}, {"type": "作案地点", "argument": "攀枝花市东区东风“**网吧”"}, {"type": "作案地点", "argument": "54天桥附近的手机维修店"}, {"type": "盗窃获利", "argument": "180元"}]}
{"text": "2、2018年6月27日11许被告人金某某窜至攀枝花市仁和区弯腰树“***网吧”，趁受害人王某某修理电脑之际，盗走王某某放在吧台的一部OPPOA37M手机，被告人将手机卖给胡某某，卖得100元；", "entity_list": [{"type": "被告人", "argument": "金某某"}, {"type": "被害人", "argument": "王某某"}, {"type": "被害人", "argument": "王某某"}, {"type": "被盗物品", "argument": "一部OPPOA37M手机"}, {"type": "被盗物品", "argument": "手机"}, {"type": "作案时间", "argument": "2018年6月27日11许"}, {"type": "作案地点", "argument": "攀枝花市仁和区弯腰树“***网吧”"}, {"type": "盗窃获利", "argument": "100元"}]}
{"text": "4、2018年6月29日下午，被告人金某某窜至攀枝花市仁和区弯腰树“**商店”，盗走受害人尹某某放在门口缝纫机上的OPPOR7手机，结果被尹某某发现后，一路追赶至鑫岛游乐城躲了半小时，出来后被鑫岛游乐城的保安发现并追赶，被告人金某某跑到公路中间拦了一辆出租车坐到仁和区巴斯箐，当天将手机卖到炳草岗中心广场卖得75元。", "entity_list": [{"type": "被告人", "argument": "金某某"}, {"type": "被告人", "argument": "金某某"}, {"type": "被害人", "argument": "尹某某"}, {"type": "被害人", "argument": "尹某某"}, {"type": "被盗物品", "argument": "OPPOR7手机"}, {"type": "被盗物品", "argument": "手机"}, {"type": "作案时间", "argument": "2018年6月29日下午"}, {"type": "作案地点", "argument": "攀枝花市仁和区弯腰树“**商店”"}, {"type": "作案地点", "argument": "仁和区巴斯箐"}, {"type": "盗窃获利", "argument": "75元"}]}
{"text": "攀枝花市仁和区价格认证中心对本案被盗的四部手机进行价格评估，洪某被盗的华为荣耀6A手机评估为932.37元；", "entity_list": [{"type": "被害人", "argument": "洪某"}, {"type": "物品价值", "argument": "932.37元"}, {"type": "被盗物品", "argument": "四部手机"}, {"type": "被盗物品", "argument": "华为荣耀6A手机"}, {"type": "组织机构", "argument": "攀枝花市仁和区价格认证中心"}]}
{"text": "王某某被盗的OPPOA37M手机评估为715.98元；", "entity_list": [{"type": "被害人", "argument": "王某某"}, {"type": "物品价值", "argument": "715.98元"}, {"type": "被盗物品", "argument": "OPPOA37M手机"}]}
{"text": "梁某某被盗的苹果5S手机评估为676.72元；", "entity_list": [{"type": "被害人", "argument": "梁某某"}, {"type": "物品价值", "argument": "676.72元"}, {"type": "被盗物品", "argument": "苹果5S手机"}]}
{"text": "尹某某被盗的OPPOR7手机评估为750.95元；", "entity_list": [{"type": "被害人", "argument": "尹某某"}, {"type": "物品价值", "argument": "750.95元"}, {"type": "被盗物品", "argument": "OPPOR7手机"}]}
{"text": "随后被告人彭某某向被害单位发出从谷某甲账户内大额提现请求，从被害单位设立在支付平台的账户中将人民币29940元及49900元转入被告人谷某甲的银行卡内，被告人谷某甲再以转账提现等方式与被告人彭某某、杨某某分赃，并分头花用。", "entity_list": [{"type": "被告人", "argument": "彭某某"}, {"type": "被告人", "argument": "谷某甲"}, {"type": "被告人", "argument": "谷某甲"}, {"type": "被告人", "argument": "谷某甲"}, {"type": "被告人", "argument": "彭某某"}, {"type": "被告人", "argument": "杨某某"}, {"type": "盗窃获利", "argument": "人民币29940元"}, {"type": "盗窃获利", "argument": "49900元"}]}
{"text": "1、2018年2月20日8：37时，犯罪嫌疑人欧阳某某窜至湘潭市岳塘区**的某某网咖，以顺手牵羊的方式盗走被害人刘某甲放置在49号机电脑桌上的一台金色OPPOR9PLUS手机，销赃得款600元。", "entity_list": [{"type": "被告人", "argument": "欧阳某某"}, {"type": "被害人", "argument": "刘某甲"}, {"type": "被盗物品", "argument": "一台金色OPPOR9PLUS手机"}, {"type": "作案时间", "argument": "2018年2月20日8：37时"}, {"type": "作案地点", "argument": "湘潭市岳塘区**的某某网咖"}, {"type": "盗窃获利", "argument": "600元"}]}
{"text": "经湖南锦湘价格评估事务所鉴定，被盗手机价值800元。", "entity_list": [{"type": "物品价值", "argument": "800元"}, {"type": "被盗物品", "argument": "被盗手机"}, {"type": "组织机构", "argument": "湖南锦湘价格评估事务所"}]}
{"text": "2、2018年3月22日14时许，犯罪嫌疑人欧阳某某窜至湘潭市岳塘区**的某某网咖，以顺手牵羊的方式盗走被害人杨某某放置在58号机电脑桌上的一台土豪金OPPOR11手机，销赃得款500元。", "entity_list": [{"type": "被告人", "argument": "欧阳某某"}, {"type": "被害人", "argument": "杨某某"}, {"type": "被盗物品", "argument": "一台土豪金OPPOR11手机"}, {"type": "作案时间", "argument": "2018年3月22日14时许"}, {"type": "作案地点", "argument": "湘潭市岳塘区**的某某网咖"}, {"type": "盗窃获利", "argument": "500元"}]}
{"text": "经湖南锦湘价格评估事务所鉴定，被盗手机价值2281.74元。", "entity_list": [{"type": "物品价值", "argument": "2281.74元"}, {"type": "被盗物品", "argument": "被盗手机"}, {"type": "组织机构", "argument": "湖南锦湘价格评估事务所"}]}
{"text": "3、2018年5月25日9时许，犯罪嫌疑人欧阳某某窜至湘潭市岳塘区**市场**栋**号**车店，以顺手牵羊的方式盗走被害人刘某乙放置在桌上的一台金色VIVOY66手机，销赃得款400元。", "entity_list": [{"type": "被告人", "argument": "欧阳某某"}, {"type": "被害人", "argument": "刘某乙"}, {"type": "被盗物品", "argument": "一台金色VIVOY66手机"}, {"type": "作案时间", "argument": "2018年5月25日9时许"}, {"type": "作案地点", "argument": "湘潭市岳塘区**市场**栋**号**车店"}, {"type": "盗窃获利", "argument": "400元"}]}
{"text": "经湖南锦湘价格评估事务所鉴定，被盗手机价值976.61元。", "entity_list": [{"type": "物品价值", "argument": "976.61元"}, {"type": "被盗物品", "argument": "被盗手机"}, {"type": "组织机构", "argument": "湖南锦湘价格评估事务所"}]}
{"text": "4、2018年7月11日5时许，犯罪嫌疑人欧阳某某窜至湘潭市岳塘区**的**网咖，以顺手牵羊的方式盗走被害人李某某放置在81号机电脑桌上的一台黑色VIVOX9s手机，销赃得款800元。", "entity_list": [{"type": "被告人", "argument": "欧阳某某"}, {"type": "被害人", "argument": "李某某"}, {"type": "被盗物品", "argument": "一台黑色VIVOX9s手机"}, {"type": "作案时间", "argument": "2018年7月11日5时许"}, {"type": "作案地点", "argument": "湘潭市岳塘区**的**网咖"}, {"type": "盗窃获利", "argument": "800元"}]}
{"text": "经湖南锦湘价格评估事务所鉴定，被盗手机价值1734.26元。", "entity_list": [{"type": "物品价值", "argument": "1734.26元"}, {"type": "被盗物品", "argument": "被盗手机"}, {"type": "组织机构", "argument": "湖南锦湘价格评估事务所"}]}
{"text": "案发后，犯罪嫌疑人欧阳某某如实供述了自己的罪行。", "entity_list": [{"type": "被告人", "argument": "欧阳某某"}]}
{"text": "经鉴定，被盗财物合计价值人民币7455元。", "entity_list": [{"type": "物品价值", "argument": "人民币7455元"}, {"type": "被盗物品", "argument": "被盗财物"}]}
{"text": "具体犯罪事实分述如下：1.2018年8月12日17时许，被告人左某某在宿迁市宿城区海天翡翠城小区，采用翻窗入户的方式进入被害人朱某甲家中，窃得现金人民币1000元、彩金戒指1枚、黄金转运珠3颗。", "entity_list": [{"type": "被告人", "argument": "左某某"}, {"type": "被害人", "argument": "朱某甲"}, {"type": "被盗货币", "argument": "现金人民币1000元"}, {"type": "被盗物品", "argument": "彩金戒指1枚"}, {"type": "被盗物品", "argument": "黄金转运珠3颗"}, {"type": "作案时间", "argument": "2018年8月12日17时许"}, {"type": "作案地点", "argument": "宿迁市宿城区海天翡翠城小区"}, {"type": "作案地点", "argument": "朱某甲家"}]}
{"text": "经鉴定，被盗饰品合计价值人民币1535元。", "entity_list": [{"type": "物品价值", "argument": "人民币1535元"}, {"type": "被盗物品", "argument": "被盗饰品"}]}
{"text": "3.2018年8月18中午，被告人左某某在宿迁市宿城区海天翡翠城小区，采用翻窗入室的方式进入被害人韩某某家中，窃得现金人民币1100元、黄金长生锁1个。", "entity_list": [{"type": "被告人", "argument": "左某某"}, {"type": "被害人", "argument": "韩某某"}, {"type": "被盗货币", "argument": "现金人民币1100元"}, {"type": "被盗物品", "argument": "黄金长生锁1个"}, {"type": "作案时间", "argument": "2018年8月18中午"}, {"type": "作案地点", "argument": "宿迁市宿城区海天翡翠城小区"}, {"type": "作案地点", "argument": "韩某某家"}]}
{"text": "4.2018年8月19日17时许，被告人左某某在宿迁市宿城区海天翡翠城小区，采用溜门入室的方式进入被害人张某某家中，窃得现金人民币2300元、黄金卡通熊吊坠1个、金镶玉吊坠1个。", "entity_list": [{"type": "被告人", "argument": "左某某"}, {"type": "被害人", "argument": "张某某"}, {"type": "被盗货币", "argument": "现金人民币2300元"}, {"type": "被盗物品", "argument": "黄金卡通熊吊坠1个"}, {"type": "被盗物品", "argument": "金镶玉吊坠1个"}, {"type": "作案时间", "argument": "2018年8月19日17时许"}, {"type": "作案地点", "argument": "宿迁市宿城区海天翡翠城小区"}, {"type": "作案地点", "argument": "张某某家"}]}
{"text": "案发后，被盗金镶玉吊坠被追回并发还被害人张某某；", "entity_list": [{"type": "被害人", "argument": "张某某"}, {"type": "被盗物品", "argument": "被盗金镶玉吊坠"}]}
{"text": "被告人左某某亲属已赔偿被害人张某某的经济损失人民币2585元、被害人韩某某的经济损失人民币1685元、被害人朱某甲经济损失人民币2535元，并获得谅解。", "entity_list": [{"type": "被告人", "argument": "左某某"}, {"type": "被害人", "argument": "张某某"}, {"type": "被害人", "argument": "韩某某"}, {"type": "被害人", "argument": "朱某甲"}, {"type": "盗窃获利", "argument": "人民币2585元"}, {"type": "盗窃获利", "argument": "人民币1685元"}, {"type": "盗窃获利", "argument": "人民币2535元"}]}
{"text": "经认定，涉案电缆线共计价值人民币1.6万元。", "entity_list": [{"type": "物品价值", "argument": "人民币1.6万元"}, {"type": "被盗物品", "argument": "电缆线"}]}
{"text": "具体事实如下：1、2018年2月11日下午，被告人丁某某邀约被告人王某某到本市**站**房内，趁无人之机，使用携带的钢锯等工具，剪断泵房内电缆线两根，后二被告人将所盗电缆线运至本市鄂城区**镇**站内销赃，获赃款2800元，二被告人各分得1400元。", "entity_list": [{"type": "被告人", "argument": "丁某某"}, {"type": "被告人", "argument": "王某某"}, {"type": "被盗物品", "argument": "电缆线两根"}, {"type": "被盗物品", "argument": "电缆线"}, {"type": "作案时间", "argument": "2018年2月11日下午"}, {"type": "作案地点", "argument": "本市**站**房内"}, {"type": "作案地点", "argument": "泵房"}, {"type": "作案工具", "argument": "钢锯"}, {"type": "盗窃获利", "argument": "2800元"}, {"type": "盗窃获利", "argument": "1400元"}]}
{"text": "2、同年2月12日下午，被告人丁某某、王某某再次到上述地点，采取上述手段，秘密窃取电缆线四根。", "entity_list": [{"type": "被告人", "argument": "丁某某"}, {"type": "被告人", "argument": "王某某"}, {"type": "被盗物品", "argument": "电缆线四根"}, {"type": "作案时间", "argument": "同年2月12日下午"}]}
{"text": "后运至本市鄂城区**镇**站内销赃，获赃款6050元，丁某某分得赃款3000元，王某某分得赃款3050元。", "entity_list": [{"type": "被告人", "argument": "丁某某"}, {"type": "被告人", "argument": "王某某"}, {"type": "作案地点", "argument": "本市鄂城区**镇**站内"}, {"type": "盗窃获利", "argument": "6050元"}, {"type": "盗窃获利", "argument": "3000元"}, {"type": "盗窃获利", "argument": "3050元"}]}
{"text": "被告人丁某某、王某某分别于2018年3月16日、3月19日向公安机关投案。", "entity_list": [{"type": "被告人", "argument": "丁某某"}, {"type": "被告人", "argument": "王某某"}, {"type": "组织机构", "argument": "公安机关"}]}
{"text": "认定上述事实的证据如下：1.扣押清单、到案经过、户籍信息、鄂州市鄂城区价格认证中心价格认定结论书、武钢开圣鄂州分公司报案材料、刑事判决书、通话记录等书证；", "entity_list": [{"type": "组织机构", "argument": "鄂州市鄂城区价格认证中心"}]}
{"text": "2.证人郭某某、某某某、孔某某、刘某某的证言；", "entity_list": []}
{"text": "3.郭某某的辨认笔录；", "entity_list": []}
{"text": "4.讯问被告人丁某某、王某某的同步录音录像光盘等视听资料；", "entity_list": [{"type": "被告人", "argument": "丁某某"}, {"type": "被告人", "argument": "王某某"}]}
{"text": "5.被告人丁某某、王某某的供述和辩解。", "entity_list": [{"type": "被告人", "argument": "丁某某"}, {"type": "被告人", "argument": "王某某"}]}
{"text": "经认定，涉案电缆线共计价值人民币1.6万元。", "entity_list": [{"type": "物品价值", "argument": "人民币1.6万元"}, {"type": "被盗物品", "argument": "电缆线"}]}
{"text": "被告人郭某某于2018年3月20日向公安机关投案。", "entity_list": [{"type": "被告人", "argument": "郭某某"}, {"type": "组织机构", "argument": "公安机关"}]}
{"text": "1、2018年6月底7月初的一天上午6时许，被告人陈某甲来到温州市龙湾区**街道**路**号中的**楼**楼被害人叶某某住处，将屋内的一条黑色女式长裙、一条红色女式短袖、一件胸罩、一条白色女式内裤、一条黑色女式内裤、三四条肉色女性丝袜窃走。", "entity_list": [{"type": "被告人", "argument": "陈某甲"}, {"type": "被盗物品", "argument": "一条黑色女式长裙"}, {"type": "被盗物品", "argument": "一条红色女式短袖"}, {"type": "被盗物品", "argument": "一件胸罩"}, {"type": "被盗物品", "argument": "一条白色女式内裤"}, {"type": "被盗物品", "argument": "一条黑色女式内裤"}, {"type": "被盗物品", "argument": "三四条肉色女性丝袜"}, {"type": "作案时间", "argument": "2018年6月底7月初的一天上午6时许"}, {"type": "作案地点", "argument": "温州市龙湾区**街道**路**号中的**楼**楼被害人叶某某住处"}]}
{"text": "2、2018年7月中旬的一天下午，被告人陈某甲来到温州市龙湾区**街道**路**幢**号中的**楼**楼被害人叶某某住处门口，将被害人叶某某插在门上的钥匙窃走。", "entity_list": [{"type": "被告人", "argument": "陈某甲"}, {"type": "被害人", "argument": "叶某某"}, {"type": "被盗物品", "argument": "钥匙"}, {"type": "作案时间", "argument": "2018年7月中旬的一天下午"}, {"type": "作案地点", "argument": "温州市龙湾区**街道**路**幢**号中的**楼**楼被害人叶某某住处门口"}]}
{"text": "3、2018年8月16日上午6时许，陈某甲来到温州市龙湾区**街道**路**幢**号中的**楼**楼被害人叶某某住处，将屋内的一条黑色裙子、一件胸罩、两双鞋子、一双黑色女式鞋子、一双女式鞋子、数包卫生巾窃走。", "entity_list": [{"type": "被告人", "argument": "陈某甲"}, {"type": "被盗物品", "argument": "一条黑色裙子"}, {"type": "被盗物品", "argument": "一件胸罩"}, {"type": "被盗物品", "argument": "两双鞋子"}, {"type": "被盗物品", "argument": "一双黑色女式鞋子"}, {"type": "被盗物品", "argument": "一双女式鞋子"}, {"type": "被盗物品", "argument": "数包卫生巾"}, {"type": "作案时间", "argument": "2018年8月16日上午6时许"}, {"type": "作案地点", "argument": "温州市龙湾区**街道**路**幢**号中的**楼**楼被害人叶某某住处"}]}
{"text": "5、2018年8月23日上午8时许，被告人陈某甲来到温州市龙湾区**街道**路**幢**号中的**号楼**楼门口，将被害人叶某某放在盆内待清洗的肉色丝袜、胸罩各一件窃走。", "entity_list": [{"type": "被告人", "argument": "陈某甲"}, {"type": "被害人", "argument": "叶某某"}, {"type": "被盗物品", "argument": "肉色丝袜"}, {"type": "被盗物品", "argument": "胸罩"}, {"type": "作案时间", "argument": "2018年8月23日上午8时许"}, {"type": "作案地点", "argument": "温州市龙湾区**街道**路**幢**号中的**号楼**楼门口"}]}
{"text": "被告人阮红成于2018年9月3日至10月24日，在如东县**镇盗窃作案六起，窃得手机、电视机、香烟、现金等物，共计价值人民币1736元。", "entity_list": [{"type": "被告人", "argument": "阮红成"}, {"type": "物品价值", "argument": "人民币1736元"}, {"type": "被盗物品", "argument": "手机"}, {"type": "被盗物品", "argument": "电视机"}, {"type": "被盗物品", "argument": "香烟"}, {"type": "被盗物品", "argument": "现金"}, {"type": "作案时间", "argument": "2018年9月3日至10月24日"}, {"type": "作案地点", "argument": "如东县**镇"}]}
{"text": "具体分述如下：1.被告人阮某某于2018年9月3日，至如东县**镇**国际**宿舍，翻窗入室，窃得被害人彭某某华为手机一部，ROWA（乐华）牌电视一部。", "entity_list": [{"type": "被告人", "argument": "阮某某"}, {"type": "被害人", "argument": "彭某某"}, {"type": "被盗物品", "argument": "华为手机一部"}, {"type": "被盗物品", "argument": "ROWA（乐华）牌电视一部"}, {"type": "作案时间", "argument": "2018年9月3日"}, {"type": "作案地点", "argument": "如东县**镇**国际**宿舍"}]}
{"text": "经鉴定，上述物品共计价值人民币905元。", "entity_list": [{"type": "物品价值", "argument": "人民币905元"}]}
{"text": "2.被告人阮某某于2018年9月20日，至如东县**镇**建材**区**号**陶瓷店，通过挤门缝的方式进店，窃得被害人钱某某现金人民币80元、五星红杉树香烟两包。", "entity_list": [{"type": "被告人", "argument": "阮某某"}, {"type": "被害人", "argument": "钱某某"}, {"type": "被盗货币", "argument": "现金人民币80元"}, {"type": "被盗物品", "argument": "五星红杉树香烟两包"}, {"type": "作案时间", "argument": "2018年9月20日"}, {"type": "作案地点", "argument": "如东县**镇**建材**区**号**陶瓷店"}]}
{"text": "经鉴定，上述物品价值人民币44元。", "entity_list": [{"type": "物品价值", "argument": "人民币44元"}]}
{"text": "3.被告人阮某某于2018年9月23日，至如东县**镇**宾馆，溜门入室，窃得被害人邵某某五星红杉树香烟一包、金南京香烟一包、雪碧饮料一瓶。", "entity_list": [{"type": "被告人", "argument": "阮某某"}, {"type": "被害人", "argument": "邵某某"}, {"type": "被盗物品", "argument": "五星红杉树香烟一包"}, {"type": "被盗物品", "argument": "金南京香烟一包"}, {"type": "被盗物品", "argument": "雪碧饮料一瓶"}, {"type": "作案时间", "argument": "2018年9月23日"}, {"type": "作案地点", "argument": "如东县**镇**宾馆"}]}
{"text": "经鉴定，上述物品共计价值人民币47元。", "entity_list": [{"type": "物品价值", "argument": "人民币47元"}]}
{"text": "5.被告人阮某某于2018年10月18日，至如东县**镇**世纪城的**服装店，通过挤门缝的方式进店，窃得被害人桑某某现金人民币80元。", "entity_list": [{"type": "被告人", "argument": "阮某某"}, {"type": "被害人", "argument": "桑某某"}, {"type": "被盗货币", "argument": "现金人民币80元"}, {"type": "作案时间", "argument": "2018年10月18日"}, {"type": "作案地点", "argument": "如东县**镇**世纪城的**服装店"}]}
{"text": "6.被告人阮某某于2018年10月19日，至如东县**镇**世纪城的**服装店，通过挤门缝的方式进店，窃得被害人桑某某现金人民币100元及黑色女式衬衫一件。", "entity_list": [{"type": "被告人", "argument": "阮某某"}, {"type": "被害人", "argument": "桑某某"}, {"type": "被盗货币", "argument": "现金人民币100元"}, {"type": "被盗物品", "argument": "黑色女式衬衫一件"}, {"type": "作案时间", "argument": "2018年10月19日"}, {"type": "作案地点", "argument": "如东县**镇**世纪城的**服装店"}]}
{"text": "被告人阮某某归案后，如实供述了上述犯罪事实。", "entity_list": [{"type": "被告人", "argument": "阮某某"}]}
{"text": "2018年1月26日14时许，被告人邓某甲和贺某某乘坐胡某某（另案处理）驾驶的湘******黑色广州本田轿车从耒阳市到达本县**镇**大道，被告人邓某甲和贺某某下车窜至**小区欲实施盗窃，胡某某则驾车在**大道等候。", "entity_list": [{"type": "被告人", "argument": "邓某甲"}, {"type": "被告人", "argument": "贺某某"}, {"type": "被告人", "argument": "胡某某"}, {"type": "被告人", "argument": "邓某甲"}, {"type": "被告人", "argument": "贺某某"}, {"type": "被告人", "argument": "胡某某"}, {"type": "作案时间", "argument": "2018年1月26日14时"}, {"type": "作案地点", "argument": "本县**镇**大道"}, {"type": "作案地点", "argument": "**小区"}, {"type": "作案工具", "argument": "湘******黑色广州本田轿车"}]}
{"text": "后被告人邓某甲和贺某某窜至**小区**栋**单元**楼，由贺某某负责望风，被告人邓某甲使用锡箔纸技术开锁，进入**小区**栋**单元**室被害人聂某某家盗窃银元8个、黄金项链1条、软“芙蓉王”香烟2包、“和天下”香烟2包、硬“中华”香烟一包和人民币100元，随后逃离现场，并乘坐胡某某的车返回耒阳市。", "entity_list": [{"type": "被告人", "argument": "邓某甲"}, {"type": "被告人", "argument": "贺某某"}, {"type": "被告人", "argument": "贺某某"}, {"type": "被告人", "argument": "邓某甲"}, {"type": "被告人", "argument": "胡某某"}, {"type": "被盗货币", "argument": "人民币100元"}, {"type": "被盗物品", "argument": "银元8个"}, {"type": "被盗物品", "argument": "黄金项链1条"}, {"type": "被盗物品", "argument": "软“芙蓉王”香烟2包"}, {"type": "被盗物品", "argument": "“和天下”香烟2包"}, {"type": "被盗物品", "argument": "硬“中华”香烟一包"}, {"type": "作案地点", "argument": "**小区**栋**单元**楼"}, {"type": "作案地点", "argument": "**小区**栋**单元**室"}, {"type": "作案地点", "argument": "聂某某家"}, {"type": "作案地点", "argument": "耒阳市"}, {"type": "作案工具", "argument": "车"}]}
{"text": "后被告人邓某甲和贺某某将盗窃的8个戒指和1条黄金项链以6920元的价格销赃给张某某，被告人邓某甲分得2800元，贺某某分给胡某某一包盗窃的“和天下”香烟和600元现金。", "entity_list": [{"type": "被告人", "argument": "邓某甲"}, {"type": "被告人", "argument": "贺某某"}, {"type": "被告人", "argument": "张某某"}, {"type": "被告人", "argument": "邓某甲"}, {"type": "被告人", "argument": "贺某某"}, {"type": "被告人", "argument": "胡某某"}, {"type": "被盗货币", "argument": "600元现金"}, {"type": "被盗物品", "argument": "8个戒指"}, {"type": "被盗物品", "argument": "1条黄金项链"}, {"type": "被盗物品", "argument": "“和天下”香烟"}, {"type": "盗窃获利", "argument": "6920元"}, {"type": "盗窃获利", "argument": "2800元"}]}
{"text": "案发后，被盗的黄金项链1条、银行8个、软“芙蓉王”香烟2包、“和天下”香烟1包被公安机关追回并已经还给被害人。", "entity_list": [{"type": "被盗物品", "argument": "被盗的黄金项链1条"}, {"type": "被盗物品", "argument": "银行8个"}, {"type": "被盗物品", "argument": "软“芙蓉王”香烟2包"}, {"type": "被盗物品", "argument": "“和天下”香烟1包"}, {"type": "组织机构", "argument": "公安机关"}]}
{"text": "被告人邓某甲退缴赃款2800元。", "entity_list": [{"type": "被告人", "argument": "邓某甲"}, {"type": "盗窃获利", "argument": "2800元"}]}
{"text": "2018年5月2日和7月2日，被告人丁某某先后两次来到本市蜀山区科学岛，将被害人停放在科学岛上的电动车龙头锁扳开，用老虎钳接上思维线，然后将电动车骑到科学岛树林附近，用随身携带的老虎钳和螺丝刀将电动车电瓶取出放在自己的电动车上盗走，将被害人的电动车丢弃在树林附近。", "entity_list": [{"type": "被告人", "argument": "丁某某"}, {"type": "被盗物品", "argument": "电瓶"}, {"type": "作案时间", "argument": "2018年5月2日和7月2日"}, {"type": "作案地点", "argument": "本市蜀山区科学岛"}, {"type": "作案地点", "argument": "科学岛"}, {"type": "作案地点", "argument": "科学岛树林附近"}, {"type": "作案地点", "argument": "树林附近"}, {"type": "作案工具", "argument": "老虎钳"}, {"type": "作案工具", "argument": "思维线"}, {"type": "作案工具", "argument": "老虎钳"}, {"type": "作案工具", "argument": "螺丝刀"}]}
{"text": "随后，丁某某再次来到***东区**栋**单元楼道口附近，采用上述方式，将被害人赵某某放在此处的一辆绿久牌电动车电瓶盗走（经鉴定，价值人民币792元）。", "entity_list": [{"type": "被告人", "argument": "丁某某"}, {"type": "被害人", "argument": "赵某某"}, {"type": "物品价值", "argument": "人民币792元"}, {"type": "被盗物品", "argument": "一辆绿久牌电动车电瓶"}, {"type": "作案地点", "argument": "***东区**栋**单元楼道口附近"}]}
{"text": "后，丁某某又来到***东区**栋**单元楼道口附近，采用上述方式，将被害人戚某某停放在此处的一辆小鸟牌电动车电瓶盗走（经鉴定，价值人民币776元）。", "entity_list": [{"type": "被告人", "argument": "丁某某"}, {"type": "被害人", "argument": "戚某某"}, {"type": "物品价值", "argument": "人民币776元"}, {"type": "被盗物品", "argument": "一辆小鸟牌电动车电瓶"}, {"type": "作案地点", "argument": "***东区**栋**单元楼道口附近"}]}
{"text": "2.2018年7月2日下午，被告人丁某某来到本市**区***综合楼车棚，采用上述方式，将被害人王某某停放在此处的一辆豪顺牌电动车电瓶盗走（经鉴定，价值人民币624元）。", "entity_list": [{"type": "被告人", "argument": "丁某某"}, {"type": "被告人", "argument": "王某某"}, {"type": "物品价值", "argument": "人民币624元"}, {"type": "被盗物品", "argument": "一辆豪顺牌电动车电瓶"}, {"type": "作案时间", "argument": "2018年7月2日下午"}, {"type": "作案地点", "argument": "本市**区***综合楼车棚"}]}
{"text": "案发后，被告人丁某某的亲属已赔偿被害人损失并获得被害人谅解。", "entity_list": [{"type": "被告人", "argument": "丁某某"}]}
{"text": "1、2017年9月份的一天凌晨，被告人黄某通过爬墙、翻窗等手段，进入**市**街道**村**号三楼302李某某租房，窃得人民币200元、白色小米4A手机一只，共计价值人民币694元。", "entity_list": [{"type": "被告人", "argument": "黄某"}, {"type": "被害人", "argument": "李某某"}, {"type": "被盗货币", "argument": "人民币200元"}, {"type": "物品价值", "argument": "人民币694元"}, {"type": "被盗物品", "argument": "白色小米4A手机一只"}, {"type": "作案时间", "argument": "2017年9月份的一天凌晨"}, {"type": "作案地点", "argument": "**市**街道**村**号三楼302李某某租房"}]}
{"text": "2、2017年9月29日凌晨，被告人黄某采用同样的手段，进入**市**街道**村**号金某某家，窃得人民币820元。", "entity_list": [{"type": "被告人", "argument": "黄某"}, {"type": "被害人", "argument": "金某某"}, {"type": "被盗货币", "argument": "人民币820元"}, {"type": "作案时间", "argument": "2017年9月29日凌晨"}, {"type": "作案地点", "argument": "**市**街道**村**号金某某家"}]}
{"text": "4、2017年10月7日凌晨，被告人黄某采用同样的手段，进入**市**区**苑**幢**单元**室俞某某家，窃得人民币1700元。", "entity_list": [{"type": "被告人", "argument": "黄某"}, {"type": "被害人", "argument": "俞某某"}, {"type": "被盗货币", "argument": "人民币1700元"}, {"type": "作案时间", "argument": "2017年10月7日凌晨"}, {"type": "作案地点", "argument": "**市**区**苑**幢**单元**室俞某某家"}]}
{"text": "5、2017年10月14日凌晨，被告人黄某采用同样的手段，进入**市**区**城**幢**单元**室竺某某家，窃得人民币2000元。", "entity_list": [{"type": "被告人", "argument": "黄某"}, {"type": "被害人", "argument": "竺某某"}, {"type": "被盗货币", "argument": "人民币2000元"}, {"type": "作案时间", "argument": "2017年10月14日凌晨"}, {"type": "作案地点", "argument": "**市**区**城**幢**单元**室竺某某家"}]}
{"text": "6、2017年10月18日凌晨，被告人黄某采用同样的手段，进入**市**区**城**幢**单元**室龚某某家，窃得人民币2100元。", "entity_list": [{"type": "被告人", "argument": "黄某"}, {"type": "被害人", "argument": "龚某某"}, {"type": "被盗货币", "argument": "人民币2100元"}, {"type": "作案时间", "argument": "2017年10月18日凌晨"}, {"type": "作案地点", "argument": "**市**区**城**幢**单元**室龚某某家"}]}
{"text": "案发后，赃款已被追回并发还给被害人龚某某。", "entity_list": [{"type": "被害人", "argument": "龚某某"}]}
{"text": "经鉴定，被盗香烟价值12391.88元；", "entity_list": [{"type": "物品价值", "argument": "12391.88元"}, {"type": "被盗物品", "argument": "被盗香烟"}]}
{"text": "4、2017年12月，被告人刘某某潜入**市**路“**”店内盗窃白酒两瓶、香烟十余包。", "entity_list": [{"type": "被告人", "argument": "刘某某"}, {"type": "被盗物品", "argument": "白酒两瓶"}, {"type": "被盗物品", "argument": "香烟十余包"}, {"type": "作案时间", "argument": "2017年12月"}, {"type": "作案地点", "argument": "**市**路“**”店"}]}
{"text": "经鉴定，被盗香烟价值228.93元；", "entity_list": [{"type": "物品价值", "argument": "228.93元"}, {"type": "被盗物品", "argument": "被盗香烟"}]}
{"text": "6、2017年12月，被告人刘某某采取翻窗入户的方式，两次潜入**市**区**路“**”饭店，共盗窃白酒十余瓶、现金20余元。", "entity_list": [{"type": "被告人", "argument": "刘某某"}, {"type": "被盗货币", "argument": "现金20余元"}, {"type": "被盗物品", "argument": "白酒十余瓶"}, {"type": "作案时间", "argument": "2017年12月"}, {"type": "作案地点", "argument": "**市**区**路“**”饭店"}]}
{"text": "经价格认定，被盗白酒价值3810元；", "entity_list": [{"type": "物品价值", "argument": "3810元"}, {"type": "被盗物品", "argument": "被盗白酒"}]}
{"text": "8、2018年1月，被告人刘某某两次潜入**市**区**街“**店”内共盗窃白酒十余瓶、现金300余元。", "entity_list": [{"type": "被告人", "argument": "刘某某"}, {"type": "被盗货币", "argument": "现金300余元"}, {"type": "被盗物品", "argument": "白酒十余瓶"}, {"type": "作案时间", "argument": "2018年1月"}, {"type": "作案地点", "argument": "**市**区**街“**店”"}]}
{"text": "2018年1月4日刘某某被当场挡获。", "entity_list": [{"type": "被告人", "argument": "刘某某"}]}
{"text": "2.2018年10月初某日晚，被告人邓某甲江至本县**镇**路*号**超市门口，采用小铁棍撬锁的方式，窃得被害人潘某某放置在两台自动香烟售货机内的人民币400余元。", "entity_list": [{"type": "被告人", "argument": "邓某甲江"}, {"type": "被害人", "argument": "潘某某"}, {"type": "被盗货币", "argument": "人民币400余元"}, {"type": "作案时间", "argument": "2018年10月初某日晚"}, {"type": "作案地点", "argument": "本县**镇**路*号**超市门口"}, {"type": "作案工具", "argument": "小铁棍"}]}
{"text": "3.2018年10月3日晚11时许，被告人邓某甲江至本县**镇*街*号**店，采用起子撬开店门挂锁的方式进入店内窃得被害人王某某放置在木柜抽屉内铁盒中的人民币130元。", "entity_list": [{"type": "被告人", "argument": "邓某甲江"}, {"type": "被害人", "argument": "王某某"}, {"type": "被盗货币", "argument": "人民币130元"}, {"type": "作案时间", "argument": "2018年10月3日晚11时许"}, {"type": "作案地点", "argument": "本县**镇*街*号**店"}, {"type": "作案工具", "argument": "起子"}]}
{"text": "4.2018年10月7日凌晨1时许，被告人邓某甲至本县**镇**街*号某某音像店，采用小铁棒撬开挂锁的方式进入店内，窃得被害人沈某某放置在收银台抽屉内的软壳阳光利群香烟4包、硬壳长嘴利群香烟1包，共计价值人民币162元。", "entity_list": [{"type": "被告人", "argument": "邓某甲"}, {"type": "被害人", "argument": "沈某某"}, {"type": "物品价值", "argument": "人民币162元"}, {"type": "被盗物品", "argument": "软壳阳光利群香烟4包"}, {"type": "被盗物品", "argument": "硬壳长嘴利群香烟1包"}, {"type": "作案时间", "argument": "2018年10月7日凌晨1时许"}, {"type": "作案地点", "argument": "本县**镇**街*号某某音像店"}, {"type": "作案工具", "argument": "小铁棒"}]}
{"text": "5.2018年10月9日凌晨1时许，被告人邓某甲至本县**镇**街*号**批发店，采用小铁棒撬开挂锁的方式进入店内，窃得被害人温某某放置在收银台抽屉内的人民币170余元。", "entity_list": [{"type": "被告人", "argument": "邓某甲"}, {"type": "被害人", "argument": "温某某"}, {"type": "被盗货币", "argument": "人民币170余元"}, {"type": "作案时间", "argument": "2018年10月9日凌晨1时许"}, {"type": "作案地点", "argument": "本县**镇**街*号**批发店"}, {"type": "作案工具", "argument": "小铁棒"}]}
{"text": "7.2018年10月13日凌晨2时许，被告人邓某甲至本县**镇**路**号**专卖店门口，采用铁棒撬开箱子的方式，窃得被害人胡某某放置在充电箱内的人民币16元。", "entity_list": [{"type": "被告人", "argument": "邓某甲"}, {"type": "被害人", "argument": "胡某某"}, {"type": "被盗货币", "argument": "人民币16元"}, {"type": "作案时间", "argument": "2018年10月13日凌晨2时许"}, {"type": "作案地点", "argument": "本县**镇**路**号**专卖店门口"}, {"type": "作案工具", "argument": "铁棒"}]}
{"text": "综上，被告人邓某甲共盗窃作案7起，所窃财物共计价值人民币1138余元。", "entity_list": [{"type": "被告人", "argument": "邓某甲"}, {"type": "物品价值", "argument": "人民币1138余元"}]}
{"text": "1.2017年6月19日1时许，被告人杨某某窜至**********区**城中央*区**饭店，通过二楼厨房小窗户钻入店内，喝了一瓶开卫后，在收银台处盗窃洮河蓝精品1瓶、传世福酒2瓶、九年古井坊1瓶、六年古井坊3瓶、白瓷酒3瓶；", "entity_list": [{"type": "被告人", "argument": "杨某某"}, {"type": "被盗物品", "argument": "洮河蓝精品1瓶"}, {"type": "被盗物品", "argument": "传世福酒2瓶"}, {"type": "被盗物品", "argument": "九年古井坊1瓶"}, {"type": "被盗物品", "argument": "六年古井坊3瓶"}, {"type": "被盗物品", "argument": "白瓷酒3瓶"}, {"type": "作案时间", "argument": "2017年6月19日1时许"}, {"type": "作案地点", "argument": "**********区**城中央*区**饭店"}]}
{"text": "2.2017年8月16日21时许，被告人杨某某窜至**市**街与***路交汇处**发型轩，通过侧面小窗户钻入店内，在收银台处盗窃VIVOX6手机一部、现金400元人民币、一台黑色联想笔记本电脑、一件黑色西服。经长春市价格认证中心鉴定：1.洮儿河白酒1瓶（蓝精品38度450ml/瓶），价值48元；", "entity_list": [{"type": "被告人", "argument": "杨某某"}, {"type": "被盗货币", "argument": "现金400元人民币"}, {"type": "物品价值", "argument": "48元"}, {"type": "被盗物品", "argument": "VIVOX6手机一部"}, {"type": "被盗物品", "argument": "一台黑色联想笔记本电脑"}, {"type": "被盗物品", "argument": "一件黑色西服。"}, {"type": "被盗物品", "argument": "洮儿河白酒1瓶（蓝精品38度450ml/瓶）"}, {"type": "作案时间", "argument": "2017年8月16日21时许"}, {"type": "作案地点", "argument": "**市**街与***路交汇处**发型轩"}, {"type": "组织机构", "argument": "长春市价格认证中心"}]}
{"text": "2.洮儿河白酒2瓶（传世福酒42度500ml/瓶），价值176元；", "entity_list": [{"type": "物品价值", "argument": "176元"}, {"type": "被盗物品", "argument": "洮儿河白酒2瓶（传世福酒42度500ml/瓶）"}]}
{"text": "3.洮儿河白酒3瓶（传世瓷王42度500ml/瓶），价值264元；", "entity_list": [{"type": "物品价值", "argument": "264元"}, {"type": "被盗物品", "argument": "洮儿河白酒3瓶（传世瓷王42度500ml/瓶）"}]}
{"text": "4.古井坊白酒1瓶（9年沉），价值48元；", "entity_list": [{"type": "物品价值", "argument": "48元"}, {"type": "被盗物品", "argument": "古井坊白酒1瓶（9年沉）"}]}
{"text": "5.古井坊白酒3瓶（6年沉），价值144元；", "entity_list": [{"type": "物品价值", "argument": "144元"}, {"type": "被盗物品", "argument": "古井坊白酒3瓶（6年沉）"}]}
{"text": "6.联想笔记本电脑1台（G580A15.6寸瓶4G内存500G硬盘CPU酷睿i53230M显卡NVIDIAGeForceGT710M），价值1000元；", "entity_list": [{"type": "物品价值", "argument": "1000元"}, {"type": "被盗物品", "argument": "联想笔记本电脑1台（G580A15.6寸瓶4G内存500G硬盘CPU酷睿i53230M显卡NVIDIAGeForceGT710M）"}]}
{"text": "7.VIVOX7手机1部（4+64G玫瑰金色），价值800元。", "entity_list": [{"type": "物品价值", "argument": "800元"}, {"type": "被盗物品", "argument": "VIVOX7手机1部（4+64G玫瑰金色）"}]}
{"text": "共计2480元人民币。", "entity_list": [{"type": "物品价值", "argument": "2480元人民币"}]}
{"text": "经长春市公安局司法鉴定中心鉴定：在上述所检出的STR各基因座上，送检的杨某某血样的DNA分型与（长）公（刑技）鉴（法遗）字[2017]579号法庭科学DNA鉴定书中1号检材（开卫饮料瓶）所检可疑斑迹的DNA分型一致，经计算，似然比为2.593X10的26次方。", "entity_list": [{"type": "被告人", "argument": "杨某某"}, {"type": "组织机构", "argument": "长春市公安局司法鉴定中心"}]}
{"text": "被告人杨某某所盗财物合计价值2880元人民币，此次犯罪行为系二道区人民法院判处其有期徒刑八个月的漏罪。", "entity_list": [{"type": "被告人", "argument": "杨某某"}, {"type": "物品价值", "argument": "2880元人民币"}, {"type": "组织机构", "argument": "二道区人民法院"}]}
{"text": "1.2013年5月12日夜晚，被告人艾某甲、艾某乙和居某某（另案处理）三人偷走在**镇一家烤鸡店前面倒下的醉汉某某（**县**乡**村**组）衣服口袋里的400元现金和一张存储1.2万元的银行卡后，通过中国银行自动取款机从该卡内取出7500元现金，三人平分。", "entity_list": [{"type": "被告人", "argument": "艾某甲"}, {"type": "被告人", "argument": "艾某乙"}, {"type": "被告人", "argument": "居某某"}, {"type": "被害人", "argument": "某某（**县**乡**村**组）"}, {"type": "被盗货币", "argument": "400元现金"}, {"type": "被盗货币", "argument": "7500元现金"}, {"type": "被盗物品", "argument": "一张存储1.2万元的银行卡"}, {"type": "作案时间", "argument": "2013年5月12日夜晚"}, {"type": "作案地点", "argument": "**镇一家烤鸡店前面"}]}
{"text": "2.2015年5月10日夜晚，被告人艾某甲、艾某乙二人以行窃为目的来到**县老教育局附近，盗走被害人开某某停放在一家大盘鸡店前面的价值9380元的一辆白色110型本田牌摩托车和摩托车上的价值100元的一条雪莲王香烟后，被告人艾某甲将摩托车骑到别处停放。", "entity_list": [{"type": "被告人", "argument": "艾某甲"}, {"type": "被告人", "argument": "艾某乙"}, {"type": "被告人", "argument": "艾某甲"}, {"type": "被害人", "argument": "开某某"}, {"type": "物品价值", "argument": "9380元"}, {"type": "物品价值", "argument": "100元"}, {"type": "被盗物品", "argument": "一辆白色110型本田牌摩托车"}, {"type": "被盗物品", "argument": "一条雪莲王香烟"}, {"type": "被盗物品", "argument": "摩托车"}, {"type": "作案时间", "argument": "2015年5月10日夜晚"}, {"type": "作案地点", "argument": "**县老教育局附近"}, {"type": "作案地点", "argument": "一家大盘鸡店前面"}]}
{"text": "后来那辆摩托车被老城区派出所民警发现被归还给被害人开某某。", "entity_list": [{"type": "被害人", "argument": "开某某"}, {"type": "被盗物品", "argument": "摩托车"}, {"type": "组织机构", "argument": "老城区派出所"}]}
{"text": "3.2015年5月25日下午5:00许，被告人艾某甲、努某某三人以行窃为目的来到**县**社区**组，盗走被害人阿某某停放在家门前的价值9310元的一辆红色110型本田牌摩托车。", "entity_list": [{"type": "被告人", "argument": "艾某甲"}, {"type": "被告人", "argument": "努某某"}, {"type": "被害人", "argument": "阿某某"}, {"type": "物品价值", "argument": "9310元"}, {"type": "被盗物品", "argument": "一辆红色110型本田牌摩托车"}, {"type": "作案时间", "argument": "2015年5月25日下午5:00许"}, {"type": "作案地点", "argument": "**县**社区**组"}]}
{"text": "破案后，被害人的损失未被追回。", "entity_list": []}
{"text": "5.2015年6月13日夜晚，被告人艾力·吐尔孙、努尔艾力·麦麦提二人以行窃为目的来到**县**住宅楼前面，盗走被害人吐某某停放在楼下店铺前面的价值4212元的一辆蓝色**牌三轮电动车后，将电动车骑到****社区停放。", "entity_list": [{"type": "被告人", "argument": "艾力·吐尔孙"}, {"type": "被告人", "argument": "努尔艾力·麦麦提"}, {"type": "被害人", "argument": "吐某某"}, {"type": "物品价值", "argument": "4212元"}, {"type": "被盗物品", "argument": "一辆蓝色**牌三轮电动车"}, {"type": "被盗物品", "argument": "电动车"}, {"type": "作案时间", "argument": "2015年6月13日夜晚"}, {"type": "作案地点", "argument": "**县**住宅楼前面"}]}
{"text": "15天后，被害人从****社区找回摩托车。", "entity_list": [{"type": "被盗物品", "argument": "摩托车"}]}
{"text": "1、2018年5月8日晚22时许，被告人韦某某窜至本市**区**街道***工地，采用老虎钳剪断等手段，窃得工地打桩机上电缆线100米，价值人民币7110元。", "entity_list": [{"type": "被告人", "argument": "韦某某"}, {"type": "物品价值", "argument": "人民币7110元"}, {"type": "被盗物品", "argument": "电缆线100米"}, {"type": "作案时间", "argument": "2018年5月8日晚22时许"}, {"type": "作案地点", "argument": "本市**区**街道***工地"}, {"type": "作案工具", "argument": "老虎钳"}]}
{"text": "2、2018年6月14日晚22时许，被告人韦某某窜至本市**区**街道***工地，采用老虎钳剪断等手段，窃得放置于工地空地电缆线100米，价值人民币21850元。", "entity_list": [{"type": "被告人", "argument": "韦某某"}, {"type": "物品价值", "argument": "人民币21850元"}, {"type": "被盗物品", "argument": "电缆线100米"}, {"type": "作案时间", "argument": "2018年6月14日晚22时许"}, {"type": "作案地点", "argument": "本市**区**街道***工地"}, {"type": "作案工具", "argument": "老虎钳"}]}
{"text": "后被告人韦某某将上述电缆线销赃得款人民币4500元，被告人徐某某在明知是赃物的情况下仍然予以收购。", "entity_list": [{"type": "被告人", "argument": "韦某某"}, {"type": "被告人", "argument": "徐某某"}, {"type": "被盗物品", "argument": "电缆线"}, {"type": "盗窃获利", "argument": "人民币4500元"}]}
{"text": "3、2018年6月21日晚22时许，被告人韦某某窜至本市**区**街道**村***高速公路工地，采用老虎钳剪断等手段，窃得工地架桥机上电缆线180米，价值人民币12312元。", "entity_list": [{"type": "被告人", "argument": "韦某某"}, {"type": "物品价值", "argument": "人民币12312元"}, {"type": "被盗物品", "argument": "电缆线180米"}, {"type": "作案时间", "argument": "2018年6月21日晚22时许"}, {"type": "作案时间", "argument": "本市**区**街道**村***高速公路工地"}, {"type": "作案工具", "argument": "老虎钳"}]}
{"text": "后被告人韦某某将上述电缆线销赃得款人民币2350元，被告人徐某某在明知是赃物的情况下仍然予以收购。", "entity_list": [{"type": "被告人", "argument": "韦某某"}, {"type": "被告人", "argument": "徐某某"}, {"type": "被盗物品", "argument": "电缆线"}, {"type": "盗窃获利", "argument": "人民币2350元"}]}
{"text": "案发后，公安机关对被告人韦某某租房进行搜查并扣押现金人民币595元。", "entity_list": [{"type": "被告人", "argument": "韦某某"}, {"type": "组织机构", "argument": "公安机关"}, {"type": "盗窃获利", "argument": "现金人民币595元"}]}
{"text": "2018年4月25日8时许，在本市**区****城**网吧内，被告人钟某某趁公民邹某某睡觉之机，将其放在桌上的一部“360n6”手机盗走，价值人民币1200元，携赃潜逃，销赃挥霍。", "entity_list": [{"type": "被告人", "argument": "钟某某"}, {"type": "被害人", "argument": "邹某某"}, {"type": "物品价值", "argument": "人民币1200元"}, {"type": "被盗物品", "argument": "一部“360n6”手机"}, {"type": "作案时间", "argument": "2018年4月25日8时许"}, {"type": "作案地点", "argument": "本市**区****城**网吧内"}]}
{"text": "2018年4月27日10时许，在本市**区**路**网吧内，被告人钟某某采用上述相同的手段，将公民杨某某放在桌上的一部“OPPO”手机盗走，价值人民币1800元，携赃潜逃，销赃挥霍。", "entity_list": [{"type": "被告人", "argument": "钟某某"}, {"type": "被害人", "argument": "杨某某"}, {"type": "物品价值", "argument": "人民币1800元"}, {"type": "被盗物品", "argument": "一部“OPPO”手机"}, {"type": "作案时间", "argument": "2018年4月27日10时许"}, {"type": "作案地点", "argument": "本市**区**路**网吧内"}]}
{"text": "2018年5月5日6时许，在本市**区****小区旁的**网吧内，被告人钟某某采用上述相同的手段，将公民徐某某放在桌上的一部“苹果”手机盗走，价值人民币3800元，携赃潜逃，销赃挥霍。", "entity_list": [{"type": "被告人", "argument": "钟某某"}, {"type": "被害人", "argument": "徐某某"}, {"type": "物品价值", "argument": "人民币3800元"}, {"type": "被盗物品", "argument": "一部“苹果”手机"}, {"type": "作案时间", "argument": "2018年5月5日6时许"}, {"type": "作案地点", "argument": "本市**区****小区旁的**网吧内"}]}
{"text": "2018年5月10日5时许，在本市**区**路**网咖内，被告人钟某某采用上述相同的手段，将公民李某某放在桌上的一部“360n5s”手机盗走，价值人民币1100元，携赃潜逃。", "entity_list": [{"type": "被告人", "argument": "钟某某"}, {"type": "被害人", "argument": "李某某"}, {"type": "物品价值", "argument": "人民币1100元"}, {"type": "被盗物品", "argument": "一部“360n5s”手机"}, {"type": "作案时间", "argument": "2018年5月10日5时许"}, {"type": "作案地点", "argument": "本市**区**路**网咖内"}]}
{"text": "2018年5月10日，公安机关根据线索，在本市**区**路附近将被告人钟某某，并当场缴获被盗“360n5s”手机一部。", "entity_list": [{"type": "被告人", "argument": "钟某某"}, {"type": "被盗物品", "argument": "被盗“360n5s”手机一部"}, {"type": "组织机构", "argument": "公安机关"}]}
{"text": "2018年3月15日，被告人陆某某在**市**区****园***路**号珠海市**有限公司仓库内，以借用同事吴某某的手机为由，骗得吴某某的手机，后私自在该手机上以短信验证的方式登录吴某某的支付宝，并通过吴某某的支付宝的贷款功能贷款人民币（以下币种均为人民币）20000元，再将该20000元通过吴某某的支付宝转至被告人陆某某自己的支付宝内，后又把该20000元从支付宝转至被告人陆某某控制的银行卡内。", "entity_list": [{"type": "被告人", "argument": "陆某某"}, {"type": "被告人", "argument": "陆某某"}, {"type": "被告人", "argument": "陆某某"}, {"type": "被害人", "argument": "吴某某"}, {"type": "被害人", "argument": "吴某某"}, {"type": "被害人", "argument": "吴某某"}, {"type": "被害人", "argument": "吴某某"}, {"type": "被害人", "argument": "吴某某"}, {"type": "被盗货币", "argument": "20000元"}, {"type": "被盗货币", "argument": "20000元"}, {"type": "被盗货币", "argument": "20000元"}, {"type": "作案时间", "argument": "2018年3月15日"}, {"type": "作案地点", "argument": "**市**区****园***路**号珠海市**有限公司仓库内"}]}
{"text": "同年3月17日、同年3月23日、同年3月25日，被告人陆某某在上述地址内，以相同方式，在借用吴某某的手机后，私自使用吴某某的支付宝账号分别贷款14100元、2000元、18000元，再分别将该3笔款项转至被告人陆某某控制的银行卡内。", "entity_list": [{"type": "被告人", "argument": "陆某某"}, {"type": "被告人", "argument": "陆某某"}, {"type": "被害人", "argument": "吴某某"}, {"type": "被害人", "argument": "吴某某"}, {"type": "被盗货币", "argument": "14100元"}, {"type": "被盗货币", "argument": "2000元"}, {"type": "被盗货币", "argument": "18000元"}, {"type": "作案时间", "argument": "同年3月17日、同年3月23日、同年3月25日"}]}
{"text": "同年3月26日，被告人陆某某在上述地址内，趁吴某某不注意，私自拿了吴某某放在办公桌上的手机，并将该手机上的手机卡换成被告人陆某某自己的手机卡，后以短信验证的方式登录吴某某的支付宝，将吴某某支付宝内的7920元转至被告人陆某某的支付宝内，再转至被告人陆某某控制的银行卡内。", "entity_list": [{"type": "被告人", "argument": "陆某某"}, {"type": "被告人", "argument": "陆某某"}, {"type": "被告人", "argument": "陆某某"}, {"type": "被告人", "argument": "陆某某"}, {"type": "被害人", "argument": "吴某某"}, {"type": "被害人", "argument": "吴某某"}, {"type": "被害人", "argument": "吴某某"}, {"type": "被害人", "argument": "吴某某"}, {"type": "被盗货币", "argument": "7920元"}, {"type": "作案时间", "argument": "同年3月26日"}]}
{"text": "同年3月27日，被告人陆某某被抓获。", "entity_list": [{"type": "被告人", "argument": "陆某某"}]}
{"text": "同年4月3日，被告人陆某某的家属代其退清上述盗得的62020元给吴某某，取得吴某某的谅解。", "entity_list": [{"type": "被告人", "argument": "陆某某"}, {"type": "被害人", "argument": "吴某某"}, {"type": "被害人", "argument": "吴某某"}, {"type": "被盗货币", "argument": "62020元"}]}
{"text": "2018年5月28日至6月16日期间，被告人叶某甲先后三次至**市**区***网吧等地盗窃手机共计五部，价值共计人民币8695元。", "entity_list": [{"type": "被告人", "argument": "叶某甲"}, {"type": "物品价值", "argument": "人民币8695元"}, {"type": "被盗物品", "argument": "手机共计五部"}, {"type": "作案时间", "argument": "2018年5月28日至6月16日期间"}, {"type": "作案地点", "argument": "**市**区***网吧"}]}
{"text": "分述如下：1.2018年5月28日上午8时某某，被告人叶某甲在**市**区***网吧上网时，趁坐在35号机位前的被害人卢某某睡着之际，将其置于35号机位桌面上的一部黑色华为荣耀畅某某7X手机及一部白色VIVOX5MAX+手机盗走，并于当日上午将盗得的黑色华为手机以700元价格销赃于**市**区***街*号**店内，被盗白色VIVO手机自己留用。", "entity_list": [{"type": "被告人", "argument": "叶某甲"}, {"type": "被害人", "argument": "卢某某"}, {"type": "被盗物品", "argument": "一部黑色华为荣耀畅某某7X手机"}, {"type": "被盗物品", "argument": "一部白色VIVOX5MAX+手机"}, {"type": "被盗物品", "argument": "黑色华为手机"}, {"type": "被盗物品", "argument": "白色VIVO手机"}, {"type": "作案时间", "argument": "2018年5月28日上午8时某某"}, {"type": "作案地点", "argument": "**市**区***网吧"}, {"type": "盗窃获利", "argument": "700元"}]}
{"text": "2．2018年6月8日7时某某，被告人叶某甲建在**市**区**网吧上网时，趁坐在73号机位前的被害人肖某某睡着之际，将其置于73号机位桌面上的一部苹果8PLUS手机盗走，并于当日上午将该手机以2400元价格销赃于**市**区**街*号**店内。", "entity_list": [{"type": "被告人", "argument": "叶某甲"}, {"type": "被害人", "argument": "肖某某"}, {"type": "被盗物品", "argument": "一部苹果8PLUS手机"}, {"type": "被盗物品", "argument": "手机"}, {"type": "作案时间", "argument": "2018年6月8日7时某某"}, {"type": "作案地点", "argument": "**市**区**网吧"}, {"type": "盗窃获利", "argument": "2400元"}]}
{"text": "经鉴定，被盗苹果8PLUS手机价值人民币4577元。", "entity_list": [{"type": "物品价值", "argument": "人民币4577元"}, {"type": "被盗物品", "argument": "被盗苹果8PLUS手机"}]}
{"text": "3.2018年6月16日晚22时某某，被告人叶某甲建至被害人程某甲经营的**市**区**号**风味店内吃饭趁被害人程某甲进厨房烧面之际，将其置于店内餐桌上的一部苹果7手机及一部OPPO手机盗走。", "entity_list": [{"type": "被告人", "argument": "叶某甲"}, {"type": "被害人", "argument": "程某甲"}, {"type": "被害人", "argument": "程某甲"}, {"type": "被盗物品", "argument": "一部苹果7手机"}, {"type": "被盗物品", "argument": "一部OPPO手机"}, {"type": "作案时间", "argument": "2018年6月16日晚22时某某"}, {"type": "作案地点", "argument": "**市**区**号**风味店内"}]}
{"text": "后其将盗得的OPPO手机丢弃，并于次日上午将盗得的苹果7手机以400元价格销赃于**市**区**街**3号**店内。", "entity_list": [{"type": "被盗物品", "argument": "OPPO手机"}, {"type": "被盗物品", "argument": "苹果7手机"}, {"type": "盗窃获利", "argument": "400元"}]}
{"text": "2018年7月12日，被盗白色VIVOX5MAX+手机发还被害人卢某某。", "entity_list": [{"type": "被害人", "argument": "卢某某"}, {"type": "被盗物品", "argument": "被盗白色VIVOX5MAX+手机"}]}
{"text": "1.2018年2月下旬的一天下午，被告人杜某某在本县**街道**股份有限公司的电动自行车停车棚内，窃得被害人余某某停放在该处的金雷豹牌红色电动自行车1辆，价值人民币1387.5元。", "entity_list": [{"type": "被告人", "argument": "杜某某"}, {"type": "被害人", "argument": "余某某"}, {"type": "物品价值", "argument": "人民币1387.5元"}, {"type": "被盗物品", "argument": "金雷豹牌红色电动自行车1辆"}, {"type": "作案时间", "argument": "2018年2月下旬的一天下午"}, {"type": "作案地点", "argument": "本县**街道**股份有限公司的电动自行车停车棚内"}]}
{"text": "2.2018年2月26日6时许，被告人杜某某在本县**街道**网吧内，窃得被害人沈某甲放在**号座位上的咖啡色三星手机1部，价值人民币600元。", "entity_list": [{"type": "被告人", "argument": "杜某某"}, {"type": "被害人", "argument": "沈某甲"}, {"type": "物品价值", "argument": "人民币600元"}, {"type": "被盗物品", "argument": "咖啡色三星手机1部"}, {"type": "作案时间", "argument": "2018年2月26日6时许"}, {"type": "作案地点", "argument": "本县**街道**网吧内"}]}
{"text": "综上，被告人杜某某共盗窃作案4起，所窃得财物共计价值人民币2303.5元。", "entity_list": [{"type": "被告人", "argument": "杜某某"}, {"type": "物品价值", "argument": "人民币2303.5元"}]}
{"text": "案发后，被窃金雷豹牌红色电动自行车、咖啡色三星牌手机、白色海信牌手机已被公安机关追回并发还失主，现金100元已归还失主。", "entity_list": [{"type": "被盗货币", "argument": "现金100元"}, {"type": "被盗物品", "argument": "被窃金雷豹牌红色电动自行车"}, {"type": "被盗物品", "argument": "咖啡色三星牌手机"}, {"type": "被盗物品", "argument": "白色海信牌手机"}, {"type": "组织机构", "argument": "公安机关"}]}
{"text": "1．被告人陈某某于2016年6月21日凌晨，在**市**区***西大街*号中国旅行社总社有限公司北京崇文门门市部内，秘密窃取被害人于某某联想牌笔记本电脑一台。", "entity_list": [{"type": "被告人", "argument": "陈某某"}, {"type": "被害人", "argument": "于某某"}, {"type": "被盗物品", "argument": "联想牌笔记本电脑一台"}, {"type": "作案时间", "argument": "2016年6月21日凌晨"}, {"type": "作案地点", "argument": "**市**区***西大街*号中国旅行社总社有限公司北京崇文门门市部内"}]}
{"text": "2．被告人陈某某于2017年5月7日凌晨，在**市**区**街*号北京花果山农商贸有限公司内，秘密窃取北京花果山农商贸有限公司人民币40000余元、三星牌Note4（N9108V）型16G手机一部等财物。", "entity_list": [{"type": "被告人", "argument": "陈某某"}, {"type": "被盗货币", "argument": "人民币40000余元"}, {"type": "被盗物品", "argument": "三星牌Note4（N9108V）型16G手机一部"}, {"type": "作案时间", "argument": "2017年5月7日凌晨"}, {"type": "作案地点", "argument": "**市**区**街*号北京花果山农商贸有限公司内"}, {"type": "组织机构", "argument": "北京花果山农商贸有限公司"}]}
{"text": "3.被告人陈某某于2017年6月20日凌晨，在**市**区****中心**广场**报亭内，秘密窃取被害人王某某模型玩具、手机支架、数据线等物品。", "entity_list": [{"type": "被告人", "argument": "陈某某"}, {"type": "被害人", "argument": "王某某"}, {"type": "被盗物品", "argument": "模型玩具"}, {"type": "被盗物品", "argument": "手机支架"}, {"type": "被盗物品", "argument": "数据线"}, {"type": "作案时间", "argument": "2017年6月20日凌晨"}, {"type": "作案地点", "argument": "**市**区****中心**广场**报亭内"}]}
{"text": "6．被告人陈某某于2017年6月25日凌晨，在北京市东城区天坛医院西门南侧第一商品部内，秘密窃取被害人吴某某人民币5000余元、三星手机一部等财物。", "entity_list": [{"type": "被告人", "argument": "陈某某"}, {"type": "被害人", "argument": "吴某某"}, {"type": "被盗货币", "argument": "人民币5000余元"}, {"type": "被盗物品", "argument": "三星手机一部"}, {"type": "作案时间", "argument": "2017年6月25日凌晨"}, {"type": "作案地点", "argument": "北京市东城区天坛医院西门南侧第一商品部内"}]}
{"text": "被告人陈某某于2017年7月1日被民警。", "entity_list": [{"type": "被告人", "argument": "陈某某"}]}
{"text": "被告人图某某于2017年9月至2018年2月期间，多次来到呼和浩特市赛罕区中山书店盗窃书籍，将部分图书其中张页用刀割下盗走；", "entity_list": [{"type": "被告人", "argument": "图某某"}, {"type": "被盗物品", "argument": "书籍"}, {"type": "作案时间", "argument": "2017年9月至2018年2月期间"}, {"type": "作案地点", "argument": "呼和浩特市赛罕区中山书店"}]}
{"text": "公安机关于2018年2月11在呼和浩特市赛罕区中山书店将被告人图某某当场抓获。", "entity_list": [{"type": "被告人", "argument": "图某某"}]}
{"text": "案发后，部分赃物追回已发还被害人，被告人图某某对被害人进行了经济赔偿，取得了被害人的谅解。", "entity_list": [{"type": "被告人", "argument": "图某某"}]}
{"text": "2016年8月左右，被告人常某某翻墙进入***家属区杨某某家，盗窃现金700元和一把钥匙，后又用盗窃来的钥匙多次进入杨某某家实施盗窃，共盗窃人民币5000元以及一只金手镯、一个金手链、一个金链子、一个项链金坠子。", "entity_list": [{"type": "被告人", "argument": "常某某"}, {"type": "被害人", "argument": "杨某某"}, {"type": "被害人", "argument": "杨某某"}, {"type": "被盗货币", "argument": "现金700元"}, {"type": "被盗货币", "argument": "人民币5000元"}, {"type": "被盗物品", "argument": "一把钥匙"}, {"type": "被盗物品", "argument": "钥匙"}, {"type": "被盗物品", "argument": "一只金手镯"}, {"type": "被盗物品", "argument": "一个金手链"}, {"type": "被盗物品", "argument": "一个金链子"}, {"type": "被盗物品", "argument": "一个项链金坠子"}, {"type": "作案时间", "argument": "2016年8月左右"}, {"type": "作案地点", "argument": "***家属区杨某某家"}, {"type": "作案地点", "argument": "杨某某家"}]}
{"text": "该被盗财物经陇南恒丰资产评估事务所评估价值为10200元。", "entity_list": [{"type": "物品价值", "argument": "10200元"},{"type": "被盗物品", "argument": "该被盗财物"}, {"type": "组织机构", "argument": "陇南恒丰资产评估事务所"}]}
{"text": "2016年年底，被告人常某某翻墙进入***家属区刘某甲家，盗窃现金1000元和一把钥匙，后又用盗窃来的钥匙多次进入刘某甲家实施盗窃，共盗窃人民币5700元。", "entity_list": [{"type": "被告人", "argument": "常某某"}, {"type": "被害人", "argument": "刘某甲"}, {"type": "被害人", "argument": "刘某甲"}, {"type": "被盗货币", "argument": "现金1000元"}, {"type": "被盗货币", "argument": "人民币5700元"}, {"type": "被盗物品", "argument": "一把钥匙"}, {"type": "被盗物品", "argument": "钥匙"}, {"type": "作案时间", "argument": "2016年年底"}, {"type": "作案地点", "argument": "***家属区刘某甲家"}, {"type": "作案地点", "argument": "刘某甲家"}]}
{"text": "2016年年底，被告人常某某用捡来的钥匙到***家属区王某某家准备实施盗窃，常某某用手敲门后室内无人应答，便用钥匙打开房门，准备进门时，发现室内有人，常某某随即离开。", "entity_list": [{"type": "被告人", "argument": "常某某"}, {"type": "被告人", "argument": "常某某"}, {"type": "被告人", "argument": "常某某"}, {"type": "被害人", "argument": "王某某"}, {"type": "作案时间", "argument": "2016年年底"}, {"type": "作案地点", "argument": "***家属区王某某家"}, {"type": "作案工具", "argument": "钥匙"}, {"type": "作案工具", "argument": "钥匙"}]}
{"text": "2017年二、三月份，被告人常某某翻墙进入***家属区叶某某家，盗窃首饰盒及盒内一条细项链，一只桃心形戒指，一付金耳环，一张借条。", "entity_list": [{"type": "被告人", "argument": "常某某"}, {"type": "被害人", "argument": "叶某某"}, {"type": "被盗物品", "argument": "首饰盒"}, {"type": "被盗物品", "argument": "一条细项链"}, {"type": "被盗物品", "argument": "一只桃心形戒指"}, {"type": "被盗物品", "argument": "一付金耳环"}, {"type": "被盗物品", "argument": "一张借条"}, {"type": "作案时间", "argument": "2017年二、三月份"}, {"type": "作案地点", "argument": "***家属区叶某某家"}]}
{"text": "该被盗财物经陇南恒丰资产评估事务所评估价值为6600元。", "entity_list": [{"type": "物品价值", "argument": "6600元"},{"type": "被盗物品", "argument": "该被盗财物"}, {"type": "组织机构", "argument": "陇南恒丰资产评估事务所"}]}
{"text": "2017年5月27日，被告人常某某翻墙进入***家属区贺某某家，盗窃中华牌香烟一条。", "entity_list": [{"type": "被告人", "argument": "常某某"}, {"type": "被害人", "argument": "贺某某"}, {"type": "被盗物品", "argument": "中华牌香烟一条"}, {"type": "作案时间", "argument": "2017年5月27日"}, {"type": "作案地点", "argument": "***家属区贺某某家"}]}
{"text": "经陇南市物价认证中心价格认证价值700元。", "entity_list": [{"type": "物品价值", "argument": "700元"}, {"type": "组织机构", "argument": "陇南市物价认证中心"}]}
{"text": "1.2018年4月18日凌晨，被告人黄某某与李某某来到高安市**镇农贸市场入口旁，正准备盗窃一辆三轮电动车电瓶时被发现，便逃离了现场。", "entity_list": [{"type": "被告人", "argument": "黄某某"}, {"type": "被告人", "argument": "李某某"}, {"type": "被盗物品", "argument": "一辆三轮电动车电瓶"}, {"type": "作案时间", "argument": "2018年4月18日凌晨"}, {"type": "作案地点", "argument": "高安市**镇农贸市场入口旁"}]}
{"text": "随后，二人在**镇车站对面卖早餐的门口，盗窃了一辆三轮电动车的电瓶；", "entity_list": [{"type": "被盗物品", "argument": "一辆三轮电动车的电瓶"}, {"type": "作案地点", "argument": "**镇车站对面卖早餐的门口"}]}
{"text": "在**镇农贸市场旁，盗窃了一辆三轮电动车的电瓶、两辆二轮电动车的电瓶。", "entity_list": [{"type": "被盗物品", "argument": "一辆三轮电动车的电瓶"}, {"type": "被盗物品", "argument": "两辆二轮电动车的电瓶"}, {"type": "作案地点", "argument": "**镇农贸市场旁"}]}
{"text": "接着，二人来到**镇，在**镇街道旁发现一辆三轮电动车，因开不了锁，没有偷到电瓶；", "entity_list": [{"type": "作案地点", "argument": "**镇"}, {"type": "作案地点", "argument": "**镇街道旁"}]}
{"text": "在**镇车站里面，盗窃了一辆三轮电动车的电瓶。", "entity_list": [{"type": "被盗物品", "argument": "一辆三轮电动车的电瓶"}, {"type": "作案地点", "argument": "**镇车站里面"}]}
{"text": "经鉴定，被盗电瓶价值人民币1317元。", "entity_list": [{"type": "物品价值", "argument": "人民币1317元"}, {"type": "被盗物品", "argument": "被盗电瓶"}]}
{"text": "2.2018年5月4日凌晨，被告人黄某某来到高安市**镇车站对面卖早餐的门口，盗窃一辆三轮电动车的电瓶。", "entity_list": [{"type": "被告人", "argument": "黄某某"}, {"type": "被盗物品", "argument": "一辆三轮电动车的电瓶"}, {"type": "作案时间", "argument": "2018年5月4日凌晨"}, {"type": "作案地点", "argument": "高安市**镇车站对面卖早餐的门口"}]}
{"text": "经鉴定，被盗电瓶价值人民币200元。", "entity_list": [{"type": "物品价值", "argument": "人民币200元"}, {"type": "被盗物品", "argument": "被盗电瓶"}]}
{"text": "3.2018年5月初的一天凌晨，被告人黄某某来到高安市**镇***村街上榨油作坊门口，盗窃一辆二轮电动车的电瓶。", "entity_list": [{"type": "被告人", "argument": "黄某某"}, {"type": "被盗物品", "argument": "一辆二轮电动车的电瓶"}, {"type": "作案时间", "argument": "2018年5月初的一天凌晨"}, {"type": "作案地点", "argument": "高安市**镇***村街上榨油作坊门口"}]}
{"text": "经鉴定，被盗电瓶价值人民币200元。", "entity_list": [{"type": "物品价值", "argument": "人民币200元"}, {"type": "被盗物品", "argument": "被盗电瓶"}]}
{"text": "4.2018年5月17日凌晨，被告人黄某某来到高安市**镇**站对面，盗窃一辆三轮电动车的电瓶。", "entity_list": [{"type": "被告人", "argument": "黄某某"}, {"type": "被盗物品", "argument": "一辆三轮电动车的电瓶"}, {"type": "作案时间", "argument": "2018年5月17日凌晨"}, {"type": "作案地点", "argument": "高安市**镇**站对面"}]}
{"text": "经鉴定，被盗电瓶价值人民币345元。", "entity_list": [{"type": "物品价值", "argument": "人民币345元"}, {"type": "被盗物品", "argument": "被盗电瓶"}]}
{"text": "5.2018年6月3日凌晨，被告人黄某某来到高安市**镇**商行门口，盗窃一辆三轮电动车的电瓶；", "entity_list": [{"type": "被告人", "argument": "黄某某"}, {"type": "被盗物品", "argument": "一辆三轮电动车的电瓶"}, {"type": "作案时间", "argument": "2018年6月3日凌晨"}, {"type": "作案地点", "argument": "高安市**镇**商行门口"}]}
{"text": "来到**镇****门口，盗窃一辆三轮电动车的电瓶，经鉴定，被盗电瓶价值人民币385元。", "entity_list": [{"type": "物品价值", "argument": "人民币385元"}, {"type": "被盗物品", "argument": "一辆三轮电动车的电瓶"}, {"type": "被盗物品", "argument": "被盗电瓶"}, {"type": "作案地点", "argument": "**镇****门口"}]}
{"text": "综上所述，被告人黄某某共实施盗窃5次，盗窃电瓶价值人民币2447元。", "entity_list": [{"type": "被告人", "argument": "黄某某"}, {"type": "物品价值", "argument": "人民币2447元"}, {"type": "被盗物品", "argument": "盗窃电瓶"}]}
{"text": "1、2018年5月15日17时许，被告人罗某甲独自来到合山市电北路**超市榕园店门前，发现被害人覃某某停放在超市门前停车位上的1辆红色五羊本田牌WY125-P型摩托车无人看守，遂将该车辆盗走，盗窃得手后将车辆销赃得款250元。", "entity_list": [{"type": "被告人", "argument": "罗某甲"}, {"type": "被害人", "argument": "覃某某"}, {"type": "被盗物品", "argument": "1辆红色五羊本田牌WY125-P型摩托车"}, {"type": "被盗物品", "argument": "车辆"}, {"type": "被盗物品", "argument": "车辆"}, {"type": "作案时间", "argument": "2018年5月15日17时许"}, {"type": "作案地点", "argument": "合山市电北路**超市榕园店门前"}, {"type": "作案地点", "argument": "超市门前停车位上"}, {"type": "盗窃获利", "argument": "250元"}]}
{"text": "经鉴定，被盗的五羊本田牌摩托车价值4010元。", "entity_list": [{"type": "物品价值", "argument": "4010元"}, {"type": "被盗物品", "argument": "五羊本田牌摩托车"}]}
{"text": "2、2018年5月25日13时许，被告人罗某甲独自来到合山市溯河矿菜市**花生油店门前，发现被害人罗某乙停放在店面门前停车位的1辆黑色豪爵牌HJ110-2C型弯梁摩托摩无人看守，遂将该车辆盗走，盗窃得手后将车辆销赃得款300元。", "entity_list": [{"type": "被告人", "argument": "罗某甲"}, {"type": "被害人", "argument": "罗某乙"}, {"type": "被盗物品", "argument": "1辆黑色豪爵牌HJ110-2C型弯梁摩托"}, {"type": "被盗物品", "argument": "车辆"}, {"type": "被盗物品", "argument": "车辆"}, {"type": "作案时间", "argument": "2018年5月25日13时许"}, {"type": "作案地点", "argument": "合山市溯河矿菜市**花生油店门前"}, {"type": "作案地点", "argument": "店面门前停车位"}, {"type": "盗窃获利", "argument": "300元"}]}
{"text": "经鉴定，被盗的豪爵牌摩托车价值2875元。", "entity_list": [{"type": "物品价值", "argument": "2875元"}, {"type": "被盗物品", "argument": "豪爵牌摩托车"}]}
{"text": "经鉴定，被盗的轻骑牌摩托车价值2854元。", "entity_list": [{"type": "物品价值", "argument": "2854元"}, {"type": "被盗物品", "argument": "轻骑牌摩托车"}]}
{"text": "2018年6月22日，罗某甲被公安机关抓获归案。", "entity_list": [{"type": "被告人", "argument": "罗某甲"}, {"type": "组织机构", "argument": "公安机关"}]}
{"text": "2017年8月15日0时许，被告人刘某某在泸州市龙马潭区伍峰巷58号8栋楼泸州市龙马潭区**巷**号**栋楼下，携带15包红、绿色丸状毒品疑似物及5包晶体状毒品疑似物，被巡逻民警当场。", "entity_list": [{"type": "被告人", "argument": "刘某某"}, {"type": "作案时间", "argument": "2017年8月15日0时许"}, {"type": "作案地点", "argument": "泸州市龙马潭区伍峰巷58号8栋楼泸州市龙马潭区**巷**号**栋楼下"}]}
{"text": "经鉴定，从15包红、绿色丸状毒品疑似物中均检出甲基苯丙胺成分，从晶体状毒品疑似物中均未检出甲基苯丙胺成分。", "entity_list": []}
{"text": "另查明：1、2017年6月27日凌晨5时许，被告人刘某某在泸州市龙马潭区小市转角店十字头街泸州市龙马潭区**街，将被害人徐某某停放在此的一辆白色豪爵牌HJ125T-9D型摩托车盗走后销赃，获赃款800元。", "entity_list": [{"type": "被告人", "argument": "刘某某"}, {"type": "被害人", "argument": "徐某某"}, {"type": "被盗物品", "argument": "一辆白色豪爵牌HJ125T-9D型摩托车"}, {"type": "作案时间", "argument": "2017年6月27日凌晨5时许"}, {"type": "作案地点", "argument": "泸州市龙马潭区小市转角店十字头街泸州市龙马潭区**街"}, {"type": "盗窃获利", "argument": "800元"}]}
{"text": "经鉴定，该车价值人民币4053元。", "entity_list": [{"type": "物品价值", "argument": "人民币4053元"}, {"type": "被盗物品", "argument": "该车"}]}
{"text": "案发后，该车已被扣押并返还被害人。", "entity_list": []}
{"text": "2、2017年10月26日凌晨4时许，被告人刘某某在泸州市龙马潭区**镇泸州市龙马潭区**镇老窖酿酒基地外停车场内，将被害人黄某某停放在此的一辆白色本田牌SDH125T-27型摩托车盗走。", "entity_list": [{"type": "被告人", "argument": "刘某某"}, {"type": "被害人", "argument": "黄某某"}, {"type": "被盗物品", "argument": "一辆白色本田牌SDH125T-27型摩托车"}, {"type": "作案时间", "argument": "2017年10月26日凌晨4时许"}, {"type": "作案地点", "argument": "泸州市龙马潭区**镇泸州市龙马潭区**镇老窖酿酒基地外停车场内"}]}
{"text": "经鉴定，该车价值人民币3296元。", "entity_list": [{"type": "物品价值", "argument": "人民币3296元"}, {"type": "被盗物品", "argument": "该车"}]}
{"text": "案发后，该车已被扣押并返还被害人。", "entity_list": [{"type": "被盗物品", "argument": "该车"}]}
{"text": "1、2015年5月17日9时许，被告人刘某某在本市灞桥区**镇，趁被害人邹某某不备，盗取了邹某某白色手提袋，内装有现金人民币90元，三星N7100手机一部（经鉴定，价值人民币750元），赃款消费，手机变卖给杨某甲。", "entity_list": [{"type": "被告人", "argument": "刘某某"}, {"type": "被告人", "argument": "杨某甲"}, {"type": "被害人", "argument": "邹某某"}, {"type": "被害人", "argument": "邹某某"}, {"type": "被盗货币", "argument": "现金人民币90元"}, {"type": "物品价值", "argument": "人民币750元"}, {"type": "被盗物品", "argument": "白色手提袋"}, {"type": "被盗物品", "argument": "三星N7100手机一部"}, {"type": "被盗物品", "argument": "手机"}, {"type": "作案时间", "argument": "2015年5月17日9时许"}, {"type": "作案地点", "argument": "本市灞桥区**镇"}]}
{"text": "2、2015年5月17日9时许，被告人刘某某在本市灞桥区**镇，趁被害人张某某不备，用刀片划开其提包，盗窃现金400元，酷派手机一部（经鉴定，价值人民币100元），赃款消费，手机变卖给杨某甲。", "entity_list": [{"type": "被告人", "argument": "刘某某"}, {"type": "被告人", "argument": "杨某甲"}, {"type": "被害人", "argument": "张某某"}, {"type": "被盗货币", "argument": "现金400元"}, {"type": "物品价值", "argument": "人民币100元"}, {"type": "被盗物品", "argument": "酷派手机一部"}, {"type": "被盗物品", "argument": "手机"}, {"type": "作案时间", "argument": "2015年5月17日9时许"}, {"type": "作案地点", "argument": "本市灞桥区**镇"}, {"type": "作案工具", "argument": "刀片"}]}
{"text": "破案后手机已被追回，并发还被害人。", "entity_list": [{"type": "被盗物品", "argument": "手机"}]}
{"text": "3、2015年5月19日10时许，被告人任某某伙同姬某某在本市长安区**镇，由姬某某做掩护，任某某实施盗窃，趁被害人孙某某不备，盗取了其提包内联想手机一部（经鉴定，价值人民币350元）。", "entity_list": [{"type": "被告人", "argument": "任某某"}, {"type": "被告人", "argument": "姬某某"}, {"type": "被告人", "argument": "姬某某"}, {"type": "被告人", "argument": "任某某"}, {"type": "被害人", "argument": "孙某某"}, {"type": "物品价值", "argument": "人民币350元"}, {"type": "被盗物品", "argument": "联想手机一部"}, {"type": "作案时间", "argument": "2015年5月19日10时许"}, {"type": "作案地点", "argument": "本市长安区**镇"}]}
{"text": "破案后，被盗手机已被追回并发还被害人。", "entity_list": [{"type": "被盗物品", "argument": "被盗手机"}]}
{"text": "4、2015年5月19日11时许，被告人任某某伙同姬某某在本市长安区**镇，由姬某某做掩护，任某某实施盗窃，趁被害人杨某乙不备，盗取了其提包内小米手机一部（经鉴定，价值人民币750元）。", "entity_list": [{"type": "被告人", "argument": "任某某"}, {"type": "被告人", "argument": "姬某某"}, {"type": "被告人", "argument": "姬某某"}, {"type": "被告人", "argument": "任某某"}, {"type": "被害人", "argument": "杨某乙"}, {"type": "物品价值", "argument": "人民币750元"}, {"type": "被盗物品", "argument": "小米手机一部"}, {"type": "作案时间", "argument": "2015年5月19日11时许"}, {"type": "作案地点", "argument": "本市长安区**镇"}]}
{"text": "破案后，被盗手机已被追回并发还被害人。", "entity_list": [{"type": "被盗物品", "argument": "被盗手机"}]}
{"text": "2、2018年2月上旬的一天凌晨，被告人夏某某至本市南浔区南浔镇同心路长江鱼头馆，采用上述相同方法进入，窃得该店收银台抽屉内现金人民币300余元。", "entity_list": [{"type": "被告人", "argument": "夏某某"}, {"type": "被盗货币", "argument": "现金人民币300余元"}, {"type": "作案时间", "argument": "2018年2月上旬的一天凌晨"}, {"type": "作案地点", "argument": "本市南浔区南浔镇同心路长江鱼头馆"}]}
{"text": "3、2018年2月4日凌晨，被告人夏某某本市南浔区南浔镇人瑞路638号大厨小菜饭店，采用拉断门把手进入、掇开抽屉的方法，窃得该店吧台抽屉内现金人民币500余元、泰式椰汁1瓶。", "entity_list": [{"type": "被告人", "argument": "夏某某"}, {"type": "被盗货币", "argument": "现金人民币500余元"}, {"type": "被盗物品", "argument": "泰式椰汁1瓶"}, {"type": "作案时间", "argument": "2018年2月4日凌晨"}, {"type": "作案地点", "argument": "本市南浔区南浔镇人瑞路638号大厨小菜饭店"}]}
{"text": "4、2018年2月15日凌晨，被告人夏某某至本市南浔区南浔镇梅月路马家拉面店，采用攀爬窗户的方法进入，先窃得该店收银台上放置的电瓶车钥匙，后用钥匙开锁将停放于后门的特莱维斯牌电瓶车1辆窃走，价值人民币2755元。", "entity_list": [{"type": "被告人", "argument": "夏某某"}, {"type": "物品价值", "argument": "人民币2755元"}, {"type": "被盗物品", "argument": "电瓶车钥匙"}, {"type": "被盗物品", "argument": "特莱维斯牌电瓶车1辆"}, {"type": "作案时间", "argument": "2018年2月15日凌晨"}, {"type": "作案地点", "argument": "本市南浔区南浔镇梅月路马家拉面店"}, {"type": "作案工具", "argument": "钥匙"}]}
{"text": "5、2018年3月13日凌晨，被告人夏某某携带老虎钳等作案工具至本市南浔区南浔镇适园路477号国烟行，采用撬窗的方法进入，窃得该店内的黄鹤楼1916香烟4条、硬壳休闲利群香烟6条、软壳阳光利群香烟2包以及现金人民币500余元，共计价值人民币9492元。", "entity_list": [{"type": "被告人", "argument": "夏某某"}, {"type": "被盗货币", "argument": "现金人民币500余元"}, {"type": "物品价值", "argument": "人民币9492元"}, {"type": "被盗物品", "argument": "黄鹤楼1916香烟4条"}, {"type": "被盗物品", "argument": "硬壳休闲利群香烟6条"}, {"type": "被盗物品", "argument": "软壳阳光利群香烟2包"}, {"type": "作案时间", "argument": "2018年3月13日凌晨"}, {"type": "作案地点", "argument": "本市南浔区南浔镇适园路477号国烟行"}, {"type": "作案工具", "argument": "老虎钳"}]}
{"text": "综上，被告人夏某某盗窃作案5起，共计价值人民币13097元。", "entity_list": [{"type": "被告人", "argument": "夏某某"}, {"type": "物品价值", "argument": "人民币13097元"}]}
{"text": "案发后，公安机关已追缴部分赃物，并已发还被害人。", "entity_list": [{"type": "组织机构", "argument": "公安机关"}]}
{"text": "1.被告人马某甲伙同他人于2018年**月**日凌晨，采用翻窗等手段，至苏州市相城区**小区**幢**室，窃得被害人吴某某黑色**牌笔记本电脑1台、价值人民币7560元的女士**手表1块及价值人民币597元的**牌6手机1部，财物可计算价值部分合计人民币8157元。", "entity_list": [{"type": "被告人", "argument": "马某甲"}, {"type": "被告人", "argument": "吴某某"}, {"type": "物品价值", "argument": "人民币7560元"}, {"type": "物品价值", "argument": "人民币597元"}, {"type": "物品价值", "argument": "人民币8157元"}, {"type": "被盗物品", "argument": "黑色**牌笔记本电脑1台"}, {"type": "被盗物品", "argument": "女士**手表1块"}, {"type": "被盗物品", "argument": "**牌6手机1部"}, {"type": "作案时间", "argument": "2018年**月**日凌晨"}, {"type": "作案地点", "argument": "苏州市相城区**小区**幢**室"}]}
{"text": "后被告人马某甲将**手表予以销赃，得款人民币1800元。", "entity_list": [{"type": "被告人", "argument": "马某甲"}, {"type": "被盗物品", "argument": "**手表"}, {"type": "盗窃获利", "argument": "人民币1800元"}]}
{"text": "2.被告人马某甲伙同马某乙（另案处理）等人，于2018年**月**日凌晨，采用翻窗等手段，至苏州市相城区**小区**幢**室，窃得被害人贾某某内含人民币300余元的钱包1个及菜刀1把；", "entity_list": [{"type": "被告人", "argument": "马某甲"}, {"type": "被告人", "argument": "马某乙"}, {"type": "被害人", "argument": "贾某某"}, {"type": "被盗货币", "argument": "人民币300余元"}, {"type": "被盗物品", "argument": "钱包1个"}, {"type": "被盗物品", "argument": "菜刀1把"}, {"type": "作案时间", "argument": "2018年**月**日凌晨"}, {"type": "作案地点", "argument": "苏州市相城区**小区**幢**室"}]}
{"text": "后被告人马某甲持窃得的菜刀，伙同马某乙等人，采用翻窗等手段至该小区**幢**室，窃得被害人李某某人民币600余元及刀具1把。", "entity_list": [{"type": "被告人", "argument": "马某甲"}, {"type": "被告人", "argument": "马某乙"}, {"type": "被告人", "argument": "李某某"}, {"type": "被盗货币", "argument": "人民币600余元"}, {"type": "被盗物品", "argument": "窃得的菜刀"}, {"type": "被盗物品", "argument": "刀具1把"}, {"type": "作案地点", "argument": "小区**幢**室"}]}
{"text": "综上，被告人马某甲窃得财物可计算价值部分合计人民币9057元。", "entity_list": [{"type": "被告人", "argument": "马某甲"}, {"type": "物品价值", "argument": "人民币9057元"}]}
{"text": "案发后，查获菜刀1把、女士**手表1块，女士**手表已发还被害人吴某某。", "entity_list": [{"type": "被告人", "argument": "吴某某"}, {"type": "被盗物品", "argument": "菜刀1把"}, {"type": "被盗物品", "argument": "女士**手表1块"}, {"type": "被盗物品", "argument": "女士**手表"}]}
{"text": "被告人马某甲归案后如实供述自己的罪行。", "entity_list": [{"type": "被告人", "argument": "马某甲"}]}
{"text": "1、2014年11月2日9时许，被告人李某某伙同朱某某（已判决）、李某某（已判决）驾驶车牌号为陕DG9***的五菱面包车窜至礼泉县建陵镇街道，将被害人张某拴在建陵镇布匹市场旁树上的两只白色奶羊盗走，后将盗窃的奶羊以1100元的价格卖给了黄某（曾用名黄某某，另案处理）。", "entity_list": [{"type": "被告人", "argument": "李某某"}, {"type": "被告人", "argument": "朱某某"}, {"type": "被告人", "argument": "李某某"}, {"type": "被告人", "argument": "张某拴"}, {"type": "被告人", "argument": "黄某"}, {"type": "被告人", "argument": "黄某某"}, {"type": "被盗物品", "argument": "两只白色奶羊"}, {"type": "被盗物品", "argument": "奶羊"}, {"type": "作案时间", "argument": "2014年11月2日9时"}, {"type": "作案地点", "argument": "礼泉县建陵镇街道"}, {"type": "作案地点", "argument": "建陵镇布匹市场旁树上"}, {"type": "作案工具", "argument": "车牌号为陕DG9***的五菱面包车"}, {"type": "盗窃获利", "argument": "1100元"}]}
{"text": "2、2014年11月13日14时许，被告人李某某伙同朱某某（已判决）、李某某（已判决）驾驶车牌号为陕DG9***的五菱面包车流窜至三原县城关镇福兴小区，在该小区2号楼1单元单元门前将被害人张某某停放的一辆雅迪牌电动自行车盗走。", "entity_list": [{"type": "被告人", "argument": "李某某"}, {"type": "被告人", "argument": "朱某某"}, {"type": "被告人", "argument": "李某某"}, {"type": "被害人", "argument": "张某某"}, {"type": "被盗物品", "argument": "一辆雅迪牌电动自行车"}, {"type": "作案时间", "argument": "2014年11月13日14时许"}, {"type": "作案地点", "argument": "三原县城关镇福兴小区"}, {"type": "作案地点", "argument": "该小区2号楼1单元单元门前"}, {"type": "作案工具", "argument": "车牌号为陕DG9***的五菱面包车"}]}
{"text": "经礼泉县价格认证中心鉴定，被盗雅迪牌电动自行车价值2180元。", "entity_list": [{"type": "物品价值", "argument": "2180元"}, {"type": "被盗物品", "argument": "被盗雅迪牌电动自行车"}, {"type": "组织机构", "argument": "礼泉县价格认证中心"}]}
{"text": "2018年1月至3月，被告人杨某某多次在东莞市**镇盗窃他人财物，具体如下：1.2018年1月20日晚，杨某某伙同“广西吊毛”（另案处理）到东莞市**镇**社区农民公寓后面的中国银行停车场处预谋盗窃，发现被害人吴某某的一部黑色小车（车牌号粤S6****）停放在该处没有关好车窗，遂从车窗爬入车内翻搜财物，偷走现金约2万元，后携逃离现场。", "entity_list": [{"type": "被告人", "argument": "杨某某"}, {"type": "被告人", "argument": "杨某某"}, {"type": "被告人", "argument": "“广西吊毛”"}, {"type": "被害人", "argument": "吴某某"}, {"type": "被盗货币", "argument": "现金约2万元"}, {"type": "作案时间", "argument": "2018年1月至3月"}, {"type": "作案时间", "argument": "2018年1月20日晚"}, {"type": "作案地点", "argument": "东莞市**镇"}, {"type": "作案地点", "argument": "东莞市**镇**社区农民公寓后面的中国银行停车场处"}]}
{"text": "破案后，涉案财物未缴回。", "entity_list": []}
{"text": "2.2018年2月21日0时许，杨某某伙同“广西吊毛”（另案处理）到东莞市**镇**社区**路**巷**号楼下预谋盗窃，发现被害人邓某某的一部金灰色斯巴鲁小车（车牌号粤S5****）停放在该处没有锁好车门，遂拉开车门入车内翻搜财物，偷走现金100元，后逃离现场。", "entity_list": [{"type": "被告人", "argument": "杨某某"}, {"type": "被告人", "argument": "“广西吊毛”"}, {"type": "被害人", "argument": "邓某某"}, {"type": "被盗货币", "argument": "现金100元"}, {"type": "作案时间", "argument": "2018年2月21日0时许"}, {"type": "作案地点", "argument": "东莞市**镇**社区**路**巷**号楼下"}]}
{"text": "破案后，涉案财物未缴回。", "entity_list": []}
{"text": "3.2018年3月12日4时许，杨某某到东莞市**镇**社区五坊鱼塘边路口处预谋盗窃，发现被害人罗某某的一部白色丰田小车（车牌号粤SI****）停放在该处没有锁车窗，遂从车窗爬入车内翻搜财物，偷走一件衣袖衬衫和现金100元，后逃离现场。", "entity_list": [{"type": "被告人", "argument": "杨某某"}, {"type": "被害人", "argument": "罗某某"}, {"type": "被盗货币", "argument": "现金100元"}, {"type": "被盗物品", "argument": "一件衣袖衬衫"}, {"type": "作案时间", "argument": "2018年3月12日4时许"}, {"type": "作案地点", "argument": "东莞市**镇**社区五坊鱼塘边路口处"}]}
{"text": "破案后，被盗财物已发还被害人。", "entity_list": []}
{"text": "破案后，被盗财物已发还被害人。", "entity_list": []}
{"text": "2017年8、9月份，犯罪嫌疑人高某某因在广州**信息科技有限公司开发的“战天”网络游戏中带领的战队经常被被害人陈某某带领的战队打败，便向犯罪嫌疑人林某某、李某某等人提议盗取被害人陈某某名为“风神大叔叔”的游戏账号，李某某因此前帮陈某某代练时登陆过其游戏角色，便将其知晓的账号密码告知给犯罪嫌疑人高某某，三人合意伺机行窃。", "entity_list": [{"type": "被告人", "argument": "高某某"}, {"type": "被告人", "argument": "李某某"},{"type": "被告人", "argument": "林某某"}, {"type": "被告人", "argument": "李某某"}, {"type": "被告人", "argument": "高某某"}, {"type": "被害人", "argument": "陈某某"}, {"type": "被害人", "argument": "陈某某"}, {"type": "被害人", "argument": "陈某某"}, {"type": "被盗物品", "argument": "“风神大叔叔”的游戏账号"}, {"type": "作案时间", "argument": "2017年8、9月份"}, {"type": "组织机构", "argument": "广州**信息科技有限公司"}]}
{"text": "2018年1月17日、1月24日，侦查人员分别将犯罪嫌疑人林某某、高某某归案，同年2月1日，犯罪嫌疑人李某某前往公安机关投案自首。", "entity_list": [{"type": "被告人", "argument": "林某某"}, {"type": "被告人", "argument": "高某某"}, {"type": "被告人", "argument": "李某某"}, {"type": "组织机构", "argument": "公安机关"}]}
{"text": "案发后，三犯罪嫌疑人赔偿了被害人的经济损失并取得其谅解。", "entity_list": []}
{"text": "破案后，赃款已挥霍。", "entity_list": []}
{"text": "2、2017年11月21日晚，胡某某从公司储藏室盗走高档白酒若干，销赃36930元；", "entity_list": [{"type": "被告人", "argument": "胡某某"}, {"type": "被盗物品", "argument": "高档白酒若干"}, {"type": "作案时间", "argument": "2017年11月21日晚"}, {"type": "盗窃获利", "argument": "36930元"}]}
{"text": "3、2017年11月22日晚，胡某某从公司储藏室盗走高档白酒若干，销赃3300元；", "entity_list": [{"type": "被告人", "argument": "胡某某"}, {"type": "被盗物品", "argument": "高档白酒若干"}, {"type": "作案时间", "argument": "2017年11月22日晚"}, {"type": "盗窃获利", "argument": "3300元"}]}
{"text": "4、2017年12月6日21时许，胡某某从公司储藏室盗走高档白酒3箱又1提，销赃10700元；", "entity_list": [{"type": "被告人", "argument": "胡某某"}, {"type": "被盗物品", "argument": "高档白酒3箱又1提"}, {"type": "作案时间", "argument": "2017年12月6日21时"}, {"type": "盗窃获利", "argument": "10700元"}]}
{"text": "5、2017年12月7日凌晨5时许，胡某某从公司储藏室盗走高档白酒8箱，销赃18300元；", "entity_list": [{"type": "被告人", "argument": "胡某某"}, {"type": "被盗物品", "argument": "高档白酒8箱"}, {"type": "作案时间", "argument": "2017年12月7日凌晨5时"}, {"type": "盗窃获利", "argument": "18300元"}]}
{"text": "6、2017年12月22日晚，胡某某从公司储藏室盗走高档白酒若干，销赃7810元；", "entity_list": [{"type": "被告人", "argument": "胡某某"}, {"type": "被盗物品", "argument": "高档白酒若干"}, {"type": "作案时间", "argument": "2017年12月22日晚"}, {"type": "盗窃获利", "argument": "7810元"}]}
{"text": "7、2017年12月23日凌晨5时许，胡某某从公司储藏室盗走高档白酒8箱又6提销赃5万元；", "entity_list": [{"type": "被告人", "argument": "胡某某"}, {"type": "被盗物品", "argument": "高档白酒8箱又6提"}, {"type": "作案时间", "argument": "2017年12月23日凌晨5时"}, {"type": "盗窃获利", "argument": "5万元"}]}
{"text": "8、2018年1月4日20时许，胡某某从公司储藏室盗走高档白酒6箱，销赃32000元；", "entity_list": [{"type": "被告人", "argument": "胡某某"}, {"type": "被盗物品", "argument": "高档白酒6箱"}, {"type": "作案时间", "argument": "2018年1月4日20时"}, {"type": "盗窃获利", "argument": "32000元"}]}
{"text": "9、2018年1月5日晚，胡某某从公司储藏室盗走高档白酒若干，销赃8400元。", "entity_list": [{"type": "被告人", "argument": "胡某某"}, {"type": "被盗物品", "argument": "高档白酒若干"}, {"type": "作案时间", "argument": "2018年1月5日晚"}, {"type": "盗窃获利", "argument": "8400元"}]}
{"text": "1.2018年3月16日凌晨3时50分许，被告人谢某某在本市福田区****村6栋楼下盗窃被害人杨某某停放在该处的一辆电动自行车的电池（经鉴定被盗电池价值人民币356元）时，被附近的住户扭送公安机关。", "entity_list": [{"type": "被告人", "argument": "谢某某"}, {"type": "被害人", "argument": "杨某某"}, {"type": "物品价值", "argument": "人民币356元"}, {"type": "被盗物品", "argument": "一辆电动自行车的电池"}, {"type": "被盗物品", "argument": "被盗电池"}, {"type": "作案时间", "argument": "2018年3月16日凌晨3时50分许"}, {"type": "作案地点", "argument": "本市福田区****村6栋楼下"}, {"type": "组织机构", "argument": "公安机关"}]}
{"text": "之后被告人谢某某被深圳市公安局福田分局处以行政拘留五日。", "entity_list": [{"type": "被告人", "argument": "谢某某"}, {"type": "组织机构", "argument": "深圳市公安局福田分局"}]}
{"text": "2.2018年5月30日13时许，被告人谢某某来到本市福田区****大厦楼下，盗走被害人苏某某停放在该处的一辆电动自行车上的电池（未缴获，无法价格认定）。", "entity_list": [{"type": "被告人", "argument": "谢某某"}, {"type": "被害人", "argument": "苏某某"}, {"type": "被盗物品", "argument": "一辆电动自行车上的电池"}, {"type": "作案时间", "argument": "2018年5月30日13时许"}, {"type": "作案地点", "argument": "本市福田区****大厦楼下"}]}
{"text": "3.2018年5月30日13时25分许，被告人谢某某来到本市福田区****地铁站B出口，盗走被害人马某甲放在该站旁边的一辆电动自行车上的电池（未缴获，无法价格认定）。", "entity_list": [{"type": "被告人", "argument": "谢某某"}, {"type": "被害人", "argument": "马某甲"}, {"type": "被盗物品", "argument": "一辆电动自行车上的电池"}, {"type": "作案时间", "argument": "2018年5月30日13时25分许"}, {"type": "作案地点", "argument": "本市福田区****地铁站B出口"}]}
{"text": "5.2018年5月30日15时许，被告人谢某某来到本市福田区**村**栋**单元门外空地，盗走被害人马某乙放在该处的一辆电动自行车上的电池（未缴获，无法价格认定）。", "entity_list": [{"type": "被告人", "argument": "谢某某"}, {"type": "被害人", "argument": "马某乙"}, {"type": "被盗物品", "argument": "一辆电动自行车上的电池"}, {"type": "作案时间", "argument": "2018年5月30日15时许"}, {"type": "作案地点", "argument": "本市福田区**村**栋**单元门外空地"}]}
{"text": "6.2018年5月30日15时许，被告人谢某某来到本市福田区**村**栋**单元门外空地，盗走被害人马某丙停放在该处的一辆电动自行车上的电池（未缴获，无法价格认定）。", "entity_list": [{"type": "被告人", "argument": "谢某某"}, {"type": "被害人", "argument": "马某丙"}, {"type": "被盗物品", "argument": "一辆电动自行车上的电池"}, {"type": "作案时间", "argument": "2018年5月30日15时许"}, {"type": "作案地点", "argument": "本市福田区**村**栋**单元门外空地"}]}
{"text": "2018年6月3日7时许，民警经过侦查，在本市****村被告人谢某某。", "entity_list": [{"type": "被告人", "argument": "谢某某"}]}
{"text": "2018年6月3日，被告人谢某某赔偿被害人马某甲人民币500元并达成谅解。", "entity_list": [{"type": "被告人", "argument": "谢某某"}, {"type": "被害人", "argument": "马某甲"}, {"type": "盗窃获利", "argument": "人民币500元"}]}
{"text": "被告人李某甲因没有钱用，就想到被害人李某乙家中盗取财物。", "entity_list": [{"type": "被告人", "argument": "李某甲"}, {"type": "被害人", "argument": "李某乙"}, {"type": "作案地点", "argument": "李某乙家中"}]}
{"text": "于2018年3月2日凌晨爬树进入被害人李某乙家中，在李某乙家书房内盗取350元现金和一台红色的联想牌笔记本电脑（包含电脑包、鼠标、电源线），并将笔记本电脑放在书房门口。", "entity_list": [{"type": "被害人", "argument": "李某乙"}, {"type": "被害人", "argument": "李某乙"}, {"type": "被盗货币", "argument": "350元现金"}, {"type": "被盗物品", "argument": "一台红色的联想牌笔记本电脑"}, {"type": "被盗物品", "argument": "电脑包"}, {"type": "被盗物品", "argument": "鼠标"}, {"type": "被盗物品", "argument": "电源线"}, {"type": "被盗物品", "argument": "笔记本电脑"}, {"type": "作案时间", "argument": "2018年3月2日凌晨"}, {"type": "作案地点", "argument": "李某乙家中"}, {"type": "作案地点", "argument": "李某乙家书房内"}, {"type": "作案地点", "argument": "书房门口"}]}
{"text": "后进入李某乙家客厅，在客厅单人沙发上的挎包里盗取1184元现金。", "entity_list": [{"type": "被害人", "argument": "李某乙"}, {"type": "被盗货币", "argument": "1184元现金"}, {"type": "作案地点", "argument": "李某乙家客厅"}]}
{"text": "后李某甲为继续寻找可以盗取的财物，进入被害人李某乙寝室，在李某乙发现其行踪后，亮出随身携带的刀，并将刀抵在李某乙脖子处，威胁李某乙不要喊叫、不准动、并关灯，否则会将李某乙杀害等方式向李某乙索取值钱的财物。", "entity_list": [{"type": "被告人", "argument": "李某甲"}, {"type": "被害人", "argument": "李某乙"}, {"type": "被害人", "argument": "李某乙"}, {"type": "被害人", "argument": "李某乙"}, {"type": "被害人", "argument": "李某乙"}, {"type": "被害人", "argument": "李某乙"}, {"type": "被害人", "argument": "李某乙"}, {"type": "作案地点", "argument": "李某乙寝室"}, {"type": "作案工具", "argument": "刀"}, {"type": "作案工具", "argument": "刀"}]}
{"text": "强奸后继续以要报复和杀害李某乙的方式威胁李某乙不准报警。", "entity_list": [{"type": "被害人", "argument": "李某乙"}, {"type": "被害人", "argument": "李某乙"}]}
{"text": "后被告人李某甲离开李某乙寝室，带上放在书房门口的笔记本电脑和盗取的现金，用事先放好的梯子翻出李某乙家的院子逃离现场。", "entity_list": [{"type": "被告人", "argument": "李某甲"}, {"type": "被害人", "argument": "李某乙"}, {"type": "被害人", "argument": "李某乙"}, {"type": "被盗货币", "argument": "盗取的现金"}, {"type": "被盗物品", "argument": "笔记本电脑"}, {"type": "作案地点", "argument": "书房门口"}, {"type": "作案地点", "argument": "李某乙家的院子"}]}
{"text": "经绵竹市价格认证中心认定：该案笔记本电脑（含电源线、鼠标、电脑包）价值为人民币2109元。", "entity_list": [{"type": "物品价值", "argument": "人民币2109元"}, {"type": "被盗物品", "argument": "笔记本电脑"}, {"type": "被盗物品", "argument": "电源线"}, {"type": "被盗物品", "argument": "鼠标"}, {"type": "被盗物品", "argument": "电脑包"}, {"type": "组织机构", "argument": "绵竹市价格认证中心"}]}
{"text": "2．2018年7月30日10时40分许，被告人高某在本市市区城南公交站台乘坐一辆开往高铁站方向的九路公交车（赣J32395）时，乘被害人荣某某不注意，从荣某某随身携带的背包里面中扒走一台朵唯A10手机。", "entity_list": [{"type": "被告人", "argument": "高某"}, {"type": "被害人", "argument": "荣某某"}, {"type": "被害人", "argument": "荣某某"}, {"type": "被盗物品", "argument": "一台朵唯A10手机"}, {"type": "作案时间", "argument": "2018年7月30日10时40分许"}]}
{"text": "经萍乡市价格认证中心认证，红米5A型价值人民币420元。", "entity_list": [{"type": "物品价值", "argument": "人民币420元"}, {"type": "被盗物品", "argument": "红米5A型"}, {"type": "组织机构", "argument": "萍乡市价格认证中心"}]}
{"text": "综上所述，被告人高某在公共交通工具上扒窃3次，盗窃财物价值1691元。", "entity_list": [{"type": "被告人", "argument": "高某"}, {"type": "物品价值", "argument": "1691元"}]}
{"text": "2017年4月27日凌晨，被告人袁某某伙同李某某、周某某（另案处理）至江苏省苏州市吴江区震泽镇镇南一路新乐村委会停车处，采用拉车门的方式盗窃，窃得被害人洪某某沪C*****车内硬币5个，涉案价值人民币5元。", "entity_list": [{"type": "被告人", "argument": "袁某某"}, {"type": "被告人", "argument": "李某某"}, {"type": "被告人", "argument": "周某某"}, {"type": "被害人", "argument": "洪某某"}, {"type": "物品价值", "argument": "人民币5元"}, {"type": "被盗物品", "argument": "硬币5个"}, {"type": "作案时间", "argument": "2017年4月27日凌晨"}, {"type": "作案地点", "argument": "江苏省苏州市吴江区震泽镇镇南一路新乐村委会停车处"}]}
{"text": "综上所述，被告人袁某某共盗窃3起，盗窃财物价值总计人民币3560余元。", "entity_list": [{"type": "被告人", "argument": "袁某某"}, {"type": "物品价值", "argument": "人民币3560余元"}]}
{"text": "被告人黄某于2018年5月24日4时许，在本市渝中区嘉宾路272号名流公馆附近的韵达快递公司门口的人行道上，趁无人之机，将被害人陈某某停放在此的一辆电动三轮车的五块电池盗走，后销赃获赃款人民币300余元。", "entity_list": [{"type": "被告人", "argument": "黄某"}, {"type": "被害人", "argument": "陈某某"}, {"type": "被盗物品", "argument": "一辆电动三轮车的五块电池"}, {"type": "作案时间", "argument": "2018年5月24日4时许"}, {"type": "作案地点", "argument": "本市渝中区嘉宾路272号名流公馆附近的韵达快递公司门口的人行道上"}, {"type": "盗窃获利", "argument": "人民币300余元"}]}
{"text": "被告人黄某于2018年5月底的一天凌晨，在本市渝中区长滨路186号附1号顺丰快递公司门口附近，趁无人之机，将顺丰快递公司停放在此的一辆电动三轮车的十块电池盗走，后销赃获赃款人民币600余元。", "entity_list": [{"type": "被告人", "argument": "黄某"}, {"type": "被盗物品", "argument": "一辆电动三轮车的十块电池"}, {"type": "作案时间", "argument": "2018年5月底的一天凌晨"}, {"type": "作案地点", "argument": "本市渝中区长滨路186号附1号顺丰快递公司门口附近"}, {"type": "组织机构", "argument": "顺丰快递公司"}, {"type": "盗窃获利", "argument": "人民币600余元"}]}
{"text": "被告人黄某于2018年6月2日3时许，在本市渝中区长滨路186号附1号顺丰快递公司门口附近，趁无人之机，将被害人蒋某某停放在此的一辆电动三轮车的十块电池盗走，后销赃获赃款人民币600余元。", "entity_list": [{"type": "被告人", "argument": "黄某"}, {"type": "被害人", "argument": "蒋某某"}, {"type": "被盗物品", "argument": "一辆电动三轮车的十块电池"}, {"type": "作案时间", "argument": "2018年6月2日3时许"}, {"type": "作案地点", "argument": "本市渝中区长滨路186号附1号顺丰快递公司门口附近"}, {"type": "盗窃获利", "argument": "人民币600余元"}]}
{"text": "被告人黄某于2018年6月27日5时许，在本市渝中区嘉宾路272号名流公馆附近欲再次盗窃电动三轮车电池时，被保安人员并报警。", "entity_list": [{"type": "被告人", "argument": "黄某"}, {"type": "被盗物品", "argument": "电动三轮车电池"}, {"type": "作案时间", "argument": "2018年6月27日5时许"}, {"type": "作案地点", "argument": "本市渝中区嘉宾路272号名流公馆附近"}]}
{"text": "被告人黄某到案后，如实供述了上述事实。", "entity_list": [{"type": "被告人", "argument": "黄某"}]}
{"text": "1、2016年8月18日早7时许，被告人武某某携带“T”字形螺丝刀，坐车到新郑市龙湖镇柏***村，进入该村刘某家中，将被害人刘某停在家中的一辆蓝色爱玛牌电动三轮车盗走，后以500元价格卖掉。", "entity_list": [{"type": "被告人", "argument": "武某某"}, {"type": "被害人", "argument": "刘某"}, {"type": "被害人", "argument": "刘某"}, {"type": "被盗物品", "argument": "一辆蓝色爱玛牌电动三轮车"}, {"type": "作案时间", "argument": "2016年8月18日早7时许"}, {"type": "作案地点", "argument": "新郑市龙湖镇柏***村"}, {"type": "作案地点", "argument": "该村刘某家中"}, {"type": "作案地点", "argument": "家中"}, {"type": "盗窃获利", "argument": "500元"}]}
{"text": "经鉴定，被盗电动三轮车价值700元。", "entity_list": [{"type": "物品价值", "argument": "700元"}, {"type": "被盗物品", "argument": "被盗电动三轮车"}]}
{"text": "现赃款已挥霍，赃物无法追回。", "entity_list": []}
{"text": "2、2016年8月27日早7时许，被告人武某某携带“T”字形螺丝刀，坐车到新郑市龙湖镇***村，进入该村徐某某家，将被害人徐某某家的一辆红色飞鸽牌电三轮车盗出，骑着该三轮车走时，被徐某某发现并。", "entity_list": [{"type": "被告人", "argument": "武某某"}, {"type": "被害人", "argument": "徐某某"}, {"type": "被害人", "argument": "徐某某"}, {"type": "被害人", "argument": "徐某某"}, {"type": "被盗物品", "argument": "一辆红色飞鸽牌电三轮车"}, {"type": "被盗物品", "argument": "该三轮车"}, {"type": "作案时间", "argument": "2016年8月27日早7时许"}, {"type": "作案地点", "argument": "新郑市龙湖镇***村"}, {"type": "作案地点", "argument": "该村徐某某家"}, {"type": "作案地点", "argument": "徐某某家"}]}
{"text": "现赃物已追回并发回被害人。", "entity_list": []}
{"text": "3、2016年11月09日9时许，被告人武某某在荥阳市万山路与310国道交叉口向北30米路东一小区车库前，将被害人法某的银灰色富贵满堂牌电动三轮车盗走，后在郑州以500元的价格将该车卖掉。", "entity_list": [{"type": "被告人", "argument": "武某某"}, {"type": "被害人", "argument": "法某"}, {"type": "被盗物品", "argument": "银灰色富贵满堂牌电动三轮车"}, {"type": "被盗物品", "argument": "该车"}, {"type": "作案时间", "argument": "2016年11月09日9时许"}, {"type": "作案地点", "argument": "荥阳市万山路与310国道交叉口向北30米路东一小区车库前"}, {"type": "盗窃获利", "argument": "500元"}]}
{"text": "现赃款已挥霍，赃物已无法追回。", "entity_list": []}
{"text": "4、2016年11月10日8时许，被告人武某某在荥阳市310国道与万山路交叉口向西30米路北某洗浴门前东侧，将被害人代某某的蓝色五星钻豹牌电动三轮车盗走，后在郑州将该车以500元的价格卖掉。", "entity_list": [{"type": "被告人", "argument": "武某某"}, {"type": "被害人", "argument": "代某某"}, {"type": "被盗物品", "argument": "蓝色五星钻豹牌电动三轮车"}, {"type": "被盗物品", "argument": "该车"}, {"type": "作案时间", "argument": "2016年11月10日8时许"}, {"type": "作案地点", "argument": "荥阳市310国道与万山路交叉口向西30米路北某洗浴门前东侧"}, {"type": "盗窃获利", "argument": "500元"}]}
{"text": "经鉴定，被盗电动三轮车价值3160元。", "entity_list": [{"type": "物品价值", "argument": "3160元"}, {"type": "被盗物品", "argument": "被盗电动三轮车"}]}
{"text": "现赃款已挥霍，赃物已无法追回。", "entity_list": []}
{"text": "5、2016年11月15日9时许，被告人武某某在荥阳市万山路与万通路交叉口向北50米路东一小区门口过道东侧，将被害人刘某某的一辆红色爱多牌电动三轮车盗走，后在郑州将该车以500元价格卖掉。", "entity_list": [{"type": "被告人", "argument": "武某某"}, {"type": "被害人", "argument": "刘某某"}, {"type": "被盗物品", "argument": "一辆红色爱多牌电动三轮车"}, {"type": "被盗物品", "argument": "该车"}, {"type": "作案时间", "argument": "2016年11月15日9时许"}, {"type": "作案地点", "argument": "荥阳市万山路与万通路交叉口向北50米路东一小区门口过道东侧"}, {"type": "盗窃获利", "argument": "500元"}]}
{"text": "经鉴定，被盗电动三轮车价值2720元。", "entity_list": [{"type": "物品价值", "argument": "2720元"}, {"type": "被盗物品", "argument": "被盗电动三轮车"}]}
{"text": "现赃款已挥霍，赃物已无法追回。", "entity_list": []}
{"text": "被告人王某某自2018年5月至6月间，先后五次在威海经技术开发区万象城北门等地，趁人不备，盗窃他人手机五部。", "entity_list": [{"type": "被告人", "argument": "王某某"}, {"type": "被盗物品", "argument": "手机五部"}, {"type": "作案时间", "argument": "2018年5月至6月间"}, {"type": "作案地点", "argument": "威海经技术开发区万象城北门等地"}]}
{"text": "经物价部门鉴定，盗窃手机共价值人民币5624元人民币。", "entity_list": [{"type": "物品价值", "argument": "人民币5624元"}, {"type": "被盗物品", "argument": "盗窃手机"}]}
{"text": "2.2018年6月11日9时许，被告人王某某至威海经济技术开发区韩乐坊商品城松月贸易店，盗窃曲某某蓝色华为畅想7plus手机一部，经物价鉴定价格为684元人民。3.2018年6月15日10时许，被告人王某某至威海经济技术开发区**牛魔王米粉店，盗窃梁某某银色苹果5s手机一部，经物价鉴定价格为200元人民币。", "entity_list": [{"type": "被告人", "argument": "王某某"}, {"type": "被告人", "argument": "王某某"}, {"type": "被害人", "argument": "曲某某"}, {"type": "被害人", "argument": "梁某某"}, {"type": "物品价值", "argument": "684元人民。"}, {"type": "物品价值", "argument": "200元人民币"}, {"type": "被盗物品", "argument": "曲某某蓝色华为畅想7plus手机一部"}, {"type": "被盗物品", "argument": "梁某某银色苹果5s手机一部"}, {"type": "作案时间", "argument": "2018年6月11日9时许"}, {"type": "作案时间", "argument": "2018年6月15日10时许"}, {"type": "作案地点", "argument": "威海经济技术开发区韩乐坊商品城松月贸易店"}, {"type": "作案地点", "argument": "威海经济技术开发区**牛魔王米粉店"}]}
{"text": "4.2018年6月16日16时许，被告人王某某至威海经济技术开发区万象城北门1-15爱尼眼镜店，盗窃孟某某金色360手机一部，经物价鉴定价格为409元人民币。", "entity_list": [{"type": "被告人", "argument": "王某某"}, {"type": "被害人", "argument": "孟某某"}, {"type": "物品价值", "argument": "409元人民币"}, {"type": "被盗物品", "argument": "金色360手机一部"}, {"type": "作案时间", "argument": ".2018年6月16日16时"}, {"type": "作案地点", "argument": "威海经济技术开发区万象城北门1-15爱尼眼镜店"}]}
{"text": "5.2018年6月19日9时许，被告人王某某携带匕首至威海经济技术开发区**小区**号楼青柠小课堂，盗窃刘某某玫瑰金苹果7手机一部，经物价鉴定价格为1856元人民币。", "entity_list": [{"type": "被告人", "argument": "王某某"}, {"type": "被害人", "argument": "刘某某"}, {"type": "物品价值", "argument": "1856元人民币"}, {"type": "被盗物品", "argument": "玫瑰金苹果7手机一部"}, {"type": "作案时间", "argument": "2018年6月19日9时"}, {"type": "作案地点", "argument": "威海经济技术开发区**小区**号楼青柠小课堂"}]}
{"text": "案发后，公安机关将涉案4部手机已全部追回，并返还受害人。", "entity_list": [{"type": "被盗物品", "argument": "4部手机"}]}
{"text": "其中收赃违法嫌疑人于某某将紫色oppoR15手机的赃款已退还被害人。", "entity_list": [{"type": "被告人", "argument": "于某某"}, {"type": "被盗物品", "argument": "紫色oppoR15手机"}]}
{"text": "1.2018年9月1日凌晨，被告人帅某某伙同郭某某、“小熊”（另案处理）来到本市大溪镇**村**路**号门口，以拉车门方式窃得被害人沈某某放在车牌号为浙J3****面包车内的现金人民币400多元。", "entity_list": [{"type": "被告人", "argument": "帅某某"}, {"type": "被告人", "argument": "郭某某"}, {"type": "被告人", "argument": "“小熊”"}, {"type": "被害人", "argument": "沈某某"}, {"type": "被盗货币", "argument": "现金人民币400多元"}, {"type": "作案时间", "argument": "2018年9月1日凌晨"}, {"type": "作案地点", "argument": "本市大溪镇**村**路**号门口"}]}
{"text": "3.2018年10月19日22时许，被告人帅某某伙同郭某某、杨某某、余某某（另案处理）来到台州市路桥区**街道**村台州市**铝业有限公司门口，以拉车门方式窃得被害人张某某停放在此处车牌号为浙CF****白色长安轿车副驾驶室抽屉内的现金人民币2300元；", "entity_list": [{"type": "被告人", "argument": "帅某某"}, {"type": "被告人", "argument": "郭某某"}, {"type": "被告人", "argument": "杨某某"}, {"type": "被告人", "argument": "余某某"}, {"type": "被害人", "argument": "张某某"}, {"type": "被盗货币", "argument": "现金人民币2300元"}, {"type": "作案时间", "argument": "2018年10月19日22时许"}, {"type": "作案地点", "argument": "台州市路桥区**街道**村台州市**铝业有限公司门口"}]}
{"text": "4.2018年9月20日凌晨，被告人郭某某伙同“小熊”（另案处理）来到台州市黄岩区**镇**小区**幢**号西边路旁，以拉车门方式窃得林某某停放在此处牌号为浙J6****灰色奥迪A5车内的现金人民币12元。", "entity_list": [{"type": "被告人", "argument": "郭某某"}, {"type": "被告人", "argument": "“小熊”"}, {"type": "被害人", "argument": "林某某"}, {"type": "被盗货币", "argument": "现金人民币12元"}, {"type": "作案时间", "argument": "2018年9月20日凌晨"}, {"type": "作案地点", "argument": "台州市黄岩区**镇**小区**幢**号西边路旁"}]}
{"text": "被告人帅某某、郭某某、杨某某于2018年10月24日21时在本市泽国镇交通宾馆被温岭市公安局泽国镇派出所民警。", "entity_list": [{"type": "被告人", "argument": "帅某某"}, {"type": "被告人", "argument": "郭某某"}, {"type": "被告人", "argument": "杨某某"}, {"type": "组织机构", "argument": "温岭市公安局泽国镇派出所"}]}
{"text": "1、被告人杨某甲、杨某乙于2018年8月18日凌晨，携带铁钳、铁剪，进入佛山市南海区**镇**市场被害人李某某经营的**粮油店，盗走硬币零钱约500元，红牛饮料一箱，价值120元；", "entity_list": [{"type": "被告人", "argument": "杨某甲"}, {"type": "被告人", "argument": "杨某乙"}, {"type": "被害人", "argument": "李某某"}, {"type": "被盗货币", "argument": "硬币零钱约500元"}, {"type": "物品价值", "argument": "120元"}, {"type": "被盗物品", "argument": "红牛饮料一箱"}, {"type": "作案时间", "argument": "2018年8月18日凌晨"}, {"type": "作案地点", "argument": "佛山市南海区**镇**市场被害人李某某经营的**粮油店"}, {"type": "作案工具", "argument": "铁钳"}, {"type": "作案工具", "argument": "铁剪"}]}
{"text": "一些零散的货物，价值约500元。", "entity_list": [{"type": "物品价值", "argument": "500元"}, {"type": "被盗物品", "argument": "货物"}]}
{"text": "2、被告人杨某甲、杨某乙于2018年8月22日凌晨，携带铁钳、铁剪，进入佛山市南海区**镇**市场被害人黄某某经营的**通信店，盗走22台手机（其中华为畅玩7一台，价值799元；", "entity_list": [{"type": "被告人", "argument": "杨某甲"}, {"type": "被告人", "argument": "杨某乙"}, {"type": "被害人", "argument": "黄某某"}, {"type": "物品价值", "argument": "799元"}, {"type": "被盗物品", "argument": "22台手机"}, {"type": "被盗物品", "argument": "华为畅玩7一台"}, {"type": "作案时间", "argument": "2018年8月22日凌晨"}, {"type": "作案地点", "argument": "佛山市南海区**镇**市场被害人黄某某经营的**通信店"}, {"type": "作案工具", "argument": "铁钳"}, {"type": "作案工具", "argument": "铁剪"}]}
{"text": "华为畅玩5一台，价值699元；", "entity_list": [{"type": "物品价值", "argument": "699元"}, {"type": "被盗物品", "argument": "华为畅玩5一台"}]}
{"text": "小米NOte一台，价值899元；", "entity_list": [{"type": "物品价值", "argument": "899元"}, {"type": "被盗物品", "argument": "小米NOte一台"}]}
{"text": "VIVOV3max两台，价值2598元；", "entity_list": [{"type": "物品价值", "argument": "2598元"}, {"type": "被盗物品", "argument": "VIVOV3max两台"}]}
{"text": "VIVOY53一台，价值999元；", "entity_list": [{"type": "物品价值", "argument": "999元"}, {"type": "被盗物品", "argument": "VIVOY53一台"}]}
{"text": "VIVOY71一台，价值1099元；", "entity_list": [{"type": "物品价值", "argument": "1099元"}, {"type": "被盗物品", "argument": "VIVOY71一台"}]}
{"text": "VIVOX6SA一台，价值999元；", "entity_list": [{"type": "物品价值", "argument": "999元"}, {"type": "被盗物品", "argument": "VIVOX6SA一台"}]}
{"text": "巨盛牌V11两台，价值398元；", "entity_list": [{"type": "物品价值", "argument": "398元"}, {"type": "被盗物品", "argument": "巨盛牌V11两台"}]}
{"text": "巨盛牌V29一台，价值199元；", "entity_list": [{"type": "物品价值", "argument": "199元"}, {"type": "被盗物品", "argument": "巨盛牌V29一台"}]}
{"text": "巨盛牌666型号手机三台，价值897元；", "entity_list": [{"type": "物品价值", "argument": "897元"}, {"type": "被盗物品", "argument": "巨盛牌666型号手机三台"}]}
{"text": "万德利牌6300型号手机两台，价值398元，）；", "entity_list": [{"type": "物品价值", "argument": "398元"}, {"type": "被盗物品", "argument": "万德利牌6300型号手机两台"}]}
{"text": "充电宝6个，价值600元；", "entity_list": [{"type": "物品价值", "argument": "600元"}, {"type": "被盗物品", "argument": "充电宝6个"}]}
{"text": "U盘4个，价值180元；", "entity_list": [{"type": "物品价值", "argument": "180元"}, {"type": "被盗物品", "argument": "U盘4个"}]}
{"text": "内存卡15个，价值600元；", "entity_list": [{"type": "物品价值", "argument": "600元"}, {"type": "被盗物品", "argument": "内存卡15个"}]}
{"text": "蓝牙耳机5个，价值260元；", "entity_list": [{"type": "物品价值", "argument": "260元"}, {"type": "被盗物品", "argument": "蓝牙耳机5个"}]}
{"text": "蓝牙音箱5个，价值225元；", "entity_list": [{"type": "物品价值", "argument": "225元"}, {"type": "被盗物品", "argument": "蓝牙音箱5个"}]}
{"text": "耳机10个，价值300元。", "entity_list": [{"type": "物品价值", "argument": "300元"}, {"type": "被盗物品", "argument": "耳机10个"}]}
{"text": "2017年4月25日17时许，被告人高某伙同邓某（已判决）在本市五华区春城慧谷小区A2区**栋****室，采用技术开锁的方式入室盗窃了被害人秦某某的家中的黑色联想笔记本一台、步步高儿童学习机一部、天梭手表一只、PT950铂金钻戒一个、长命锁一个、OPPO手机一部、吊坠、玉手镯等物品（上述物品经鉴定价值共计人民币6900元），携赃潜逃，销赃挥霍。", "entity_list": [{"type": "被告人", "argument": "高某"}, {"type": "被告人", "argument": "邓某"}, {"type": "被害人", "argument": "秦某某"}, {"type": "物品价值", "argument": "人民币6900元"}, {"type": "被盗物品", "argument": "黑色联想笔记本一台"}, {"type": "被盗物品", "argument": "步步高儿童学习机一部"}, {"type": "被盗物品", "argument": "天梭手表一只"}, {"type": "被盗物品", "argument": "PT950铂金钻戒一个"}, {"type": "被盗物品", "argument": "长命锁一个"}, {"type": "被盗物品", "argument": "OPPO手机一部"}, {"type": "被盗物品", "argument": "吊坠"}, {"type": "被盗物品", "argument": "玉手镯"}, {"type": "作案时间", "argument": "2017年4月25日17时许"}, {"type": "作案地点", "argument": "本市五华区春城慧谷小区A2区**栋****室"}, {"type": "作案地点", "argument": "秦某某的家中"}]}
{"text": "2018年5月24日11时许，被告人高某在本市官渡区织布营村一出租房内被公安机关抓获。", "entity_list": [{"type": "被告人", "argument": "高某"}, {"type": "组织机构", "argument": "公安机关"}]}
{"text": "2018年4月至6月，被告人陈某华、吴某二人多次共同在**市城区实施盗窃作案，盗得财物价值共计4368元。", "entity_list": [{"type": "被告人", "argument": "陈某华"}, {"type": "被告人", "argument": "吴某"}, {"type": "物品价值", "argument": "4368元"}, {"type": "作案时间", "argument": "2018年4月至6月"}, {"type": "作案地点", "argument": "**市城区"}]}
{"text": "具体犯罪事实如下：1.2018年4月16日12时许，被告人陈某华、吴某二人在**市恒大帝景小区，由吴某在外望风，陈某华进入该小区物业2楼办公室内，趁无人之机，将被害人宋某某、郑某放在办公室内的两个黑色提包盗走，其中一包内有人民币12元；", "entity_list": [{"type": "被告人", "argument": "陈某华"}, {"type": "被告人", "argument": "吴某"}, {"type": "被告人", "argument": "吴某"}, {"type": "被告人", "argument": "陈某华"}, {"type": "被害人", "argument": "宋某某"}, {"type": "被害人", "argument": "郑某"}, {"type": "被盗货币", "argument": "人民币12元"}, {"type": "被盗物品", "argument": "两个黑色提包"}, {"type": "作案时间", "argument": "2018年4月16日12时许"}, {"type": "作案地点", "argument": "**市恒大帝景小区"}, {"type": "作案地点", "argument": "小区物业2楼办公室内"}]}
{"text": "2.2018年6月23日13时许，被告人陈某华、吴某二人在**市伍家岗区鑫鼎汽配城，由吴某在外望风，陈某华进入C10-125号商铺内，趁被害人刘某某睡觉之机，将其放在商铺内的一部苹果7Plus型手机盗走，后陈某华予以销赃得赃款860元，二人将赃款伙分；", "entity_list": [{"type": "被告人", "argument": "陈某华"}, {"type": "被告人", "argument": "吴某"}, {"type": "被告人", "argument": "吴某"}, {"type": "被告人", "argument": "陈某华"}, {"type": "被告人", "argument": "陈某华"}, {"type": "被害人", "argument": "刘某某"}, {"type": "被盗物品", "argument": "一部苹果7Plus型手机"}, {"type": "作案时间", "argument": "2018年6月23日13时许"}, {"type": "作案地点", "argument": "**市伍家岗区鑫鼎汽配城"}, {"type": "作案地点", "argument": "C10-125号商铺内"}, {"type": "盗窃获利", "argument": "860元"}]}
{"text": "3.2018年6月25日13时许，被告人陈某华、吴某二人在**市伍家岗区金龙景苑二期工地，由吴某在外望风，陈某华进入该工地办公室，趁无人之机，将被害人杨某放在办公室桌上的一台戴尔牌笔记本电脑盗走，经**市物价局价格认定中心认定被盗电脑的价值为3496元。", "entity_list": [{"type": "被告人", "argument": "陈某华"}, {"type": "被告人", "argument": "吴某"}, {"type": "被告人", "argument": "吴某"}, {"type": "被告人", "argument": "陈某华"}, {"type": "被害人", "argument": "杨某"}, {"type": "物品价值", "argument": "3496元"}, {"type": "被盗物品", "argument": "一台戴尔牌笔记本电脑"}, {"type": "被盗物品", "argument": "被盗电脑"}, {"type": "作案时间", "argument": "2018年6月25日13时许"}, {"type": "作案地点", "argument": "**市伍家岗区金龙景苑二期工地"}, {"type": "组织机构", "argument": "**市物价局价格认定中心"}]}
{"text": "2018年7、8月，被告人侯某某多次在衡东县**镇盗窃机动车的电瓶，共作案5次，盗窃机动车电瓶6个，盗窃数额共计1796元，具体如下：1、2018年7月25日凌晨3时许，被告人侯某某窜至衡东县**镇**路，用随身携带的剪刀、扳手将湖南**绿化有限公司停在马路边的一台洒水车的一个电瓶盗走，后将盗窃的电瓶以废品销赃给单某甲。", "entity_list": [{"type": "被告人", "argument": "侯某某"}, {"type": "被告人", "argument": "侯某某"}, {"type": "物品价值", "argument": "1796元"}, {"type": "被盗物品", "argument": "机动车的电瓶"}, {"type": "被盗物品", "argument": "机动车电瓶6个"}, {"type": "被盗物品", "argument": "一台洒水车的一个电瓶"}, {"type": "被盗物品", "argument": "盗窃的电瓶"}, {"type": "作案时间", "argument": "2018年7、8月"}, {"type": "作案时间", "argument": "2018年7月25日凌晨3时许"}, {"type": "作案地点", "argument": "衡东县**镇"}, {"type": "作案地点", "argument": "衡东县**镇**路"}, {"type": "组织机构", "argument": "湖南**绿化有限公司"}, {"type": "作案工具", "argument": "剪刀"}, {"type": "作案工具", "argument": "扳手"}]}
{"text": "2、2018年7月30日凌晨3时许，被告人侯某某窜至衡东县**镇**路**附近，用随身携带的剪刀、扳手将被害人李某甲的一台货车的一个电瓶盗走，后将盗窃的电瓶以废品销赃给单某甲。", "entity_list": [{"type": "被告人", "argument": "侯某某"}, {"type": "被害人", "argument": "李某甲"}, {"type": "被盗物品", "argument": "一台货车的一个电瓶"}, {"type": "被盗物品", "argument": "电瓶"}, {"type": "作案时间", "argument": "2018年7月30日凌晨3时许"}, {"type": "作案地点", "argument": "衡东县**镇**路**附近"}, {"type": "作案工具", "argument": "剪刀"}, {"type": "作案工具", "argument": "扳手"}]}
{"text": "3、2018年8月1日凌晨3时许，被告人侯某某窜至衡东县**镇**附近，用随身携带的老虎钳和扳手将被害人单某乙的一台货车的两个电瓶盗走，后将盗窃的电瓶以废品销赃给单某甲。", "entity_list": [{"type": "被告人", "argument": "侯某某"}, {"type": "被害人", "argument": "单某乙"}, {"type": "被盗物品", "argument": "一台货车的两个电瓶"}, {"type": "被盗物品", "argument": "电瓶"}, {"type": "作案时间", "argument": "2018年8月1日凌晨3时许"}, {"type": "作案地点", "argument": "衡东县**镇**附近"}, {"type": "作案工具", "argument": "老虎钳"}, {"type": "作案工具", "argument": "扳手"}]}
{"text": "5、2018年8月4日凌晨3时许，被告人侯某某窜至衡东县**镇**小区附近，用随身携带的老虎钳和扳手盗窃被害人李某乙的一辆货车的两个电瓶时，被李某乙当场抓获。", "entity_list": [{"type": "被告人", "argument": "侯某某"}, {"type": "被害人", "argument": "李某乙"}, {"type": "被害人", "argument": "李某乙"}, {"type": "被盗物品", "argument": "一辆货车的两个电瓶"}, {"type": "作案时间", "argument": "2018年8月4日凌晨3时许"}, {"type": "作案地点", "argument": "衡东县**镇**小区附近"}, {"type": "作案工具", "argument": "老虎钳"}, {"type": "作案工具", "argument": "扳手"}]}
{"text": "被告人侯某某于2018年8月4日被李某乙扭送至衡东县公安局。", "entity_list": [{"type": "被告人", "argument": "侯某某"}, {"type": "被害人", "argument": "李某乙"}, {"type": "组织机构", "argument": "衡东县公安局"}]}
{"text": "经衡东县价格认证中心认定，被告人侯某某盗窃并已销赃的6个电瓶价格为1796元。", "entity_list": [{"type": "被告人", "argument": "侯某某"}, {"type": "物品价值", "argument": "1796元"}, {"type": "被盗物品", "argument": "6个电瓶"}, {"type": "组织机构", "argument": "衡东县价格认证中心"}]}
{"text": "案发后，被盗的6个电瓶已被公安机关追回。", "entity_list": [{"type": "被盗物品", "argument": "被盗的6个电瓶"}, {"type": "组织机构", "argument": "公安机关"}]}
{"text": "后被告人王**对王*、黄*、赵*谎称该钢筋系别人顶账给自己的，并要求三人帮忙拉运并予以销售。", "entity_list": [{"type": "被告人", "argument": "王**"}, {"type": "被盗物品", "argument": "钢筋"}]}
{"text": "1、2018年2月3日凌晨，被告人王**在王*、黄*、赵*的协助下，用人工装卸的方式将柳园镇黑山口风电场工地彩板房北侧的21.34吨螺纹钢筋盗窃，并雇佣货车号为甘D66863的大货车将该批钢筋拉运至哈密市北出口和顺磅房过磅，随后以每吨2000元的价格销赃给曾**，共计得赃款40000元，后赃款被王**挥霍。", "entity_list": [{"type": "被告人", "argument": "王**"}, {"type": "被告人", "argument": "王**"}, {"type": "物品价值", "argument": "每吨2000元"}, {"type": "被盗物品", "argument": "21.34吨螺纹钢筋"}, {"type": "被盗物品", "argument": "钢筋"}, {"type": "作案时间", "argument": "2018年2月3日凌晨"}, {"type": "作案地点", "argument": "柳园镇黑山口风电场工地彩板房北侧"}, {"type": "作案工具", "argument": "货车号为甘D66863的大货车"}, {"type": "盗窃获利", "argument": "40000元"}]}
{"text": "2、2018年2月12日晚，被告人王**在王*、黄*的协助下，用吊车装运的方式将柳园镇黑山口风电场工地彩板房北侧的17.86吨螺纹钢筋盗窃，并雇佣车号为新L08442的大货车将该批钢筋拉运至哈密市北出口和顺磅房过磅，随后以每吨2000元的价格销赃给曾**，共计得赃款36000元，后赃款被王**挥霍。", "entity_list": [{"type": "被告人", "argument": "王**"}, {"type": "被告人", "argument": "王**"}, {"type": "物品价值", "argument": "每吨2000元"}, {"type": "被盗物品", "argument": "17.86吨螺纹钢筋"}, {"type": "被盗物品", "argument": "钢筋"}, {"type": "作案时间", "argument": "2018年2月12日晚"}, {"type": "作案地点", "argument": "柳园镇黑山口风电场工地彩板房北侧"}, {"type": "作案工具", "argument": "车号为新L08442的大货车"}, {"type": "盗窃获利", "argument": "36000元"}]}
{"text": "经瓜州县价格认证中心认定，被告人王**被盗螺纹钢筋价值共计81027元。", "entity_list": [{"type": "被告人", "argument": "王**"}, {"type": "物品价值", "argument": "81027元"}, {"type": "被盗物品", "argument": "被盗螺纹钢筋"}, {"type": "组织机构", "argument": "瓜州县价格认证中心"}]}
{"text": "一、被告人余某某于2017年12月28日，到北京市大兴区**镇**超市二楼**店内将被害人朱某某放在前台的华为牌Mate9手机一部和现金人民币300元盗走，经鉴定，被盗手机价值人民币1850元。", "entity_list": [{"type": "被告人", "argument": "余某某"}, {"type": "被害人", "argument": "朱某某"}, {"type": "被盗货币", "argument": "现金人民币300元"}, {"type": "物品价值", "argument": "人民币1850元"}, {"type": "被盗物品", "argument": "华为牌Mate9手机一部"}, {"type": "被盗物品", "argument": "被盗手机"}, {"type": "作案时间", "argument": "2017年12月28日"}, {"type": "作案地点", "argument": "北京市大兴区**镇**超市二楼**店内"}]}
{"text": "被告人余某某于2018年2月初的一天，到北京市大兴区**镇**医院旁的废品收购摊位前，将被害人丁某某的华硕牌笔记本电脑一台盗走。", "entity_list": [{"type": "被告人", "argument": "余某某"}, {"type": "被害人", "argument": "丁某某"}, {"type": "被盗物品", "argument": "华硕牌笔记本电脑一台"}, {"type": "作案时间", "argument": "2018年2月初的一天"}, {"type": "作案地点", "argument": "北京市大兴区**镇**医院旁的废品收购摊位前"}]}
{"text": "被告人余某某于2018年2月24日，到北京市海淀区**大学内的**店，将被害人刘某某放在柜台上的华为牌手机一部盗走，经鉴定，被盗手机价值人民币720元。", "entity_list": [{"type": "被告人", "argument": "余某某"}, {"type": "被害人", "argument": "刘某某"}, {"type": "物品价值", "argument": "人民币720元"}, {"type": "被盗物品", "argument": "华为牌手机一部"}, {"type": "被盗物品", "argument": "被盗手机"}, {"type": "作案时间", "argument": "2018年2月24日"}, {"type": "作案地点", "argument": "北京市海淀区**大学内的**店"}]}
{"text": "涉案手机两部、笔记本电脑一台已起获，并发还被害人。", "entity_list": [{"type": "被盗物品", "argument": "手机两部"}, {"type": "被盗物品", "argument": "笔记本电脑一台"}]}
{"text": "认定上述事实的证据如下：1.物证：涉案手机、笔记本电脑；", "entity_list": [{"type": "被盗物品", "argument": "手机"}, {"type": "被盗物品", "argument": "笔记本电脑"}]}
{"text": "2.书证：扣押清单、发还清单等；", "entity_list": []}
{"text": "4.被害人陈述：被害人朱某某、丁某某、刘某某的陈述；", "entity_list": [{"type": "被害人", "argument": "朱某某"}, {"type": "被害人", "argument": "丁某某"}, {"type": "被害人", "argument": "刘某某"}]}
{"text": "6.鉴定意见：价格评估结论书；", "entity_list": []}
{"text": "7.辩人笔录等。", "entity_list": []}
{"text": "二、被告人余某某于2016年的一天，向他人提供其本人照片、户籍所在地等身份信息，伪造出生日期为“1967年3月28日”、公民身份号码为“4104211967********”的居民身份证一张，经鉴定，该证件系伪造。", "entity_list": [{"type": "被告人", "argument": "余某某"}, {"type": "作案时间", "argument": "2016年的一天"}]}
{"text": "2018年5月31日7时许，被告人陈某甲、周某甲、徐某某、钟某某、周某某、陈某乙6人在**市芙蓉区湘雅二医院门诊地下通道处，以相同手法盗窃被害人伍某某人民币305元；", "entity_list": [{"type": "被告人", "argument": "陈某甲"}, {"type": "被告人", "argument": "周某甲"}, {"type": "被告人", "argument": "徐某某"}, {"type": "被告人", "argument": "钟某某"}, {"type": "被告人", "argument": "周某某"}, {"type": "被告人", "argument": "陈某乙"}, {"type": "被害人", "argument": "伍某某"}, {"type": "被盗货币", "argument": "人民币305元"}, {"type": "作案时间", "argument": "2018年5月31日7时许"}, {"type": "作案地点", "argument": "**市芙蓉区湘雅二医院门诊地下通道处"}]}
{"text": "2018年6月4日8时许，周某甲、徐某某、陈某甲、钟某某、周某某、陈某乙6人在**市芙蓉区窑岭地下通道处，以相同手法盗窃被害人戴某某人民币2000元；", "entity_list": [{"type": "被告人", "argument": "周某甲"}, {"type": "被告人", "argument": "徐某某"}, {"type": "被告人", "argument": "陈某甲"}, {"type": "被告人", "argument": "钟某某"}, {"type": "被告人", "argument": "周某某"}, {"type": "被告人", "argument": "陈某乙"}, {"type": "被害人", "argument": "戴某某"}, {"type": "被盗货币", "argument": "人民币2000元"}, {"type": "作案时间", "argument": "2018年6月4日8时许"}, {"type": "作案地点", "argument": "**市芙蓉区窑岭地下通道处"}]}
{"text": "2018年6月11日被告人陈某甲、周某甲、陈某乙、徐某某、周某某、钟某某被归案。", "entity_list": [{"type": "被告人", "argument": "陈某甲"}, {"type": "被告人", "argument": "周某甲"}, {"type": "被告人", "argument": "陈某乙"}, {"type": "被告人", "argument": "徐某某"}, {"type": "被告人", "argument": "周某某"}, {"type": "被告人", "argument": "钟某某"}]}
{"text": "2017年年末的一天，被告人张某甲在肇源县**镇**小区的陈某某家中盗窃800余斤废铁，新式暖气片三片，后卖至肇源县**镇**收购部。", "entity_list": [{"type": "被告人", "argument": "张某甲"}, {"type": "被害人", "argument": "陈某某"}, {"type": "被盗物品", "argument": "800余斤废铁"}, {"type": "被盗物品", "argument": "新式暖气片三片"}, {"type": "作案时间", "argument": "2017年年末的一天"}, {"type": "作案地点", "argument": "肇源县**镇**小区的陈某某家中"}]}
{"text": "经肇源县价格认证中心认证，被盗废铁价值508元；", "entity_list": [{"type": "物品价值", "argument": "508元"}, {"type": "被盗物品", "argument": "被盗废铁"}, {"type": "组织机构", "argument": "肇源县价格认证中心"}]}
{"text": "盗窃新式暖气片共计三片，其中长100公分暖气片两片，价值为324.32元，长250公分暖气片一片，价值为390.20元。", "entity_list": [{"type": "物品价值", "argument": "324.32元"}, {"type": "物品价值", "argument": "390.20元"}, {"type": "被盗物品", "argument": "新式暖气片共计三片"}, {"type": "被盗物品", "argument": "长100公分暖气片两片"}, {"type": "被盗物品", "argument": "长250公分暖气片一片"}]}
{"text": "2018年3月11日，被告人张某甲在肇源县**镇**小区附近的刘某某家的大理石厂盗窃原煤3吨、电镀磨轮3个，经肇源县价格认证中心认证，被盗3吨原煤(块煤）价值2520.00元，被盗3个电镀磨轮，其中（八公分）铀电镀磨轮1个，价值962.29元，其中（十公分）铀电镀磨轮2个，价值2405.08元。", "entity_list": [{"type": "被告人", "argument": "张某"}, {"type": "被害人", "argument": "刘某某"}, {"type": "物品价值", "argument": "2520.00元"}, {"type": "物品价值", "argument": "962.29元"}, {"type": "物品价值", "argument": "2405.08元"}, {"type": "被盗物品", "argument": "原煤3吨"}, {"type": "被盗物品", "argument": "电镀磨轮3个"}, {"type": "被盗物品", "argument": "被盗3吨原煤(块煤）"}, {"type": "被盗物品", "argument": "被盗3个电镀磨轮"}, {"type": "被盗物品", "argument": "铀电镀磨轮1个"}, {"type": "被盗物品", "argument": "铀电镀磨轮2个"}, {"type": "作案时间", "argument": "2018年3月11日"}, {"type": "作案地点", "argument": "肇源县**镇**小区附近的刘某某家的大理石厂"}, {"type": "组织机构", "argument": "肇源县价格认证中心"}]}
{"text": "2018年4月的一天，被告人张某甲在肇源县**镇**小区王某某家中盗窃1块四轮车电瓶、3个四轮车的大箱板，后卖至闫某某废品收购部，经肇源县价格认证中心认证，被盗电瓶价值584.70元。", "entity_list": [{"type": "被告人", "argument": "张某"}, {"type": "被害人", "argument": "王某某"}, {"type": "物品价值", "argument": "584.70元"}, {"type": "被盗物品", "argument": "1块四轮车电瓶"}, {"type": "被盗物品", "argument": "3个四轮车的大箱板"}, {"type": "被盗物品", "argument": "被盗电瓶"}, {"type": "作案时间", "argument": "2018年4月的一天"}, {"type": "作案地点", "argument": "肇源县**镇**小区王某某家中"}, {"type": "组织机构", "argument": "肇源县价格认证中心"}]}
{"text": "2018年4月的一天，被告人张某甲在肇源县**镇**街张某乙父亲家中盗窃一台海尔牌电冰箱、老式60暖气片一组（四片），后卖至**镇一个旧物收购部，经肇源县价格认证中心认证，被盗电冰箱价值316.66元，被盗老式60暖气片一组（四片）价值为140.00元。", "entity_list": [{"type": "被告人", "argument": "张某甲"}, {"type": "被害人", "argument": "张某乙父亲"}, {"type": "物品价值", "argument": "316.66元"}, {"type": "物品价值", "argument": "140.00元"}, {"type": "被盗物品", "argument": "一台海尔牌电冰箱"}, {"type": "被盗物品", "argument": "老式60暖气片一组（四片"}, {"type": "被盗物品", "argument": "被盗电冰箱"}, {"type": "被盗物品", "argument": "被盗老式60暖气片一组（四片）"}, {"type": "作案时间", "argument": "2018年4月的一天"}, {"type": "作案地点", "argument": "肇源县**镇**街张某乙父亲家中"}, {"type": "组织机构", "argument": "肇源县价格认证中心"}]}
{"text": "经讯问，被告人张某甲对上述事实供认不讳。", "entity_list": [{"type": "被告人", "argument": "张某甲"}]}
{"text": "经肇源县价格认证中心认证，被告人张某甲盗窃总价值为8151.25元。", "entity_list": [{"type": "被告人", "argument": "张某甲"}, {"type": "物品价值", "argument": "8151.25元"}, {"type": "组织机构", "argument": "肇源县价格认证中心"}]}
{"text": "2018年4月至5月期间，被告人赵某某多次在**县境内盗窃他人财物。", "entity_list": [{"type": "被告人", "argument": "赵某某"}, {"type": "作案时间", "argument": "2018年4月至5月期间"}, {"type": "作案地点", "argument": "**县境内"}]}
{"text": "2018年4月6日，赵某某在**县**街道**路**号“金虎家私城”店门口，将被害人田某乙的摩托车盗走，经鉴定，该摩托车价值2600元。", "entity_list": [{"type": "被告人", "argument": "赵某某"}, {"type": "被害人", "argument": "田某乙"}, {"type": "物品价值", "argument": "2600元"}, {"type": "被盗物品", "argument": "摩托车"}, {"type": "作案时间", "argument": "2018年4月6日"}, {"type": "作案地点", "argument": "**县**街道**路**号“金虎家私城”店门口"}]}
{"text": "2018年5月23日，办案民警从赵某某处将该摩托车扣押，并于当日发还给被害人。", "entity_list": [{"type": "被告人", "argument": "赵某某"}, {"type": "被盗物品", "argument": "摩托车"}, {"type": "作案时间", "argument": "2018年5月23日"}]}
{"text": "经鉴定，被盗水电池价值240元。", "entity_list": [{"type": "物品价值", "argument": "240元"}, {"type": "被盗物品", "argument": "被盗水电池"}]}
{"text": "2018年5月1日，赵某某在**县**街道**路白羊车站内，将被害人张某乙的红色福田奥铃货车的两个水电池盗走并变卖。", "entity_list": [{"type": "被告人", "argument": "赵某某"}, {"type": "被害人", "argument": "张某乙"}, {"type": "被盗物品", "argument": "红色福田奥铃货车的两个水电池"}, {"type": "作案时间", "argument": "2018年5月1日"}, {"type": "作案地点", "argument": "**县**街道**路白羊车站内"}]}
{"text": "经鉴定，被盗水电池价值240元。", "entity_list": [{"type": "物品价值", "argument": "240元"}, {"type": "被盗物品", "argument": "被盗水电池"}]}
{"text": "经鉴定，被盗水电池价值204元。", "entity_list": [{"type": "物品价值", "argument": "204元"}, {"type": "被盗物品", "argument": "被盗水电池"}]}
{"text": "经鉴定，被盗水电池价值1080元。", "entity_list": [{"type": "物品价值", "argument": "1080元"}, {"type": "被盗物品", "argument": "被盗水电池"}]}
{"text": "2018年5月23日，赵某某被归案。", "entity_list": [{"type": "被告人", "argument": "赵某某"}]}
{"text": "2017年8月14日凌晨，被告人胡某某在本市河北区金波里小区里，利用携带的作案工具捅锁芯的手段，盗窃电动车一辆，赃款用于挥霍；", "entity_list": [{"type": "被告人", "argument": "胡某某"}, {"type": "被盗物品", "argument": "电动车一辆"}, {"type": "作案时间", "argument": "2017年8月14日凌晨"}, {"type": "作案地点", "argument": "河北区金波里小区里"}]}
{"text": "又于8月20日凌晨在同一小区内，采用同样的手法，盗窃电动车一辆，赃款用于挥霍；", "entity_list": [{"type": "被盗物品", "argument": "电动车一辆"}, {"type": "作案时间", "argument": "8月20日凌晨"}]}
{"text": "同年10月28日凌晨，被告人胡某某在本市河北区金钟路金兆园小区内，盗窃电动车一辆，赃款用于挥霍；", "entity_list": [{"type": "被告人", "argument": "胡某某"}, {"type": "被盗物品", "argument": "电动车一辆"}, {"type": "作案时间", "argument": "10月28日凌晨"}, {"type": "作案地点", "argument": "河北区金钟路金兆园小区内"}]}
{"text": "又于10月29日在河北区狮子林大街宏基公寓内，盗窃电动车一辆，赃款用于挥霍；", "entity_list": [{"type": "被盗物品", "argument": "电动车一辆"}, {"type": "作案时间", "argument": "10月29日"}, {"type": "作案地点", "argument": "河北区狮子林大街宏基公寓内"}]}
{"text": "2018年2月8日凌晨，被告人胡某某在本市河北区五马路日升里小区内，盗窃电动车一辆，赃款用于挥霍；", "entity_list": [{"type": "被告人", "argument": "胡某某"}, {"type": "被盗物品", "argument": "电动车一辆"}, {"type": "作案时间", "argument": "2018年2月8日凌晨"}, {"type": "作案地点", "argument": "本市河北区五马路日升里小区内"}]}
{"text": "同年3月6日凌晨，被告人胡某某来到本市河北区宏基公寓内，盗窃电动车一辆，赃款用于挥霍；", "entity_list": [{"type": "被告人", "argument": "胡某某"}, {"type": "被盗物品", "argument": "电动车一辆"}, {"type": "作案时间", "argument": "3月6日凌晨"}, {"type": "作案地点", "argument": "本市河北区宏基公寓内"}]}
{"text": "又于3月15日凌晨来到本市和平区裕德里小区内，盗窃电动车一辆，赃款用于挥霍；", "entity_list": [{"type": "被盗物品", "argument": "电动车一辆"}, {"type": "作案时间", "argument": "3月15日凌晨"}, {"type": "作案地点", "argument": "本市和平区裕德里小区"}]}
{"text": "又于当晚来到本市红桥区爱华里小区内，盗窃电动车一辆，赃款用于挥霍；", "entity_list": [{"type": "被盗物品", "argument": "电动车一辆"}, {"type": "作案时间", "argument": "当晚"}, {"type": "作案地点", "argument": "本市红桥区爱华里小区内"}]}
{"text": "同年3月28日凌晨，被告人胡某某又来到本市河北区金波里小区内，盗窃电动车一辆，赃款用于挥霍。", "entity_list": [{"type": "被告人", "argument": "胡某某"}, {"type": "被盗物品", "argument": "电动车一辆"}, {"type": "作案时间", "argument": "同年3月28日凌晨"}, {"type": "作案地点", "argument": "本市河北区金波里小区内"}]}
{"text": "2018年3月30日，被告人胡某某在本市红桥区水木天成小区红水晶网吧内被民警。", "entity_list": [{"type": "被告人", "argument": "胡某某"}]}
{"text": "一、2018年3月13日下午，被告人康某某乘车窜至固安县物美超市，将失主郭某某放在购物车内的黑色手包盗取，包内有现金人民币650元，建设银行卡一张、农业银行卡两张、交通银行信用卡一张、工商银行信用卡一张。", "entity_list": [{"type": "被告人", "argument": "康某某"}, {"type": "被害人", "argument": "郭某某"}, {"type": "被盗货币", "argument": "现金人民币650元"}, {"type": "被盗物品", "argument": "黑色手包"}, {"type": "被盗物品", "argument": "建设银行卡一张"}, {"type": "被盗物品", "argument": "农业银行卡两张"}, {"type": "被盗物品", "argument": "交通银行信用卡一张"}, {"type": "被盗物品", "argument": "工商银行信用卡一张"}, {"type": "作案时间", "argument": "2018年3月13日下午"}, {"type": "作案地点", "argument": "固安县物美超市"}]}
{"text": "2.物美超市监控录像。", "entity_list": []}
{"text": "二、2018年3月29日下午，被告人康某某乘车窜至固安县物美超市肉品区域，趁失主冯某某挑选鲜肉之际，将其身旁购物车内手提包盗取，包内有现金一百余元，苹果7手机一部，购物卡及钥匙等物品。", "entity_list": [{"type": "被告人", "argument": "康某某"}, {"type": "被害人", "argument": "冯某某"}, {"type": "被盗货币", "argument": "现金一百余元"}, {"type": "被盗物品", "argument": "手提包"}, {"type": "被盗物品", "argument": "苹果7手机一部"}, {"type": "被盗物品", "argument": "购物卡"}, {"type": "被盗物品", "argument": "钥匙"}, {"type": "作案时间", "argument": "2018年3月29日下午"}, {"type": "作案地点", "argument": "固安县物美超市肉品区域"}]}
{"text": "经鉴定，被盗手机价值人民币2766元。", "entity_list": [{"type": "物品价值", "argument": "人民币2766元"}, {"type": "被盗物品", "argument": "被盗手机"}]}
{"text": "认定上述事实的证据如下：1.受案登记表、购买手机票据等书证；", "entity_list": []}
{"text": "3.被告人康某某的供述与辩解；", "entity_list": [{"type": "被告人", "argument": "康某某"}]}
{"text": "4.价格认证结论书；", "entity_list": []}
{"text": "5.指认现场照片；", "entity_list": []}
{"text": "6.物美超市监控录像。", "entity_list": []}
{"text": "三、2018年4月6日下午，被告人康某某乘车窜至固安县物美超市蔬菜区域，趁失主马某某挑选蔬菜之际，将其身旁购物车内单肩手提包盗取，包内有现金美元一百余元，人民币一百余元，身份证、银行卡等物品。", "entity_list": [{"type": "被告人", "argument": "康某某"}, {"type": "被害人", "argument": "马某某"}, {"type": "被盗货币", "argument": "现金美元一百余元"}, {"type": "被盗货币", "argument": "人民币一百余元"}, {"type": "被盗物品", "argument": "单肩手提包"}, {"type": "被盗物品", "argument": "身份证"}, {"type": "被盗物品", "argument": "银行卡"}, {"type": "作案时间", "argument": "2018年4月6日下午"}, {"type": "作案地点", "argument": "固安县物美超市蔬菜区域"}]}
{"text": "认定上述事实的证据如下：1.银行汇率清单、价格认证终止通知书等书证；", "entity_list": []}
{"text": "2.证人刘某某证言；", "entity_list": []}
{"text": "3.被害人马某某陈述；", "entity_list": [{"type": "被害人", "argument": "马某某"}]}
{"text": "4.被告人康某某的供述与辩解；", "entity_list": [{"type": "被告人", "argument": "康某某"}]}
{"text": "5.指认现场照片；", "entity_list": []}
{"text": "6.物美超市监控录像。", "entity_list": []}
{"text": "四、2018年4月14日下午，被告人康某某乘车窜至固安县物美超市，寻找目标准备再次作案时，被便衣民警当场抓获。", "entity_list": [{"type": "被告人", "argument": "康某某"}]}
{"text": "1、被告人保某某于2017年12月23日5时许，在本市五华区龙院村一路星空网吧，趁被害人熟睡之机，盗窃了万某某的OPPOA77T手机一部（价值人民币1400元）。", "entity_list": [{"type": "被告人", "argument": "保某某"}, {"type": "被害人", "argument": "万某某"}, {"type": "物品价值", "argument": "人民币1400元"}, {"type": "被盗物品", "argument": "OPPOA77T手机一部"}, {"type": "作案时间", "argument": "2017年12月23日5时许"}, {"type": "作案地点", "argument": "本市五华区龙院村一路星空网吧"}]}
{"text": "2、被告人保某某于2017年12月23日5时许，在本市五华区龙院村一点网咖，趁被害人熟睡之机，盗窃了钟某某的OPPOA57手机一部（价值人民币1000元）。", "entity_list": [{"type": "被告人", "argument": "保某某"}, {"type": "被害人", "argument": "钟某某"}, {"type": "物品价值", "argument": "人民币1000元"}, {"type": "被盗物品", "argument": "OPPOA57手机一部"}, {"type": "作案时间", "argument": "2017年12月23日5时许"}, {"type": "作案地点", "argument": "本市五华区龙院村一点网咖"}]}
{"text": "携赃逃离并销赃挥霍。", "entity_list": []}
{"text": "3、被告人保某某于2017年12月16日6时许，在本市五华区龙院村互联星空网吧，趁被害人熟睡之机，盗窃了李某的OPPOA59s手机一部(价值人民币1400元)。", "entity_list": [{"type": "被告人", "argument": "保某某"}, {"type": "被害人", "argument": "李某"}, {"type": "物品价值", "argument": "人民币1400元"}, {"type": "被盗物品", "argument": "OPPOA59s手机一部"}, {"type": "作案时间", "argument": "2017年12月16日6时许"}, {"type": "作案地点", "argument": "本市五华区龙院村互联星空网吧"}]}
{"text": "携赃逃离并销赃挥霍。", "entity_list": []}
{"text": "4、被告人保某某于2017年12月16日6时许，在本市五华区龙院村互联星空网吧，趁被害人熟睡之机，盗窃了唐某某的OPPOA37手机一部(价值人民币800元)。", "entity_list": [{"type": "被告人", "argument": "保某某"}, {"type": "被害人", "argument": "唐某某"}, {"type": "物品价值", "argument": "人民币800元"}, {"type": "被盗物品", "argument": "OPPOA37手机一部"}, {"type": "作案时间", "argument": "2017年12月16日6时许"}, {"type": "作案地点", "argument": "本市五华区龙院村互联星空网吧"}]}
{"text": "5、被告人保某某于2018年3月31日6时许，被告人保某某在本市五华区龙院村夜隆网咖91号机位，趁被害人熟睡之机，盗窃了王某某的OPPOR11手机一部(价值人民币2100元)。", "entity_list": [{"type": "被告人", "argument": "保某某"}, {"type": "被告人", "argument": "保某某"}, {"type": "被害人", "argument": "王某某"}, {"type": "物品价值", "argument": "人民币2100元"}, {"type": "被盗物品", "argument": "OPPOR11手机一部"}, {"type": "作案时间", "argument": "2018年3月31日6时许"}, {"type": "作案地点", "argument": "本市五华区龙院村夜隆网咖91号机位"}]}
{"text": "尔后将偷来的相机以100元的价格卖掉，所得赃款被两人用于吸毒。", "entity_list": [{"type": "被盗物品", "argument": "偷来的相机"}, {"type": "盗窃获利", "argument": "100元"}]}
{"text": "2．2016年5月3日凌晨2时许，王某某伙同李某某（另案处理）来至资兴市某某院一办公室，撬门入室后，盗得两台联想牌台式电脑。", "entity_list": [{"type": "被告人", "argument": "王某某"}, {"type": "被告人", "argument": "李某某"}, {"type": "被盗物品", "argument": "两台联想牌台式电脑"}, {"type": "作案时间", "argument": "2016年5月3日凌晨2时许"}, {"type": "作案地点", "argument": "资兴市某某院一办公室"}]}
{"text": "尔后将盗得的电脑变卖，所得赃款被二人用于吸毒。", "entity_list": [{"type": "被盗物品", "argument": "电脑"}]}
{"text": "3．2016年6月16日15时许，王某某伙同李某某来至资兴市某某镇某某区某某公司被害人谢某某南杂店，撬开窗子后，由李某某入室偷盗财物，王某某在外接应，共盗得现金5000余元、555牌香烟、精品白沙二代香烟各1条、金白沙香烟6条、黄芙蓉王香烟、利群牌香烟数包。", "entity_list": [{"type": "被告人", "argument": "王某某"}, {"type": "被告人", "argument": "李某某"}, {"type": "被告人", "argument": "李某某"}, {"type": "被告人", "argument": "王某某"}, {"type": "被盗货币", "argument": "现金5000余元"}, {"type": "被盗物品", "argument": "555牌香烟"}, {"type": "被盗物品", "argument": "精品白沙二代香烟各1条"}, {"type": "被盗物品", "argument": "金白沙香烟6条"}, {"type": "被盗物品", "argument": "黄芙蓉王香烟"}, {"type": "被盗物品", "argument": "利群牌香烟数包"}, {"type": "作案时间", "argument": "2016年6月16日15时许"}, {"type": "作案地点", "argument": "资兴市某某镇某某区某某公司被害人谢某某南杂店"}]}
{"text": "所盗财物被二人挥霍。", "entity_list": []}
{"text": "2017年10月14日下午14时许，被告人叶某某在龙岗区**街道**地铁站**出口东侧自行车停放点盗窃他人电动车，叶某某用万能钥匙打开被害人李某某停在此处的一辆**牌电动自行车（后经估价价值500元人民币）的两把U型锁，并准备将车骑走时被公安巡防员发现，巡防员当场将叶某某并从其身上缴获作案工具万能钥匙三把。", "entity_list": [{"type": "被告人", "argument": "叶某某"}, {"type": "被告人", "argument": "叶某某"}, {"type": "被告人", "argument": "叶某某"}, {"type": "被害人", "argument": "李某某"}, {"type": "物品价值", "argument": "500元人民币"}, {"type": "被盗物品", "argument": "一辆**牌电动自行车"}, {"type": "作案时间", "argument": "2017年10月14日下午14时许"}, {"type": "作案地点", "argument": "龙岗区**街道**地铁站**出口东侧自行车停放点"}, {"type": "作案工具", "argument": "万能钥匙"}, {"type": "作案工具", "argument": "万能钥匙三把"}]}
{"text": "另查明，被告人叶某某曾经于2017年8月26日、9月26日二次实施盗窃被我局处以行政拘留十五日。", "entity_list": [{"type": "被告人", "argument": "叶某某"}, {"type": "作案时间", "argument": "2017年8月26日"}, {"type": "作案时间", "argument": "9月26日"}]}
{"text": "具体盗窃事实如下：1.2017年8月26日晚21时许，被告人叶某某酒后经过龙岗区**街道**头**奶茶店门口时，看见被害人周某某停在店门口的一辆台铃牌电动车没有上锁，便将该电动车推走，后被害人发现车不见便追出店外将逃走不远的叶某某抓获并缴回自己被盗电动车。", "entity_list": [{"type": "被告人", "argument": "叶某某"}, {"type": "被告人", "argument": "叶某某"}, {"type": "被害人", "argument": "周某某"}, {"type": "被盗物品", "argument": "一辆台铃牌电动车"}, {"type": "被盗物品", "argument": "被盗电动车"}, {"type": "作案时间", "argument": "2017年8月26日晚21时许"}, {"type": "作案地点", "argument": "龙岗区**街道**头**奶茶店门口"}]}
{"text": "后叶某某于2017年8月27日被公安机关处以行政拘留十五日。", "entity_list": [{"type": "被告人", "argument": "叶某某"}]}
{"text": "后叶某某于2017年9月27日被公安机关处以行政拘留十五日。", "entity_list": [{"type": "被告人", "argument": "叶某某"}]}
{"text": "2018年3月9日，经米易县价格认证中心认定，被盗三台电焊机的价格为1080元。", "entity_list": [{"type": "物品价值", "argument": "1080元"}, {"type": "被盗物品", "argument": "被盗三台电焊机"}, {"type": "组织机构", "argument": "米易县价格认证中心"}]}
{"text": "3、2018年2月2日凌晨，被告人李某甲在米易县**镇迷阳水岸小区，将该小区**栋**单元**号周某某家院子内的长虹牌51英寸液晶电视机盗走。", "entity_list": [{"type": "被告人", "argument": "李某"}, {"type": "被告人", "argument": "周某某"}, {"type": "被盗物品", "argument": "长虹牌51英寸液晶电视机"}, {"type": "作案时间", "argument": "2018年2月2日凌晨"}, {"type": "作案地点", "argument": "米易县**镇迷阳水岸小区"}, {"type": "作案地点", "argument": "该小区**栋**单元**号周某某家院子内"}]}
{"text": "4、2018年2月7日4时许，被告人李某甲在米易县某某台球吧，盗走吧台抽屉内的560元现金及软盒玉溪香烟2包、软盒云烟1条、红河V8香烟9包、娇子香烟1包。", "entity_list": [{"type": "被告人", "argument": "李某甲"}, {"type": "被盗货币", "argument": "560元现金"}, {"type": "被盗物品", "argument": "软盒玉溪香烟2包"}, {"type": "被盗物品", "argument": "软盒云烟1条"}, {"type": "被盗物品", "argument": "红河V8香烟9包"}, {"type": "被盗物品", "argument": "娇子香烟1包"}, {"type": "作案时间", "argument": "2018年2月7日4时许"}, {"type": "作案地点", "argument": "米易县某某台球吧"}]}
{"text": "2018年5月至8月期间，被告人黄金友至丹阳市中南工地、凤熹台工地采用翻窗入室、用身体撞门等方式进入工人宿舍盗窃财物共作案五次，窃得款物合计价值人民币2950余元。", "entity_list": [{"type": "被告人", "argument": "黄金友"}, {"type": "物品价值", "argument": "人民币2950余元"}, {"type": "被盗物品", "argument": "款物"}, {"type": "作案时间", "argument": "2018年5月至8月期间"}, {"type": "作案地点", "argument": "丹阳市中南工地"}, {"type": "作案地点", "argument": "凤熹台工地"}]}
{"text": "具体犯罪事实分述如下:1.2018年5月初一天上午，被告人黄金友至丹阳市中南工地**号宿舍楼**室，采用翻窗方式进入宿舍内，窃得被害人陈某某背包内硬币50余元。", "entity_list": [{"type": "被告人", "argument": "黄金友"}, {"type": "被害人", "argument": "陈某某"}, {"type": "被盗货币", "argument": "硬币50余元"}, {"type": "作案时间", "argument": "2018年5月初一天上午"}, {"type": "作案地点", "argument": "丹阳市中南工地**号宿舍楼**室"}]}
{"text": "2.2018年5月23日上午，被告人黄金友至丹阳市中南工地**号宿舍楼**室，采用翻窗入户方式进入宿舍内，窃得被害人冉某某床头挎包内人民币130元及桌上对讲机2部，经鉴定，两部对讲机价值人民币188元。", "entity_list": [{"type": "被告人", "argument": "黄金友"}, {"type": "被害人", "argument": "冉某某"}, {"type": "被盗货币", "argument": "人民币130元"}, {"type": "物品价值", "argument": "人民币188元"}, {"type": "被盗物品", "argument": "对讲机2部"}, {"type": "被盗物品", "argument": "两部对讲机"}, {"type": "作案时间", "argument": "2018年5月23日上午"}, {"type": "作案地点", "argument": "丹阳市中南工地**号宿舍楼**室"}]}
{"text": "4.2018年6月14日上午，被告人黄金友至丹阳市中南工地**号宿舍楼**室，采用爬窗入户方式进入被害人冯某某宿舍内，窃得桌上硬中华香烟7包及桌边地上茶叶2盒，经鉴定，7包硬中华香烟共计价值人民币315元。", "entity_list": [{"type": "被告人", "argument": "黄金友"}, {"type": "被害人", "argument": "冯某某"}, {"type": "物品价值", "argument": "人民币315元"}, {"type": "被盗物品", "argument": "硬中华香烟7包"}, {"type": "被盗物品", "argument": "茶叶2盒"}, {"type": "被盗物品", "argument": "7包硬中华香烟共计"}, {"type": "作案时间", "argument": "2018年6月14日上午"}, {"type": "作案地点", "argument": "丹阳市中南工地**号宿舍楼**室"}, {"type": "作案地点", "argument": "冯某某宿舍内"}]}
{"text": "5.2018年8月16日早晨，被告人黄金友至丹阳市凤熹台工地**号宿舍楼**室，乘隙窃得被害人姚某某床头钱包内人民币800元。", "entity_list": [{"type": "被告人", "argument": "黄金友"}, {"type": "被害人", "argument": "姚某某"}, {"type": "被盗货币", "argument": "人民币800元"}, {"type": "作案时间", "argument": "2018年8月16日早晨"}, {"type": "作案地点", "argument": "丹阳市凤熹台工地**号宿舍楼**室"}]}
{"text": "又至凤熹台工地**宿舍楼，采用爬脚手架、翻窗入室方式进入**号宿舍楼二楼，窃得**室宿舍被害人赵某某床上小米手机1部，经鉴定，该手机价值人民币869元;", "entity_list": [{"type": "物品价值", "argument": "人民币869元"}, {"type": "被盗物品", "argument": "小米手机1部"}, {"type": "被盗物品", "argument": "该手机"}, {"type": "作案地点", "argument": "凤熹台工地**宿舍楼"}, {"type": "作案地点", "argument": "**号宿舍楼二楼"}, {"type": "作案地点", "argument": "**室宿舍"}]}
{"text": "窃得**室宿舍被害人王某某人民币600元。", "entity_list": [{"type": "被害人", "argument": "王某某"}, {"type": "被盗货币", "argument": "人民币600元"}, {"type": "作案地点", "argument": "**室宿舍"}]}
{"text": "2018年8月至9月，被告人王某某在**市江北新区沿山大道上海宝冶集团有限公司承建的“东风龙之谷室内主题乐园”工程工地（以下简称“工地”）多次盗窃，分述如下：1.2018年8月初的一天晚上7、8点，被告人王某某骑电动车来到工地溶洞附近，盗窃80个左右扣件，后销赃至**市江北新区沿山大道二期灯075旁的废品回收站，销赃得款200余元。", "entity_list": [{"type": "被告人", "argument": "王某某"}, {"type": "被告人", "argument": "王某某"}, {"type": "被盗物品", "argument": "80个左右扣件"}, {"type": "作案时间", "argument": "2018年8月至9月"}, {"type": "作案时间", "argument": "2018年8月初的一天晚上7、8点"}, {"type": "作案地点", "argument": "**市江北新区沿山大道上海宝冶集团有限公司承建的“东风龙之谷室内主题乐园”工程工地"}, {"type": "组织机构", "argument": "**市江北新区沿山大道上海宝冶集团有限公司"}, {"type": "作案工具", "argument": "电动车"}, {"type": "盗窃获利", "argument": "200余元"}]}
{"text": "2.2018年8月初的一天晚上9、10点，被告人王某某骑电动车来到工地溶洞附近，盗窃废铁约两百斤，销赃至**市江北新区沿山大道二期灯075旁的废品回收站，销赃得款200余元。", "entity_list": [{"type": "被告人", "argument": "王某某"}, {"type": "被盗物品", "argument": "废铁约两百斤"}, {"type": "作案时间", "argument": "2018年8月初的一天晚上9、10点"}, {"type": "组织机构", "argument": "**市江北新区沿山大道二期灯075旁的废品回收站"}, {"type": "作案工具", "argument": "电动车"}, {"type": "盗窃获利", "argument": "200余元"}]}
{"text": "3.2018年9月8日左右的一天晚上7、8点，被告人王某某骑电动车来到工地溶洞附近，盗窃七八十个扣件，销赃至**市江北新区沿山大道二期灯075旁的废品回收站，销赃得款200余元。", "entity_list": [{"type": "被告人", "argument": "王某某"}, {"type": "被盗物品", "argument": "七八十个扣件"}, {"type": "作案时间", "argument": "2018年9月8日左右的一天晚上7、8点"}, {"type": "作案地点", "argument": "工地溶洞附近"}, {"type": "组织机构", "argument": "**市江北新区沿山大道二期灯075旁的废品回收站"}, {"type": "作案工具", "argument": "电动车"}, {"type": "盗窃获利", "argument": "200余元"}]}
{"text": "4.2018年9月17日晚上10点多，被告人王某某骑电动车来到工地溶洞附近，盗窃扣件时被工地看管人员发现并抓获，经清点王某某电动三轮车上已装载涉嫌盗窃的扣件381只。", "entity_list": [{"type": "被告人", "argument": "王某某"}, {"type": "被告人", "argument": "王某某"}, {"type": "被盗物品", "argument": "扣件"}, {"type": "被盗物品", "argument": "扣件381只"}, {"type": "作案时间", "argument": "2018年9月17日晚上10点多"}, {"type": "作案地点", "argument": "工地溶洞附近"}, {"type": "作案工具", "argument": "电动车"}, {"type": "作案工具", "argument": "电动三轮车"}]}
{"text": "2018年9月17日，被告人王某某被民警，如实供述了犯罪事实。", "entity_list": [{"type": "被告人", "argument": "王某某"}]}
{"text": "被告人高蕾于2018年5月l9日至6月11日，多次至烟台市莱山区**商场**女装店、莱山区**化妆品店、莱山区**女装店，趁人不备秘密窃取店内衣服、化妆品等物品一宗，涉案物品价值人民币4622元。", "entity_list": [{"type": "被告人", "argument": "高蕾"}, {"type": "物品价值", "argument": "人民币4622元"}, {"type": "被盗物品", "argument": "衣服"}, {"type": "被盗物品", "argument": "化妆品"}, {"type": "作案时间", "argument": "2018年5月l9日至6月11日"}, {"type": "作案地点", "argument": "烟台市莱山区**商场**女装店"}, {"type": "作案地点", "argument": "莱山区**化妆品店"}, {"type": "作案地点", "argument": "莱山区**女装店"}]}
{"text": "具体事实分述如下：1、被告人高蕾于2018年5月19日10时许，至烟台市莱山区**商场一楼**女装店趁店员不备盗窃吊带网纱衬衫连衣裙一件，经价格鉴定，涉案物品价值人民币329元。", "entity_list": [{"type": "被告人", "argument": "高蕾"}, {"type": "物品价值", "argument": "人民币329元"}, {"type": "被盗物品", "argument": "吊带网纱衬衫连衣裙一件"}, {"type": "作案时间", "argument": "2018年5月19日10时许"}, {"type": "作案地点", "argument": "烟台市莱山区**商场一楼**女装店"}]}
{"text": "2、被告人高蕾于2018年5月29日19时许，至烟台市莱山区**楼**化妆品店，趁店员不备盗窃美宝莲睫毛膏、唇膏等化妆品一宗，经价格鉴定，涉案物品价值1332元。", "entity_list": [{"type": "被告人", "argument": "高蕾"}, {"type": "物品价值", "argument": "1332元"}, {"type": "被盗物品", "argument": "美宝莲睫毛膏"}, {"type": "被盗物品", "argument": "唇膏"}, {"type": "作案时间", "argument": "2018年5月29日19时许"}, {"type": "作案地点", "argument": "烟台市莱山区**楼**化妆品店"}]}
{"text": "3、被告人高蕾于2018年6月4日12时许，至烟台市莱山区**楼**女装店，趁店员不备盗窃女装6件，经价格鉴定，涉案物品价值人民币1089元。", "entity_list": [{"type": "被告人", "argument": "高蕾"}, {"type": "物品价值", "argument": "人民币1089元"}, {"type": "被盗物品", "argument": "女装6件"}, {"type": "作案时间", "argument": "2018年6月4日12时许"}, {"type": "作案地点", "argument": "烟台市莱山区**楼**女装店"}]}
{"text": "4、被告人高蕾于2018年6月4日21时许，至烟台市莱山区**化妆品店，趁店员不备盗窃化妆品一宗，经价格鉴定，涉案物品价值人民币l654元。", "entity_list": [{"type": "被告人", "argument": "高蕾"}, {"type": "物品价值", "argument": "人民币l654元"}, {"type": "被盗物品", "argument": "化妆品"}, {"type": "作案时间", "argument": "2018年6月4日21时许"}, {"type": "作案地点", "argument": "烟台市莱山区**化妆品店"}]}
{"text": "福建**信息技术有限公司（以下简称**公司）位于本区泉秀街道宝洲路万达写字楼**座**室。", "entity_list": [{"type": "作案地点", "argument": "本区泉秀街道宝洲路万达写字楼**座**室"}]}
{"text": "“**”软件在上线初期存在系统漏洞，客户扫码支付失败的交易单显示为支付成功，导致**公司将客户交易失败的钱款继续支付给相应的软件注册用户。", "entity_list": []}
{"text": "2017年8月3日，被告人刘宗仁以非法占有为目的，用一部手机下载注册上述“**”软件并绑定其名下的收款银行卡，用另一部手机中的支付宝账号二维码进行扫描支付（实际支付失败，但收款成功），刘宗仁利用方式先后恶意盗刷73次，非法盗取**公司汇出的钱款共计人民币639633.64元。", "entity_list": [{"type": "被告人", "argument": "刘宗仁"}, {"type": "被告人", "argument": "刘宗仁"}, {"type": "被盗货币", "argument": "人民币639633.64元"}, {"type": "作案时间", "argument": "2017年8月3日"}, {"type": "组织机构", "argument": "**公司"}, {"type": "作案工具", "argument": "一部手机"}, {"type": "作案工具", "argument": "名下的收款银行卡"}, {"type": "作案工具", "argument": "另一部手机"}]}
{"text": "案发后，汇通公司与被告人刘宗仁取得联系，刘宗仁供认了上述犯罪事实，并于2017年9月12日退还赃款人民币530000元。", "entity_list": [{"type": "被告人", "argument": "刘宗仁"}, {"type": "被告人", "argument": "刘宗仁"}, {"type": "物品价值", "argument": "人民币530000元"}]}
{"text": "2018年7至8月，被告人谢扬多次在**区实施盗窃，涉案总金额价值人民币4367.55元。", "entity_list": [{"type": "被告人", "argument": "谢扬"}, {"type": "物品价值", "argument": "人民币4367.55元"}, {"type": "作案时间", "argument": "2018年7至8月"}, {"type": "作案地点", "argument": "**区"}]}
{"text": "其具体犯罪事实如下：1.2018年7月的一天，被告人谢扬去至**区梓潼街道办事处七天连锁酒店楼顶，盗走管某某所有的科龙空调外机两台，经鉴定价值人民币1740元；", "entity_list": [{"type": "被告人", "argument": "谢扬"}, {"type": "被害人", "argument": "管某某"}, {"type": "物品价值", "argument": "人民币1740元"}, {"type": "被盗物品", "argument": "科龙空调外机两台"}, {"type": "作案时间", "argument": "2018年7月的一天"}, {"type": "作案地点", "argument": "**区梓潼街道办事处七天连锁酒店楼顶"}]}
{"text": "2.2018年7月的一天，被告人谢扬去至**区梓潼街道办事处外滩国际正齐大酒楼楼顶，盗走王某某所有的美的空调外机一台，经鉴定价值人民币900元。", "entity_list": [{"type": "被告人", "argument": "谢扬"}, {"type": "被害人", "argument": "王某某"}, {"type": "物品价值", "argument": "人民币900元"}, {"type": "被盗物品", "argument": "美的空调外机一台"}, {"type": "作案时间", "argument": "2018年7月的一天"}, {"type": "作案地点", "argument": "**区梓潼街道办事处外滩国际正齐大酒楼楼顶"}]}
{"text": "3.2018年8月的一天，被告人谢扬去至**区梓潼街道办事处华夏金都小区3栋2单元楼顶租赁房内，盗走盛某某所有的现金人民币1300元和硬币若干；", "entity_list": [{"type": "被告人", "argument": "谢扬"}, {"type": "被害人", "argument": "盛某某"}, {"type": "被盗货币", "argument": "现金人民币1300元"}, {"type": "被盗物品", "argument": "硬币若干"}, {"type": "作案时间", "argument": "2018年8月的一天"}, {"type": "作案地点", "argument": "**区梓潼街道办事处华夏金都小区3栋2单元楼顶租赁房内"}]}
{"text": "2018年8月19日，被告人谢扬去至**区梓潼街道办事处凯旋名城1栋3楼，盗窃申某某所有的铜芯电线时，被民警现场抓获。", "entity_list": [{"type": "被告人", "argument": "谢扬"}, {"type": "被盗物品", "argument": "铜芯电线"}, {"type": "作案时间", "argument": "2018年8月19日"}, {"type": "作案地点", "argument": "**区梓潼街道办事处凯旋名城1栋3楼"}]}
{"text": "经鉴定价值人民币427.55元。", "entity_list": [{"type": "物品价值", "argument": "人民币427.55元"}]}
{"text": "3.同日，被告人王鹏伙同林某某至余姚市**街道**，采用上述相同方式，窃得被害人史某某停放于此的电瓶车上价值人民币1260元的电瓶8个。", "entity_list": [{"type": "被告人", "argument": "王鹏"}, {"type": "被告人", "argument": "林某某"}, {"type": "被害人", "argument": "史某某"}, {"type": "物品价值", "argument": "人民币1260元"}, {"type": "被盗物品", "argument": "电瓶8个"}, {"type": "作案时间", "argument": "同日"}, {"type": "作案地点", "argument": "余姚市**街道**"}]}
{"text": "4.次日，被告人王鹏伙同林某某至余姚市**弄**，采用上述相同方式，窃得被害人李某甲停放于此的电瓶车上价值人民币310元的电瓶4个。", "entity_list": [{"type": "被告人", "argument": "王鹏"}, {"type": "被告人", "argument": "林某某"}, {"type": "被害人", "argument": "李某甲"}, {"type": "物品价值", "argument": "人民币310元"}, {"type": "被盗物品", "argument": "电瓶4个"}, {"type": "作案时间", "argument": "次日"}, {"type": "作案地点", "argument": "余姚市**弄**"}]}
{"text": "5.同日，被告人王鹏伙同林某某至余姚市**街道**路**，采用上述相同方式，窃得被害人刘某某停放于此的电瓶车上价值人民币608元的电瓶4个。", "entity_list": [{"type": "被告人", "argument": "王鹏"}, {"type": "被告人", "argument": "林某某"}, {"type": "被害人", "argument": "刘某某"}, {"type": "物品价值", "argument": "人民币608元"}, {"type": "被盗物品", "argument": "电瓶4个"}, {"type": "作案时间", "argument": "同日"}, {"type": "作案地点", "argument": "余姚市**街道**路*"}]}
{"text": "2018年1月月3日，被告人王鹏主动至余姚市公安局梨洲派出所投案，并如实供述了上述事实。", "entity_list": [{"type": "被告人", "argument": "王鹏"}, {"type": "组织机构", "argument": "余姚市公安局梨洲派出所"}]}
{"text": "2.2018年4月7日10时许，被告人吴某某到*县经济开发区苗林居委会刘某甲家，翻墙入院、盗窃刘某甲家二楼卧室电脑桌抽屉内人民币2400元、床头柜内黄金项链1条（价值人民币6500元）。", "entity_list": [{"type": "被告人", "argument": "吴某某"}, {"type": "被害人", "argument": "刘某甲"}, {"type": "被害人", "argument": "刘某甲"}, {"type": "被盗货币", "argument": "人民币2400元"}, {"type": "物品价值", "argument": "人民币6500元"}, {"type": "被盗物品", "argument": "黄金项链1条"}, {"type": "作案时间", "argument": "2018年4月7日10时许"}, {"type": "作案地点", "argument": "*县经济开发区苗林居委会刘某甲家"}, {"type": "作案地点", "argument": "刘某甲家"}]}
{"text": "4.2018年4月11日9时许，被告人吴某某到*县经济开发区苗林居委会刘某乙家，翻墙入院，盗窃刘某乙家一楼堂屋东侧卧室电脑桌抽屉内金色项链1条、金色手镯1只（价值人民币10元）。", "entity_list": [{"type": "被告人", "argument": "吴某某"}, {"type": "被害人", "argument": "刘某乙"}, {"type": "被害人", "argument": "刘某乙"}, {"type": "物品价值", "argument": "人民币10元"}, {"type": "被盗物品", "argument": "金色项链1条"}, {"type": "被盗物品", "argument": "金色手镯1只"}, {"type": "作案时间", "argument": "2018年4月11日9时许"}, {"type": "作案地点", "argument": "*县经济开发区苗林居委会刘某乙家"}, {"type": "作案地点", "argument": "刘某乙家"}]}
{"text": "5.2018年4月18日9时许，被告人吴某某到*县经济开发区苗林居委会，魏某某家，翻墙入院，盗窃魏某某家一楼堂屋东侧卧室梳妆台抽屉内手镯1只。", "entity_list": [{"type": "被告人", "argument": "吴某某"}, {"type": "被害人", "argument": "魏某某"}, {"type": "被害人", "argument": "魏某某"}, {"type": "被盗物品", "argument": "手镯1只"}, {"type": "作案时间", "argument": "2018年4月18日9时许"}, {"type": "作案地点", "argument": "*县经济开发区苗林居委会"}, {"type": "作案地点", "argument": "魏某某家"}, {"type": "作案地点", "argument": "魏某某家"}]}
{"text": "6.被告人吴某某预谋盗窃，于2018年4月18日10时许，到县经济开发区苗林居委会杨某某家，翻墙入院，未盗得财物，后翻墙离开。", "entity_list": [{"type": "被告人", "argument": "吴某某"}, {"type": "被害人", "argument": "杨某某"}, {"type": "作案时间", "argument": "2018年4月18日10时许"}, {"type": "作案地点", "argument": "县经济开发区苗林居委会杨某某家"}]}
{"text": "7.被告人吴某某预谋盗窃，于2018年4月18日10时许，到*县经济开发区苗林居委会钱某某家，翻墙入院，未盗得财物，后被当场发现。", "entity_list": [{"type": "被告人", "argument": "吴某某"}, {"type": "被害人", "argument": "钱某某"}, {"type": "作案时间", "argument": "2018年4月18日10时许"}, {"type": "作案地点", "argument": "*县经济开发区苗林居委会钱某某家"}]}
{"text": "2018年05月01日20时许，被告人姜某某、杨某某驾驶一辆骑式摩托车窜至**区螺洋街道藕池村藕池小区2区17号后门，窃走被害人徐某某停在此处的一辆永源北斗星电动四轮车内的5个电瓶（价值1625元人民币），后迅速逃离现场。", "entity_list": [{"type": "被告人", "argument": "姜某某"}, {"type": "被告人", "argument": "杨某某"}, {"type": "被害人", "argument": "徐某某"}, {"type": "物品价值", "argument": "1625元人民币"}, {"type": "被盗物品", "argument": "5个电瓶"}, {"type": "作案时间", "argument": "2018年05月01日20时许"}, {"type": "作案地点", "argument": "**区螺洋街道藕池村藕池小区2区17号后门"}]}
{"text": "2018年05月05日18时许，被告人姜某某、杨某某驾驶一辆骑式摩托车窜至**区螺洋街道东风村铁**信号塔旁边，窃走被害人余某某停在此处的一辆电动三轮车内的5个电瓶（价值1315元人民币），后迅速逃离现场。", "entity_list": [{"type": "被告人", "argument": "姜某某"}, {"type": "被告人", "argument": "杨某某"}, {"type": "被害人", "argument": "余某某"}, {"type": "物品价值", "argument": "1315元人民币"}, {"type": "被盗物品", "argument": "5个电瓶"}, {"type": "作案时间", "argument": "2018年05月05日18时许"}, {"type": "作案地点", "argument": "**区螺洋街道东风村铁**信号塔旁边"}, {"type": "作案工具", "argument": "一辆骑式摩托车"}]}
{"text": "2018年05月27日17时许，被告人姜某某、杨某某驾驶一辆骑式摩托车窜至**区螺洋街道菜场停车场，窃走被害人姚某某停在此处的一辆蓝色的菲斯特牌电动三轮车内的4个电瓶（价格不予认定），后迅速逃离现场，以300元左右的价格将窃取的4个电瓶变卖，赃款被挥霍。", "entity_list": [{"type": "被告人", "argument": "姜某某"}, {"type": "被告人", "argument": "杨某某"}, {"type": "被害人", "argument": "姚某某"}, {"type": "被盗物品", "argument": "4个电瓶"}, {"type": "被盗物品", "argument": "窃取的4个电瓶"}, {"type": "作案时间", "argument": "2018年05月27日17时许"}, {"type": "作案地点", "argument": "**区螺洋街道菜场停车场"}, {"type": "作案工具", "argument": "一辆骑式摩托车"}, {"type": "盗窃获利", "argument": "300元"}]}
{"text": "2018年6月11日，被告人姜某某被公安机关。", "entity_list": [{"type": "被告人", "argument": "姜某某"}, {"type": "组织机构", "argument": "公安机关"}]}
{"text": "2018年7月6日，被告人杨某某到民权县公安局尹店派出所投案。", "entity_list": [{"type": "被告人", "argument": "杨某某"}, {"type": "作案地点", "argument": "民权县公安局尹店派出所"}]}
{"text": "案发后，被告人姜某某家属对涉案被害人进行赔偿共计人民币2000元；", "entity_list": [{"type": "被告人", "argument": "姜某某"}, {"type": "盗窃获利", "argument": "人民币2000元"}]}
{"text": "被告人杨某某家属对涉案被害人进行赔偿共计人民币2000元；", "entity_list": [{"type": "被告人", "argument": "杨某某"}, {"type": "盗窃获利", "argument": "人民币2000元"}]}
{"text": "因被告人刘某甲欠王某甲、李某某10000元未归还，2018年2月3日晚上，王某甲、李中柱、王某乙等人在长沙市区找到被告人刘某甲，要求被告人刘某甲还钱，但被告人刘某甲无钱归还。", "entity_list": [{"type": "被告人", "argument": "刘某甲"}, {"type": "被告人", "argument": "刘某甲"}, {"type": "被告人", "argument": "刘某甲"}, {"type": "被告人", "argument": "刘某甲"}, {"type": "被害人", "argument": "王某甲"}, {"type": "被害人", "argument": "王某甲"}, {"type": "作案时间", "argument": "2018年2月3日晚上"}, {"type": "作案地点", "argument": "长沙市区"}]}
{"text": "2018年2月4日凌晨，被告人刘某甲随王某甲、李某某、王某乙、刘某乙、高某某等人一起打车来到宁乡市，并入住宁乡市玉潭街道春城华丽宾馆，其中被告人刘某甲与王某甲、李某某、王某乙一起住在该宾馆8128房。", "entity_list": [{"type": "被告人", "argument": "刘某甲"}, {"type": "被告人", "argument": "刘某甲"}, {"type": "被害人", "argument": "王某甲"}, {"type": "被害人", "argument": "王某甲"}, {"type": "作案时间", "argument": "2018年2月4日凌晨"}, {"type": "作案地点", "argument": "宁乡市"}, {"type": "作案地点", "argument": "宁乡市玉潭街道春城华丽宾馆"}, {"type": "作案地点", "argument": "该宾馆8128房"}]}
{"text": "当天8时许，被告人刘某甲趁王某甲、李某某、王某乙睡着之际，将被害人王某甲放在该房间床头柜上充电的1部苹果7PLUS手机盗走并离开；", "entity_list": [{"type": "被告人", "argument": "刘某甲"}, {"type": "被害人", "argument": "王某甲"}, {"type": "被害人", "argument": "王某甲"}, {"type": "被盗物品", "argument": "1部苹果7PLUS手机"}, {"type": "作案时间", "argument": "当天8时许"}]}
{"text": "后被告人刘某甲将盗得的该苹果7PLUS手机以2000元的价格卖给了他人。", "entity_list": [{"type": "被告人", "argument": "刘某甲"}, {"type": "被盗物品", "argument": "该苹果7PLUS手机"}, {"type": "盗窃获利", "argument": "2000元"}]}
{"text": "经宁乡市价格认证中心认定，该苹果7PLUS手机价值2900元。", "entity_list": [{"type": "物品价值", "argument": "2900元"}, {"type": "被盗物品", "argument": "该苹果7PLUS手机"}, {"type": "组织机构", "argument": "宁乡市价格认证中心"}]}
{"text": "2018年4月4日，被告人刘某甲被宁乡市公安局玉潭派出所民警传唤到案。", "entity_list": [{"type": "被告人", "argument": "刘某甲"}, {"type": "组织机构", "argument": "宁乡市公安局玉潭派出所"}]}
{"text": "案发后，被告人刘某甲的亲属已赔偿了被害人王某甲的损失，被害人王某甲出具了谅解书，对被告人刘某甲表示谅解。", "entity_list": [{"type": "被告人", "argument": "刘某甲"}, {"type": "被告人", "argument": "刘某甲"}, {"type": "被害人", "argument": "王某甲"}, {"type": "被害人", "argument": "王某甲"}]}
{"text": "1.2017年12月26日上午，被告人罗某某以技术开锁的方式进入武宁县**镇**小区**栋**单元**室李某某的家中盗得现金700元。", "entity_list": [{"type": "被告人", "argument": "罗某某"}, {"type": "被害人", "argument": "李某某"}, {"type": "被盗货币", "argument": "现金700元"}, {"type": "作案时间", "argument": "2017年12月26日上午"}, {"type": "作案地点", "argument": "武宁县**镇**小区**栋**单元**室李某某的家中"}]}
{"text": "2.2017年12月26日上午，被告人罗某某盗窃完李某某家中财物后，又到马路对面**路**号**单元**詹某某家实中盗得现金3500元。", "entity_list": [{"type": "被告人", "argument": "罗某某"}, {"type": "被害人", "argument": "李某某"}, {"type": "被害人", "argument": "詹某某"}, {"type": "被盗货币", "argument": "现金3500元"}, {"type": "被盗物品", "argument": "财物"}, {"type": "作案时间", "argument": "2017年12月26日上午"}, {"type": "作案地点", "argument": "李某某家中"}, {"type": "作案地点", "argument": "**路**号**单元**詹某某家实中"}]}
{"text": "3.2018年6月14日，被告人罗某某到宜丰县**乡**村**组**路**号黄某乙家准备偷东西，进入黄某乙家中未发现值钱财物后离开。", "entity_list": [{"type": "被告人", "argument": "罗某某"}, {"type": "被害人", "argument": "黄某乙"}, {"type": "被害人", "argument": "黄某乙"}, {"type": "作案时间", "argument": "2018年6月14日"}, {"type": "作案地点", "argument": "宜丰县**乡**村**组**路**号黄某乙家"}, {"type": "作案地点", "argument": "黄某乙家中"}]}
{"text": "4.2018年6月21日，被告人罗某某到宜丰县**乡**村**组**号熊某某家，采用手掰铝合金防盗窗的手段进入室内室内盗得现金4200元。", "entity_list": [{"type": "被告人", "argument": "罗某某"}, {"type": "被害人", "argument": "熊某某"}, {"type": "被盗货币", "argument": "现金4200元"}, {"type": "作案时间", "argument": "2018年6月21日"}, {"type": "作案地点", "argument": "宜丰县**乡**村**组**号熊某某家"}]}
{"text": "5.2016年3月11日，被告人罗某某伙同金某某（已判决）窜至安徽省安庆市迎江区**路**号**单元**室胡某某家，由罗某某在外望风，金某某采用手掰防盗网的手段进入室内，盗得人民币1100元和黄金戒指一枚、黄金锁坠一个、金条一根、铂金戒指一枚、铂金项链一条。", "entity_list": [{"type": "被告人", "argument": "罗某某"}, {"type": "被告人", "argument": "金某某"}, {"type": "被告人", "argument": "罗某某"}, {"type": "被告人", "argument": "金某某"}, {"type": "被害人", "argument": "胡某某"}, {"type": "被盗货币", "argument": "人民币1100元"}, {"type": "被盗物品", "argument": "黄金戒指一枚"}, {"type": "被盗物品", "argument": "黄金锁坠一个"}, {"type": "被盗物品", "argument": "金条一根"}, {"type": "被盗物品", "argument": "铂金戒指一枚"}, {"type": "被盗物品", "argument": "铂金项链一条"}, {"type": "作案时间", "argument": "2016年3月11日"}, {"type": "作案地点", "argument": "安徽省安庆市迎江区**路**号**单元**室胡某某家"}]}
{"text": "经安庆市价格认证中心认定，所盗物品价值人民币6113元。", "entity_list": [{"type": "物品价值", "argument": "人民币6113元"}, {"type": "被盗物品", "argument": "所盗物品"}, {"type": "组织机构", "argument": "安庆市价格认证中心"}]}
{"text": "综上所述，被告人罗某某共盗窃作案5次，盗窃财物总价值15613元。", "entity_list": [{"type": "被告人", "argument": "罗某某"}, {"type": "物品价值", "argument": "15613元"}, {"type": "被盗物品", "argument": "盗窃财物"}]}
{"text": "1.2017年12月24日12时许，被告人尚树军在***市新兴区宏伟桥附近的潘氏旅店一房间内，趁被害人王某甲熟睡之机，将王某甲放在床边外套上衣兜内的现金人民币2000元及身份证、银行卡等物品盗走后逃离现场。", "entity_list": [{"type": "被告人", "argument": "尚树军"}, {"type": "被害人", "argument": "王某甲"}, {"type": "被害人", "argument": "王某甲"}, {"type": "被盗货币", "argument": "现金人民币2000元"}, {"type": "被盗物品", "argument": "身份证"}, {"type": "被盗物品", "argument": "银行卡"}, {"type": "作案时间", "argument": "2017年12月24日12时许"}, {"type": "作案地点", "argument": "***市新兴区宏伟桥附近的潘氏旅店一房间内"}]}
{"text": "3.2018年7月1日18时30分许，被告人尚树军在***市桃山区大商东门阿兰的店门前，趁被害人常某某停着的黑色凌志轿车四个车门敞开、常某某在车后与人聊天之机，将车后座上的黑色带红、绿钻的女士背包盗走后逃离现场，被盗包内有现金人民币8000余元及身份证、车钥匙等物品。", "entity_list": [{"type": "被告人", "argument": "尚树军"}, {"type": "被害人", "argument": "常某某"}, {"type": "被害人", "argument": "常某某"}, {"type": "被盗货币", "argument": "现金人民币8000余元"}, {"type": "被盗物品", "argument": "黑色带红、绿钻的女士背包"}, {"type": "被盗物品", "argument": "身份证"}, {"type": "被盗物品", "argument": "车钥匙"}, {"type": "作案时间", "argument": "2018年7月1日18时30分许"}, {"type": "作案地点", "argument": "***市桃山区大商东门阿兰的店门前"}]}
{"text": "综上，被告人尚树军实施盗窃作案三起，盗窃款物合计人民币11300元。", "entity_list": [{"type": "被告人", "argument": "尚树军"}, {"type": "物品价值", "argument": "人民币11300元"}, {"type": "被盗物品", "argument": "盗窃款物"}]}
{"text": "余款被其挥霍，其余赃物被其扔掉。", "entity_list": []}
{"text": "经侦查，2018年7月5日，七台河市公安局桃山分局侦查员在牡丹江市东安区一无名旅店内将被告人尚树军抓获。", "entity_list": [{"type": "被告人", "argument": "尚树军"}, {"type": "组织机构", "argument": "七台河市公安局桃山分局"}]}
{"text": "2018年8月11日8时许，被告人赖某某在成都市成华区**路“**”商铺门口，趁被害人张某某下车买早点未锁车门之际，用右手将主驾驶室车门拉开，将张某某放在副驾驶室座位上的一个黑色双某某包盗走，内有一台联想牌T470型笔记本电脑（经鉴定，价值人民币6500元），一个小米牌充电宝（经鉴定，价值人民币4元），银行卡及身份证等物品。", "entity_list": [{"type": "被告人", "argument": "赖某某"}, {"type": "被害人", "argument": "张某某"}, {"type": "被害人", "argument": "张某某"}, {"type": "物品价值", "argument": "人民币6500元"}, {"type": "物品价值", "argument": "人民币4元"}, {"type": "被盗物品", "argument": "一个黑色双某某包"}, {"type": "被盗物品", "argument": "一台联想牌T470型笔记本电脑"}, {"type": "被盗物品", "argument": "一个小米牌充电宝"}, {"type": "被盗物品", "argument": "银行卡"}, {"type": "被盗物品", "argument": "身份证"}, {"type": "作案时间", "argument": "2018年8月11日8时许"}, {"type": "作案地点", "argument": "成都市成华区**路“**”商铺门口"}]}
{"text": "后赖某某将包内一张工商银行卡（卡号62122644020********），使用刷卡消费的方式在成都市成华区**街**号**路**号**号**超市内，分别购买了两条（硬）中华牌香烟，共刷卡2000元人民币，并将香烟以1400元的价格销赃。", "entity_list": [{"type": "被告人", "argument": "赖某某"}, {"type": "被盗货币", "argument": "2000元人民币"}, {"type": "被盗物品", "argument": "一张工商银行卡"}, {"type": "作案地点", "argument": "成都市成华区**街**号**路**号**号**超市内"}, {"type": "盗窃获利", "argument": "1400元"}]}
{"text": "随后，赖某某通过手机联系郑心中（另案处理），在成都市成华区**路路边将盗来的笔记本电脑及配件以500元的价格销赃。", "entity_list": [{"type": "被告人", "argument": "赖某某"}, {"type": "被告人", "argument": "郑心中"}, {"type": "被盗物品", "argument": "笔记本电脑及配件"}, {"type": "盗窃获利", "argument": "500元"}]}
{"text": "后民警在赖某某销赃香烟处依法扣押了销赃所得人民币1720元。", "entity_list": [{"type": "被告人", "argument": "赖某某"}, {"type": "盗窃获利", "argument": "人民币1720元"}]}
{"text": "民警于2018年8月26日发还被害人双某某包一个，小米牌充电宝一个，人民币1720元，身份证一张，银行卡一张。", "entity_list": [{"type": "被盗货币", "argument": "人民币1720元"}, {"type": "被盗物品", "argument": "双某某包一个"}, {"type": "被盗物品", "argument": "小米牌充电宝一个"}, {"type": "被盗物品", "argument": "身份证一张"}, {"type": "被盗物品", "argument": "银行卡一张"}]}
{"text": "2018年1月25日凌晨，被告人朱某某和刘某某（刑拘在逃）来到永嘉县**镇**村**路**号，由朱某某望风，刘某某进入被害人王某某屋内，窃取放在一楼的拉链头780.8公斤。", "entity_list": [{"type": "被告人", "argument": "朱某某"}, {"type": "被告人", "argument": "刘某某"}, {"type": "被告人", "argument": "朱某某"}, {"type": "被告人", "argument": "刘某某"}, {"type": "被害人", "argument": "王某某"}, {"type": "被盗物品", "argument": "拉链头780.8公斤"}, {"type": "作案时间", "argument": "2018年1月25日凌晨"}, {"type": "作案地点", "argument": "永嘉县**镇**村**路**号"}]}
{"text": "被告人牟某某明知该拉链头系窃得情况下，提供三轮车和朱某某、刘某某一起进行变卖。", "entity_list": [{"type": "被告人", "argument": "牟某某"}, {"type": "被告人", "argument": "朱某某"}, {"type": "被告人", "argument": "刘某某"}, {"type": "被盗物品", "argument": "该拉链头"}, {"type": "作案工具", "argument": "三轮车"}]}
{"text": "经价格鉴定，被盗拉链头价值人民币30089元。", "entity_list": [{"type": "物品价值", "argument": "人民币30089元"}, {"type": "被盗物品", "argument": "被盗拉链头"}]}
{"text": "被告人牟某某明知该拉链头系窃得情况下，提供三轮车和朱某某、刘某某一起进行变卖。", "entity_list": [{"type": "被告人", "argument": "牟某某"}, {"type": "被告人", "argument": "朱某某"}, {"type": "被告人", "argument": "刘某某"}, {"type": "被盗物品", "argument": "该拉链头"}, {"type": "作案工具", "argument": "三轮车"}]}
{"text": "被告人颜某某、郑某某夫妻明知该拉链头系窃得情况下仍予以收购。", "entity_list": [{"type": "被告人", "argument": "颜某某"}, {"type": "被告人", "argument": "郑某某"}, {"type": "被盗物品", "argument": "该拉链头"}]}
{"text": "经价格鉴定，被盗拉链头价值人民币54324元。", "entity_list": [{"type": "物品价值", "argument": "人民币54324元"}, {"type": "被盗物品", "argument": "被盗拉链头"}]}
{"text": "案发后，被告人颜某某、郑某某退出违法所得人民币28400元，被告人牟某某退出违法所得人民币5000元。", "entity_list": [{"type": "被告人", "argument": "颜某某"}, {"type": "被告人", "argument": "郑某某"}, {"type": "被告人", "argument": "牟某某"}, {"type": "盗窃获利", "argument": "人民币28400元"}, {"type": "盗窃获利", "argument": "人民币5000元"}]}
{"text": "1.2014年2月16日晚上，被告人宋某甲伙同宋某乙、付贞祥（二人已判刑）、王某甲（在逃）到**县巴铃镇西街村牛市上刘某甲家撬门入室盗窃，将刘某甲家中人民币80000元人民币盗走。", "entity_list": [{"type": "被告人", "argument": "宋某甲"}, {"type": "被告人", "argument": "宋某乙"}, {"type": "被告人", "argument": "付贞祥"}, {"type": "被告人", "argument": "王某甲"}, {"type": "被害人", "argument": "刘某甲"}, {"type": "被害人", "argument": "刘某甲"}, {"type": "被盗货币", "argument": "人民币80000元"}, {"type": "作案时间", "argument": "2014年2月16日晚上"}, {"type": "作案地点", "argument": "**县巴铃镇西街村牛市上刘某甲家"}]}
{"text": "经认定，被盗的黄豆及大米合计价值人民币7310元。", "entity_list": [{"type": "物品价值", "argument": "人民币7310元"}, {"type": "被盗物品", "argument": "黄豆"}, {"type": "被盗物品", "argument": "大米"}]}
{"text": "3.2013年8月17日凌晨，被告人宋某甲伙同付贞祥、宋某乙、刘某乙（在逃）到**县巴铃镇西街村三组刘某丙家撬门入室盗窃，将刘某丙家店铺内的香烟、饮料、白酒、电脑主机盗走。", "entity_list": [{"type": "被告人", "argument": "宋某甲"}, {"type": "被告人", "argument": "付贞祥"}, {"type": "被告人", "argument": "宋某乙"}, {"type": "被告人", "argument": "刘某乙"}, {"type": "被害人", "argument": "刘某丙"}, {"type": "被害人", "argument": "刘某丙"}, {"type": "被盗物品", "argument": "香烟"}, {"type": "被盗物品", "argument": "饮料"}, {"type": "被盗物品", "argument": "白酒"}, {"type": "被盗物品", "argument": "电脑"}, {"type": "作案时间", "argument": "2013年8月17日凌晨"}, {"type": "作案地点", "argument": "**县巴铃镇西街村三组刘某丙家"}]}
{"text": "经认定，被盗物品合计价值人民币3050元。", "entity_list": [{"type": "物品价值", "argument": "人民币3050元"}, {"type": "被盗物品", "argument": "被盗物品"}]}
{"text": "4.2013年3月3日凌晨，被告人宋某甲伙同宋某乙、刘某乙、付贞祥到**县民建乡三家寨村坪上组欧某某家撬门入室盗窃，将欧某某家店铺内的香烟及两部手机盗走。", "entity_list": [{"type": "被告人", "argument": "宋某甲"}, {"type": "被告人", "argument": "宋某乙"}, {"type": "被告人", "argument": "刘某乙"}, {"type": "被告人", "argument": "付贞祥"}, {"type": "被害人", "argument": "欧某某"}, {"type": "被害人", "argument": "欧某某"}, {"type": "被盗物品", "argument": "香烟"}, {"type": "被盗物品", "argument": "两部手机"}, {"type": "作案时间", "argument": "2013年3月3日凌晨"}, {"type": "作案地点", "argument": "**县民建乡三家寨村坪上组欧某某家"}]}
{"text": "经认定，被盗物品价值人民币6070元。", "entity_list": [{"type": "物品价值", "argument": "人民币6070元"}, {"type": "被盗物品", "argument": "被盗物品"}]}
{"text": "5.2013年12月6日凌晨，被告人宋某甲伙同付贞祥到**县下山镇高某某上下岩脚组李某某家撬门入室盗窃，将李某某家1968斤五谷籽盗走。", "entity_list": [{"type": "被告人", "argument": "宋某甲"}, {"type": "被告人", "argument": "付贞祥"}, {"type": "被害人", "argument": "李某某"}, {"type": "被害人", "argument": "李某某"}, {"type": "被盗物品", "argument": "李某某家1968斤五谷籽"}, {"type": "作案时间", "argument": "2013年12月6日凌晨"}, {"type": "作案地点", "argument": "**县下山镇高某某上下岩脚组李某某家"}]}
{"text": "经认定，被盗的五谷籽价值人民币5900元。", "entity_list": [{"type": "物品价值", "argument": "人民币5900元"}, {"type": "被盗物品", "argument": "五谷籽"}]}
{"text": "6.2014年4月份的一天晚上，被告人宋某甲伙同付贞祥到**县下山镇茅坪村老寨子组王某乙家撬门入室盗窃，将王某乙家一台海尔牌液晶电视机（32寸，黑色）盗走。", "entity_list": [{"type": "被告人", "argument": "宋某甲"}, {"type": "被告人", "argument": "付贞祥"}, {"type": "被害人", "argument": "王某乙"}, {"type": "被害人", "argument": "王某乙"}, {"type": "被盗物品", "argument": "王某乙家一台海尔牌液晶电视机"}, {"type": "作案时间", "argument": "2014年4月份的一天晚上"}, {"type": "作案地点", "argument": "**县下山镇茅坪村老寨子组王某乙家"}]}
{"text": "经认定，被盗电视机价值人民币3400元。", "entity_list": [{"type": "物品价值", "argument": "人民币3400元"}, {"type": "被盗物品", "argument": "被盗电视机"}]}
{"text": "1.2018年1月3日2时许，被告人徐某乙伙同徐某甲来到温州市鹿城区**街道**路**号前，用弹弓打破被害人安某某停放于此的浙C8****轿车车窗玻璃，窃取车内中华牌香烟一包及现金人民币20余元。", "entity_list": [{"type": "被告人", "argument": "徐某乙"}, {"type": "被告人", "argument": "徐某甲"}, {"type": "被害人", "argument": "安某某"}, {"type": "被盗货币", "argument": "现金人民币20余元"}, {"type": "被盗物品", "argument": "中华牌香烟一包"}, {"type": "作案时间", "argument": "2018年1月3日2时许"}, {"type": "作案地点", "argument": "温州市鹿城区**街道**路**号前"}, {"type": "作案工具", "argument": "弹弓"}]}
{"text": "2.2018年1月4日2时许，被告人徐某乙伙同徐某甲来到温州市瓯海区**街道**路**号前，用弹弓打破被害人凌某某停放于此的浙CB****轿车车窗玻璃，窃取车内钱包一个，内有现金人民币100余元及银行卡等物品。", "entity_list": [{"type": "被告人", "argument": "徐某乙"}, {"type": "被告人", "argument": "徐某甲"}, {"type": "被害人", "argument": "凌某某"}, {"type": "被盗货币", "argument": "现金人民币100余元"}, {"type": "被盗物品", "argument": "钱包一个"}, {"type": "被盗物品", "argument": "银行卡"}, {"type": "作案时间", "argument": "2018年1月4日2时许"}, {"type": "作案地点", "argument": "温州市瓯海区**街道**路**号前"}, {"type": "作案工具", "argument": "弹弓"}]}
{"text": "4.2018年1月9日2时许，被告人徐某乙伙同徐某甲来到温州市鹿城区**街道**路路口（“**”海鲜排挡前），用弹弓打破被害人程某某停放于此的浙CG****轿车车窗玻璃，窃取车内苹果6s手机一部（价值人民币1400元）及现金人民币若干元。", "entity_list": [{"type": "被告人", "argument": "徐某乙"}, {"type": "被告人", "argument": "徐某甲"}, {"type": "被害人", "argument": "程某某"}, {"type": "物品价值", "argument": "人民币1400元"}, {"type": "被盗物品", "argument": "苹果6s手机一部"}, {"type": "被盗物品", "argument": "现金人民币若干元"}, {"type": "作案时间", "argument": "2018年1月9日2时许"}, {"type": "作案地点", "argument": "温州市鹿城区**街道**路路口（“**”海鲜排挡前）"}, {"type": "作案工具", "argument": "弹弓"}]}
{"text": "2018年4月17日左右，被告人谢某甲、谢某乙共谋去偷货车电瓶卖钱，由谢某甲购买了一辆车牌号为赣******的面包车以及老虎钳、大剪刀、望远镜等作案工具，被告人应某某知道后也要求参与盗窃电瓶，三人商量由谢某乙、谢某甲负责拆卸车子的电瓶，应某某负责望风及搬运电瓶。", "entity_list": [{"type": "被告人", "argument": "谢某甲"}, {"type": "被告人", "argument": "谢某乙"}, {"type": "被告人", "argument": "谢某甲"}, {"type": "被告人", "argument": "应某某"}, {"type": "被告人", "argument": "谢某乙"}, {"type": "被告人", "argument": "谢某甲"}, {"type": "作案时间", "argument": "2018年4月17日左右"}, {"type": "作案工具", "argument": "一辆车牌号为赣******的面包车"}, {"type": "作案工具", "argument": "老虎钳"}, {"type": "作案工具", "argument": "大剪刀"}, {"type": "作案工具", "argument": "望远镜"}]}
{"text": "2018年4月21日晚上，被告人谢某甲、谢某乙、应某某驾驶车牌为赣******的面包车窜至莲花县盗窃电瓶14个，分别是：李某某停放在**镇**农庄门口空地上一辆水泥罐车上的两个电瓶；", "entity_list": [{"type": "被告人", "argument": "谢某甲"}, {"type": "被告人", "argument": "谢某乙"}, {"type": "被告人", "argument": "应某某"}, {"type": "被害人", "argument": "李某某"}, {"type": "被盗物品", "argument": "电瓶14个"}, {"type": "被盗物品", "argument": "两个电瓶"}, {"type": "作案时间", "argument": "2018年4月21日晚上"}, {"type": "作案地点", "argument": "莲花县"}, {"type": "作案地点", "argument": "**镇**农庄门口空地上"}, {"type": "作案工具", "argument": "车牌为赣******的面包车"}]}
{"text": "曾某某停放在**镇**路廉租房附近两辆牵引车上的4个电瓶；", "entity_list": [{"type": "被害人", "argument": "曾某某"}, {"type": "被盗物品", "argument": "4个电瓶"}, {"type": "作案地点", "argument": "**镇**路廉租房附近"}]}
{"text": "颜某某停放在**乡政府对面一部挖机上的2个电瓶。", "entity_list": [{"type": "被害人", "argument": "颜某某"}, {"type": "被盗物品", "argument": "2个电瓶"}, {"type": "作案地点", "argument": "**乡政府对面"}]}
{"text": "颜某某停放在**镇**路铲车上的两个电瓶；", "entity_list": [{"type": "被害人", "argument": "颜某某"}, {"type": "被盗物品", "argument": "两个电瓶"}, {"type": "作案地点", "argument": "**镇**路"}]}
{"text": "唐某某停放在**镇公园路一辆拖车和一辆农用车上的四个电瓶；", "entity_list": [{"type": "被害人", "argument": "唐某某"}, {"type": "被盗物品", "argument": "四个电瓶"}, {"type": "作案地点", "argument": "**镇公园路"}]}
{"text": "王某某停放在**镇**路一辆农用车上的两个电瓶。", "entity_list": [{"type": "被害人", "argument": "王某某"}, {"type": "被盗物品", "argument": "两个电瓶"}, {"type": "作案地点", "argument": "**镇**路"}]}
{"text": "经鉴定，被告人谢某甲、谢某乙、应某某在莲花县**永新县盗窃的电瓶价值14418元。", "entity_list": [{"type": "被告人", "argument": "谢某甲"}, {"type": "被告人", "argument": "谢某乙"}, {"type": "被告人", "argument": "应某某"}, {"type": "物品价值", "argument": "14418元"}, {"type": "被盗物品", "argument": "电瓶"}, {"type": "作案地点", "argument": "莲花县**永新县"}]}
{"text": "1.2017年10月23日，被告人张某甲伙同张某乙（另案处理）、陈某某（另案处理）来到磐安县方前镇集市，扒得被害人朱某某的金立牌S10CL手机一只。", "entity_list": [{"type": "被告人", "argument": "张某甲"}, {"type": "被告人", "argument": "张某乙"}, {"type": "被告人", "argument": "陈某某"}, {"type": "被害人", "argument": "朱某某"}, {"type": "被盗物品", "argument": "金立牌S10CL手机一只"}, {"type": "作案时间", "argument": "2017年10月23日"}, {"type": "作案地点", "argument": "磐安县方前镇集市"}]}
{"text": "经鉴定，该涉案物品价值人民币1183元。", "entity_list": [{"type": "物品价值", "argument": "人民币1183元"}, {"type": "被盗物品", "argument": "该涉案物品"}]}
{"text": "2.2017年10月25日被告人庞胜焕在磐安县方前镇“田下山”公路边等车时，发现被害人施某某停放在公路边的一辆三轮电动车，遂联系被告人张某甲带来开锁工具，由张某甲负责望风，庞胜焕负责开锁，将该三轮电动车盗走。", "entity_list": [{"type": "被告人", "argument": "庞胜焕"}, {"type": "被告人", "argument": "张某甲"}, {"type": "被告人", "argument": "张某甲"}, {"type": "被告人", "argument": "庞胜焕"}, {"type": "被害人", "argument": "施某某"}, {"type": "被盗物品", "argument": "一辆三轮电动车"}, {"type": "被盗物品", "argument": "该三轮电动车"}, {"type": "作案时间", "argument": "2017年10月25日"}, {"type": "作案地点", "argument": "磐安县方前镇“田下山”公路边"}]}
{"text": "后以1200元的价格将该三轮电动车出售给他人。", "entity_list": [{"type": "被盗物品", "argument": "该三轮电动车"}, {"type": "盗窃获利", "argument": "1200元"}]}
{"text": "经鉴定，该涉案物品价值人民币3511元。", "entity_list": [{"type": "物品价值", "argument": "人民币3511元"}]}
{"text": "3.2017年11月19日，被告人庞胜焕来到天台县福溪街道小杨废品回收站内卖摩托车，趁四周无人之际，将被害人陈某甲的OPPOR9Plus手机盗走。", "entity_list": [{"type": "被告人", "argument": "庞胜焕"}, {"type": "被害人", "argument": "陈某甲"}, {"type": "被盗物品", "argument": "OPPOR9Plus手机"}, {"type": "作案时间", "argument": "2017年11月19日"}, {"type": "作案地点", "argument": "天台县福溪街道小杨废品回收站内"}]}
{"text": "后以1300元的价格将该手机出售给他人。", "entity_list": [{"type": "盗窃获利", "argument": "1300元"}]}
{"text": "经鉴定，该涉案物品价值人民币2016元。", "entity_list": [{"type": "物品价值", "argument": "人民币2016元"}]}
{"text": "综上所述，被告人庞胜焕实施盗窃作案两起，涉案数额共计5527元人民币；", "entity_list": [{"type": "被告人", "argument": "庞胜焕"}, {"type": "物品价值", "argument": "5527元人民币"}]}
{"text": "被告人张某甲实施盗窃作案两起，涉案数额共计4694元。", "entity_list": [{"type": "被告人", "argument": "张某甲"}, {"type": "物品价值", "argument": "4694元"}]}
{"text": "2017年秋天至2018年6月13日，被告人樊某甲多次来到莒南县**镇**村**村**村盗窃作案4起，盗窃提包、现金等物品，涉案总价值2880余元。", "entity_list": [{"type": "被告人", "argument": "樊某甲"}, {"type": "物品价值", "argument": "2880余元"}, {"type": "被盗物品", "argument": "提包"}, {"type": "被盗物品", "argument": "现金"}, {"type": "作案时间", "argument": "2017年秋天至2018年6月13日"}, {"type": "作案地点", "argument": "莒南县**镇**村**村**村"}]}
{"text": "2018年6月14日，被告人樊某甲被莒南县公安局石莲子派出所抓获归案。", "entity_list": [{"type": "被告人", "argument": "樊某甲"}, {"type": "组织机构", "argument": "莒南县公安局石莲子派出所"}]}
{"text": "案发后，部分涉案钱款被追回并发还。", "entity_list": []}
{"text": "具体犯罪事实分述如下：1、2017年秋天，被告人樊某甲来到莒南县**镇**村被害人李某某家的地头，盗窃李某某放在该处电动车上钱包内的现金100元。", "entity_list": [{"type": "被告人", "argument": "樊某甲"}, {"type": "被害人", "argument": "李某某"}, {"type": "被害人", "argument": "李某某"}, {"type": "被盗货币", "argument": "现金100元"}, {"type": "作案时间", "argument": "2017年秋天"}, {"type": "作案地点", "argument": "莒南县**镇**村被害人李某某家的地头"}]}
{"text": "2、2017年秋天，被告人樊某甲来到莒南县**镇**村被害人陈某甲的家中，盗窃其院内的黑色提包一个，内有现金780余元，出生医学证明一张。", "entity_list": [{"type": "被告人", "argument": "樊某甲"}, {"type": "被害人", "argument": "陈某甲"}, {"type": "被盗货币", "argument": "现金780余元"}, {"type": "被盗物品", "argument": "黑色提包一个"}, {"type": "被盗物品", "argument": "出生医学证明一张"}, {"type": "作案时间", "argument": "2017年秋天"}, {"type": "作案地点", "argument": "莒南县**镇**村被害人陈某甲的家中"}]}
{"text": "上述被盗物品已被陈某甲追回。", "entity_list": [{"type": "被害人", "argument": "陈某甲"}, {"type": "被盗物品", "argument": "被盗物品"}]}
{"text": "3、2018年春天，被告人樊某甲来到莒南县**镇**村被害人樊某乙的果园，盗窃其果园屋内的烟末、烟纸一宗，打火机一个。", "entity_list": [{"type": "被告人", "argument": "樊某甲"}, {"type": "被害人", "argument": "樊某乙"}, {"type": "被盗物品", "argument": "烟末"}, {"type": "被盗物品", "argument": "烟纸一宗"}, {"type": "被盗物品", "argument": "打火机一个"}, {"type": "作案时间", "argument": "2018年春天"}, {"type": "作案地点", "argument": "莒南县**镇**村被害人樊某乙的果园"}]}
{"text": "4、2018年6月13日9时许，被告人樊某甲来到莒南县**镇**村被害人陈某乙的家中，盗窃其放在院内电动三轮车上的钱包内的现金2000元。", "entity_list": [{"type": "被告人", "argument": "樊某甲"}, {"type": "被害人", "argument": "陈某乙"}, {"type": "被盗货币", "argument": "现金2000元"}, {"type": "作案时间", "argument": "2018年6月13日9时许"}, {"type": "作案地点", "argument": "莒南县**镇**村被害人陈某乙的家中"}]}
{"text": "被告人樊某甲将该笔现金部分用于日常花费，部分用于购买古玩，剩余914元已发还被害人。", "entity_list": [{"type": "被告人", "argument": "樊某甲"}, {"type": "被盗货币", "argument": "914元"}]}
{"text": "二人将车停放在吴堡县石油公司附近，步行至***镇***小区楼下，王**用自治的套筒将一辆摩托车（未确定车主）的电门锁破坏，后将该摩托装在面包车内，离开吴堡。", "entity_list": [{"type": "被告人", "argument": "王**"}, {"type": "被盗物品", "argument": "一辆摩托车"}, {"type": "被盗物品", "argument": "该摩托"}, {"type": "作案地点", "argument": "吴堡县石油公司附近"}, {"type": "作案地点", "argument": "***镇***小区楼下"}, {"type": "作案地点", "argument": "吴堡"}, {"type": "作案工具", "argument": "自治的套筒"}, {"type": "作案工具", "argument": "面包车"}]}
{"text": "后二人将该摩托车出售获利1200元，其中王**获利500元。", "entity_list": [{"type": "被告人", "argument": "王**"}, {"type": "被盗物品", "argument": "该摩托车"}, {"type": "盗窃获利", "argument": "1200元"}, {"type": "盗窃获利", "argument": "500元"}]}
{"text": "2017年9月21日凌晨，被告人王**再次伙同郭**驾驶面包车（晋****）到吴堡县盗窃摩托。", "entity_list": [{"type": "被告人", "argument": "王**"}, {"type": "被告人", "argument": "郭**"}, {"type": "被盗物品", "argument": "摩托"}, {"type": "作案时间", "argument": "2017年9月21日凌晨"}, {"type": "作案地点", "argument": "吴堡县"}, {"type": "作案工具", "argument": "面包车"}]}
{"text": "行至**小区*号楼下，王**先在楼梯西侧用自制的套筒将被害人慕**的摩托车（发动机号：JQ****）电门锁破坏，又将楼梯西侧被害人于**的摩托车（发动机号：GM****）电门锁破坏。", "entity_list": [{"type": "被告人", "argument": "王**"}, {"type": "被害人", "argument": "慕**"}, {"type": "被害人", "argument": "于**"}, {"type": "被盗物品", "argument": "摩托车"}, {"type": "被盗物品", "argument": "摩托车"}, {"type": "作案地点", "argument": "**小区*号楼下"}, {"type": "作案地点", "argument": "楼梯西侧"}, {"type": "作案地点", "argument": "楼梯西侧"}, {"type": "作案工具", "argument": "自制的套筒"}]}
{"text": "之后二人每人骑一辆摩托车回到***停面包车的位置，将其中一辆摩托车合力装在面包车内，由郭**驾驶回到*县。", "entity_list": [{"type": "被告人", "argument": "郭**"}, {"type": "被盗物品", "argument": "一辆摩托车"}, {"type": "作案地点", "argument": "***停面包车的位置"}, {"type": "作案地点", "argument": "*县"}, {"type": "作案工具", "argument": "面包车"}, {"type": "作案工具", "argument": "面包车"}]}
{"text": "另一辆由王**骑行紧跟在面包车后面。", "entity_list": [{"type": "被告人", "argument": "王**"}]}
{"text": "据王**供述，二人将摩托车带回*县后出售共获利3000元，其中王**获利1400元。", "entity_list": [{"type": "被告人", "argument": "王**"}, {"type": "被告人", "argument": "王**"}, {"type": "被盗物品", "argument": "摩托车"}, {"type": "盗窃获利", "argument": "3000元"}, {"type": "盗窃获利", "argument": "1400元"}]}
{"text": "经吴堡县价格认证中心认定，涉案的两辆摩托车的价格分别为5211元和4392元，共计9603元。", "entity_list": [{"type": "物品价值", "argument": "5211元"}, {"type": "物品价值", "argument": "4392元"}, {"type": "物品价值", "argument": "9603元"}, {"type": "被盗物品", "argument": "两辆摩托车"}, {"type": "组织机构", "argument": "吴堡县价格认证中心"}]}
{"text": "被告人某某某与被告人田某某预谋实施盗窃，由某某某负责实施扒窃，田某某负责转移赃物。", "entity_list": [{"type": "被告人", "argument": "某某某"}, {"type": "被告人", "argument": "田某某"}, {"type": "被告人", "argument": "某某某"}, {"type": "被告人", "argument": "田某某"}]}
{"text": "事后赃物交由某某某销赃处理，然后从所得赃款中支付200元人民币给田某某。", "entity_list": [{"type": "被告人", "argument": "由某某"}, {"type": "被告人", "argument": "田某某"}, {"type": "盗窃获利", "argument": "200元人民币"}]}
{"text": "1.2018年5月16日19时48分许，被告人某某某与被告人田某某到**市沈河区文化路81号家乐福超市内，被告人热西旦木，吉力力趁被害人于某某出商场大门掀门帘时，将于某某放在外套左侧兜内的一部黑色iPhone6手机盗走。", "entity_list": [{"type": "被告人", "argument": "某某某"}, {"type": "被告人", "argument": "田某某"}, {"type": "被告人", "argument": "热西旦木，吉力力"}, {"type": "被害人", "argument": "于某某"}, {"type": "被害人", "argument": "于某某"}, {"type": "被盗物品", "argument": "一部黑色iPhone6手机"}, {"type": "作案时间", "argument": "2018年5月16日19时48分"}, {"type": "作案地点", "argument": "**市沈河区文化路81号家乐福超市内"}]}
{"text": "被告人热某某在偷完手机后又回到商场内将偷来的手机转移给田某某，之后二人离开现场。", "entity_list": [{"type": "被告人", "argument": "热某某"}, {"type": "被告人", "argument": "田某某"}, {"type": "被盗物品", "argument": "手机"}, {"type": "被盗物品", "argument": "手机"}]}
{"text": "经价格认证中心认定，被盗iPhone6手机价值人民币572元人民币。", "entity_list": [{"type": "物品价值", "argument": "人民币572元人民币"}, {"type": "被盗物品", "argument": "被盗iPhone6手机"}, {"type": "组织机构", "argument": "价格认证中心"}]}
{"text": "在附近的被告人田某某在发现某某某被抓后，独自逃离现场。", "entity_list": [{"type": "被告人", "argument": "田某某"}, {"type": "被告人", "argument": "某某某"}]}
{"text": "2018年5月18日20时许，民警在**市和平区浑河站附近将被告人田某某抓获。", "entity_list": [{"type": "被告人", "argument": "田某某"}]}
{"text": "经价格认证中心认定，被盗手机价值人民币2691元。", "entity_list": [{"type": "物品价值", "argument": "人民币2691元"}, {"type": "被盗物品", "argument": "被盗手机"}, {"type": "组织机构", "argument": "价格认证中心"}]}
{"text": "综上，经价格认证中心认定，被盗手机合计价值人民币3263元。", "entity_list": [{"type": "物品价值", "argument": "人民币3263元"}, {"type": "被盗物品", "argument": "被盗手机"}]}
{"text": "1、2017年11月19日7时许，被告人李国龙在福建省南安市**镇“**”网吧内，盗走被害人罗某某放在31号机桌面上的一部“VIVO”牌X9Plus型手机（无法估价）。", "entity_list": [{"type": "被告人", "argument": "李国龙"}, {"type": "被害人", "argument": "罗某某"}, {"type": "被盗物品", "argument": "一部“VIVO”牌X9Plus型手机"}, {"type": "作案时间", "argument": "2017年11月19日7时许"}, {"type": "作案地点", "argument": "福建省南安市**镇“**”网吧内"}]}
{"text": "2017年11月27日，被告人李国龙在晋江市**镇一厂房被公安机关归案。", "entity_list": [{"type": "被告人", "argument": "李国龙"}, {"type": "作案地点", "argument": "晋江市**镇一厂房"}, {"type": "组织机构", "argument": "公安机关"}]}
{"text": "公安机关从其处扣押到上述“罗西尼”牌、仿“宝珀”牌手表发还被害人徐某某，扣押到上述“OPPO”牌R9s型手机发被害人申某某。", "entity_list": [{"type": "被害人", "argument": "徐某某"}, {"type": "被害人", "argument": "申某某"}, {"type": "被盗物品", "argument": "“罗西尼”牌、仿“宝珀”牌手表"}, {"type": "被盗物品", "argument": "“OPPO”牌R9s型手机"}, {"type": "组织机构", "argument": "公安机关"}]}
{"text": "2018年4月11日，青冈县**镇**村居民祝某某花32000元人民币从被告人孙某甲处购买了五台比特币挖矿机，孙某甲从大庆把挖矿机送到祝某某母亲家并将机器安装好。", "entity_list": [{"type": "被告人", "argument": "孙某甲"}, {"type": "被告人", "argument": "孙某甲"}, {"type": "被害人", "argument": "祝某某"}, {"type": "物品价值", "argument": "32000元人民币"}, {"type": "被盗物品", "argument": "五台比特币挖矿机"}, {"type": "作案时间", "argument": "2018年4月11日"}, {"type": "作案地点", "argument": "青冈县**镇**村"}, {"type": "作案地点", "argument": "祝某某母亲家"}]}
{"text": "几天后，比特币行情好转，孙某甲便产生将机器偷回的想法。", "entity_list": [{"type": "被告人", "argument": "孙某甲"}]}
{"text": "便找到其亲属被告人孙某乙说了要将卖给中和镇祝某某的挖矿机偷回，孙某乙同意。", "entity_list": [{"type": "被告人", "argument": "孙某乙"}, {"type": "被害人", "argument": "孙某乙"}, {"type": "被害人", "argument": "祝某某"}, {"type": "作案地点", "argument": "中和镇"}]}
{"text": "遂于2018年4月19日22时许，被告人孙某乙驾驶黑E****0号白色捷达车在孙某甲指引下，前往青冈县**镇**村居民祝某某的母亲王某某家，趁王某某夫妇熟睡之机，孙某乙用加力钳子将王某某家仓房的门锁剪断，二人将王某某家仓房内放置正在使用中的四台比特币挖矿机及配套电源盗走。", "entity_list": [{"type": "被告人", "argument": "孙某乙"}, {"type": "被告人", "argument": "孙某甲"}, {"type": "被告人", "argument": "孙某乙"}, {"type": "被害人", "argument": "祝某某"}, {"type": "被害人", "argument": "王某某"}, {"type": "被害人", "argument": "王某某"}, {"type": "被害人", "argument": "王某某"}, {"type": "被害人", "argument": "王某某"}, {"type": "被盗物品", "argument": "四台比特币挖矿机"}, {"type": "被盗物品", "argument": "配套电源"}, {"type": "作案时间", "argument": "2018年4月19日22时许"}, {"type": "作案地点", "argument": "青冈县**镇**村居民祝某某的母亲王某某家"}, {"type": "作案工具", "argument": "黑E****0号白色捷达车"}, {"type": "作案工具", "argument": "加力钳子"}]}
{"text": "经青冈县价格认证中心鉴定，被盗物品价值11600元。", "entity_list": [{"type": "物品价值", "argument": "11600元"}, {"type": "被盗物品", "argument": "被盗物品"}, {"type": "组织机构", "argument": "青冈县价格认证中心"}]}
{"text": "案发后，被盗物品已被公安机关扣押并返还失主。", "entity_list": [{"type": "被盗物品", "argument": "被盗物品"}, {"type": "组织机构", "argument": "公安机关"}]}
{"text": "经侦查，被告人孙某甲于2018年5月8日14时许在大庆市大同区**乡**小区**号门**室内被公安机关抓获。", "entity_list": [{"type": "被告人", "argument": "孙某甲"}, {"type": "组织机构", "argument": "公安机关"}]}
{"text": "被告人孙某乙于同日17时许在大庆市大同区**乡**院内一白色捷达车车内被公安机关抓获。", "entity_list": [{"type": "被告人", "argument": "孙某乙"}, {"type": "组织机构", "argument": "公安机关"}]}
{"text": "1.2018年6月22日3时许，被告人王某某骑三轮车至上海市崇明区**镇**村**号，在该农户鸭棚内窃得鸭5只。", "entity_list": [{"type": "被告人", "argument": "王某某"}, {"type": "被盗物品", "argument": "鸭5只"}, {"type": "作案时间", "argument": "2018年6月22日3时许"}, {"type": "作案地点", "argument": "上海市崇明区**镇**村**号"}, {"type": "作案工具", "argument": "三轮车"}]}
{"text": "经鉴定，价值132.5元。", "entity_list": [{"type": "物品价值", "argument": "132.5元"}]}
{"text": "3.2018年7月4日3时许，被告人王某某骑三轮车至**镇**村**号，在该农户鸭棚内窃得鸭3只。", "entity_list": [{"type": "被告人", "argument": "王某某"}, {"type": "被盗物品", "argument": "鸭3只"}, {"type": "作案时间", "argument": "2018年7月4日3时许"}, {"type": "作案地点", "argument": "**镇**村**号"}, {"type": "作案工具", "argument": "三轮车"}]}
{"text": "经鉴定，价值180元。", "entity_list": [{"type": "物品价值", "argument": "180元"}]}
{"text": "4.2018年7月5日3时许，被告人王某某骑三轮车至**镇**村**号，在该农户鸭棚内窃得鸭9只。", "entity_list": [{"type": "被告人", "argument": "王某某"}, {"type": "被盗物品", "argument": "鸭9只"}, {"type": "作案时间", "argument": "2018年7月5日3时许"}, {"type": "作案地点", "argument": "**镇**村**号"}, {"type": "作案工具", "argument": "三轮车"}]}
{"text": "经鉴定，价值486元。", "entity_list": [{"type": "物品价值", "argument": "486元"}]}
{"text": "5.2018年7月6日3时许，被告人王某某骑三轮车至**镇**村**号，在该农户鹅棚内窃得鹅3只。", "entity_list": [{"type": "被告人", "argument": "王某某"}, {"type": "被盗物品", "argument": "鹅3只"}, {"type": "作案时间", "argument": "2018年7月6日3时许"}, {"type": "作案地点", "argument": "**镇**村**号"}, {"type": "作案工具", "argument": "三轮车"}]}
{"text": "经鉴定，价值487.5元。", "entity_list": [{"type": "物品价值", "argument": "487.5元"}]}
{"text": "6.2018年7月7日3时许，被告人王某某骑三轮车至**镇**村**号，在该农户鸭棚内窃得鸭8只。", "entity_list": [{"type": "被告人", "argument": "王某某"}, {"type": "被盗物品", "argument": "鸭8只"}, {"type": "作案时间", "argument": "2018年7月7日3时许"}, {"type": "作案地点", "argument": "**镇**村**号"}, {"type": "作案工具", "argument": "三轮车"}]}
{"text": "2018年7月7日，被告人王某某自动投案后如实供述上述犯罪事实。", "entity_list": [{"type": "被告人", "argument": "王某某"}]}
{"text": "2018年2月9日，被告人任某某、张某甲经事先预谋，至本市东西湖区**街**里**号**室，被告人张某甲用随身携带的锡纸和开锁工具将被害人袁某某家门打开，二人进门盗走被害人家中戒指2枚、项链1条。", "entity_list": [{"type": "被告人", "argument": "任某某"}, {"type": "被告人", "argument": "张某甲"}, {"type": "被告人", "argument": "张某甲"}, {"type": "被害人", "argument": "袁某某"}, {"type": "被盗物品", "argument": "戒指2枚"}, {"type": "被盗物品", "argument": "项链1条"}, {"type": "作案时间", "argument": "2018年2月9日"}, {"type": "作案地点", "argument": "本市东西湖区**街**里**号**室"}, {"type": "作案工具", "argument": "锡纸"}, {"type": "作案工具", "argument": "开锁工具"}]}
{"text": "所盗赃物销赃后获赃款人民币1000余元，赃款平分后已挥霍。", "entity_list": [{"type": "被盗物品", "argument": "所盗赃物"}, {"type": "盗窃获利", "argument": "人民币1000余元"}]}
{"text": "同年2月22日，被告人任某某、张某甲经事先预谋，至本市东西湖区**街**村**号**栋**单元**室，采用上述相同方式，盗走被害人张某乙家中一些外币及手表1块，所盗赃物已丢弃。", "entity_list": [{"type": "被告人", "argument": "任某某"}, {"type": "被告人", "argument": "张某甲"}, {"type": "被害人", "argument": "张某乙"}, {"type": "被盗物品", "argument": "外币"}, {"type": "被盗物品", "argument": "手表1块"}, {"type": "被盗物品", "argument": "所盗赃物"}, {"type": "作案时间", "argument": "同年2月22日"}, {"type": "作案地点", "argument": "本市东西湖区**街**村**号**栋**单元**室"}]}
{"text": "同年5月21日，被告人任某某、张某甲经事先预谋，至湖北省鄂州市华容区**楼**栋**室，采用上述相同方式，盗走被害人叶某某家中玉吊坠1条（价值人民币425元）、银色带坠子项链2条（价值人民币4468元）、黄金项链1条（价值人民币4709元）、黄金戒指2枚（价值人民币5818元）、镶有钻石的戒指1枚（价值人民币3250元）、黄金手镯1个（价值人民币8798元）、大理石玉手镯1个（价值人民币65元）、玫瑰金红宝石坠子项链1条、古钱红绳吊坠1条。", "entity_list": [{"type": "被告人", "argument": "任某某"}, {"type": "被告人", "argument": "张某甲"}, {"type": "被害人", "argument": "叶某某"}, {"type": "物品价值", "argument": "人民币425元"}, {"type": "物品价值", "argument": "人民币4468元"}, {"type": "物品价值", "argument": "人民币4709元"}, {"type": "物品价值", "argument": "人民币5818元"}, {"type": "物品价值", "argument": "人民币3250元"}, {"type": "物品价值", "argument": "人民币8798元"}, {"type": "物品价值", "argument": "人民币65元"}, {"type": "被盗物品", "argument": "叶某某家中玉吊坠1条（价值人民币425元）"}, {"type": "被盗物品", "argument": "银色带坠子项链2条（价值人民币4468元）"}, {"type": "被盗物品", "argument": "黄金项链1条（价值人民币4709元）"}, {"type": "被盗物品", "argument": "黄金戒指2枚（价值人民币5818元）"}, {"type": "被盗物品", "argument": "镶有钻石的戒指1枚（价值人民币3250元）"}, {"type": "被盗物品", "argument": "黄金手镯1个（价值人民币8798元）"}, {"type": "被盗物品", "argument": "大理石玉手镯1个（价值人民币65元）"}, {"type": "被盗物品", "argument": "玫瑰金红宝石坠子项链1条"}, {"type": "被盗物品", "argument": "古钱红绳吊坠1条"}, {"type": "作案时间", "argument": "同年5月21日"}, {"type": "作案地点", "argument": "湖北省鄂州市华容区**楼**栋**室"}]}
{"text": "同日，被告人任某某、张某甲被公安机关抓获归案。", "entity_list": [{"type": "被告人", "argument": "任某某"}, {"type": "被告人", "argument": "张某甲"}, {"type": "组织机构", "argument": "公安机关"}]}
{"text": "所盗赃物已被追回并发还给被害人。", "entity_list": [{"type": "被盗物品", "argument": "所盗赃物"}]}
{"text": "综上，被告人任某某、张某甲盗窃数额共计人民币27533元。", "entity_list": [{"type": "被告人", "argument": "任某某"}, {"type": "被告人", "argument": "张某甲"}, {"type": "物品价值", "argument": "人民币27533元"}]}
{"text": "具体事实分述如下：1.2017年12月23日下午，被告人王某某至丹阳市**镇**村**号，采用推门入室等手段窃得人民币5000元。", "entity_list": [{"type": "被告人", "argument": "王某某"}, {"type": "被盗货币", "argument": "人民币5000元"}, {"type": "作案时间", "argument": "2017年12月23日下午"}, {"type": "作案地点", "argument": "丹阳市**镇**村**号"}]}
{"text": "3.2018年1月23日下午，被告人王某某至丹阳市**镇**村**号，采用翻围墙、推门入室等手段窃得人民币5000元。", "entity_list": [{"type": "被告人", "argument": "王某某"}, {"type": "被盗货币", "argument": "人民币5000元"}, {"type": "作案时间", "argument": "2018年1月23日下午"}, {"type": "作案地点", "argument": "丹阳市**镇**村**号"}]}
{"text": "4.2018年2月17日下午，被告人王某某至丹阳市**镇**村**号，采用推门入室等手段窃得人民币5000元。", "entity_list": [{"type": "被告人", "argument": "王某某"}, {"type": "被盗货币", "argument": "人民币5000元"}, {"type": "作案时间", "argument": "2018年2月17日下午"}, {"type": "作案地点", "argument": "丹阳市**镇**村**号"}]}
{"text": "6.2018年5月29日下午，被告人王某某至丹阳市**镇**村**号，采用翻窗户等手段窃得5000元。", "entity_list": [{"type": "被告人", "argument": "王某某"}, {"type": "被盗货币", "argument": "5000元"}, {"type": "作案时间", "argument": "2018年5月29日下午"}, {"type": "作案地点", "argument": "丹阳市**镇**村**号"}]}
{"text": "被告人王某某犯罪以后自动投案，归案后如实供述自己罪行。", "entity_list": [{"type": "被告人", "argument": "王某某"}]}
{"text": "2．2018年3月份的一天，被告人郑某康、岳某成骑摩托车遛至大通区**乡**塘塘埂，用氰化钾将被害人钱某某家的一条土狗毒死后盗走。", "entity_list": [{"type": "被告人", "argument": "郑某康"}, {"type": "被告人", "argument": "岳某成"}, {"type": "被害人", "argument": "钱某某"}, {"type": "被盗物品", "argument": "一条土狗"}, {"type": "作案时间", "argument": "2018年3月份的一天"}, {"type": "作案地点", "argument": "大通区**乡**塘塘埂"}, {"type": "作案工具", "argument": "摩托车"}, {"type": "作案工具", "argument": "氰化钾"}]}
{"text": "后以100余元的价格卖给他人，所得脏款两人均分。", "entity_list": [{"type": "盗窃获利", "argument": "100余元"}]}
{"text": "3．2018年3月14日下午，被告人郑某康、岳某成骑摩托车遛至大通区**乡**村村委**路上，将被害人郑某前的一辆电瓶三轮车盗走。", "entity_list": [{"type": "被告人", "argument": "郑某康"}, {"type": "被告人", "argument": "岳某成"}, {"type": "被害人", "argument": "郑某前"}, {"type": "被盗物品", "argument": "一辆电瓶三轮车"}, {"type": "作案时间", "argument": "2018年3月14日下午"}, {"type": "作案地点", "argument": "大通区**乡**村村委**路上"}, {"type": "作案工具", "argument": "摩托车"}]}
{"text": "经淮南市价格认证中心认定，该电瓶三轮车价值1680元。", "entity_list": [{"type": "物品价值", "argument": "1680元"}, {"type": "被盗物品", "argument": "该电瓶三轮车"}, {"type": "组织机构", "argument": "淮南市价格认证中心"}]}
{"text": "4．2018年4月份的一天，被告人郑某康、岳某成骑摩托车遛至大通区**乡**村，用氰化钾将被害人李某某家的一条土狗毒死后盗走。", "entity_list": [{"type": "被告人", "argument": "郑某康"}, {"type": "被告人", "argument": "岳某成"}, {"type": "被害人", "argument": "李某某"}, {"type": "被盗物品", "argument": "一条土狗"}, {"type": "作案时间", "argument": "2018年4月份的一天"}, {"type": "作案地点", "argument": "大通区**乡**村"}, {"type": "作案工具", "argument": "摩托车"}, {"type": "作案工具", "argument": "氰化钾"}]}
{"text": "后以200元的价格卖给他人，所得脏款两人均分。", "entity_list": [{"type": "盗窃获利", "argument": "200元"}]}
{"text": "2018年4月份，被告人陈某在六安市裕安区**镇、**镇两地，以翻墙、撬窗的方式入户盗窃12起，共计窃取1410元现金、三块银元。", "entity_list": [{"type": "被告人", "argument": "陈某"}, {"type": "被盗货币", "argument": "1410元现金"}, {"type": "被盗物品", "argument": "三块银元"}, {"type": "作案时间", "argument": "2018年4月份"}, {"type": "作案地点", "argument": "六安市裕安区**镇"}, {"type": "作案地点", "argument": "**镇"}]}
{"text": "一、2018年4月15日12时许，被告人陈某翻墙进入六安市裕安区**镇**村黄某某家，未盗得财物。", "entity_list": [{"type": "被告人", "argument": "陈某"}, {"type": "被害人", "argument": "黄某某"}, {"type": "作案时间", "argument": "2018年4月15日12时许"}, {"type": "作案地点", "argument": "六安市裕安区**镇**村黄某某家"}]}
{"text": "二、2018年4月15日下午，被告人陈某翻墙进入六安市裕安区**镇**村**组李某某家，盗窃现金187元。", "entity_list": [{"type": "被告人", "argument": "陈某"}, {"type": "被害人", "argument": "李某某"}, {"type": "被盗货币", "argument": "现金187元"}, {"type": "作案时间", "argument": "2018年4月15日下午"}, {"type": "作案地点", "argument": "六安市裕安区**镇**村**组李某某家"}]}
{"text": "三、2018年4月15日晚上，被告人陈某翻墙进入六安市裕安区**镇**村**组张某某家，未盗得财物。", "entity_list": [{"type": "被告人", "argument": "陈某"}, {"type": "被害人", "argument": "张某某"}, {"type": "作案时间", "argument": "2018年4月15日晚上"}, {"type": "作案地点", "argument": "六安市裕安区**镇**村**组张某某家"}]}
{"text": "四、2018年4月的一天，被告人陈某翻墙进入六安市裕安区**镇**村河嘴组陈某某家，盗窃现金200元。", "entity_list": [{"type": "被告人", "argument": "陈某"}, {"type": "被害人", "argument": "陈某某"}, {"type": "被盗货币", "argument": "现金200元"}, {"type": "作案时间", "argument": "2018年4月的一天"}, {"type": "作案地点", "argument": "六安市裕安区**镇**村河嘴组陈某某家"}]}
{"text": "五、2018年4月的一天，被告人陈某翻墙、撬窗进入六安市裕安区**镇**村**组谢某某家，盗窃硬币873元。", "entity_list": [{"type": "被告人", "argument": "陈某"}, {"type": "被害人", "argument": "谢某某"}, {"type": "被盗货币", "argument": "硬币873元"}, {"type": "作案时间", "argument": "2018年4月的一天"}, {"type": "作案地点", "argument": "六安市裕安区**镇**村**组谢某某家"}]}
{"text": "六、2018年4月的一天，被告人陈某翻墙进入六安市裕安区**镇**村**组余某某家，未盗得财物。", "entity_list": [{"type": "被告人", "argument": "陈某"}, {"type": "被害人", "argument": "余某某"}, {"type": "作案时间", "argument": "2018年4月的一天"}, {"type": "作案地点", "argument": "六安市裕安区**镇**村**组余某某家"}]}
{"text": "七、2018年4月的一天，被告人陈某翻墙进入六安市裕安区**镇**村邓某甲家，未盗得财物。", "entity_list": [{"type": "被告人", "argument": "陈某"}, {"type": "被害人", "argument": "邓某甲"}, {"type": "作案时间", "argument": "2018年4月的一天"}, {"type": "作案地点", "argument": "六安市裕安区**镇**村邓某甲家"}]}
{"text": "八、2018年4月的一天，被告人陈某翻墙进入六安市裕安区**镇**村邓某乙家实施盗窃。", "entity_list": [{"type": "被告人", "argument": "陈某"}, {"type": "作案时间", "argument": "2018年4月的一天"}, {"type": "作案地点", "argument": "六安市裕安区**镇**村邓某乙家"}]}
{"text": "九、2018年4月的一天，被告人陈某翻墙进入六安市裕安区**镇**村**组王某某家，盗窃现金150元、银元三块。", "entity_list": [{"type": "被告人", "argument": "陈某"}, {"type": "被害人", "argument": "王某某"}, {"type": "被盗货币", "argument": "现金150元"}, {"type": "被盗物品", "argument": "银元三块"}, {"type": "作案时间", "argument": "2018年4月的一天"}, {"type": "作案地点", "argument": "六安市裕安区**镇**村**组王某某家"}]}
{"text": "十、2018年4月的一天，被告人陈某翻墙进入六安市裕安区**镇**村**组王某乙家，未盗得财物。", "entity_list": [{"type": "被告人", "argument": "陈某"}, {"type": "被害人", "argument": "王某乙"}, {"type": "作案时间", "argument": "2018年4月的一天"}, {"type": "作案地点", "argument": "六安市裕安区**镇**村**组王某乙家"}]}
{"text": "十一、2018年4月的一天，被告人陈某翻墙进入六安市裕安区**镇**村**组丁某某家，未盗得财物。", "entity_list": [{"type": "被告人", "argument": "陈某"}, {"type": "被害人", "argument": "丁某某"}, {"type": "作案时间", "argument": "2018年4月的一天"}, {"type": "作案地点", "argument": "六安市裕安区**镇**村**组丁某某家"}]}
{"text": "十二、2018年4月的一天，被告人陈某翻墙进入六安市裕安区**镇**村**组查某某家，未盗得财物。", "entity_list": [{"type": "被告人", "argument": "陈某"}, {"type": "被害人", "argument": "查某某"}, {"type": "作案时间", "argument": "2018年4月的一天"}, {"type": "作案地点", "argument": "六安市裕安区**镇**村**组查某某家"}]}
{"text": "被告人洪某于2018年2月21日至3月22日间，先后6次在无锡市梁溪区**食品城*区**号、**商贸城百货区*号通道前等地，采用搭线的方法，窃得被害人夏某某、刘某某、李某某等人的电动三轮车6辆，价值计人民币8900元。", "entity_list": [{"type": "被告人", "argument": "洪某"}, {"type": "被害人", "argument": "夏某某"}, {"type": "被害人", "argument": "刘某某"}, {"type": "被害人", "argument": "李某某"}, {"type": "物品价值", "argument": "人民币8900元"}, {"type": "被盗物品", "argument": "电动三轮车6辆"}, {"type": "作案时间", "argument": "2018年2月21日至3月22日间"}, {"type": "作案地点", "argument": "无锡市梁溪区**食品城*区**号"}, {"type": "作案地点", "argument": "**商贸城百货区*号通道前"}]}
{"text": "1.被告人洪某于2018年2月21日在无锡市梁溪区**食品城*区**号门口，窃得夏某某的电动三轮车1辆，价值人民币3000元。", "entity_list": [{"type": "被告人", "argument": "洪某"}, {"type": "被害人", "argument": "夏某某"}, {"type": "物品价值", "argument": "人民币3000元"}, {"type": "被盗物品", "argument": "电动三轮车1辆"}, {"type": "作案时间", "argument": "2018年2月21日"}, {"type": "作案地点", "argument": "无锡市梁溪区**食品城*区**号门口"}]}
{"text": "3.被告人洪某于2018年3月13日在无锡市梁溪区**食品城*区**-***号*号通道内，窃得陆某某的电动三轮车1辆。", "entity_list": [{"type": "被告人", "argument": "洪某"}, {"type": "被害人", "argument": "陆某某"}, {"type": "被盗物品", "argument": "电动三轮车1辆"}, {"type": "作案时间", "argument": "2018年3月13日"}, {"type": "作案地点", "argument": "无锡市梁溪区**食品城*区**-***号*号通道内"}]}
{"text": "4.被告人洪某于2018年3月16日在无锡市梁溪区**商贸城百货区*号通道前，窃得何某某的电动三轮车1辆。", "entity_list": [{"type": "被告人", "argument": "洪某"}, {"type": "被害人", "argument": "何某某"}, {"type": "被盗物品", "argument": "电动三轮车1辆"}, {"type": "作案时间", "argument": "2018年3月16日"}, {"type": "作案地点", "argument": "无锡市梁溪区**商贸城百货区*号通道前"}]}
{"text": "5.被告人洪某于2018年3月18日在无锡市梁溪区**食品城*区***号旁，窃得曹某某的电动三轮车1辆。", "entity_list": [{"type": "被告人", "argument": "洪某"}, {"type": "被害人", "argument": "曹某某"}, {"type": "被盗物品", "argument": "电动三轮车1辆"}, {"type": "作案时间", "argument": "2018年3月18日"}, {"type": "作案地点", "argument": "无锡市梁溪区**食品城*区***号旁"}]}
{"text": "6.被告人洪某于2018年3月22日在无锡市梁溪区**食品城*区**号旁，窃得李某某的电动三轮车1辆。", "entity_list": [{"type": "被告人", "argument": "洪某"}, {"type": "被害人", "argument": "李某某"}, {"type": "被盗物品", "argument": "电动三轮车1辆"}, {"type": "作案时间", "argument": "2018年3月22日"}, {"type": "作案地点", "argument": "无锡市梁溪区**食品城*区**号旁"}]}
{"text": "被告人洪某到案后，如实供述了自己的罪行。", "entity_list": [{"type": "被告人", "argument": "洪某"}]}
{"text": "1、2017年4月6日15时许，被告人刘某某在新乡市**路**医院院内停车处用自制的“T型锥”将被害人李某某的一辆力之星牌电动三轮车盗走。", "entity_list": [{"type": "被告人", "argument": "刘某某"}, {"type": "被害人", "argument": "李某某"}, {"type": "被盗物品", "argument": "一辆力之星牌电动三轮车"}, {"type": "作案时间", "argument": "2017年4月6日15时许"}, {"type": "作案地点", "argument": "新乡市**路**医院院内停车处"}, {"type": "作案工具", "argument": "“T型锥”"}]}
{"text": "经新乡市卫滨区价格认证中心认定，该车价值2649元，未追回。", "entity_list": [{"type": "物品价值", "argument": "2649元"}, {"type": "被盗物品", "argument": "该车"}, {"type": "组织机构", "argument": "新乡市卫滨区价格认证中心"}]}
{"text": "3、2018年4月2日21时许，被告人刘某某在新乡市牧野区**农贸市场在北门口用自制的“T型锥”将被害人朱某某的一辆顺之星牌电动三轮车盗走。", "entity_list": [{"type": "被告人", "argument": "刘某某"}, {"type": "被害人", "argument": "朱某某"}, {"type": "被盗物品", "argument": "一辆顺之星牌电动三轮车"}, {"type": "作案时间", "argument": "2018年4月2日21时许"}, {"type": "作案地点", "argument": "新乡市牧野区**农贸市场在北门口"}, {"type": "作案工具", "argument": "“T型锥”"}]}
{"text": "4、2018年4月3日下午，被告人刘某某在新乡市卫滨区****社区用自制的“T型锥”盗窃被害人陶某某的金彭牌电动三轮车，行出社区大门时被群众孙某某抓住并报案，后被出勤民警归案。", "entity_list": [{"type": "被告人", "argument": "刘某某"}, {"type": "被害人", "argument": "陶某某"}, {"type": "被盗物品", "argument": "金彭牌电动三轮车"}, {"type": "作案时间", "argument": "2018年4月3日下午"}, {"type": "作案地点", "argument": "新乡市卫滨区****社区"}, {"type": "作案工具", "argument": "“T型锥”"}]}
{"text": "经新乡市卫滨区价格认证中心认定，该车价值2367元。", "entity_list": [{"type": "物品价值", "argument": "2367元"}, {"type": "被盗物品", "argument": "该车"}, {"type": "组织机构", "argument": "新乡市卫滨区价格认证中心"}]}
{"text": "该车于2018年5月22日发还给被害人。", "entity_list": []}
{"text": "1、2017年11月底的一天上午，被告人曾某某至嵊州市**乡**村**号，用假银元调包的手段，窃得张某某“孙小头”银元一枚，计价值人民币900元。", "entity_list": [{"type": "被告人", "argument": "曾某某"}, {"type": "被害人", "argument": "张某某"}, {"type": "物品价值", "argument": "人民币900元"}, {"type": "被盗物品", "argument": "“孙小头”银元一枚"}, {"type": "作案时间", "argument": "2017年11月底的一天上午"}, {"type": "作案地点", "argument": "嵊州市**乡**村**号"}, {"type": "作案工具", "argument": "假银元"}]}
{"text": "2、2017年11月底的一天下午，被告人曾某某、何某某经事先商量，至嵊州市**街道**村**号，用同样的手段，窃得叶某某“鹰洋”银元一枚，计价值人民币400元。", "entity_list": [{"type": "被告人", "argument": "曾某某"}, {"type": "被告人", "argument": "何某某"}, {"type": "被害人", "argument": "叶某某"}, {"type": "物品价值", "argument": "人民币400元"}, {"type": "被盗物品", "argument": "“鹰洋”银元一枚"}, {"type": "作案时间", "argument": "2017年11月底的一天下午"}, {"type": "作案地点", "argument": "嵊州市**街道**村**号"}]}
{"text": "3、2017年12月1日12时许，被告人曾某某、何某某经事先商量，至嵊州市**镇**村，以同样的手段，窃得费某甲“孙小头”银元一枚、“鹰洋”银元一枚，窃得费某乙“孙小头”银元两枚，共计价值人民币3100元。", "entity_list": [{"type": "被告人", "argument": "曾某某"}, {"type": "被告人", "argument": "何某某"}, {"type": "被害人", "argument": "费某甲"}, {"type": "被害人", "argument": "费某乙"}, {"type": "物品价值", "argument": "人民币3100元"}, {"type": "被盗物品", "argument": "“孙小头”银元一枚"}, {"type": "被盗物品", "argument": "“鹰洋”银元一枚"}, {"type": "被盗物品", "argument": "“孙小头”银元两枚"}, {"type": "作案时间", "argument": "2017年12月1日12时许"}, {"type": "作案地点", "argument": "嵊州市**镇**村"}]}
{"text": "综上，被告人曾某某作案三起，窃得财物合计人民币4400元；", "entity_list": [{"type": "被告人", "argument": "曾某某"}, {"type": "物品价值", "argument": "人民币4400元"}]}
{"text": "被告人何某某作案两起，窃得财物合计人民币3500元。", "entity_list": [{"type": "被告人", "argument": "何某某"}, {"type": "物品价值", "argument": "人民币3500元"}]}
{"text": "2017年12月7日，经电话通知，被告人曾某某、何某某到嵊州市公安局崇仁派出所投案，并如实供述其犯罪事实。", "entity_list": [{"type": "被告人", "argument": "曾某某"}, {"type": "被告人", "argument": "何某某"}, {"type": "组织机构", "argument": "嵊州市公安局崇仁派出所"}]}
{"text": "案发后，上述六枚银元已被公安机关追回并发还给相关被害人，假银元六十二块、门铃器一套暂扣于嵊州市刑事涉案财物管理中心。", "entity_list": [{"type": "被盗物品", "argument": "上述六枚银元"}, {"type": "组织机构", "argument": "公安机关"}, {"type": "组织机构", "argument": "嵊州市刑事涉案财物管理中心"}, {"type": "作案工具", "argument": "假银元六十二块"}, {"type": "作案工具", "argument": "门铃器一套"}]}
{"text": "2016年4月至2018年4月期间，被告人刘某某单独或伙同丁某某(已判决)等人在连云港市海州区***苑、**国际、***超市等地附近实施盗窃作案七起，窃得摩托车、电动车七辆，共计价值人民币共计13736元。", "entity_list": [{"type": "被告人", "argument": "刘某某"}, {"type": "被告人", "argument": "丁某某"}, {"type": "物品价值", "argument": "人民币共计13736元"}, {"type": "被盗物品", "argument": "摩托车"}, {"type": "被盗物品", "argument": "电动车七辆"}, {"type": "作案时间", "argument": "2016年4月至2018年4月期间"}, {"type": "作案地点", "argument": "连云港市海州区***苑"}, {"type": "作案地点", "argument": "**国际"}, {"type": "作案地点", "argument": "***超市"}]}
{"text": "具体分述如下：1.2016年4月29日，被告人刘某某伙同丁某某在连云港市海州区***苑小区*座楼下，盗窃被害人顾某某停放在此的一辆黑色踏板式摩托车。", "entity_list": [{"type": "被告人", "argument": "刘某某"}, {"type": "被告人", "argument": "丁某某"}, {"type": "被害人", "argument": "顾某某"}, {"type": "被盗物品", "argument": "一辆黑色踏板式摩托车"}, {"type": "作案时间", "argument": "2016年4月29日"}, {"type": "作案地点", "argument": "连云港市海州区***苑小区*座楼下"}]}
{"text": "2.2016年6月18日，被告人刘某某伙同丁某某在连云港市海州区**国际商场门口，盗窃被害人尹某某停放在此的一辆踏板式摩托车（经鉴定，价值人民币5900元）。", "entity_list": [{"type": "被告人", "argument": "刘某某"}, {"type": "被告人", "argument": "丁某某"}, {"type": "被害人", "argument": "尹某某"}, {"type": "物品价值", "argument": "人民币5900元"}, {"type": "被盗物品", "argument": "一辆踏板式摩托车"}, {"type": "作案时间", "argument": "2016年6月18日"}, {"type": "作案地点", "argument": "连云港市海州区**国际商场门口"}]}
{"text": "3.2016年6月21日，被告人刘某某伙同丁某某在连云港市海州区***超市北门非机动车停车场，盗窃被害人孙某某停放在此的一辆白色踏板式电动车（经鉴定，价值人民币1745元）。", "entity_list": [{"type": "被告人", "argument": "刘某某"}, {"type": "被告人", "argument": "丁某某"}, {"type": "被害人", "argument": "孙某某"}, {"type": "物品价值", "argument": "人民币1745元"}, {"type": "被盗物品", "argument": "一辆白色踏板式电动车"}, {"type": "作案时间", "argument": "2016年6月21日"}, {"type": "作案地点", "argument": "连云港市海州区***超市北门非机动车停车场"}]}
{"text": "4.2016年9月4日，被告人刘某某伙同丁某某在连云港市海州区**镇****银行对面人行道，盗窃被害人陆某某停放在此的一辆黑色踏板式摩托车（经鉴定，价值人民币2633元）。", "entity_list": [{"type": "被告人", "argument": "刘某某"}, {"type": "被告人", "argument": "丁某某"}, {"type": "被害人", "argument": "陆某某"}, {"type": "物品价值", "argument": "人民币2633元"}, {"type": "被盗物品", "argument": "一辆黑色踏板式摩托车"}, {"type": "作案时间", "argument": "2016年9月4日"}, {"type": "作案地点", "argument": "连云港市海州区**镇****银行对面人行道"}]}
{"text": "5.2016年9月9日，被告人刘某某伙同丁某某、徐某某（未成年人，不予处理）、吴某某、葛某某(均另案处理)在连云港市海州区***路***KTV门前，盗窃被害人闻某某停放在此的一辆黑色踏板摩托车。", "entity_list": [{"type": "被告人", "argument": "刘某某"}, {"type": "被告人", "argument": "丁某某"}, {"type": "被告人", "argument": "徐某某"}, {"type": "被告人", "argument": "吴某某"}, {"type": "被告人", "argument": "葛某某"}, {"type": "被害人", "argument": "闻某某"}, {"type": "被盗物品", "argument": "一辆黑色踏板摩托车"}, {"type": "作案时间", "argument": "2016年9月9日"}, {"type": "作案地点", "argument": "连云港市海州区***路***KTV门前"}]}
{"text": "7.2018年4月16日，被告人刘某某在连云港市海州区***路**酒店门口，盗窃被害人于某某停放在此的一辆黑色踏板式电动车（经鉴定，价值人民币558元）。", "entity_list": [{"type": "被告人", "argument": "刘某某"}, {"type": "被害人", "argument": "于某某"}, {"type": "物品价值", "argument": "人民币558元"}, {"type": "被盗物品", "argument": "一辆黑色踏板式电动车"}, {"type": "作案时间", "argument": "2018年4月16日"}, {"type": "作案地点", "argument": "连云港市海州区***路**酒店门口"}]}
{"text": "被告人刘某某归案后如实供述自己的罪行，认定坦白。", "entity_list": [{"type": "被告人", "argument": "刘某某"}]}
{"text": "1.2018年1月12日8时许，被告人宋某某在本县**镇**路**网咖内上网通宵睡起后，趁左侧邻座上的被害人李某某睡着之际，将其放置于腹部的一部黑色VIVO牌X9S手机盗走，后窜至兰州市火车站附近将手机卖予路人，赃款已挥霍。", "entity_list": [{"type": "被告人", "argument": "宋某某"}, {"type": "被害人", "argument": "李某某"}, {"type": "被盗物品", "argument": "一部黑色VIVO牌X9S手机"}, {"type": "被盗物品", "argument": "手机"}, {"type": "作案时间", "argument": "2018年1月12日8时许"}, {"type": "作案地点", "argument": "本县**镇**路**网咖内"}]}
{"text": "经认定，被盗手机价值1320元。", "entity_list": [{"type": "物品价值", "argument": "1320元"}, {"type": "被盗物品", "argument": "被盗手机"}]}
{"text": "2.2018年1月22日9时许，被告人宋某某窜至河南省安阳市开发区后营*排**号******店内，以购买手机为由，在查看被害人赵某甲展示的一部黑色OPPO牌A57手机时，趁被害人不备，拿着手机跑出店外，后窜至安阳市文峰区北关**街小学附近的******手机店将手机卖出，赃款已挥霍。", "entity_list": [{"type": "被告人", "argument": "宋某某"}, {"type": "被害人", "argument": "赵某甲"}, {"type": "被盗物品", "argument": "一部黑色OPPO牌A57手机"}, {"type": "作案时间", "argument": "2018年1月22日9时许"}, {"type": "作案地点", "argument": "河南省安阳市开发区后营*排**号******店内"}]}
{"text": "3.2018年1月26日17时许，被告人宋某某再次来到河南省安阳市文峰区北关**街小学附近的******手机店内，以购买手机为由，在查看被害人路某某展示的一部金色OPPO牌R11手机时，趁被害人路某某不备，拿着手机跑出店外，后将手机卖予路人，赃款已挥霍。", "entity_list": [{"type": "被告人", "argument": "宋某某"}, {"type": "被害人", "argument": "路某某"}, {"type": "被害人", "argument": "路某某"}, {"type": "被盗物品", "argument": "一部金色OPPO牌R11手机"}, {"type": "作案时间", "argument": "2018年1月26日17时许"}, {"type": "作案地点", "argument": "河南省安阳市文峰区北关**街小学附近的******手机店内"}]}
{"text": "经认定，被盗手机价值2159元。", "entity_list": [{"type": "物品价值", "argument": "2159元"}, {"type": "被盗物品", "argument": "被盗手机"}]}
{"text": "综上，被告人宋某某实施盗窃三起，价值共计4439元。", "entity_list": [{"type": "被告人", "argument": "宋某某"}, {"type": "物品价值", "argument": "4439元"}]}
{"text": "被告人宋某某到案后如实供述了以上犯罪事实。", "entity_list": [{"type": "被告人", "argument": "宋某某"}]}
{"text": "一、盗窃罪2017年9月至2018年3月，被告人皮某甲以未关车窗的车辆为目标，窃取车内物品，两次共窃取现金5000余元，四包和天下香烟，三包黄芙蓉王香烟，苹果笔记本电脑一台、电脑包一个。", "entity_list": [{"type": "被告人", "argument": "皮某甲"}, {"type": "被盗货币", "argument": "现金5000余元"}, {"type": "被盗物品", "argument": "四包和天下香烟"}, {"type": "被盗物品", "argument": "三包黄芙蓉王香烟"}, {"type": "被盗物品", "argument": "苹果笔记本电脑一台"}, {"type": "被盗物品", "argument": "电脑包一个"}, {"type": "作案时间", "argument": "2017年9月至2018年3月"}]}
{"text": "具体事实如下：1、2017年9月份的一天，被告人皮某甲来到株洲市**区**小区附近，在一家名为***的茶馆外发现被害人胡某某停放的车牌为湘******的黑色越野车未上锁，后皮某甲在车内主驾驶位脚垫上窃取一台用黑色手提电脑包装好的苹果牌手提电脑。", "entity_list": [{"type": "被告人", "argument": "皮某甲"}, {"type": "被告人", "argument": "皮某甲"}, {"type": "被害人", "argument": "胡某某"}, {"type": "被盗物品", "argument": "一台用黑色手提电脑包装好的苹果牌手提电脑"}, {"type": "作案时间", "argument": "2017年9月份的一天"}, {"type": "作案地点", "argument": "株洲市**区**小区附近"}, {"type": "作案地点", "argument": "一家名为***的茶馆外"}]}
{"text": "2、2018年3月23日23时许，被告人皮某甲独自驾驶一辆黑色丰田皇冠小车来到攸县**街道**道**附近的路边，发现被害人易某某停放在路边车牌为湘******的小车后排右边车窗没有关上，皮某甲进入车内，在副驾驶储物柜内盗得现金5000余元，四包和天下香烟，三包黄芙蓉王香烟。", "entity_list": [{"type": "被告人", "argument": "皮某甲"}, {"type": "被告人", "argument": "皮某甲"}, {"type": "被害人", "argument": "易某某"}, {"type": "被盗货币", "argument": "现金5000余元"}, {"type": "被盗物品", "argument": "四包和天下香烟"}, {"type": "被盗物品", "argument": "三包黄芙蓉王香烟"}, {"type": "作案时间", "argument": "2018年3月23日23时许"}, {"type": "作案地点", "argument": "攸县**街道**道**附近的路边"}, {"type": "作案工具", "argument": "一辆黑色丰田皇冠小车"}]}
{"text": "经鉴定，被盗香烟价值435元。", "entity_list": [{"type": "物品价值", "argument": "435元"}, {"type": "被盗物品", "argument": "被盗香烟"}]}
{"text": "到案后，被告人皮某甲如实交代了第二起盗窃及非法持有枪支的事实。", "entity_list": [{"type": "被告人", "argument": "皮某甲"}]}
{"text": "皮某甲家属已经赔偿了被害人易某某损失6000元，苹果电脑及电脑包已发还被害人胡某某。", "entity_list": [{"type": "被告人", "argument": "皮某甲"}, {"type": "被害人", "argument": "易某某"}, {"type": "被害人", "argument": "胡某某"}, {"type": "被盗物品", "argument": "苹果电脑"}, {"type": "被盗物品", "argument": "电脑包"}, {"type": "盗窃获利", "argument": "6000元"}]}
{"text": "（三）2018年2月20日7时，被告人郭某某、陈某甲伙同汤某某驾驶一辆面包车窜至本市**镇**路段，盗窃了被害单位**公司规格为HYA100*2*0.5通讯电缆160米（价值4352元）。", "entity_list": [{"type": "被告人", "argument": "郭某某"}, {"type": "被告人", "argument": "陈某甲"}, {"type": "被告人", "argument": "汤某某"}, {"type": "物品价值", "argument": "4352元"}, {"type": "被盗物品", "argument": "**公司规格为HYA100*2*0.5通讯电缆160米"}, {"type": "作案时间", "argument": "2018年2月20日7时"}, {"type": "作案地点", "argument": "本市**镇**路段"}, {"type": "作案工具", "argument": "一辆面包车"}]}
{"text": "郭某某等人正在将盗得电缆搬上车时遇到治安巡逻便弃车逃跑。", "entity_list": [{"type": "被告人", "argument": "郭某某"}, {"type": "被盗物品", "argument": "盗得电缆"}]}
{"text": "公安机关在该面包车上起回被盗通讯电缆并发还被害单位。", "entity_list": [{"type": "被盗物品", "argument": "被盗通讯电缆"}, {"type": "组织机构", "argument": "公安机关"}]}
{"text": "2018年2月20日，被告人郭某某到公安机关投案。", "entity_list": [{"type": "被告人", "argument": "郭某某"}, {"type": "组织机构", "argument": "公安机关"}]}
{"text": "2018年4月19日，公安机关在韶关市武江区将被告人陈某甲。", "entity_list": [{"type": "被告人", "argument": "陈某甲"}, {"type": "组织机构", "argument": "公安机关"}]}
{"text": "之后，被告人姚某某又到云龙县**乡开发区**街“**超市”对面杨某某户门市部盗走香烟红河（硬88）13条、红河（硬99）7条及大栗树碧螺春茶（二级，380克装）4包、云龙绿茶（二级，250克装）2包。", "entity_list": [{"type": "被告人", "argument": "姚某某"}, {"type": "被害人", "argument": "杨某某"}, {"type": "被盗物品", "argument": "香烟红河（硬88）13条"}, {"type": "被盗物品", "argument": "红河（硬99）7条"}, {"type": "被盗物品", "argument": "大栗树碧螺春茶（二级，380克装）4包"}, {"type": "被盗物品", "argument": "云龙绿茶（二级，250克装）2包"}, {"type": "作案地点", "argument": "云龙县**乡开发区**街“**超市”对面杨某某户门市部"}]}
{"text": "经鉴定，李某甲户门市部被盗香烟价值人民币11320元；", "entity_list": [{"type": "被害人", "argument": "李某甲"}, {"type": "物品价值", "argument": "人民币11320元"}, {"type": "被盗物品", "argument": "被盗香烟"}]}
{"text": "杨某某户门市部被盗香烟及茶叶价值人民币2540元。", "entity_list": [{"type": "被害人", "argument": "杨某某"}, {"type": "物品价值", "argument": "人民币2540元"}, {"type": "被盗物品", "argument": "被盗香烟"},{"type": "被盗物品", "argument": "茶叶"}]}
{"text": "3、2018年7月6日凌晨，被告人王某某窜至本市****有限公司*号楼边的车棚，采用工具撬锁的手段，窃得新悦牌电动自行车1辆，价值996元。", "entity_list": [{"type": "被告人", "argument": "王某某"}, {"type": "物品价值", "argument": "996元"}, {"type": "被盗物品", "argument": "新悦牌电动自行车1辆"}, {"type": "作案时间", "argument": "2018年7月6日凌晨"}, {"type": "作案地点", "argument": "本市****有限公司*号楼边的车棚"}]}
{"text": "4、2018年7月9日晚，被告人王某某窜至本市经济技术开发区**街道******幢*单元楼下，采用工具撬锁的手段，窃得爱玛牌电动自行车1辆，价值688元。", "entity_list": [{"type": "被告人", "argument": "王某某"}, {"type": "物品价值", "argument": "688元"}, {"type": "被盗物品", "argument": "爱玛牌电动自行车1辆"}, {"type": "作案时间", "argument": "2018年7月9日晚"}, {"type": "作案地点", "argument": "本市经济技术开发区**街道******幢*单元楼下"}]}
{"text": "5、2018年6月初某日晚，被告人王某某窜至本市南湖区**广场一幢单元楼下，采用工具撬锁的手段，窃得千里猫皇牌电动自行车1辆，价值600元。", "entity_list": [{"type": "被告人", "argument": "王某某"}, {"type": "物品价值", "argument": "600元"}, {"type": "被盗物品", "argument": "千里猫皇牌电动自行车1辆"}, {"type": "作案时间", "argument": "2018年6月初某日晚"}, {"type": "作案地点", "argument": "本市南湖区**广场一幢单元楼下"}]}
{"text": "案发后，该车被扣押。", "entity_list": [{"type": "被盗物品", "argument": "该车"}]}
{"text": "6、2018年7月11日晚，被告人王某某窜至本市南湖区**路**火锅店边的停车棚，采用工具撬锁的手段，窃得爱玛牌电动自行车1辆，价值600元。", "entity_list": [{"type": "被告人", "argument": "王某某"}, {"type": "物品价值", "argument": "600元"}, {"type": "被盗物品", "argument": "爱玛牌电动自行车1辆"}, {"type": "作案时间", "argument": "2018年7月11日晚"}, {"type": "作案地点", "argument": "本市南湖区**路**火锅店边的停车棚"}]}
{"text": "案发后，该车被扣押。", "entity_list": [{"type": "被盗物品", "argument": "该车"}]}
{"text": "一、2017年9月24日，被告人雍某某、李某某预谋到贺兰县实施盗窃，驾驶一辆摩托车到贺兰县，当日19时许，在贺兰县**镇***餐厅门口处，经被告人雍某某指认，被告人李某某用改锥将被害人王某某一辆起亚越野车玻璃撬烂，窃得现金86000元、冬虫夏草香烟四盒及被害人身份证、银行卡等，后二被告人驾车逃离现场，赃款被二人分后挥霍。", "entity_list": [{"type": "被告人", "argument": "雍某某"}, {"type": "被告人", "argument": "李某某"}, {"type": "被告人", "argument": "雍某某"}, {"type": "被告人", "argument": "李某某"}, {"type": "被害人", "argument": "王某某"}, {"type": "被盗货币", "argument": "现金86000元"}, {"type": "被盗物品", "argument": "冬虫夏草香烟四盒"}, {"type": "被盗物品", "argument": "身份证"}, {"type": "被盗物品", "argument": "银行卡"}, {"type": "作案时间", "argument": "2017年9月24日"}, {"type": "作案时间", "argument": "当日19时许"}, {"type": "作案地点", "argument": "贺兰县"}, {"type": "作案地点", "argument": "贺兰县"}, {"type": "作案地点", "argument": "贺兰县**镇***餐厅门口处"}, {"type": "作案工具", "argument": "一辆摩托车"}, {"type": "作案工具", "argument": "改锥"}]}
{"text": "2017年10月26日，贺兰县公安局将被告人李某某查获归案，2017年10月28日被告人雍某某到公安机关投案。", "entity_list": [{"type": "被告人", "argument": "李某某"}, {"type": "被告人", "argument": "雍某某"}, {"type": "组织机构", "argument": "贺兰县公安局"}, {"type": "组织机构", "argument": "公安机关"}]}
{"text": "二、2015年9月12日0时许，被告人雍某某伙同吕某某、史某某、罗某某（另案处理）等人从中卫市***广场西侧*****会所出来到会所门口，因吕某某与被害人姬某甲、姬某乙发生口角，史某某遂用拳头朝姬某甲的头上打了一拳，姬某乙见状便用手中砸碎的啤酒瓶将史某某戳伤。", "entity_list": [{"type": "被告人", "argument": "雍某某"}, {"type": "被告人", "argument": "吕某某"}, {"type": "被告人", "argument": "史某某"}, {"type": "被告人", "argument": "罗某某"}, {"type": "被告人", "argument": "吕某某"}, {"type": "被告人", "argument": "史某某"}, {"type": "被告人", "argument": "史某某"}, {"type": "被害人", "argument": "姬某甲"}, {"type": "被害人", "argument": "姬某乙"}, {"type": "被害人", "argument": "姬某甲"}, {"type": "被害人", "argument": "姬某乙"}, {"type": "作案时间", "argument": "2015年9月12日0时许"}, {"type": "作案地点", "argument": "中卫市***广场西侧*****会所出来到会所门口"}]}
{"text": "同时“*****会所”陆续出来的高某某、黄某某、吕某某、罗某某、雍某某等人动手将姬某甲、姬某乙殴打致伤，经法医学人体损伤程度鉴定，姬某甲、姬某乙的人体损伤程度均为轻微伤。", "entity_list": [{"type": "被告人", "argument": "高某某"}, {"type": "被告人", "argument": "黄某某"}, {"type": "被告人", "argument": "吕某某"}, {"type": "被告人", "argument": "罗某某"}, {"type": "被告人", "argument": "雍某某"}, {"type": "被害人", "argument": "姬某甲"}, {"type": "被害人", "argument": "姬某乙"}, {"type": "被害人", "argument": "姬某甲"}, {"type": "被害人", "argument": "姬某乙"}, {"type": "作案地点", "argument": "*****会所"}]}
{"text": "2017年9月21日12时许被告人向某某、益某某、丁某某来到类乌齐县**街，被告人益某某在**网吧楼梯下发现一辆力帆牌摩托车，并提议偷走这辆摩托车，被告人向某某和丁某某同意了益某某的提议，于是三人买了把剪刀，先由被告人益某某和丁某某去剪摩托车的线路，剪断两条线路后，由被告人向某某去剪摩托车剩下的线路，被告人向某某剪完摩托车线路后，被告人益某某又将摩托车线路接上并打着火，被告人益某某骑着盗来的摩托车后座上载着丁某某，被告人向某某骑着自己的摩托车，三人一起前往昌都市，在昌都市**街的一家摩托车修理店内三人把盗来的摩托车的车锁和油箱盖换了，之后将盗来的摩托车骑到如意乡，以2000元（贰仟圆整）的价格将摩托车卖给了如意乡的一个老百姓。", "entity_list": [{"type": "被告人", "argument": "向某某"}, {"type": "被告人", "argument": "益某某"}, {"type": "被告人", "argument": "丁某某"}, {"type": "被告人", "argument": "益某某"}, {"type": "被告人", "argument": "向某某"}, {"type": "被告人", "argument": "丁某某"}, {"type": "被告人", "argument": "益某某"}, {"type": "被告人", "argument": "益某某"}, {"type": "被告人", "argument": "丁某某"}, {"type": "被告人", "argument": "向某某"}, {"type": "被告人", "argument": "向某某"}, {"type": "被告人", "argument": "益某某"}, {"type": "被告人", "argument": "益某某"}, {"type": "被告人", "argument": "丁某某"}, {"type": "被告人", "argument": "向某某"}, {"type": "被盗物品", "argument": "一辆力帆牌摩托车"}, {"type": "被盗物品", "argument": "摩托车"}, {"type": "被盗物品", "argument": "摩托车"}, {"type": "被盗物品", "argument": "摩托车"}, {"type": "被盗物品", "argument": "摩托车"}, {"type": "作案时间", "argument": "2017年9月21日12时许"}, {"type": "作案地点", "argument": "类乌齐县**街"}, {"type": "作案地点", "argument": "**网吧楼梯下"}, {"type": "作案地点", "argument": "昌都市"}, {"type": "作案地点", "argument": "昌都市**街的一家摩托车修理店内"}, {"type": "作案工具", "argument": "剪刀"}, {"type": "作案工具", "argument": "摩托车"}, {"type": "盗窃获利", "argument": "2000元（贰仟圆整）"}]}
{"text": "摩托车未能追回。", "entity_list": [{"type": "被盗物品", "argument": "摩托车"}]}
{"text": "2018年01月11日，被告人向某某、益某某在昌都市卡若区沙贡乡格学村被昌都市卡若区公安分局沙贡乡派出所。", "entity_list": [{"type": "被告人", "argument": "向某某"}, {"type": "被告人", "argument": "益某某"}, {"type": "组织机构", "argument": "昌都市卡若区公安分局沙贡乡派出所"}]}
{"text": "1、2016年2月24日凌晨，被告人张某某由王某某（另案处理）驾驶云******微型车载其至华宁县**街道**社区***村，将谢某某家停放在村待客处后门的一辆价值11250元的红色宗申牌正三轮摩托车盗走。", "entity_list": [{"type": "被告人", "argument": "张某某"}, {"type": "被告人", "argument": "王某某"}, {"type": "被害人", "argument": "谢某某"}, {"type": "物品价值", "argument": "11250元"}, {"type": "被盗物品", "argument": "一辆价值11250元的红色宗申牌正三轮摩托车"}, {"type": "作案时间", "argument": "2016年2月24日凌晨"}, {"type": "作案地点", "argument": "华宁县**街道**社区***村"}, {"type": "作案工具", "argument": "云******微型车"}]}
{"text": "2、2016年3月16日凌晨，被告人张某某由王某某驾驶云******微型车载其至华宁县**街道***村**水泥厂门口，将马某某家价值12000元的一辆红色万虎牌正三轮摩托车盗走。", "entity_list": [{"type": "被告人", "argument": "张某某"}, {"type": "被告人", "argument": "王某某"}, {"type": "被害人", "argument": "马某某"}, {"type": "物品价值", "argument": "12000元"}, {"type": "被盗物品", "argument": "一辆红色万虎牌正三轮摩托车"}, {"type": "作案时间", "argument": "2016年3月16日凌晨"}, {"type": "作案地点", "argument": "华宁县**街道***村**水泥厂门口"}, {"type": "作案工具", "argument": "云******微型车"}]}
{"text": "3、2016年3月22日凌晨，被告人张某某由王某某驾驶云******微型车载其至华宁县**街道**社区***村，将胡某某家停放在门口的一辆价值11250元的红色宗申牌正三轮摩托车盗走。", "entity_list": [{"type": "被告人", "argument": "张某某"}, {"type": "被告人", "argument": "王某某"}, {"type": "被害人", "argument": "胡某某"}, {"type": "物品价值", "argument": "11250元"}, {"type": "被盗物品", "argument": "一辆价值11250元的红色宗申牌正三轮摩托车"}, {"type": "作案时间", "argument": "2016年3月22日凌晨"}, {"type": "作案地点", "argument": "华宁县**街道**社区***村"}, {"type": "作案工具", "argument": "云******微型车"}]}
{"text": "被告人李某某与刘某甲在本县**镇**大道**会所门口使用同样的方式盗走谢某某一辆牌号为湘******绿色新大洲本田摩托车，并将之前盗窃的牌号为湘******摩托车藏匿于**花园地下车库。", "entity_list": [{"type": "被告人", "argument": "李某某"}, {"type": "被告人", "argument": "刘某甲"}, {"type": "被害人", "argument": "谢某某"}, {"type": "被盗物品", "argument": "一辆牌号为湘******绿色新大洲本田摩托车"}, {"type": "被盗物品", "argument": "盗窃的牌号为湘******摩托车"}, {"type": "作案地点", "argument": "本县**镇**大道**会所门口"}]}
{"text": "随后，二人骑盗窃的湘******摩托车在本县县城继续寻找作案目标，在本县**镇**路**号附近以同样方式盗走刘某丙一辆牌号为湘******黑色铃木女式摩托车后，将该车藏匿于**小区旁巷子附近。", "entity_list": [{"type": "被害人", "argument": "刘某丙"}, {"type": "被盗物品", "argument": "湘******摩托车"}, {"type": "被盗物品", "argument": "一辆牌号为湘******黑色铃木女式摩托车"}, {"type": "作案地点", "argument": "本县县城"}, {"type": "作案地点", "argument": "本县**镇**路**号附近"}]}
{"text": "案发后，被告人李某某于2018年6月28日主动到公安机关投案。", "entity_list": [{"type": "被告人", "argument": "李某某"}, {"type": "组织机构", "argument": "公安机关"}]}
{"text": "2018年1月至4月，被告人陈某某在宜昌市****医院、宜昌市****医院**分院等地，趁人不备，实施盗窃作案4起，涉案金额共计人民币3452.92元，具体事实如下：1、2018年1月26日6时许，被告人陈某某在宜昌市**医院**院区住院部*层，趁被害人李某某睡着时不备，盗得其放在床头的vivo牌X9L型手机1部。", "entity_list": [{"type": "被告人", "argument": "陈某某"}, {"type": "被告人", "argument": "陈某某"}, {"type": "被害人", "argument": "李某某"}, {"type": "物品价值", "argument": "人民币3452.92元"}, {"type": "被盗物品", "argument": "vivo牌X9L型手机1部"}, {"type": "作案时间", "argument": "2018年1月至4月"}, {"type": "作案时间", "argument": "2018年1月26日6时许"}, {"type": "作案地点", "argument": "宜昌市****医院"}, {"type": "作案地点", "argument": "宜昌市****医院**分院等地"}, {"type": "作案地点", "argument": "宜昌市**医院**院区住院部*层"}]}
{"text": "经宜昌市物价局价格认定中心鉴定，被盗手机价值人民币1467元。", "entity_list": [{"type": "物品价值", "argument": "人民币1467元"}, {"type": "被盗物品", "argument": "被盗手机"}, {"type": "组织机构", "argument": "宜昌市物价局价格认定中心"}]}
{"text": "2、2018年3月18日6时许，被告人陈某某在宜昌市****医院住院部*号楼**层走廊内，趁被害人秦某某睡着时不备，盗得其放在床头的华为牌畅享5S型手机1部。", "entity_list": [{"type": "被告人", "argument": "陈某某"}, {"type": "被害人", "argument": "秦某某"}, {"type": "被盗物品", "argument": "华为牌畅享5S型手机1部"}, {"type": "作案时间", "argument": "2018年3月18日6时许"}, {"type": "作案地点", "argument": "宜昌市****医院住院部*号楼**层走廊内"}]}
{"text": "经宜昌市物价局价格认定中心鉴定，被盗手机价值人民币303.51元。", "entity_list": [{"type": "物品价值", "argument": "人民币303.51元"}, {"type": "被盗物品", "argument": "被盗手机"}, {"type": "组织机构", "argument": "宜昌市物价局价格认定中心"}]}
{"text": "3、2018年4月2日4时许，被告人陈某某在宜昌市****医院住院部*号楼*层走廊内，趁被害人刘某某睡着时不备，盗得其放在床上的vivo牌X6S型手机1部。", "entity_list": [{"type": "被告人", "argument": "陈某某"}, {"type": "被害人", "argument": "刘某某"}, {"type": "被盗物品", "argument": "vivo牌X6S型手机1部"}, {"type": "作案时间", "argument": "2018年4月2日4时许"}, {"type": "作案地点", "argument": "宜昌市****医院住院部*号楼*层走廊内"}]}
{"text": "经宜昌市物价局价格认定中心鉴定，被盗手机价值人民币585.9元。", "entity_list": [{"type": "物品价值", "argument": "人民币585.9元"}, {"type": "被盗物品", "argument": "被盗手机"}, {"type": "组织机构", "argument": "宜昌市物价局价格认定中心"}]}
{"text": "经宜昌市物价局价格认定中心鉴定，被盗手机价值人民币1069.51元。", "entity_list": [{"type": "物品价值", "argument": "人民币1069.51元"}, {"type": "被盗物品", "argument": "被盗手机"}, {"type": "组织机构", "argument": "宜昌市物价局价格认定中心"}]}
{"text": "自2018年4月份以来，被告人许某某多次窜入被害人刘某某居住的阆中市**路**小区**幢**单元**楼**号家中实施盗窃，被盗财物共计人民币1180元，具体犯罪事实如下：1、2018年4月11日凌晨5时许，许某某发现刘某某家房门未关，便进入屋内将鞋柜上放置的钥匙盗走，便于以后方便进入刘某某家实施盗窃。", "entity_list": [{"type": "被告人", "argument": "许某某"}, {"type": "被告人", "argument": "许某某"}, {"type": "被害人", "argument": "刘某某"}, {"type": "被害人", "argument": "刘某某"}, {"type": "被害人", "argument": "刘某某"}, {"type": "物品价值", "argument": "人民币1180元"}, {"type": "被盗物品", "argument": "被盗财物"}, {"type": "被盗物品", "argument": "钥匙"}, {"type": "作案时间", "argument": "自2018年4月份以来"}, {"type": "作案时间", "argument": "2018年4月11日凌晨5时许"}, {"type": "作案地点", "argument": "刘某某居住的阆中市**路**小区**幢**单元**楼**号家中"}, {"type": "作案地点", "argument": "刘某某家"}]}
{"text": "2018年4月15日左右的一天凌晨1时许，许某某使用偷来的钥匙开门进入刘某某家中，将屋内卧室衣柜内的惠普牌笔记本电脑盗走。", "entity_list": [{"type": "被告人", "argument": "许某某"}, {"type": "被害人", "argument": "刘某某"}, {"type": "被盗物品", "argument": "偷来的钥匙"}, {"type": "被盗物品", "argument": "惠普牌笔记本电脑"}, {"type": "作案时间", "argument": "2018年4月15日左右的一天凌晨1时许"}, {"type": "作案地点", "argument": "刘某某家中"}]}
{"text": "5、2018年6月28日凌晨3时许，许某某从自家客厅阳台翻越进入刘某某家，正准备实施盗窃时被刘某某及其家人傅某某发现，刘某某、傅某某二人便将许某某抓住，许某某使用左手将刘某某脸部打伤，后逃离现场。", "entity_list": [{"type": "被告人", "argument": "许某某"}, {"type": "被告人", "argument": "许某某"}, {"type": "被告人", "argument": "许某某"}, {"type": "被害人", "argument": "刘某某"}, {"type": "被害人", "argument": "刘某某"}, {"type": "被害人", "argument": "傅某某"}, {"type": "被害人", "argument": "刘某某"}, {"type": "被害人", "argument": "傅某某"}, {"type": "被害人", "argument": "刘某某"}, {"type": "作案时间", "argument": "2018年6月28日凌晨3时许"}, {"type": "作案地点", "argument": "刘某某家"}]}
{"text": "同日12时许，被告人许某某主动阆中市公安局投案。", "entity_list": [{"type": "被告人", "argument": "许某某"}, {"type": "组织机构", "argument": "阆中市公安局"}]}
{"text": "2016年10月4日晚，黄某某、刘某某和熊某某（均另处）共谋盗窃后，黄某某带刘某某、熊某某到邻水县**广场附近的“****”和**广场附近的“**烟酒行”踩点。", "entity_list": [{"type": "被告人", "argument": "黄某某"}, {"type": "被告人", "argument": "刘某某"}, {"type": "被告人", "argument": "熊某某"}, {"type": "被告人", "argument": "黄某某"}, {"type": "被告人", "argument": "刘某某"}, {"type": "被告人", "argument": "熊某某"}, {"type": "作案时间", "argument": "2016年10月4日晚"}, {"type": "作案地点", "argument": "邻水县**广场附近的“****”和**广场附近的“**烟酒行”"}]}
{"text": "随后，刘某某、熊某某购买了口罩、黑色帽子、白色手套和扁口螺丝等工具，张某乙、被告人张某甲受黄某某等人的邀约随同。", "entity_list": [{"type": "被告人", "argument": "刘某某"}, {"type": "被告人", "argument": "熊某某"}, {"type": "被告人", "argument": "张某乙"}, {"type": "被告人", "argument": "张某甲"}, {"type": "被告人", "argument": "黄某某"}, {"type": "作案工具", "argument": "口罩"}, {"type": "作案工具", "argument": "黑色帽子"}, {"type": "作案工具", "argument": "白色手套"}, {"type": "作案工具", "argument": "扁口螺丝"}]}
{"text": "2016年10月5日凌晨5时许，被告人张某甲与刘某某、熊某某、张某乙在邻水县**广场附近，四人合力将“**烟酒行”门市的卷帘门抬起一道缝隙，熊某某、张某乙负责接应、望风，刘某某、张某甲爬进门市内盗走中华、玉溪、云烟、传奇天子、红双喜、芙蓉王、黄山、黄鹤楼等香烟，后刘某某、熊某某、张某甲和张某乙将盗来的香烟拿到“季某某”的住处，并联系黄某某过来清理和销赃。", "entity_list": [{"type": "被告人", "argument": "张某甲"}, {"type": "被告人", "argument": "刘某某"}, {"type": "被告人", "argument": "熊某某"}, {"type": "被告人", "argument": "张某乙"}, {"type": "被告人", "argument": "熊某某"}, {"type": "被告人", "argument": "张某乙"}, {"type": "被告人", "argument": "刘某某"}, {"type": "被告人", "argument": "张某甲"}, {"type": "被告人", "argument": "刘某某"}, {"type": "被告人", "argument": "熊某某"}, {"type": "被告人", "argument": "张某甲"}, {"type": "被告人", "argument": "张某乙"}, {"type": "被告人", "argument": "季某某"}, {"type": "被告人", "argument": "黄某某"}, {"type": "被盗物品", "argument": "中华、玉溪、云烟、传奇天子、红双喜、芙蓉王、黄山、黄鹤楼等香烟"}, {"type": "被盗物品", "argument": "香烟"}, {"type": "作案时间", "argument": "2016年10月5日凌晨5时许"}, {"type": "作案地点", "argument": "邻水县**广场附近"}, {"type": "作案地点", "argument": "“**烟酒行”门市"}]}
{"text": "被盗香烟总价值8164.88元。", "entity_list": [{"type": "物品价值", "argument": "8164.88元"}, {"type": "被盗物品", "argument": "被盗香烟"}]}
{"text": "2017年10月25日被告人张某甲自动到邻水县公安局投案。", "entity_list": [{"type": "被告人", "argument": "张某甲"}, {"type": "组织机构", "argument": "邻水县公安局"}]}
{"text": "2018年8月至9月期间，被告人曹某某在盐城范围内多次盗窃，窃得人民币3290元、小挎包一只、双肩包一只、衣服三件，经东台市价格认定中心鉴定，小挎包、双肩包、衣服价值人民币186元。", "entity_list": [{"type": "被告人", "argument": "曹某某"}, {"type": "被盗货币", "argument": "人民币3290元"}, {"type": "物品价值", "argument": "人民币186元"}, {"type": "被盗物品", "argument": "小挎包一只"}, {"type": "被盗物品", "argument": "双肩包一只"}, {"type": "被盗物品", "argument": "衣服三件"}, {"type": "被盗物品", "argument": "小挎包"}, {"type": "被盗物品", "argument": "双肩包"}, {"type": "被盗物品", "argument": "衣服"}, {"type": "作案时间", "argument": "2018年8月至9月期间"}, {"type": "作案地点", "argument": "盐城"}, {"type": "组织机构", "argument": "东台市价格认定中心"}]}
{"text": "具体分述如下：1、2018年8月份的一天，被告人曹某某至盐城市大丰区**镇**理发店，借做学徒的机会住进理发店员工宿舍，在宿舍内乘隙窃得同宿舍瞿某某黑色小挎包一只，包内有人民币50元、身份证一张；", "entity_list": [{"type": "被告人", "argument": "曹某某"}, {"type": "被害人", "argument": "瞿某某"}, {"type": "被盗货币", "argument": "人民币50元"}, {"type": "被盗物品", "argument": "黑色小挎包一只"}, {"type": "被盗物品", "argument": "身份证一张"}, {"type": "作案时间", "argument": "2018年8月份的一天"}, {"type": "作案地点", "argument": "盐城市大丰区**镇**理发店"}, {"type": "作案地点", "argument": "理发店员工宿舍"}]}
{"text": "3、2018年8月底的一天，被告人曹某某至盐城市**新区**城**期**单元**室黄某某出租屋内，乘隙窃得屋内灰色行李箱一只，箱内有身份证一张、银行卡二张等，该行李箱已被曹某某扔掉；", "entity_list": [{"type": "被告人", "argument": "曹某某"}, {"type": "被告人", "argument": "曹某某"}, {"type": "被害人", "argument": "黄某某"}, {"type": "被盗物品", "argument": "灰色行李箱一只"}, {"type": "被盗物品", "argument": "身份证一张"}, {"type": "被盗物品", "argument": "银行卡二张"}, {"type": "被盗物品", "argument": "行李箱"}, {"type": "作案时间", "argument": "2018年8月底的一天"}, {"type": "作案地点", "argument": "盐城市**新区**城**期**单元**室黄某某出租屋内"}]}
{"text": "4、2018年9月2日，被告人曹某某至东台市东台镇**理发店内，借应聘理发店学徒的名义在店内上班，于2018年9月3日晚21时许窃得该理发店收银台抽屉内现金人民币3200元。", "entity_list": [{"type": "被告人", "argument": "曹某某"}, {"type": "被盗货币", "argument": "现金人民币3200元"}, {"type": "作案时间", "argument": "2018年9月3日晚21时"}, {"type": "作案地点", "argument": "东台市东台镇**理发店内"}]}
{"text": "被告人曹某某被抓获后，已将瞿某某的黑色小挎包、身份证退还；", "entity_list": [{"type": "被告人", "argument": "曹某某"}, {"type": "被害人", "argument": "瞿某某"}, {"type": "被盗物品", "argument": "黑色小挎包"}, {"type": "被盗物品", "argument": "身份证"}]}
{"text": "已将陈某某的黑色双肩包、驾驶证、士兵证、军人保障卡、身份证、银行卡四张、衣服三件退还，已将黄某某的身份证、银行卡二张退还。", "entity_list": [{"type": "被害人", "argument": "陈某某"}, {"type": "被害人", "argument": "黄某某"}, {"type": "被盗物品", "argument": "黑色双肩包"}, {"type": "被盗物品", "argument": "驾驶证"}, {"type": "被盗物品", "argument": "士兵证"}, {"type": "被盗物品", "argument": "军人保障卡"}, {"type": "被盗物品", "argument": "身份证"}, {"type": "被盗物品", "argument": "银行卡四张"}, {"type": "被盗物品", "argument": "衣服三件"}, {"type": "被盗物品", "argument": "黄某某的身份证"}, {"type": "被盗物品", "argument": "银行卡二张"}]}
{"text": "2017年11月份至2018年3月份期间，被告人来某某在**镇辖区内多次入户盗窃，具体事实分述如下：1.2017年11月中下旬的一天下午，被告人来某某至临泉县**镇**村**号李某甲家，溜门进入二楼卧室，将存放于大衣柜抽屉内的约6000元现金盗走。", "entity_list": [{"type": "被告人", "argument": "来某某"}, {"type": "被告人", "argument": "来某某"}, {"type": "被害人", "argument": "李某甲"}, {"type": "被盗货币", "argument": "6000元现金"}, {"type": "作案时间", "argument": "2017年11月份至2018年3月份期间"}, {"type": "作案时间", "argument": "2017年11月中下旬的一天下午"}, {"type": "作案地点", "argument": "**镇辖区内"}, {"type": "作案地点", "argument": "临泉县**镇**村**号李某甲家"}]}
{"text": "2.2018年1月15日下午，被告人来某某至临泉县**镇**村**号王某甲家，溜门进入三楼卧室，将卧室内的现金50元及存放于床头靠柜内的两个黄金戒指、一个金佛、一个白金项链盗走，损失价值约10000元。", "entity_list": [{"type": "被告人", "argument": "来某某"}, {"type": "被害人", "argument": "王某甲"}, {"type": "被盗货币", "argument": "现金50元"}, {"type": "物品价值", "argument": "约10000元"}, {"type": "被盗物品", "argument": "两个黄金戒指"}, {"type": "被盗物品", "argument": "一个金佛"}, {"type": "被盗物品", "argument": "一个白金项链"}, {"type": "作案时间", "argument": "2018年1月15日下午"}, {"type": "作案地点", "argument": "临泉县**镇**村**号王某甲家"}]}
{"text": "4.2018年2月6日左右的一天，被告人来某某至临泉县**镇**村**号李某乙家，通过溜门进入二楼卧室，将存放于电脑桌抽屉内的25000元现金盗走。", "entity_list": [{"type": "被告人", "argument": "来某某"}, {"type": "被害人", "argument": "李某乙"}, {"type": "被盗货币", "argument": "25000元现金"}, {"type": "作案时间", "argument": "2018年2月6日左右的一天"}, {"type": "作案地点", "argument": "临泉县**镇**村**号李某乙家"}]}
{"text": "5.2018年2月28日，被告人来某某至临泉县**镇**村**号王某乙家，溜门进入二楼卧室，将存放于大衣柜抽屉内的一条黄金手链、两个白金戒指、两个金牌、两串转运珠盗走，损失价值约30000元。", "entity_list": [{"type": "被告人", "argument": "来某某"}, {"type": "被害人", "argument": "王某乙"}, {"type": "物品价值", "argument": "约30000元"}, {"type": "被盗物品", "argument": "一条黄金手链"}, {"type": "被盗物品", "argument": "两个白金戒指"}, {"type": "被盗物品", "argument": "两个金牌"}, {"type": "被盗物品", "argument": "两串转运珠"}, {"type": "作案时间", "argument": "2018年2月28日"}, {"type": "作案地点", "argument": "临泉县**镇**村**号王某乙家"}]}
{"text": "1.2018年5月22日10时许，被告人张某某到文山市**街道**路**建筑设计院楼脚盗窃被害人王某甲停放于此的一辆轻捷牌电动车，张某某盗窃电动车后将该车停放于文山市**街道办事处**坡***号对面，2018年5月23日张某某带领民警找到该电动车时，电动车上的电瓶已经丢失。", "entity_list": [{"type": "被告人", "argument": "张某某"}, {"type": "被告人", "argument": "张某某"}, {"type": "被告人", "argument": "张某某"}, {"type": "被害人", "argument": "王某甲"}, {"type": "被盗物品", "argument": "一辆轻捷牌电动车"}, {"type": "被盗物品", "argument": "电动车"}, {"type": "被盗物品", "argument": "该车"}, {"type": "被盗物品", "argument": "该电动车"}, {"type": "被盗物品", "argument": "电动车上的电瓶"}, {"type": "作案时间", "argument": "2018年5月22日10时许"}, {"type": "作案地点", "argument": "文山市**街道**路**建筑设计院楼脚"}]}
{"text": "经鉴定：该车价值人民币220元。", "entity_list": [{"type": "物品价值", "argument": "人民币220元"}, {"type": "被盗物品", "argument": "该车"}]}
{"text": "被盗电动车公安机关已扣押并依职权发还被害人王某甲。", "entity_list": [{"type": "被害人", "argument": "王某甲"}, {"type": "被盗物品", "argument": "被盗电动车"}, {"type": "组织机构", "argument": "公安机关"}]}
{"text": "2.2018年5月23日8时许，被告人张某某到文山市**街道**路****足浴门口盗窃被害人王某乙放于路边白色现代轿车（云******）内的一个挎包，挎包内装有现金人民币4000余元、一个苹果手机。", "entity_list": [{"type": "被告人", "argument": "张某某"}, {"type": "被害人", "argument": "王某乙"}, {"type": "被盗货币", "argument": "现金人民币4000余元"}, {"type": "被盗物品", "argument": "一个挎包"}, {"type": "被盗物品", "argument": "挎包"}, {"type": "被盗物品", "argument": "一个苹果手机"}, {"type": "作案时间", "argument": "2018年5月23日8时许"}, {"type": "作案地点", "argument": "文山市**街道**路****足浴门口"}]}
{"text": "2018年5月23日19时许，民警在文山市**街道办事处**小区**宾馆被告人张某某，从其身上查获盗窃所得的现金人民币3650元，在张某某的带领下其盗窃后卖出的苹果手机。", "entity_list": [{"type": "被告人", "argument": "张某某"}, {"type": "被告人", "argument": "张某某"}, {"type": "被盗货币", "argument": "现金人民币3650元"}, {"type": "被盗物品", "argument": "苹果手机"}]}
{"text": "经鉴定：王某乙被盗的挎包价值人民币234元，手机价值人民币2688元。", "entity_list": [{"type": "被害人", "argument": "王某乙"}, {"type": "物品价值", "argument": "人民币234元"}, {"type": "物品价值", "argument": "人民币2688元"}, {"type": "被盗物品", "argument": "王某乙被盗的挎包"}, {"type": "被盗物品", "argument": "手机"}]}
{"text": "被盗手机以及查获的现金公安机关已依职权发还被害人。", "entity_list": [{"type": "被盗货币", "argument": "现金"}, {"type": "被盗物品", "argument": "被盗手机"}, {"type": "组织机构", "argument": "公安机关"}]}
{"text": "1.2018年5月4日13时许，被告人色某某来到七台河市桃山区**街**商厦*楼***号*******服装店，走到吧台附近时，看到被害人于某某放在吧台桌下柜内的黑色手提包及手提包内的一个米色钱包，色某某走到吧台内，趁人不备，将米色钱包拿出装进外衣左侧内兜后逃离现场，被盗窃钱包内有现金人民币3000元。", "entity_list": [{"type": "被告人", "argument": "色某某"}, {"type": "被告人", "argument": "色某某"}, {"type": "被害人", "argument": "于某某"}, {"type": "被盗货币", "argument": "现金人民币3000元"}, {"type": "被盗物品", "argument": "一个米色钱包"}, {"type": "被盗物品", "argument": "米色钱包"}, {"type": "被盗物品", "argument": "盗窃钱包"}, {"type": "作案时间", "argument": "2018年5月4日13时许"}, {"type": "作案地点", "argument": "七台河市桃山区**街**商厦*楼***号*******服装店"}]}
{"text": "2.2018年5月7日11时许，被告人色某某来到七台河市桃山区****小区东侧***服装店，坐在服装店柜台内的床上试裤子时，发现被害人温某某放在柜台上打开的黑色拎包内装有现金后，色某某趁温某某为自己找裤子试穿之机，分三次将拎包内现金拿出放到自己身后，并用自己的牛仔裤盖在现金上，色某某将现金放入自己内裤的后腰处，穿上自己的牛仔裤逃离现场，色某某盗得现金人民币4350元。", "entity_list": [{"type": "被告人", "argument": "色某某"}, {"type": "被告人", "argument": "色某某"}, {"type": "被告人", "argument": "色某某"}, {"type": "被告人", "argument": "色某某"}, {"type": "被害人", "argument": "温某某"}, {"type": "被害人", "argument": "温某某"}, {"type": "被盗货币", "argument": "拎包内现金"}, {"type": "被盗货币", "argument": "现金"}, {"type": "被盗货币", "argument": "现金人民币4350元"}, {"type": "作案时间", "argument": "2018年5月7日11时许"}, {"type": "作案地点", "argument": "七台河市桃山区****小区东侧***服装店"}]}
{"text": "3.2018年5月13日13时30分许，被告人色某某来到七台河市桃山区**街****日化品店，让被害人孙某某帮自己找防晒霜，色某某坐在店内沙发上，看到孙某某放在沙发上打开的黑色挎包夹层内有现金后，色某某趁孙某某招待其他顾客之机，将放在挎包夹层内的现金盗出装进自己的左侧裤兜后逃离现场，色某某盗得现金人民币1600元。", "entity_list": [{"type": "被告人", "argument": "色某某"}, {"type": "被告人", "argument": "色某某"}, {"type": "被告人", "argument": "色某某"}, {"type": "被告人", "argument": "色某某"}, {"type": "被害人", "argument": "孙某某"}, {"type": "被害人", "argument": "孙某某"}, {"type": "被害人", "argument": "孙某某"}, {"type": "被盗货币", "argument": "现金人民币1600元"}, {"type": "作案时间", "argument": "2018年5月13日13时30分许"}, {"type": "作案地点", "argument": "七台河市桃山区**街****日化品店"}]}
{"text": "被告人色某某共实施三起盗窃，盗窃现金人民币合计8950元，赃款被其还贷及日常花销。", "entity_list": [{"type": "被告人", "argument": "色某某"}, {"type": "被盗货币", "argument": "现金人民币合计8950元"}]}
{"text": "经侦查，2018年5月26日9时许，被告人色某某在茄子河区**小区**区**号楼**单元门前被七台河市公安局桃山分局侦查员。", "entity_list": [{"type": "被告人", "argument": "色某某"}, {"type": "组织机构", "argument": "七台河市公安局桃山分局"}]}
{"text": "一、2018年5月4日凌晨，被告人姜某某到厦门市同安区**镇**村**里**号门口，盗走被害人卢某某停放在该门口的一辆华晖牌蓝色正三轮摩托车（价值人民币5628元），并将该车停放在厦门市同安区**镇**村**里**号**店面门口。", "entity_list": [{"type": "被告人", "argument": "姜某某"}, {"type": "被害人", "argument": "卢某某"}, {"type": "物品价值", "argument": "人民币5628元"}, {"type": "被盗物品", "argument": "一辆华晖牌蓝色正三轮摩托车"}, {"type": "作案时间", "argument": "2018年5月4日凌晨"}, {"type": "作案地点", "argument": "厦门市同安区**镇**村**里**号门口"}]}
{"text": "后该车由卢某某通过车辆定位系统找回。", "entity_list": [{"type": "被害人", "argument": "卢某某"}, {"type": "被盗物品", "argument": "该车"}]}
{"text": "当日下午，被告人姜某某误将被害人王某某停放在厦门市同安区**镇**村**里**号**店面门口的三野牌蓝色正三轮摩托车（价值人民币4080元）当成其盗窃的蓝色三轮摩托车盗走，销赃得款人民币500元。", "entity_list": [{"type": "被告人", "argument": "姜某某"}, {"type": "被害人", "argument": "王某某"}, {"type": "物品价值", "argument": "人民币4080元"}, {"type": "被盗物品", "argument": "三野牌蓝色正三轮摩托车"}, {"type": "被盗物品", "argument": "蓝色三轮摩托车"}, {"type": "作案时间", "argument": "当日下午"}, {"type": "作案地点", "argument": "厦门市同安区**镇**村**里**号**店面门口"}, {"type": "盗窃获利", "argument": "人民币500元"}]}
{"text": "二、2018年6月17日凌晨，被告人姜某某到厦门市同安区**镇**村**里**号车库内，盗走被害人尚某某停放在该处的一辆摩托车（价值人民币2652元）。", "entity_list": [{"type": "被告人", "argument": "姜某某"}, {"type": "被害人", "argument": "尚某某"}, {"type": "物品价值", "argument": "人民币2652元"}, {"type": "被盗物品", "argument": "一辆摩托车"}, {"type": "作案时间", "argument": "2018年6月17日凌晨"}, {"type": "作案地点", "argument": "厦门市同安区**镇**村**里**号车库内"}]}
{"text": "现该摩托车已被追缴发还给尚某某。", "entity_list": [{"type": "被害人", "argument": "尚某某"}, {"type": "被盗物品", "argument": "该摩托车"}]}
{"text": "三、2018年7月8日，被告人姜某某到厦门市同安区**镇**里**号楼下，盗走被害人罗某某停放在该处的一辆摩托车（价值人民币3186元）。", "entity_list": [{"type": "被告人", "argument": "姜某某"}, {"type": "被害人", "argument": "罗某某"}, {"type": "物品价值", "argument": "人民币3186元"}, {"type": "被盗物品", "argument": "一辆摩托车"}, {"type": "作案时间", "argument": "2018年7月8日"}, {"type": "作案地点", "argument": "厦门市同安区**镇**里**号楼下"}]}
{"text": "现该摩托车已被追缴发还给罗某某。", "entity_list": [{"type": "被害人", "argument": "罗某某"}, {"type": "被盗物品", "argument": "该摩托车"}]}
{"text": "2018年7月10日，被告人姜某某在厦门市同安区**镇**村**里**号**室被归案，后对上述犯罪事实供认不讳。", "entity_list": [{"type": "被告人", "argument": "姜某某"}, {"type": "作案地点", "argument": "厦门市同安区**镇**村**里**号**室"}]}
{"text": "2017年10月，被告人陈某甲伙同陈某乙（另案处理）在晋江市**镇、池店镇盗窃作案三起，窃得自行车一部、手机两部及现金人民币1700余元。", "entity_list": [{"type": "被告人", "argument": "陈某甲"}, {"type": "被告人", "argument": "陈某乙"}, {"type": "被盗货币", "argument": "现金人民币1700余元"}, {"type": "被盗物品", "argument": "自行车一部"}, {"type": "被盗物品", "argument": "手机两部"}, {"type": "作案时间", "argument": "2017年10月"}, {"type": "作案地点", "argument": "晋江市**镇"}, {"type": "作案地点", "argument": "池店镇"}]}
{"text": "2、2017年10月5日中午，在晋江市**镇**村**摩托车维修店店内，被告人陈某甲伙同陈某乙盗窃走被害人黄某某的一部VIVO手机（无法估价），后以人民币100元的价格卖掉；", "entity_list": [{"type": "被告人", "argument": "陈某甲"}, {"type": "被告人", "argument": "陈某乙"}, {"type": "被害人", "argument": "黄某某"}, {"type": "被盗物品", "argument": "黄某某的一部VIVO手机"}, {"type": "作案时间", "argument": "2017年10月5日中午"}, {"type": "作案地点", "argument": "晋江市**镇**村**摩托车维修店店内"}, {"type": "盗窃获利", "argument": "人民币100元"}]}
{"text": "被告人陈某甲于2017年10月8日被归案。", "entity_list": [{"type": "被告人", "argument": "陈某甲"}]}
{"text": "现场扣押VIVOY55手机一部，已于2017年10月25日发还被害人刘某某。", "entity_list": [{"type": "被害人", "argument": "刘某某"}, {"type": "被盗物品", "argument": "VIVOY55手机一部"}]}
{"text": "2018年1月2日12时许，被告人宋某某在凤城市泽市场**胡同内，将凤城市凤山办事处**村**组村民毛某某停放在该处的红色小刀牌电动车盗走。", "entity_list": [{"type": "被告人", "argument": "宋某某"}, {"type": "被害人", "argument": "毛某某"}, {"type": "被盗物品", "argument": "红色小刀牌电动车"}, {"type": "作案时间", "argument": "2018年1月2日12时许"}, {"type": "作案地点", "argument": "凤城市泽市场**胡同内"}]}
{"text": "2018年1月15日12时许，被告人宋某某在凤城市**城区***驾校对面道边，将凤城市**城区居民刘某某停放在该处的红色小刀牌电动车盗走。", "entity_list": [{"type": "被告人", "argument": "宋某某"}, {"type": "被害人", "argument": "刘某某"}, {"type": "被盗物品", "argument": "红色小刀牌电动车"}, {"type": "作案时间", "argument": "2018年1月15日12时许"}, {"type": "作案地点", "argument": "凤城市**城区***驾校对面道边"}]}
{"text": "经凤城市价格认证局鉴定，该电动车价值人民币4000元。", "entity_list": [{"type": "物品价值", "argument": "人民币4000元"}, {"type": "被盗物品", "argument": "该电动车"}, {"type": "组织机构", "argument": "凤城市价格认证局"}]}
{"text": "经凤城市价格认证局鉴定，该电动车价值人民币500元。", "entity_list": [{"type": "物品价值", "argument": "人民币500元"}, {"type": "被盗物品", "argument": "该电动车"}, {"type": "组织机构", "argument": "凤城市价格认证局"}]}
{"text": "2018年1月23日11时许，被告人宋某某在凤城市凤山办事处铁路小区，将居住在该小区**楼居民张某乙停放在自家楼下的银灰色真爱牌电动车盗走。", "entity_list": [{"type": "被告人", "argument": "宋某某"}, {"type": "被害人", "argument": "张某乙"}, {"type": "被盗物品", "argument": "银灰色真爱牌电动车"}, {"type": "作案时间", "argument": "2018年1月23日11时许"}, {"type": "作案地点", "argument": "凤城市凤山办事处铁路小区"}]}
{"text": "经凤城市价格认证局鉴定，该电动车价值人民币650元。", "entity_list": [{"type": "物品价值", "argument": "人民币650元"}, {"type": "被盗物品", "argument": "该电动车"}, {"type": "组织机构", "argument": "凤城市价格认证局"}]}
{"text": "案发后，被告人宋某某经到案，到案后均如实供述了自己的犯罪事实。", "entity_list": [{"type": "被告人", "argument": "宋某某"}]}
{"text": "2018年7月，被告人刘某来到南通市通州区**镇、**街道等地，实施入户盗窃6起，共计窃得面额人民币20000元的支票1张及现金人民币10115元。", "entity_list": [{"type": "被告人", "argument": "刘某"}, {"type": "被盗货币", "argument": "现金人民币10115元"}, {"type": "被盗物品", "argument": "面额人民币20000元的支票1张"}, {"type": "作案时间", "argument": "2018年7月"}, {"type": "作案地点", "argument": "南通市通州区**镇、**街道等地"}]}
{"text": "具体犯罪事实如下：1.2018年7月15日上午，被告人刘某来到南通市通州区**镇**村**组，溜门入室进入被害人徐某甲家中，在底楼西侧卧室一女士拎包内窃得现金人民币250元。", "entity_list": [{"type": "被告人", "argument": "刘某"}, {"type": "被害人", "argument": "徐某甲"}, {"type": "被盗货币", "argument": "现金人民币250元"}, {"type": "作案时间", "argument": "2018年7月15日上午"}, {"type": "作案地点", "argument": "南通市通州区**镇**村**组"}]}
{"text": "2.同日上午，被告人刘某又来到南通市通州区**镇**村**组，推开底楼西侧未上锁窗子翻入被害人郁某某家中，在底楼东北角卧室衣柜内窃得面额20000元的支票1张及现金人民币8000元，后将支票撕毁丢弃。", "entity_list": [{"type": "被告人", "argument": "刘某"}, {"type": "被害人", "argument": "郁某某"}, {"type": "被盗货币", "argument": "现金人民币8000元"}, {"type": "被盗物品", "argument": "面额20000元的支票1张"}, {"type": "被盗物品", "argument": "支票"}, {"type": "作案时间", "argument": "同日上午"}, {"type": "作案地点", "argument": "南通市通州区**镇**村**组"}]}
{"text": "4.2018年7月17日上午，被告人刘某来到南通市通州区**街道**村**组，撬开卫生间窗户翻入被害人徐某乙家，在二楼东北侧房间书桌抽屉内窃得现金人民币850元。", "entity_list": [{"type": "被告人", "argument": "刘某"}, {"type": "被害人", "argument": "徐某乙"}, {"type": "被盗货币", "argument": "现金人民币850元"}, {"type": "作案时间", "argument": "2018年7月17日上午"}, {"type": "作案地点", "argument": "南通市通州区**街道**村**组"}]}
{"text": "6.同日上午，被告人刘某又来到南通市通州区**村**组，推门进入被害人李某某家中欲实施盗窃，被返回家中的被害人李某某发现并抓获。", "entity_list": [{"type": "被告人", "argument": "刘某"}, {"type": "被害人", "argument": "李某某"}, {"type": "被害人", "argument": "李某某"}, {"type": "作案时间", "argument": "同日上午"}]}
{"text": "2018年7月17日，被告人刘某被被害人李某某及之后赶到的民警抓获归案，如实供述了上述盗窃犯罪事实。", "entity_list": [{"type": "被告人", "argument": "刘某"}, {"type": "被害人", "argument": "李某某"}]}
{"text": "公安机关依法扣押被告人刘某随身人民币825元及作案工具一字螺丝刀1把，扣押其家属代其退出的赃款人民币9290元，已发还各被害人。", "entity_list": [{"type": "被告人", "argument": "刘某"}, {"type": "被盗货币", "argument": "人民币825元"}, {"type": "被盗货币", "argument": "人民币9290元"}, {"type": "组织机构", "argument": "公安机关"}, {"type": "作案工具", "argument": "一字螺丝刀1把"}]}
{"text": "2018年6月20日上午被告人张某甲、张某乙二人经事先商量后决定在富县盗窃三轮摩托车。", "entity_list": [{"type": "被告人", "argument": "张某甲"}, {"type": "被告人", "argument": "张某乙"}, {"type": "被盗物品", "argument": "三轮摩托车"}, {"type": "作案时间", "argument": "2018年6月20日上午"}, {"type": "作案地点", "argument": "富县"}]}
{"text": "当日下午16时许，被告人张某甲、张某乙驾驶张某乙的三轮摩托车来到富县**广场，盗取被害人罗某某停放在广场旁的一辆钱江150摩托车，由张某甲骑至富县南教场**沟内水坝附近藏匿后，两人驾驶张某乙的三轮车返回城内继续伺机作案。", "entity_list": [{"type": "被告人", "argument": "张某甲"}, {"type": "被告人", "argument": "张某乙"}, {"type": "被告人", "argument": "张某乙"}, {"type": "被告人", "argument": "张某甲"}, {"type": "被告人", "argument": "张某乙"}, {"type": "被害人", "argument": "罗某某"}, {"type": "被盗物品", "argument": "一辆钱江150摩托车"}, {"type": "作案时间", "argument": "当日下午16时许"}, {"type": "作案地点", "argument": "富县**广场"}, {"type": "作案工具", "argument": "三轮摩托车"}, {"type": "作案工具", "argument": "三轮车"}]}
{"text": "经富县价格认定局认定被盗的钱江150果园三轮车、铃木150果园三轮车认定总价值为7363元（取整）。", "entity_list": [{"type": "物品价值", "argument": "7363元"}, {"type": "被盗物品", "argument": "钱江150果园三轮车"}, {"type": "被盗物品", "argument": "铃木150果园三轮车"}, {"type": "组织机构", "argument": "富县价格认定局"}]}
{"text": "1、2017年10月18日，被告人张某某伙同颜某某（因病已死亡）至淮南市***区东方医院内，见被害人吴某某停放在住院部门口的一辆雅迪牌电动三轮车无人看管，两人便预谋将该车盗走。", "entity_list": [{"type": "被告人", "argument": "张某某"}, {"type": "被告人", "argument": "颜某某"}, {"type": "被害人", "argument": "吴某某"}, {"type": "被盗物品", "argument": "一辆雅迪牌电动三轮车"}, {"type": "作案时间", "argument": "2017年10月18日"}, {"type": "作案地点", "argument": "淮南市***区东方医院内"}]}
{"text": "被告人张健用工具撬别电动车思维，颜某某在旁边望风，将车盗走后两人骑至淮南市**附近，将电瓶取出车架遗弃。", "entity_list": [{"type": "被告人", "argument": "张健"}, {"type": "被告人", "argument": "颜某某"}, {"type": "被盗物品", "argument": "电动车"}, {"type": "被盗物品", "argument": "电瓶"}, {"type": "作案工具", "argument": "工具"}]}
{"text": "电瓶经销赃得赃款400元人民币，所得赃款被两人吸食毒品。", "entity_list": [{"type": "被盗物品", "argument": "电瓶"}, {"type": "盗窃获利", "argument": "400元人民币"}]}
{"text": "被盗电动车经淮南市价格认证中心认定价格为2173元3、2017年10月28日，被告人张某某伙同颜某某至淮南市大通区九龙**镇****医院，见被害人郑某某的一辆宗申牌蓝色电动三轮车停放在住院部大楼门前，采取同样的方法将车盗走，并将车销赃，得赃款600元，所得赃款被两人吸食毒品。", "entity_list": [{"type": "被告人", "argument": "张某某"}, {"type": "被告人", "argument": "颜某某"}, {"type": "被害人", "argument": "郑某某"}, {"type": "物品价值", "argument": "2173元"}, {"type": "被盗物品", "argument": "被盗电动车"}, {"type": "被盗物品", "argument": "一辆宗申牌蓝色电动三轮车"}, {"type": "作案时间", "argument": "2017年10月28日"}, {"type": "作案地点", "argument": "淮南市大通区九龙**镇****医院"}, {"type": "组织机构", "argument": "淮南市价格认证中心"}, {"type": "盗窃获利", "argument": "600元"}]}
{"text": "被盗电动车经淮南市价格认证中心认定价格为3225元。", "entity_list": [{"type": "物品价值", "argument": "3225元"}, {"type": "被盗物品", "argument": "被盗电动车"}, {"type": "组织机构", "argument": "淮南市价格认证中心"}]}
{"text": "周某销赃获款人民币1100元。", "entity_list": [{"type": "被告人", "argument": "周某"}, {"type": "盗窃获利", "argument": "人民币1100元"}]}
{"text": "2.2017年5月14日，被告人周某骑摩托车到荆州市荆州区**路**工地，用手锯、老虎钳等工具将电缆线剪断，盗得BTTZ-750V-4*16矿物绝缘电缆线48米、BTTZ-750V-4*6矿物绝缘电缆线51.6米，准备用摩托车运走时被工人发现，遂将所盗电缆线连同摩托车抛弃在工地后逃走。", "entity_list": [{"type": "被告人", "argument": "周某"}, {"type": "被盗物品", "argument": "BTTZ-750V-4*16矿物绝缘电缆线48米"}, {"type": "被盗物品", "argument": "BTTZ-750V-4*6矿物绝缘电缆线51.6米"}, {"type": "被盗物品", "argument": "所盗电缆线"}, {"type": "作案时间", "argument": "2017年5月14日"}, {"type": "作案地点", "argument": "荆州市荆州区**路**工地"}, {"type": "作案工具", "argument": "摩托车"}, {"type": "作案工具", "argument": "手锯"}, {"type": "作案工具", "argument": "老虎钳等工具"}, {"type": "作案工具", "argument": "摩托车"}, {"type": "作案工具", "argument": "摩托车"}]}
{"text": "经价格认定，所盗电缆线价值人民币7538元。", "entity_list": [{"type": "物品价值", "argument": "人民币7538元"}, {"type": "被盗物品", "argument": "所盗电缆线"}]}
{"text": "经价格认定，所盗电缆线价值人民币2635元。", "entity_list": [{"type": "物品价值", "argument": "人民币2635元"}, {"type": "被盗物品", "argument": "所盗电缆线"}]}
{"text": "周某销赃获款人民币800元。", "entity_list": [{"type": "被告人", "argument": "周某"}, {"type": "盗窃获利", "argument": "人民币800元"}]}
{"text": "2017年4月10日至7月21日，被告人王某某驾驶辽M****1号黑色轿车，在法库县**镇内多次进行盗窃，盗窃钱款及手机共计价值人民币13750元。", "entity_list": [{"type": "被告人", "argument": "王某某"}, {"type": "被盗货币", "argument": "钱款"}, {"type": "物品价值", "argument": "人民币13750元"}, {"type": "被盗物品", "argument": "手机"}, {"type": "作案时间", "argument": "2017年4月10日至7月21日"}, {"type": "作案地点", "argument": "法库县**镇"}, {"type": "作案工具", "argument": "辽M****1号黑色轿车"}]}
{"text": "所得赃款被其挥霍，VIVOX9手机被其使用，现已退还失主。", "entity_list": [{"type": "被盗物品", "argument": "VIVOX9手机"}]}
{"text": "具体犯罪事实如下：1.2017年4月10日7时许，王某某驾车来到**镇***东门门市店铺，将被害人孙某某放在门口铁架上的衣服兜内钱包盗走，钱包内有人民币5450元。", "entity_list": [{"type": "被告人", "argument": "王某某"}, {"type": "被害人", "argument": "孙某某"}, {"type": "被盗货币", "argument": "人民币5450元"}, {"type": "被盗物品", "argument": "钱包"}, {"type": "被盗物品", "argument": "钱包"}, {"type": "作案时间", "argument": "2017年4月10日7时许"}, {"type": "作案地点", "argument": "**镇***东门门市店铺"}, {"type": "作案工具", "argument": "车"}]}
{"text": "2.2017年6月3日7时许，王某某驾车来到****东门附近，见被害人庞某某停放在该处的辽A****5号金杯厢式货车车门未锁，遂将车辆副驾驶座位上的钱包盗走，钱包内有人民币5000余元。", "entity_list": [{"type": "被告人", "argument": "王某某"}, {"type": "被害人", "argument": "庞某某"}, {"type": "被盗货币", "argument": "人民币5000余元"}, {"type": "被盗物品", "argument": "钱包"}, {"type": "被盗物品", "argument": "钱包"}, {"type": "作案时间", "argument": "2017年6月3日7时许"}, {"type": "作案地点", "argument": "****东门附近"}, {"type": "作案工具", "argument": "车"}]}
{"text": "经法库县价格认证中心法价认涉【2017】91号价格认定结论书认定：被盗银色华为MATE932G内存手机价值人民币1800元。", "entity_list": [{"type": "物品价值", "argument": "人民币1800元"}, {"type": "被盗物品", "argument": "被盗银色华为MATE932G内存手机"}, {"type": "组织机构", "argument": "法库县价格认证中心"}]}
{"text": "4.2017年7月27日7时许，王某某驾车来到**镇****北门东侧的申通快递门前，将被害人李某某停放在此处的三轮车内星空灰VIVOX9手机盗走。", "entity_list": [{"type": "被告人", "argument": "王某某"}, {"type": "被害人", "argument": "李某某"}, {"type": "被盗物品", "argument": "星空灰VIVOX9手机"}, {"type": "作案时间", "argument": "2017年7月27日7时许"}, {"type": "作案地点", "argument": "**镇****北门东侧的申通快递门前"}, {"type": "作案工具", "argument": "车"}]}
{"text": "经法库县价格认证中心法价认涉【2017】91号价格认定结论书认定：被盗星空灰VIVOX964G内存手机价值人民币1500元。", "entity_list": [{"type": "物品价值", "argument": "人民币1500元"}, {"type": "被盗物品", "argument": "被盗星空灰VIVOX964G内存手机"}, {"type": "组织机构", "argument": "法库县价格认证中心"}]}
{"text": "1.2017年12月23日12时许，被告人周某甲在文山市**镇新**市场内扒窃被害人张某某装在右衣服口袋里的一部华为牌手机。", "entity_list": [{"type": "被告人", "argument": "周某甲"}, {"type": "被害人", "argument": "张某某"}, {"type": "被盗物品", "argument": "一部华为牌手机"}, {"type": "作案时间", "argument": "2017年12月23日12时许"}, {"type": "作案地点", "argument": "文山市**镇新**市场内"}]}
{"text": "经鉴定，张某某被盗的手机价值人民币3625元。", "entity_list": [{"type": "被害人", "argument": "张某某"}, {"type": "物品价值", "argument": "人民币3625元"}, {"type": "被盗物品", "argument": "手机"}]}
{"text": "被盗手机已发还被害人。", "entity_list": [{"type": "被盗物品", "argument": "被盗手机"}]}
{"text": "2.2017年12月13日13时许，被告人周某甲在文山市**镇新**市场内，扒窃被害人赵某某装在衣服口袋里的一部VIVO牌Y55A手机。", "entity_list": [{"type": "被告人", "argument": "周某甲"}, {"type": "被害人", "argument": "赵某某"}, {"type": "被盗物品", "argument": "一部VIVO牌Y55A手机"}, {"type": "作案时间", "argument": "2017年12月13日13时许"}, {"type": "作案地点", "argument": "文山市**镇新**市场内"}]}
{"text": "经鉴定，赵某某被盗的手机价值人民币701元。", "entity_list": [{"type": "被害人", "argument": "赵某某"}, {"type": "物品价值", "argument": "人民币701元"}, {"type": "被盗物品", "argument": "手机"}]}
{"text": "被盗手机已发还被害人。", "entity_list": [{"type": "被盗物品", "argument": "被盗手机"}]}
{"text": "被盗手机已发还被害人。", "entity_list": [{"type": "被盗物品", "argument": "被盗手机"}]}
{"text": "4.2017年12月23日11时许，被告人周某甲在文山市**镇新**市场内卖衣服附近扒窃被害人雷某某装在衣服右口袋里的一部JDODO牌老年人手机。", "entity_list": [{"type": "被告人", "argument": "周某甲"}, {"type": "被害人", "argument": "雷某某"}, {"type": "被盗物品", "argument": "一部JDODO牌老年人手机"}, {"type": "作案时间", "argument": "2017年12月23日11时许"}, {"type": "作案地点", "argument": "文山市**镇新**市场内卖衣服附近"}]}
{"text": "经鉴定，雷某某被盗的手机价值人民币50元。", "entity_list": [{"type": "被害人", "argument": "雷某某"}, {"type": "物品价值", "argument": "人民币50元"}, {"type": "被盗物品", "argument": "手机"}]}
{"text": "被盗手机已发还被害人。", "entity_list": [{"type": "被盗物品", "argument": "被盗手机"}]}
{"text": "被盗手机已发还被害人。", "entity_list": [{"type": "被盗物品", "argument": "被盗手机"}]}
{"text": "经鉴定，被盗手机价值967元。", "entity_list": [{"type": "物品价值", "argument": "967元"}, {"type": "被盗物品", "argument": "被盗手机"}]}
{"text": "经鉴定，被盗手机价值256元。", "entity_list": [{"type": "物品价值", "argument": "256元"}, {"type": "被盗物品", "argument": "被盗手机"}]}
{"text": "（3）2018年3月11日16时许，被告人高某某窜至金昌市金川区***商厦内，在商厦二楼到一楼的电梯上，趁被害人李某某不备，将李某某装在上衣右侧口袋中的一部金色VIVOY67A牌手机盗走，随后将所盗的金色华为荣耀牌手机与金色VIVOY67A牌手机一共以300元的价格卖给金川区武都路一卖菜的陌生男子。", "entity_list": [{"type": "被告人", "argument": "高某某"}, {"type": "被害人", "argument": "李某某"}, {"type": "被害人", "argument": "李某某"}, {"type": "被盗物品", "argument": "一部金色VIVOY67A牌手机"}, {"type": "被盗物品", "argument": "金色华为荣耀牌手机"}, {"type": "被盗物品", "argument": "金色VIVOY67A牌手机"}, {"type": "作案时间", "argument": "2018年3月11日16时许"}, {"type": "作案地点", "argument": "金昌市金川区***商厦内"}, {"type": "作案地点", "argument": "商厦二楼到一楼的电梯上"}, {"type": "盗窃获利", "argument": "300元"}]}
{"text": "同日17时许，高某某良因吸毒被武威市凉州区公安局抓获并强制隔离戒毒，出售被盗手机所得赃款被扣押。", "entity_list": [{"type": "被告人", "argument": "高某某"}, {"type": "被盗物品", "argument": "被盗手机"}, {"type": "组织机构", "argument": "武威市凉州区公安局"}]}
{"text": "经鉴定，被盗手机价值1438元。", "entity_list": [{"type": "物品价值", "argument": "1438元"}, {"type": "被盗物品", "argument": "被盗手机"}]}
{"text": "被告人窦某某于2015年3、4月份的一天，窜至抚顺市东洲区**乡**村**号，盗走王某某家仓房内现金人民币4500元，所盗赃款被其挥霍。", "entity_list": [{"type": "被告人", "argument": "窦某某"}, {"type": "被害人", "argument": "王某某"}, {"type": "被盗货币", "argument": "现金人民币4500元"}, {"type": "作案时间", "argument": "2015年3、4月份的一天"}, {"type": "作案地点", "argument": "抚顺市东洲区**乡**村**号"}, {"type": "作案地点", "argument": "王某某家仓房内"}]}
{"text": "被告人窦某某于2015年6月24日凌晨，窜至抚顺市东洲区**风景区售票室，盗走现金人民币10495元、电脑硬盘两个和录像机一台，所盗赃款被其挥霍。", "entity_list": [{"type": "被告人", "argument": "窦某某"}, {"type": "被盗货币", "argument": "现金人民币10495元"}, {"type": "被盗物品", "argument": "电脑硬盘两个"}, {"type": "被盗物品", "argument": "录像机一台"}, {"type": "作案时间", "argument": "2015年6月24日凌晨"}, {"type": "作案地点", "argument": "抚顺市东洲区**风景区售票室"}]}
{"text": "被告人窦某某于2015年7月中旬的一天，窜至抚顺市新抚区**乡**村薛某某家中，盗走薛某某家现金人民币300元，所盗赃款被其挥霍。", "entity_list": [{"type": "被告人", "argument": "窦某某"}, {"type": "被害人", "argument": "薛某某"}, {"type": "被害人", "argument": "薛某某"}, {"type": "被盗货币", "argument": "现金人民币300元"}, {"type": "作案时间", "argument": "2015年7月中旬的一天"}, {"type": "作案地点", "argument": "抚顺市新抚区**乡**村薛某某家中"}, {"type": "作案地点", "argument": "薛某某家"}]}
{"text": "被告人窦某某于2015年8月初的一天，窜至抚顺市东洲区**乡**村**号，盗走杨某某家现金人民币1200元，现已返还赃款人民币1000元，其余赃款被其挥霍。", "entity_list": [{"type": "被告人", "argument": "窦某某"}, {"type": "被害人", "argument": "杨某某"}, {"type": "被盗货币", "argument": "现金人民币1200元"}, {"type": "作案时间", "argument": "2015年8月初的一天"}, {"type": "作案地点", "argument": "抚顺市东洲区**乡**村**号"}, {"type": "作案地点", "argument": "杨某某家"}, {"type": "盗窃获利", "argument": "人民币1000元"}]}
{"text": "被告人窦某某于2015年5月13日19时许，在抚顺市东洲区**小区对面的广场内，因为琐事与被害人邵某某发生矛盾，窦某某将邵某某推到，造成邵某某左侧桡骨远端粉碎性骨折，断端嵌插，折线累计关节面，下尺桡关节脱位。", "entity_list": [{"type": "被告人", "argument": "窦某某"}, {"type": "被告人", "argument": "窦某某"}, {"type": "被害人", "argument": "邵某某"}, {"type": "被害人", "argument": "邵某某"}, {"type": "被害人", "argument": "邵某某"}, {"type": "作案时间", "argument": "2015年5月13日19时许"}, {"type": "作案地点", "argument": "抚顺市东洲区**小区对面的广场内"}]}
{"text": "经法医鉴定，其左手腕损伤评定为轻伤一级。", "entity_list": []}
{"text": "1、2017年11月29日15时许，被告人黎某某与王某某（另案处理）搭乘被告人付某某驾驶的湘******小型轿车在株洲市荷塘区****小区附近，由黎某某负责望风，王某某实施扒窃，付某某负责接应，盗得被害人谢某某一台苹果6P手机后三人乘车离开株洲，后王某某在醴陵东乡以700元价格卖给一路人，黎某某分得200元，付某某分得100元。", "entity_list": [{"type": "被告人", "argument": "黎某某"}, {"type": "被告人", "argument": "王某某"}, {"type": "被告人", "argument": "付某某"}, {"type": "被告人", "argument": "黎某某"}, {"type": "被告人", "argument": "王某某"}, {"type": "被告人", "argument": "付某某"}, {"type": "被告人", "argument": "王某某"}, {"type": "被告人", "argument": "黎某某"}, {"type": "被告人", "argument": "付某某"}, {"type": "被害人", "argument": "谢某某"}, {"type": "被盗物品", "argument": "一台苹果6P手机"}, {"type": "作案时间", "argument": "2017年11月29日15时许"}, {"type": "作案地点", "argument": "株洲市荷塘区****小区附近"}, {"type": "作案地点", "argument": "株洲"}, {"type": "作案工具", "argument": "湘******小型轿车"}, {"type": "盗窃获利", "argument": "700元"}, {"type": "盗窃获利", "argument": "200元"}, {"type": "盗窃获利", "argument": "100元"}]}
{"text": "2、2018年1月26日17时40分许，被告人付某某驾驶湘******小型轿车搭乘吴某某（另案处理）在株洲市荷塘区**广场附近，吴某某实施扒窃，付某某负责接应，盗得被害人蔡某某一台苹果6S手机后二人乘车离开株洲，付某某分得赃款100元。", "entity_list": [{"type": "被告人", "argument": "付某某"}, {"type": "被告人", "argument": "吴某某"}, {"type": "被告人", "argument": "吴某某"}, {"type": "被告人", "argument": "付某某"}, {"type": "被告人", "argument": "付某某"}, {"type": "被害人", "argument": "蔡某某"}, {"type": "被盗物品", "argument": "一台苹果6S手机"}, {"type": "作案时间", "argument": "2018年1月26日17时40分许"}, {"type": "作案地点", "argument": "株洲市荷塘区**广场附近"}, {"type": "作案地点", "argument": "株洲"}, {"type": "作案工具", "argument": "湘******小型轿车"}, {"type": "盗窃获利", "argument": "100元"}]}
{"text": "经鉴定被盗手机价值1300元。", "entity_list": [{"type": "物品价值", "argument": "1300元"}, {"type": "被盗物品", "argument": "被盗手机"}]}
{"text": "3、2018年2月5日晚8时许，被告人黎某某与王某某搭乘被告人付某某驾驶的车辆，在株洲市荷塘区“***”（超市）对面公交车站附近，由黎某某负责望风，王某某实施扒窃，付某某负责接应，盗得被害人何某某一台VIVO手机后三人乘车离开株洲。", "entity_list": [{"type": "被告人", "argument": "黎某某"}, {"type": "被告人", "argument": "王某某"}, {"type": "被告人", "argument": "付某某"}, {"type": "被告人", "argument": "黎某某"}, {"type": "被告人", "argument": "王某某"}, {"type": "被告人", "argument": "付某某"}, {"type": "被害人", "argument": "何某某"}, {"type": "被盗物品", "argument": "一台VIVO手机"}, {"type": "作案时间", "argument": "2018年2月5日晚8时许"}, {"type": "作案地点", "argument": "株洲市荷塘区“***”（超市）对面公交车站附近"}, {"type": "作案地点", "argument": "株洲"}]}
{"text": "此次扒窃，黎某某、付某某各分得赃款100元。", "entity_list": [{"type": "被告人", "argument": "黎某某"}, {"type": "被告人", "argument": "付某某"}, {"type": "盗窃获利", "argument": "100元"}]}
{"text": "经鉴定被盗手机价值650元。", "entity_list": [{"type": "物品价值", "argument": "650元"}, {"type": "被盗物品", "argument": "被盗手机"}]}
{"text": "案发后，被告人黎某某、付某某能自动投案；", "entity_list": [{"type": "被告人", "argument": "黎某某"}, {"type": "被告人", "argument": "付某某"}]}
{"text": "二名被告人已分别赔偿三名被害人的损失，并取得被害人的谅解。", "entity_list": []}
{"text": "2017年4月29日至2018年4月26日期间，被告人李某甲5次入户盗窃他人财物共计价值3081元。", "entity_list": [{"type": "被告人", "argument": "李某甲"}, {"type": "物品价值", "argument": "3081元"}, {"type": "作案时间", "argument": "2017年4月29日至2018年4月26日期间"}]}
{"text": "具体犯罪事实如下：1．2017年4月29日2时许，被告人李某甲窜至武汉市**风景区**社区居委会，撬门入室，进入二楼社区服务中心办公室，将办公桌上的一部华为荣耀5X手机盗走。", "entity_list": [{"type": "被告人", "argument": "李某甲"}, {"type": "被盗物品", "argument": "一部华为荣耀5X手机"}, {"type": "作案时间", "argument": "2017年4月29日2时许"}, {"type": "作案地点", "argument": "武汉市**风景区**社区居委会"}, {"type": "作案地点", "argument": "二楼社区服务中心办公室"}]}
{"text": "经物价部门价格认定，该手机价值为人民币483元。", "entity_list": [{"type": "物品价值", "argument": "人民币483元"}, {"type": "被盗物品", "argument": "该手机"}, {"type": "组织机构", "argument": "物价部门"}]}
{"text": "2．2018年4月初的一天2时许，被告人李某甲窜至赤壁市**办事处国贸“**老火锅”店，撬门入室，将该店内收银台后边柜台上的6瓶毛铺（金荞）酒盗走，经物价部门价格认定，该酒价值人民币468元。", "entity_list": [{"type": "被告人", "argument": "李某甲"}, {"type": "物品价值", "argument": "人民币468元"}, {"type": "被盗物品", "argument": "6瓶毛铺（金荞）酒"}, {"type": "被盗物品", "argument": "该酒"}, {"type": "作案时间", "argument": "2018年4月初的一天2时许"}, {"type": "作案地点", "argument": "赤壁市**办事处国贸“**老火锅”店"}, {"type": "组织机构", "argument": "物价部门"}]}
{"text": "4、2018年4月22日1时许，被告人李某甲窜至赤壁市**办事处**对面“**餐厅”，翻窗入室，将该店内收银台抽屉撬开，将抽屉内一部苹果6手机盗走，经物价部门价格认定，该手机价值人民币800元。", "entity_list": [{"type": "被告人", "argument": "李某甲"}, {"type": "物品价值", "argument": "人民币800元"}, {"type": "被盗物品", "argument": "一部苹果6手机"}, {"type": "被盗物品", "argument": "该手机"}, {"type": "作案时间", "argument": "2018年4月22日1时许"}, {"type": "作案地点", "argument": "赤壁市**办事处**对面“**餐厅”"}, {"type": "组织机构", "argument": "物价部门"}]}
{"text": "5、2018年4月26日22时许，被告人李某甲窜至赤壁市**办事处**花园处的“**酸鸭汤”餐馆，翻窗入室，将该店内收银台抽屉撬开，将抽屉内的人民币现金230元及收银台后面柜台上的2瓶石花（汉韵）酒盗走，经物价部门价格认定，该酒价值人民币200元。", "entity_list": [{"type": "被告人", "argument": "李某甲"}, {"type": "被盗货币", "argument": "人民币现金230元"}, {"type": "物品价值", "argument": "人民币200元"}, {"type": "被盗物品", "argument": "2瓶石花（汉韵）酒"}, {"type": "被盗物品", "argument": "该酒"}, {"type": "作案时间", "argument": "2018年4月26日22时许"}, {"type": "作案地点", "argument": "赤壁市**办事处**花园处的“**酸鸭汤”餐馆"}, {"type": "组织机构", "argument": "物价部门"}]}
{"text": "1.被告人高某某于2016年7月11日凌晨3时许，窜至东洲区**街**新城**路**号楼**单元**号，从窗外欲盗窃凌某某家厨房物品时被发现，盗窃未遂。", "entity_list": [{"type": "被告人", "argument": "高某某"}, {"type": "被害人", "argument": "凌某某"}, {"type": "被盗物品", "argument": "厨房物品"}, {"type": "作案时间", "argument": "2016年7月11日凌晨3时许"}, {"type": "作案地点", "argument": "东洲区**街**新城**路**号楼**单元**号"}, {"type": "作案地点", "argument": "凌某某家"}]}
{"text": "2.被告人高某某于2016年7月16日凌晨2时许，窜至东洲区**街**号楼**单元**号，从窗外盗窃被害人李某甲厨房内的半桶豆油、饺子和白钢盆。", "entity_list": [{"type": "被告人", "argument": "高某某"}, {"type": "被害人", "argument": "李某甲"}, {"type": "被盗物品", "argument": "半桶豆油"}, {"type": "被盗物品", "argument": "饺子"}, {"type": "被盗物品", "argument": "白钢盆"}, {"type": "作案时间", "argument": "2016年7月16日凌晨2时许"}, {"type": "作案地点", "argument": "东洲区**街**号楼**单元**号"}, {"type": "作案地点", "argument": "李某甲厨房"}]}
{"text": "3.被告人高某某于2016年7月20日凌晨2时许，窜至东洲区**街**号楼**单元**号，从窗外盗窃被害人杨某某厨房内的炒菜锅一个、锅盖一个。", "entity_list": [{"type": "被告人", "argument": "高某某"}, {"type": "被害人", "argument": "杨某某"}, {"type": "被盗物品", "argument": "炒菜锅一个"}, {"type": "被盗物品", "argument": "锅盖一个"}, {"type": "作案时间", "argument": "2016年7月20日凌晨2时许"}, {"type": "作案地点", "argument": "东洲区**街**号楼**单元**号"}, {"type": "作案地点", "argument": "杨某某厨房"}]}
{"text": "经抚顺市价格认证中心鉴定，被盗物品价值318元。", "entity_list": [{"type": "物品价值", "argument": "318元"}, {"type": "被盗物品", "argument": "被盗物品"}, {"type": "组织机构", "argument": "抚顺市价格认证中心"}]}
{"text": "4.被告人高某某于2016年8月3日凌晨2时许，窜至东洲区**街**号楼**单元**号，从窗外盗窃被害人石某某家厨房内的不粘锅一个和漏勺一个。", "entity_list": [{"type": "被告人", "argument": "高某某"}, {"type": "被害人", "argument": "石某某"}, {"type": "被盗物品", "argument": "不粘锅一个"}, {"type": "被盗物品", "argument": "漏勺一个"}, {"type": "作案时间", "argument": "2016年8月3日凌晨2时许"}, {"type": "作案地点", "argument": "东洲区**街**号楼**单元**号"}, {"type": "作案地点", "argument": "石某某家厨房"}]}
{"text": "5.被告人高某某于2016年8月9日凌晨3时许，窜至东洲区**街**号楼**单元**号，从窗外盗窃被害人李某乙家厨房内的炒锅一个、锅盖一个、酱油和醋。", "entity_list": [{"type": "被告人", "argument": "高某某"}, {"type": "被害人", "argument": "李某乙"}, {"type": "被盗物品", "argument": "炒锅一个"}, {"type": "被盗物品", "argument": "锅盖一个"}, {"type": "被盗物品", "argument": "酱油"}, {"type": "被盗物品", "argument": "醋"}, {"type": "作案时间", "argument": "2016年8月9日凌晨3时许"}, {"type": "作案地点", "argument": "东洲区**街**号楼**单元**号"}, {"type": "作案地点", "argument": "李某乙家厨房"}]}
{"text": "经抚顺市价格认证中心鉴定，被盗物品价值为28元。", "entity_list": [{"type": "物品价值", "argument": "28元"}, {"type": "被盗物品", "argument": "被盗物品"}, {"type": "组织机构", "argument": "抚顺市价格认证中心"}]}
{"text": "被告人高某某共计作案五起，涉案赃物总价值：346元。", "entity_list": [{"type": "被告人", "argument": "高某某"}, {"type": "物品价值", "argument": "346元"}]}
{"text": "被告人高某某于2016年8月10日被公安机关传唤到案。", "entity_list": [{"type": "被告人", "argument": "高某某"}, {"type": "组织机构", "argument": "公安机关"}]}
{"text": "2016年5月13日晚上，被告人张某甲伙同张某乙窜至南充市嘉陵区安平镇**街*号杨某某家，由张某甲负责望风，张某乙将杨某甲家一楼未上锁的卷帘门拉开，进屋后将杨某甲停放在屋内的一辆喜马牌四轮沙滩车的车锁扭断后拖出门外，然后用改刀搭线将喜马牌沙滩车启动后盗走。", "entity_list": [{"type": "被告人", "argument": "张某甲"}, {"type": "被告人", "argument": "张某乙"}, {"type": "被告人", "argument": "张某甲"}, {"type": "被告人", "argument": "张某乙"}, {"type": "被害人", "argument": "杨某某"}, {"type": "被害人", "argument": "杨某甲"}, {"type": "被害人", "argument": "杨某甲"}, {"type": "被盗物品", "argument": "一辆喜马牌四轮沙滩车"}, {"type": "被盗物品", "argument": "喜马牌沙滩车"}, {"type": "作案时间", "argument": "2016年5月13日晚上"}, {"type": "作案地点", "argument": "南充市嘉陵区安平镇**街*号杨某某家"}, {"type": "作案地点", "argument": "杨某甲家"}, {"type": "作案工具", "argument": "改刀"}]}
{"text": "后该车由公安机关追回发还被害人杨某甲。", "entity_list": [{"type": "被害人", "argument": "杨某甲"}, {"type": "组织机构", "argument": "公安机关"}]}
{"text": "经南充市嘉陵区价格认证中心鉴定：被盗的喜马牌沙滩车价格为人民币2560.00元。", "entity_list": [{"type": "物品价值", "argument": "人民币2560.00元"}, {"type": "被盗物品", "argument": "喜马牌沙滩车"}, {"type": "组织机构", "argument": "南充市嘉陵区价格认证中心"}]}
{"text": "2018年2月18日上午9时许，被告人张某甲来到同村村民杨某乙家外，见大门上锁家中无人，便从杨某乙家房屋后檐沟通过木梯爬上杨某乙家厨房屋顶，从厨房屋顶烟囱处的洞口跳入屋内灶台进入室内。", "entity_list": [{"type": "被告人", "argument": "张某甲"}, {"type": "被害人", "argument": "杨某乙"}, {"type": "被害人", "argument": "杨某乙"}, {"type": "被害人", "argument": "杨某乙"}, {"type": "作案时间", "argument": "2018年2月18日上午9时许"}, {"type": "作案地点", "argument": "同村村民杨某乙家外"}, {"type": "作案地点", "argument": "杨某乙家厨房屋顶"}]}
{"text": "张某甲正要离开时，被回家的杨某乙碰见，杨某乙上前抓住张某甲的手杆衣袖，受到惊吓的张某甲用手推杨某乙未挣脱，又用脚蹬杨某乙的腰部，然后挣脱杨某乙后迅速逃离现场。", "entity_list": [{"type": "被告人", "argument": "张某甲"}, {"type": "被告人", "argument": "张某甲"}, {"type": "被告人", "argument": "张某甲"}, {"type": "被害人", "argument": "杨某乙"}, {"type": "被害人", "argument": "杨某乙"}, {"type": "被害人", "argument": "杨某乙"}, {"type": "被害人", "argument": "杨某乙"}, {"type": "被害人", "argument": "杨某乙"}]}
{"text": "张某甲盗窃的黑色老年手机在逃跑途中丢弃。", "entity_list": [{"type": "被告人", "argument": "张某甲"}, {"type": "被盗物品", "argument": "黑色老年手机"}]}
{"text": "当天晚上张某甲在南充市区乘坐火车前往湖南常德，将盗窃的2万元全部挥霍。", "entity_list": [{"type": "被告人", "argument": "张某甲"}, {"type": "被盗货币", "argument": "2万元"}]}
{"text": "1、2018年8月16日14时许，被告人陈某甲在佛山市顺德区**镇**村**坊*号，为盗窃摩托车，对被害人梁某某停在该出的黑色雅马哈摩托车一辆（经鉴定，人民币1348元）进行撬锁，后因撬锁失败，放弃盗窃逃离现场。", "entity_list": [{"type": "被告人", "argument": "陈某甲"}, {"type": "被告人", "argument": "梁某某"}, {"type": "物品价值", "argument": "人民币1348元"}, {"type": "被盗物品", "argument": "摩托车"}, {"type": "被盗物品", "argument": "黑色雅马哈摩托车一辆"}, {"type": "作案时间", "argument": "2018年8月16日14时许"}, {"type": "作案地点", "argument": "佛山市顺德区**镇**村**坊*号"}]}
{"text": "2、2018年8月16日15时许，被告人陈某甲去到佛山市顺德区**镇**村**路*号的出租屋楼梯间内，为盗窃电动车，将被害人高某某的电动车一辆（经鉴定，价值1296元）推离现场，后由于害怕被发现，将该辆电动车遗弃在路边。", "entity_list": [{"type": "被告人", "argument": "陈某甲"}, {"type": "被害人", "argument": "高某某"}, {"type": "物品价值", "argument": "1296元"}, {"type": "被盗物品", "argument": "电动车"}, {"type": "被盗物品", "argument": "电动车一辆"}, {"type": "被盗物品", "argument": "电动车"}, {"type": "作案时间", "argument": "2018年8月16日15时许"}, {"type": "作案地点", "argument": "佛山市顺德区**镇**村**路*号的出租屋楼梯间内"}]}
{"text": "4、2018年8月30日下午14时许，被告人陈某甲在佛山市顺德区**镇***城*街*巷*号的出租屋楼梯间，为盗窃电动车，对被害人陈某乙的白色爱玛电动车一辆（无法核价）进行撬锁，后因撬锁失败放弃盗窃，对被害人卢子平的另一辆白色台铃电动车（经鉴定，人民币1786元）盗走离开现场，得手后因害怕被发现，将该电动车遗弃在路边。", "entity_list": [{"type": "被告人", "argument": "陈某甲"}, {"type": "被害人", "argument": "陈某乙"}, {"type": "被害人", "argument": "卢子平"}, {"type": "物品价值", "argument": "人民币1786元"}, {"type": "被盗物品", "argument": "电动车"}, {"type": "被盗物品", "argument": "陈某乙的白色爱玛电动车一辆"}, {"type": "被盗物品", "argument": "一辆白色台铃电动车"}, {"type": "被盗物品", "argument": "电动车"}, {"type": "作案时间", "argument": "2018年8月30日下午14时许"}, {"type": "作案地点", "argument": "佛山市顺德区**镇***城*街*巷*号的出租屋楼梯间"}]}
{"text": "案发后，被告人陈某甲所称遗弃在路上的车辆均无法追回。", "entity_list": [{"type": "被告人", "argument": "陈某甲"}]}
{"text": "1、2017年3月3日凌晨0时许，被告人杨某与吕某某（另处）预谋后，在宝鸡市渭滨区**北路靠近**花园东侧的停车场，由被告人杨某望风，吕某某用撬杠将陕CG****黑色一汽B30（车主李某某）副驾驶玻璃砸碎，窃取了中控箱内李某某行驶证、吴某驾驶证、银行卡、天王牌石英表；", "entity_list": [{"type": "被告人", "argument": "杨某"}, {"type": "被告人", "argument": "吕某某"}, {"type": "被告人", "argument": "杨某"}, {"type": "被告人", "argument": "吕某某"}, {"type": "被害人", "argument": "李某某"}, {"type": "被害人", "argument": "李某某"}, {"type": "被害人", "argument": "吴某"}, {"type": "被盗物品", "argument": "李某某行驶证"}, {"type": "被盗物品", "argument": "吴某驾驶证"}, {"type": "被盗物品", "argument": "银行卡"}, {"type": "被盗物品", "argument": "天王牌石英表"}, {"type": "作案时间", "argument": "2017年3月3日凌晨0时许"}, {"type": "作案地点", "argument": "宝鸡市渭滨区**北路靠近**花园东侧的停车场"}, {"type": "作案工具", "argument": "撬杠"}]}
{"text": "将陕V*****白色长城H5越野车（车主李某乙）副驾驶玻璃砸碎，窃取了后备箱内黄芙蓉王香烟19盒（价值456元）、软中华香烟一包（价值65元）、20年45度西凤华山论剑酒两瓶（价值560元）；", "entity_list": [{"type": "被害人", "argument": "李某乙"}, {"type": "物品价值", "argument": "456元"}, {"type": "物品价值", "argument": "65元"}, {"type": "物品价值", "argument": "560元"}, {"type": "被盗物品", "argument": "黄芙蓉王香烟19盒"}, {"type": "被盗物品", "argument": "软中华香烟一包"}, {"type": "被盗物品", "argument": "20年45度西凤华山论剑酒两瓶"}]}
{"text": "将陕C****A（车主范某某）白色北汽幻速S3副驾驶玻璃砸碎，窃取了后排座上飞天53度20年窖藏酒两瓶（价值1200元）。", "entity_list": [{"type": "被害人", "argument": "范某某"}, {"type": "物品价值", "argument": "1200元"}, {"type": "被盗物品", "argument": "飞天53度20年窖藏酒两瓶"}]}
{"text": "盗窃价值共计2281元。", "entity_list": [{"type": "物品价值", "argument": "2281元"}]}
{"text": "2、2017年3月7日，被告人杨某与吕某某（另处）预谋后，在宝鸡市渭滨区**北路沿***村对面停车场向西，被告人杨某与吕某某将陕C*****白色双龙车（车主王某某）副驾驶玻璃砸碎，窃取了一个SUPFire强光手电筒；", "entity_list": [{"type": "被告人", "argument": "杨某"}, {"type": "被告人", "argument": "吕某某"}, {"type": "被告人", "argument": "杨某"}, {"type": "被告人", "argument": "吕某某"}, {"type": "被告人", "argument": "王某某"}, {"type": "被盗物品", "argument": "一个SUPFire强光手电筒"}, {"type": "作案时间", "argument": "2017年3月7日"}, {"type": "作案地点", "argument": "宝鸡市渭滨区**北路沿***村对面停车场向西"}]}
{"text": "将陕C****E白色马自达CX-5越野车（车主祁某某）副驾驶玻璃砸碎，没有窃得物品；", "entity_list": [{"type": "被害人", "argument": "祁某某"}]}
{"text": "将BB****白色速腾（车主李某某）副驾驶玻璃砸碎，没有窃得物品；", "entity_list": [{"type": "被害人", "argument": "李某某"}]}
{"text": "后继续向西到**花园东边的停车场，将陕CX****别克君威（车主褚某某）副驾驶玻璃砸碎，窃取了现金50多元；", "entity_list": [{"type": "被害人", "argument": "褚某某"}, {"type": "被盗货币", "argument": "现金50多元"}, {"type": "作案地点", "argument": "**花园东边的停车场"}]}
{"text": "将陕A7****白色路虎（车主于某某）驾驶室玻璃砸碎，没有窃得物品；", "entity_list": [{"type": "被害人", "argument": "于某某"}]}
{"text": "将被害人韩晨光陕CW****中华H330（车主韩某某）左后玻璃砸碎准备盗窃时被巡逻警察当场，从吕某某身上查获撬杠一根、现金71元。", "entity_list": [{"type": "被告人", "argument": "吕某某"}, {"type": "被害人", "argument": "韩晨光"}, {"type": "被害人", "argument": "韩某某"}, {"type": "被盗货币", "argument": "现金71元"}, {"type": "作案工具", "argument": "撬杠一根"}]}
{"text": "2018年2月12日凌晨，被告人阿某甲伙同阿某乙（另案处理），到本市北辰区**路**药房，用改锥撬开药房门把手，进入药店盗取现金人民币2100余元，后赃款俵分挥霍。", "entity_list": [{"type": "被告人", "argument": "阿某甲"}, {"type": "被告人", "argument": "阿某乙"}, {"type": "被盗货币", "argument": "现金人民币2100余元"}, {"type": "作案时间", "argument": "2018年2月12日凌晨"}, {"type": "作案地点", "argument": "本市北辰区**路**药房"}, {"type": "作案工具", "argument": "改锥"}]}
[truncated: 835,619 more chars]
