# Supplementary material for: Generative named entity recognition framework for Chinese legal domain
Source: PeerJ Comput Sci. 2024 Nov 4;10:e2428. doi: 10.7717/peerj-cs.2428 (PMC11622873; doi:10.7717/peerj-cs.2428)
Supplement: Supplemental Information 1 [file peerj-cs-10-2428-s001.zip › data/drug/dataprocess.py]

import json
import pandas as pd
f = open('drug_test_0102.json','r',encoding = 'utf-8')
datalist = f.readlines()
sourceSentence = []
answerSentence = []
istypeexist = []

#这是直接把所有类型一起生成的
# for data in range(len(datalist)):
#     labeldic = {'被害人':[],'被告人':[],'被盗物品':[],'组织机构':[],'物品价值':[],'作案时间':[],'作案地点':[],'被盗货币':[],'作案工具':[],'盗窃获利':[]}
#     jsonobj = json.loads(datalist[data])
#     sourceSentence.append(jsonobj['text'])
#     for entity in jsonobj['entity_list']:
#         labeldic[entity['type']].append(entity['argument'])

#     answerlist = []
#     typelist = []
#     for i in labeldic:
#         if len(labeldic[i])>0:
#             tmplist = list(set(labeldic[i]))
#             st = ''
#             for ent in tmplist:
#                 st+='['+ent+']'
#             answerlist.append(i+'是'+st)
#             typelist.append('1')
#         else:
#             answerlist.append(i+'是无')
#             typelist.append('0')
#     answerSentence.append('|'.join(answerlist))
#     istypeexist.append(' '.join(typelist))
# res = pd.DataFrame({"input_text":sourceSentence,"target_text":answerSentence,"istypeexist":istypeexist})
# res.to_csv('test_0303.csv',index=0)

#直接在文本中用标签增强的文本形成结果。
for data in range(len(datalist)):
    labeldic = {'被告人':[],'毒品':[],'毒品重量':[],'时间':[],'地点':[]}
    jsonobj = json.loads(datalist[data])
    if len(jsonobj['entity_list'])==0:
        continue
    sourceSentence.append(jsonobj['text'])
    context = jsonobj['text']
    for entity in jsonobj['entity_list']:
        context = context.replace(entity['argument'],'['+entity['argument']+'|'+entity['type']+']')
    answerSentence.append(context)
    istypeexist.append('1 1 1 1 1 1 1 1 1')
res = pd.DataFrame({"input_text":sourceSentence,"target_text":answerSentence,"istypeexist":istypeexist})
res.to_csv('test_0503.csv',index=0)
