# Supplementary material for: Generative named entity recognition framework for Chinese legal domain
Source: PeerJ Comput Sci. 2024 Nov 4;10:e2428. doi: 10.7717/peerj-cs.2428 (PMC11622873; doi:10.7717/peerj-cs.2428)
Supplement: Supplemental Information 1 [file peerj-cs-10-2428-s001.zip › data/drug/drug_test_0102.json]

{"text": "阳江市江城区人民检察院指控2016年10月9日21时左右，被告人欧阳某仑在阳江市江城区鸳鸯湖西路东怡花园小区内向一名外号叫“黑仔”的男子（身份不详，在逃）购买了价值1000元的毒品甲基苯丙胺（俗称冰毒）准备供自己及朋友吸食。欧阳某仑携带购买的毒品走到东怡花园门口时被民警抓获。民警当场在欧阳某仑的右裤袋里搜获一小包用塑料密封袋包装的可疑毒品（经称量，净重11.1克）。", "entity_list": [{"type": "时间", "argument": "2016年10月9日21时"}, {"type": "被告人", "argument": "欧阳某仑"}, {"type": "地点", "argument": "阳江市江城区鸳鸯湖西路东怡花园小区"}, {"type": "毒品", "argument": "甲基苯丙胺"}, {"type": "毒品", "argument": "冰毒"}, {"type": "被告人", "argument": "欧阳某仑"}, {"type": "地点", "argument": "东怡花园门口"}, {"type": "被告人", "argument": "欧阳某仑"}, {"type": "毒品重量", "argument": "11.1克"}]}
{"text": "公诉机关指控，被告人陈某在其粤Q×××××的小车中多次容留吸毒人员黎某吸食毒品甲基苯丙胺（冰毒），具体犯罪事实如下：", "entity_list": [{"type": "被告人", "argument": "陈某"}, {"type": "被告人", "argument": "黎某"}, {"type": "毒品", "argument": "甲基苯丙胺"}, {"type": "毒品", "argument": "冰毒"}]}
{"text": "经审理查明，2015年10月22日12时许，被告人瞿某在南通市开发区富民新村36幢503室的沈某家里吸食冰毒（甲基苯丙胺俗）时被公安机关当场抓获，同时查获被告人瞿某随身携带的可疑白色晶体三袋。经鉴定，被告人瞿某所携带的三袋白色晶体中均检出甲基苯丙胺成分，净重11.34克。", "entity_list": [{"type": "时间", "argument": "2015年10月22日12时"}, {"type": "被告人", "argument": "瞿某"}, {"type": "地点", "argument": "南通市开发区富民新村36幢503室"}, {"type": "被告人", "argument": "沈某"}, {"type": "毒品", "argument": "冰毒"}, {"type": "被告人", "argument": "瞿某"}, {"type": "被告人", "argument": "瞿某"}, {"type": "毒品", "argument": "甲基苯丙胺"}, {"type": "毒品重量", "argument": "11.34克"}]}
{"text": "蚌埠市禹会区人民检察院指控：2013年9月15日18时许，被告人王某与吸毒人员鹿颂成以电话联系的方式约定在本市禹会区友谊路第十中学附近进行毒品交易。被告人王某向鹿颂成贩卖毒品海洛因一包，得款人民币200元。后从吸毒人员鹿颂成身上查获毒品疑似物一包（其中部分毒品已被吸食），经鉴定，在未吸食毒品疑似物中检出海洛因成分，重0.05克。", "entity_list": [{"type": "时间", "argument": "2013年9月15日18时"}, {"type": "被告人", "argument": "王某"}, {"type": "被告人", "argument": "鹿颂成"}, {"type": "地点", "argument": "本市禹会区友谊路第十中学附近"}, {"type": "被告人", "argument": "王某"}, {"type": "被告人", "argument": "鹿颂成"}, {"type": "毒品", "argument": "海洛因"}, {"type": "被告人", "argument": "鹿颂成"}, {"type": "毒品", "argument": "海洛因"}, {"type": "毒品重量", "argument": "0.05克"}]}
{"text": "经审理查明，2016年3月份，被告人罗某乙先后八次容留郑某、黄某在其租住位于化州市东山街道办下街铁路旁二楼的出租屋吸食毒品冰毒。具体犯罪事实如下：", "entity_list": [{"type": "时间", "argument": "2016年3月份"}, {"type": "被告人", "argument": "罗某乙"}, {"type": "被告人", "argument": "郑某"}, {"type": "被告人", "argument": "黄某"}, {"type": "地点", "argument": "化州市东山街道办下街铁路旁二楼的出租屋"}, {"type": "毒品", "argument": "冰毒"}]}
{"text": "阳江市江城区人民检察院指控2015年5月14日晚，被告人梁某某在阳江市某某酒吧从一名叫“阿金”（身份不明，在逃）的男子处购买了价值人民币800元的冰毒。同月17日19时许，梁某某将购买的冰毒放进其裤袋与陈某某一起驾驶摩托车去到阳江市江城区时，发现该处有几部无牌车，即将其裤袋里的冰毒丢在距离摩托车不远处的草丛中。接着，公安民警在该路口抓获梁某某并缴获了梁某某丢在草丛中的可疑毒品一包（分3小包包装，分别净重为4.91克、4.92克、9.97克，共计净重为19.8克）。", "entity_list": [{"type": "时间", "argument": "2015年5月14日晚"}, {"type": "被告人", "argument": "梁某某"}, {"type": "地点", "argument": "阳江市某某酒吧"}, {"type": "被告人", "argument": "阿金"}, {"type": "毒品", "argument": "冰毒"}, {"type": "时间", "argument": "17日19时"}, {"type": "被告人", "argument": "梁某某"}, {"type": "毒品", "argument": "冰毒"}, {"type": "被告人", "argument": "陈某某"}, {"type": "地点", "argument": "阳江市江城区"}, {"type": "毒品", "argument": "冰毒"}, {"type": "被告人", "argument": "梁某某"}, {"type": "被告人", "argument": "梁某某"}, {"type": "毒品重量", "argument": "4.91克"}, {"type": "毒品重量", "argument": "4.92克"}, {"type": "毒品重量", "argument": "9.97克"}, {"type": "毒品重量", "argument": "19.8克"}]}
{"text": "楚雄市人民检察院指控，2014年8月13日下午16时许，被告人李某甲在楚雄市开发区德江路农贸市场西北侧进出门口处，以100元的价格向吸毒人员李某乙贩卖毒品嫌疑物零包两个。经称量，毒品嫌疑物重0.2克。经鉴定，毒品嫌疑物中检出海洛因成分。公诉机关对所控事实提供了以下证据证实：抓获经过、扣押物品笔录及清单、称量记录、证人证言、鉴定报告、物证照片、被告人的供述和辩解等。公诉机关认为被告人李某甲的行为触犯了《中华人民共和国刑法》第三百四十七条第一款之规定，已构成贩卖毒品罪，应依法判处。公诉机关提出被告人李某甲归案后如实供述犯罪事实，认罪态度较好，可酌情从轻处罚，建议对其在拘役三至五个月内量刑，并处罚金。", "entity_list": [{"type": "时间", "argument": "2014年8月13日下午16时"}, {"type": "被告人", "argument": "李某甲"}, {"type": "地点", "argument": "楚雄市开发区德江路农贸市场西北侧进出门口"}, {"type": "被告人", "argument": "李某乙"}, {"type": "毒品重量", "argument": "0.2克"}, {"type": "毒品", "argument": "海洛因"}, {"type": "被告人", "argument": "李某甲"}, {"type": "被告人", "argument": "李某甲"}]}
{"text": "经审理查明，2016年7月19日16时许，被告人曹某在其位于凯里市环城西路114号省林汽宿舍11号家中的书房内容留吸毒人员罗某、张某、谢某、滕某、汪某使用自制的吸毒工具吸食毒品甲基苯丙胺。17时许，警方接到举报后，在被告人曹某家中将曹某及罗某等5名吸毒人员及未参与吸毒的乐某、吴某一并抓获，并在其书房内查获一套自制的吸毒工具（吸管8支、矿泉水瓶一个、锡箔纸一筒）及一个甲基苯丙胺零包（净重1.5克）。", "entity_list": [{"type": "时间", "argument": "2016年7月19日16时许"}, {"type": "被告人", "argument": "曹某"}, {"type": "地点", "argument": "凯里市环城西路114号省林汽宿舍11号"}, {"type": "被告人", "argument": "罗某"}, {"type": "被告人", "argument": "张某"}, {"type": "被告人", "argument": "谢某"}, {"type": "被告人", "argument": "滕某"}, {"type": "被告人", "argument": "汪某"}, {"type": "毒品", "argument": "甲基苯丙胺"}, {"type": "时间", "argument": "17时"}, {"type": "被告人", "argument": "曹某"}, {"type": "被告人", "argument": "曹某"}, {"type": "被告人", "argument": "罗某"}, {"type": "被告人", "argument": "乐某"}, {"type": "被告人", "argument": "吴某"}, {"type": "毒品", "argument": "甲基苯丙胺"}, {"type": "毒品重量", "argument": "1.5克"}]}
{"text": "缙云县人民检察院指控，2016年3月28日晚，被告人李某在丽水市莲都区官桥村附近的出租房内以人民币350元的价格卖给徐某一个甲基苯丙胺（约0.7克）。公诉机关为证明其指控的事实，当庭讯问了被告人李某，并宣读和出示了被告人李某的供述，证人徐某、胡某1、胡某2的证言，刑事判决书，行政处罚决定书，辨认笔录，抓获经过及户籍证明等证据材料。公诉机关认为其指控事实清楚，证据确实、充分。被告人李某的行为已触犯《中华人民共和国刑法》第三百四十七条的规定，应以贩卖毒品罪追究刑事责任。提请本院依法判处。", "entity_list": [{"type": "时间", "argument": "2016年3月28日晚"}, {"type": "被告人", "argument": "李某"}, {"type": "地点", "argument": "丽水市莲都区官桥村附近的出租房内"}, {"type": "被告人", "argument": "徐某"}, {"type": "毒品", "argument": "甲基苯丙胺"}, {"type": "毒品重量", "argument": "0.7克"}, {"type": "被告人", "argument": "李某"}, {"type": "被告人", "argument": "李某"}, {"type": "被告人", "argument": "徐某"}, {"type": "被告人", "argument": "胡某1"}, {"type": "被告人", "argument": "胡某2"}, {"type": "被告人", "argument": "李某"}]}
{"text": "经审理查明，被告人黄某系吸毒人员。2016年11月至12月间，被告人黄某先后两次在本市文家市镇秋收起义纪念馆门口以总价200元的价格共计贩卖约0.6克毒品甲基苯丙胺(俗称“冰毒”）给吸毒人员孙某（已行政处罚），具体情况分述如下：", "entity_list": [{"type": "被告人", "argument": "黄某"}, {"type": "时间", "argument": "2016年11月至12月间"}, {"type": "被告人", "argument": "黄某"}, {"type": "地点", "argument": "本市文家市镇秋收起义纪念馆门口"}, {"type": "毒品重量", "argument": "0.6克"}, {"type": "毒品", "argument": "甲基苯丙胺"}, {"type": "毒品", "argument": "冰毒"}, {"type": "被告人", "argument": "孙某"}]}
{"text": "公诉机关指控：2013年11月13日17时50分许，被告人祝某事先与张某约定交易毒品K粉后，在武汉市武昌区友谊大道146号门口，以人民币200元的价格将塑料袋装白色晶体粉末一包贩卖给张某后，被公安民警当场抓获。经鉴定，塑料袋装白色晶体粉末未检测出常见毒品成分，重2.63克。", "entity_list": [{"type": "时间", "argument": "2013年11月13日17时50分"}, {"type": "被告人", "argument": "祝某"}, {"type": "被告人", "argument": "张某"}, {"type": "毒品", "argument": "K粉"}, {"type": "地点", "argument": "武汉市武昌区友谊大道146号门口"}, {"type": "被告人", "argument": "张某"}, {"type": "毒品重量", "argument": "2.63克"}]}
{"text": "金堂县人民检察院指控，2015年2月25日23时许，被告人唐某某驾驶鄂afw010奔驰牌轿车行至金堂县赵镇一横道十里大道红绿灯路口处时，被在此路口设卡检查的金堂县公安局巡警查获。巡警在被告人唐某某身上查获3袋红色药丸，重37.97克；查获1袋红色粉末，重3.2克；查获1袋黑色块状物品，重7.78克。经鉴定，从被告人唐某某身上查获的红色药丸和红色粉末均含甲基苯丙胺、咖啡因成分，查获的黑色块状物品含有可待因、蒂巴因成分。公诉机关认为被告人唐某某非法持有含甲基苯丙胺成分的毒品达到40余克，其行为已构成非法持有毒品罪，提请本院依照《中华人民共和国刑法》第三百四十八条规定予以判处。", "entity_list": [{"type": "时间", "argument": "2015年2月25日23时"}, {"type": "被告人", "argument": "唐某某"}, {"type": "地点", "argument": "金堂县赵镇一横道十里大道红绿灯路口处"}, {"type": "被告人", "argument": "唐某某"}, {"type": "毒品重量", "argument": "37.97克"}, {"type": "毒品重量", "argument": "3.2克"}, {"type": "毒品重量", "argument": "7.78克"}, {"type": "被告人", "argument": "唐某某"}, {"type": "毒品", "argument": "甲基苯丙胺"}, {"type": "毒品", "argument": "咖啡因"}, {"type": "毒品", "argument": "可待因"}, {"type": "毒品", "argument": "蒂巴因"}, {"type": "被告人", "argument": "唐某某"}, {"type": "毒品", "argument": "甲基苯丙胺"}, {"type": "毒品重量", "argument": "40余克"}]}
{"text": "公诉机关指控：2012年1月9日18时许，被告人安某某在吸毒人员“龙龙”（另案处理）的介绍下，在本区吸贩毒人员唐继尧（另案处理）处以2000元购得毒品海洛因，欲供自己吸食。当晚21时许，被告人安某某在本区虹光厂附近被平凉市公安局崆峒分局东郊派出所民警当场抓获，从其身上查获浅褐色可疑物55包，经称量净重11.9克，平凉市公安司法鉴定中心检验均检出毒品海洛因成分。", "entity_list": [{"type": "时间", "argument": "2012年1月9日18时"}, {"type": "被告人", "argument": "安某某"}, {"type": "被告人", "argument": "龙龙"}, {"type": "被告人", "argument": "唐继尧"}, {"type": "毒品", "argument": "海洛因"}, {"type": "时间", "argument": "当晚21时"}, {"type": "被告人", "argument": "安某某"}, {"type": "地点", "argument": "本区虹光厂附近"}, {"type": "毒品重量", "argument": "11.9克"}, {"type": "毒品", "argument": "海洛因"}]}
{"text": "公诉机关指控，2013年5月23日，被告人郑某购买了10余克冰毒后藏于其居住地本市某室的桌子抽屉中。次日，被告人郑某因吸食毒品被处行政拘留和强制戒毒。2013年5月25日，郑的家人在郑的居住地整理物品时发现了1包用塑料袋包装的黄色晶体，怀疑是毒品遂交至公安机关。", "entity_list": [{"type": "时间", "argument": "2013年5月23日"}, {"type": "被告人", "argument": "郑某"}, {"type": "毒品重量", "argument": "10余克"}, {"type": "毒品", "argument": "冰毒"}, {"type": "地点", "argument": "本市某室"}, {"type": "时间", "argument": "次日"}, {"type": "被告人", "argument": "郑某"}, {"type": "时间", "argument": "2013年5月25日"}, {"type": "被告人", "argument": "郑"}, {"type": "被告人", "argument": "郑"}]}
{"text": "公诉机关指控：2015年11月14日4时许，公安人员在南昌市西湖区坝口巷抓获被告人邓某，当场在其身上查获甲基苯丙胺片剂1小包（共计11.5粒，共计净重1.1克）、甲基苯丙胺1小包（净重6.4克）。同日下午14时许，公安人员带着被告人邓某又在南昌市青山湖区洪都中大道72号2栋3单元楼下其家中的储藏间查获甲基苯丙胺1小包（净重3.1克）。经南昌市公安司法鉴定中心理化检验鉴定报告认定：上述毒品中均检出甲基苯丙胺成分。", "entity_list": [{"type": "时间", "argument": "2015年11月14日4时"}, {"type": "地点", "argument": "南昌市西湖区坝口巷"}, {"type": "被告人", "argument": "邓某"}, {"type": "毒品", "argument": "甲基苯丙胺片剂"}, {"type": "毒品重量", "argument": "1.1克"}, {"type": "毒品", "argument": "甲基苯丙胺"}, {"type": "毒品重量", "argument": "6.4克"}, {"type": "时间", "argument": "下午14时"}, {"type": "被告人", "argument": "邓某"}, {"type": "地点", "argument": "南昌市青山湖区洪都中大道72号2栋3单元楼下"}, {"type": "毒品", "argument": "甲基苯丙胺"}, {"type": "毒品重量", "argument": "3.1克"}, {"type": "毒品", "argument": "甲基苯丙胺"}]}
{"text": "宾阳县人民检察院指控：2016年5月25日，被告人肖某某召集韦某、肖某（另案处理）到宾阳县县城购买毒品。韦某便到来宾市迁江镇富豪租车行租了一辆桂Ｇ×××××号五菱宏光S面包车后，由肖某驾驶该辆面包车搭载肖某某、韦某从来宾市迁江镇往宾阳县方向行驶，至次日1时许，肖某某电话联系一化名“三哥”（另案处理）的男子购买冰毒，并约定在宾阳县宾州镇力沃广场交易，双方碰面后，肖某某以3000元的价格向“三哥”购买一包冰毒可疑物。随后三人驾车返回来宾市兴宾区迁江镇，途经宾阳县勒马桥附近时被公安人员当场抓获。并从三人所驾驶的五菱宏光面包车内搜出一包冰毒可疑物，并经肖某某的面过称净重85克。经检验，从被收缴的毒品中检出甲基苯丙胺成分。上述事实，公诉机关提供书证、证人证言、鉴定意见、勘验检查辨认笔录、被告人供述和辩解等证据证实，公诉机关认为，被告人肖某某明知是毒品而运输，其行为已触犯《中华人民共和国刑法》第三百四十七条之规定，应当以运输毒品罪追究其刑事责任。提请本院依法判处。", "entity_list": [{"type": "时间", "argument": "2016年5月25日"}, {"type": "被告人", "argument": "肖某某"}, {"type": "被告人", "argument": "韦某"}, {"type": "被告人", "argument": "肖某"}, {"type": "地点", "argument": "宾阳县"}, {"type": "被告人", "argument": "韦某"}, {"type": "被告人", "argument": "肖某"}, {"type": "被告人", "argument": "肖某某"}, {"type": "被告人", "argument": "韦某"}, {"type": "时间", "argument": "次日1时"}, {"type": "被告人", "argument": "肖某某"}, {"type": "毒品", "argument": "冰毒"}, {"type": "地点", "argument": "宾阳县宾州镇力沃广场"}, {"type": "被告人", "argument": "肖某某"}, {"type": "被告人", "argument": "“三哥”"}, {"type": "毒品", "argument": "冰毒"}, {"type": "地点", "argument": "宾阳县勒马桥附近"}, {"type": "毒品", "argument": "冰毒"}, {"type": "毒品重量", "argument": "85克"}, {"type": "毒品", "argument": "甲基苯丙胺"}, {"type": "被告人", "argument": "肖某某"}]}
{"text": "公诉机关指控：2015年12月13日至15日间，被告人张×分别在北京市大兴区亦庄镇×酒店×房间内多次容某某×、郭×吸食毒品。2016年12月15日20时，民警接线索后在酒店将被告人张×抓获到案，并起获白色晶体一包，经鉴定该白色晶体系甲基苯丙胺（已被收缴），净重2.47g。被告人张×到案后如实供述了上述事实。公诉机关认为，被告人张×有如实供述的从轻处罚情节，建议判处被告人张×有期徒刑十个月至一年，并处罚金。", "entity_list": [{"type": "时间", "argument": "2015年12月13日至15日间"}, {"type": "被告人", "argument": "张×"}, {"type": "地点", "argument": "北京市大兴区亦庄镇×酒店×房间内"}, {"type": "被告人", "argument": "某某×"}, {"type": "被告人", "argument": "郭×"}, {"type": "时间", "argument": "2016年12月15日20时"}, {"type": "被告人", "argument": "张×"}, {"type": "毒品", "argument": "甲基苯丙胺"}, {"type": "毒品重量", "argument": "2.47g"}, {"type": "被告人", "argument": "张×"}, {"type": "被告人", "argument": "张×"}, {"type": "被告人", "argument": "张×"}]}
{"text": "韶关市武江区人民检察院指控，被告人曾某某及其女朋友程某某、苏某某均是吸毒人员。从2014年11月6日开始，被告人曾某某租住韶关市武江区某503房，程某某与曾某某一起居住。在这期间，曾某某多次容留苏某某在韶关市武江区某503房用自制吸毒工具以“烫吸”的方式吸食毒品甲基苯丙胺（俗称“冰毒”），程某某也跟他们一起吸食毒品三次。", "entity_list": [{"type": "被告人", "argument": "程某某"}, {"type": "被告人", "argument": "苏某某"}, {"type": "时间", "argument": "2014年11月6日"}, {"type": "被告人", "argument": "曾某某"}, {"type": "地点", "argument": "韶关市武江区某503房"}, {"type": "被告人", "argument": "程某某"}, {"type": "被告人", "argument": "曾某某"}, {"type": "被告人", "argument": "曾某某"}, {"type": "被告人", "argument": "苏某某"}, {"type": "地点", "argument": "韶关市武江区某503房"}, {"type": "毒品", "argument": "甲基苯丙胺"}, {"type": "毒品", "argument": "冰毒"}, {"type": "被告人", "argument": "程某某"}]}
{"text": "经审理查明，2015年12月份，被告人杨××通过网络购买了毒品用于自己吸食，2016年1月5日10时许，其携带毒品在本市东山区鹤岗市行政拘留所门口搭乘朋友彭××的车时，被侦查机关发现并收缴。经鉴定：被收缴的毒品重47.052克，其中检出甲基苯丙胺。", "entity_list": [{"type": "时间", "argument": "2015年12月份"}, {"type": "被告人", "argument": "杨××"}, {"type": "时间", "argument": "2016年1月5日10时"}, {"type": "地点", "argument": "本市东山区鹤岗市行政拘留所门口"}, {"type": "被告人", "argument": "彭××"}, {"type": "毒品重量", "argument": "47.052克"}, {"type": "毒品", "argument": "甲基苯丙胺"}]}
{"text": "普宁市人民检察院指控，被告人黄某某于2015年1月25日22时许、26日22时许、27日22时、29日9时许，先后4次容留吸毒人员陈某吸食冰毒。", "entity_list": [{"type": "被告人", "argument": "黄某某"}, {"type": "时间", "argument": "2015年1月25日22时许"}, {"type": "时间", "argument": "26日22时许"}, {"type": "时间", "argument": "27日22时"}, {"type": "时间", "argument": "29日9时"}, {"type": "被告人", "argument": "陈某"}, {"type": "毒品", "argument": "冰毒"}]}
{"text": "东莞市第三市区人民检察院指控，2014年10月下旬的一天中午，被告人张守东接到李某的电话称要购买毒品（冰毒），双方约好在李某位于东莞市清溪镇荔横路9号好运来公寓209房的暂住处进行交易后，张守东到东莞市清溪镇荔横路9号好运来公寓209房，以每包100元人民币的价格贩卖给李某7小包毒品（冰毒，每包约1克，共7克）。", "entity_list": [{"type": "时间", "argument": "2014年10月下旬的一天中午"}, {"type": "被告人", "argument": "张守东"}, {"type": "被告人", "argument": "李某"}, {"type": "毒品", "argument": "冰毒"}, {"type": "被告人", "argument": "李某"}, {"type": "地点", "argument": "东莞市清溪镇荔横路9号好运来公寓209房"}, {"type": "被告人", "argument": "张守东"}, {"type": "地点", "argument": "东莞市清溪镇荔横路9号好运来公寓209房"}, {"type": "被告人", "argument": "李某"}, {"type": "毒品", "argument": "冰毒"}, {"type": "毒品重量", "argument": "1克"}, {"type": "毒品重量", "argument": "7克"}]}
{"text": "遵义市红花岗区人民检察院指控，2013年8月7日17时许，被告人文某某在遵义市红花岗区万里路跳蚤市场路口以200元的价格贩卖1小包冰毒及两粒小红米给徐某某时被公安民警抓获，当场从被告人文某某处收缴1小包冰毒疑似物及2粒小红米。经称量，分别净重0.3克、0.1克。经鉴定，从中均检出甲基苯丙胺成分。", "entity_list": [{"type": "时间", "argument": "2013年8月7日17时"}, {"type": "被告人", "argument": "文某某"}, {"type": "地点", "argument": "遵义市红花岗区万里路跳蚤市场路口"}, {"type": "毒品", "argument": "冰毒"}, {"type": "被告人", "argument": "徐某某"}, {"type": "被告人", "argument": "文某某"}, {"type": "毒品", "argument": "冰毒"}, {"type": "毒品重量", "argument": "0.3克"}, {"type": "毒品重量", "argument": "0.1克"}, {"type": "毒品", "argument": "甲基苯丙胺"}]}
{"text": "经审理查明：2014年国庆节期间，被告人于某在其位于来安县新安镇安乐巷88号2室的家中，容留徐某、江某、李某三人吸食甲基苯丙胺一次。", "entity_list": [{"type": "时间", "argument": "2014年国庆节期间"}, {"type": "被告人", "argument": "于某"}, {"type": "地点", "argument": "来安县新安镇安乐巷88号2室的家中"}, {"type": "被告人", "argument": "徐某"}, {"type": "被告人", "argument": "江某"}, {"type": "被告人", "argument": "李某"}, {"type": "毒品", "argument": "甲基苯丙胺"}]}
{"text": "公诉机关指控，2016年1月20日晚，被告人叶某在其租住的南京市雨花台区义德西苑X幢XXXX室容留杨某某、韦某某、韩某某吸食冰毒，后被民警查获。被告人叶某归案后如实供述了上述事实。公诉机关认为被告人叶某具有坦白情节，建议对其判处拘役二至三个月，并处罚金。被告人叶某对指控事实、罪名及量刑建议没有异议且签字具结，在开庭审理过程中亦无异议。", "entity_list": [{"type": "时间", "argument": "2016年1月20日晚"}, {"type": "被告人", "argument": "叶某"}, {"type": "地点", "argument": "南京市雨花台区义德西苑X幢XXXX室"}, {"type": "被告人", "argument": "杨某某"}, {"type": "被告人", "argument": "韦某某"}, {"type": "被告人", "argument": "韩某某"}, {"type": "毒品", "argument": "冰毒"}, {"type": "被告人", "argument": "叶某"}, {"type": "被告人", "argument": "叶某"}, {"type": "被告人", "argument": "叶某"}]}
{"text": "湖北省武汉市武昌区人民检察院指控：被告人胡某于2014年7月9日17时许，在武汉市武昌区兴隆街83号其家中，以人民币200元的价格将4颗毒品麻果卖给程某时，被公安民警抓获并当场收缴毒品麻果4颗。经武汉市公安毒品司法鉴定中心鉴定，上述毒品均为甲基苯丙胺片剂（俗称麻果），共计净重0.38克。", "entity_list": [{"type": "被告人", "argument": "胡某"}, {"type": "时间", "argument": "2014年7月9日17时"}, {"type": "地点", "argument": "武汉市武昌区兴隆街83号"}, {"type": "毒品", "argument": "麻果"}, {"type": "被告人", "argument": "程某"}, {"type": "毒品", "argument": "麻果"}, {"type": "毒品", "argument": "甲基苯丙胺片剂"}, {"type": "毒品", "argument": "麻果"}, {"type": "毒品重量", "argument": "0.38克"}]}
{"text": "公诉机关指控，2014年12月29日，被告人于某在本溪市溪湖区彩北某“足道养生会馆”内，从孙某某（另案处理）手中购买白色晶体5袋（共净重36.1克），后乘一辆丰田牌霸道白色吉普车行至本溪市溪湖区彩屯大桥附近，被公安机关抓获。随后侦查人员将被告人于某带至警面包车上，侦查人员从被告人于某所乘的白色吉普车内缴获其事先藏匿的白色晶体3袋，从警面包车上收缴其藏匿的白色晶体2袋。经鉴定，从白色吉普车上缴获的白色晶体3袋，净重27.37克，从警车上收缴的白色晶体2袋，净重8.73克，均检出甲基苯丙胺成分。", "entity_list": [{"type": "时间", "argument": "2014年12月29日"}, {"type": "被告人", "argument": "于某"}, {"type": "地点", "argument": "本溪市溪湖区彩北某“足道养生会馆”内"}, {"type": "被告人", "argument": "孙某某"}, {"type": "毒品重量", "argument": "36.1克"}, {"type": "地点", "argument": "本溪市溪湖区彩屯大桥"}, {"type": "被告人", "argument": "于某"}, {"type": "被告人", "argument": "于某"}, {"type": "毒品重量", "argument": "27.37克"}, {"type": "毒品重量", "argument": "8.73克"}, {"type": "毒品", "argument": "甲基苯丙胺"}]}
{"text": "凤山县人民检察院指控，2009年11月间，被告人黄XX分三次以20-40元不等价格，将6颗海洛因出卖给他人吸食，共获款180元。公诉机关认为，被告人黄XX的行为已触犯《中华人民共和国刑法》第三百四十七条的规定，构成贩卖毒品罪。提请本院依法惩处。", "entity_list": [{"type": "时间", "argument": "2009年11月"}, {"type": "被告人", "argument": "黄XX"}, {"type": "毒品", "argument": "海洛因"}, {"type": "被告人", "argument": "黄XX"}]}
{"text": "上海市徐汇区人民检察院指控：2011年2月13日1时30分许，被告人XXX经事先电话联系，在本市x区x路x弄x号x室，以人民币500元的价格出售给xxx一包黄色晶体，交易完成后被民警当场抓获。经鉴定，xxx购买的一包黄色晶体净重0.47克，检出甲基苯丙胺成分。公诉机关认定被告人XXX的行为触犯《中华人民共和国刑法》第三百四十七条第一款、第四款之规定，应当以贩卖毒品罪追究被告人XXX的刑事责任。建议对其判处拘役并处罚金的刑事处罚。提请依法审判。", "entity_list": [{"type": "时间", "argument": "2011年2月13日1时30分"}, {"type": "被告人", "argument": "XXX"}, {"type": "地点", "argument": "本市x区x路x弄x号x室"}, {"type": "被告人", "argument": "xxx"}, {"type": "毒品重量", "argument": "0.47克"}, {"type": "毒品", "argument": "甲基苯丙胺"}]}
{"text": "经审理查明，张某与邓某某从郑权处购买过二次毒品，第一次是2013年末，张某和邓某某打车到凯旋城小区门口，张某自己下车到教育园区B区郑权家楼下，以500元的毒资从郑权手中购买1克左右毒品。第二次是2013年末某日，邓某某给张某打电话要买毒品，他与张某来到教育园区B区郑权家楼下，从郑权手中花500元买了1克冰毒后，二人到火车站附近一旅店的楼道内将购买的毒品吸食。2014年1月某日，邓某某、李某某打车到教育园区B区门口附近，邓某某一个人下车从郑权手中购买了价值400元的毒品后，李某某将毒品分了一部分回家吸食，邓某某与“代龙”、“刘成”在连山区步行街某日租房内将购买毒品吸食。另，公安机关在郑权居住的屋内搜到含有甲基苯丙胺成分的白色晶体及红色粉末共0.33克。", "entity_list": [{"type": "被告人", "argument": "张某"}, {"type": "被告人", "argument": "邓某某"}, {"type": "被告人", "argument": "郑权"}, {"type": "时间", "argument": "2013年"}, {"type": "被告人", "argument": "张某"}, {"type": "被告人", "argument": "邓某某"}, {"type": "地点", "argument": "凯旋城小区门口"}, {"type": "被告人", "argument": "张某"}, {"type": "被告人", "argument": "郑权"}, {"type": "被告人", "argument": "郑权"}, {"type": "毒品重量", "argument": "1克"}, {"type": "时间", "argument": "2013年"}, {"type": "被告人", "argument": "邓某某"}, {"type": "被告人", "argument": "张某"}, {"type": "被告人", "argument": "张某"}, {"type": "被告人", "argument": "郑权"}, {"type": "毒品重量", "argument": "1克"}, {"type": "毒品", "argument": "冰毒"}, {"type": "时间", "argument": "2014年1月某日"}, {"type": "被告人", "argument": "邓某某"}, {"type": "被告人", "argument": "李某某"}, {"type": "被告人", "argument": "邓某某"}, {"type": "被告人", "argument": "郑权"}, {"type": "被告人", "argument": "李某某"}, {"type": "被告人", "argument": "邓某某"}, {"type": "被告人", "argument": "代龙"}, {"type": "被告人", "argument": "刘成"}, {"type": "地点", "argument": "连山区步行街某日租房"}, {"type": "被告人", "argument": "郑权"}, {"type": "毒品", "argument": "甲基苯丙胺"}, {"type": "毒品重量", "argument": "0.33克"}]}
{"text": "经审理查明：2014年4月间，被告人李某在其住处无锡市滨湖区荣巷街道某社区78号，先后3次容留徐某吸食毒品甲基苯丙胺。", "entity_list": [{"type": "时间", "argument": "2014年4月间"}, {"type": "被告人", "argument": "李某"}, {"type": "地点", "argument": "无锡市滨湖区荣巷街道某社区78号"}, {"type": "被告人", "argument": "徐某"}, {"type": "毒品", "argument": "甲基苯丙胺"}]}
{"text": "柳州市柳南区人民检察院指控：2012年8月20日19时许，被告人张××到柳州市柳南区上游路三区67路公交车站台旁路边，以人民币200元的价格将一小包毒品“冰毒”贩卖给吸毒人员叶××和卢××。交易完成后被公安人员人赃并获。经检验称重，毒品含甲基苯丙胺成分，净重0.15克。", "entity_list": [{"type": "时间", "argument": "2012年8月20日19时"}, {"type": "被告人", "argument": "张××"}, {"type": "地点", "argument": "柳州市柳南区上游路三区67路公交车站台旁路边"}, {"type": "毒品", "argument": "冰毒"}, {"type": "被告人", "argument": "叶××"}, {"type": "被告人", "argument": "卢××"}, {"type": "毒品", "argument": "甲基苯丙胺"}, {"type": "毒品重量", "argument": "0.15克"}]}
{"text": "广东省增城市人民检察院指控：2014年7月10日16时许，被告人朱某甲通过电话联系方式与吸毒人员叶某（另案处理）约好贩卖毒品事宜后，叶某遂授意吸毒人员刘某甲（另案处理）去到增城市朱村神岗村蚌湖路口向被害人朱某甲购买毒品一包。交易完成后刘某甲带回毒品至朱村街横朗村领背路一巷11号旧屋与叶某等多人共同吸食，同日22时许，上述吸毒人员被增城市公安局民警查获，当场缴获尚未吸食完毒品1小包（经鉴定，净重0.22克，检出甲基苯丙胺成分）及吸毒工具一批等。被告人朱某甲于同年9月11日被抓获归案。", "entity_list": [{"type": "时间", "argument": "2014年7月10日16时"}, {"type": "被告人", "argument": "朱某甲"}, {"type": "被告人", "argument": "叶某"}, {"type": "被告人", "argument": "叶某"}, {"type": "被告人", "argument": "刘某甲"}, {"type": "地点", "argument": "增城市朱村神岗村蚌湖路口"}, {"type": "被告人", "argument": "朱某甲"}, {"type": "被告人", "argument": "刘某甲"}, {"type": "地点", "argument": "朱村街横朗村领背路一巷11号旧屋"}, {"type": "被告人", "argument": "叶某"}, {"type": "时间", "argument": "同日22时"}, {"type": "毒品重量", "argument": "0.22克"}, {"type": "毒品", "argument": "甲基苯丙胺"}, {"type": "被告人", "argument": "朱某甲"}, {"type": "时间", "argument": "9月11日"}]}
{"text": "公诉机关指控，2013年9月上旬某日，被告人沈某在上海市浦东新区羽山路XXX弄XXX号XXX室内，容留吸毒人员俞某某吸食毒品。", "entity_list": [{"type": "时间", "argument": "2013年9月上旬某日"}, {"type": "被告人", "argument": "沈某"}, {"type": "地点", "argument": "上海市浦东新区羽山路XXX弄XXX号XXX室内"}, {"type": "被告人", "argument": "俞某某"}]}
{"text": "公诉机关指控，2015年3月11日12时许，被告人夏xx经事前电话联系，在都江堰市新发南路“新发停车场”门口，以300元人民币的价格将1克含有甲基苯丙胺成分的毒品（冰毒）卖给购毒人员幸某某，交易完成后被警察挡获。", "entity_list": [{"type": "时间", "argument": "2015年3月11日12时"}, {"type": "被告人", "argument": "夏xx"}, {"type": "地点", "argument": "都江堰市新发南路“新发停车场”门口"}, {"type": "毒品重量", "argument": "1克"}, {"type": "毒品", "argument": "甲基苯丙胺"}, {"type": "毒品", "argument": "冰毒"}, {"type": "被告人", "argument": "幸某某"}]}
{"text": "北京市朝阳区人民检察院指控，被告人朱×伙同施×（另案处理）经预谋于2013年8月8日17时30分许，在本市朝阳区将台乡×商场西门大厅内，以人民币3500元的价格向王×贩卖毒品甲基苯丙胺4克时被当场查获。毒品已被收缴。", "entity_list": [{"type": "被告人", "argument": "朱×"}, {"type": "被告人", "argument": "施×"}, {"type": "时间", "argument": "2013年8月8日17时30分"}, {"type": "地点", "argument": "本市朝阳区将台乡×商场西门大厅"}, {"type": "被告人", "argument": "王×"}, {"type": "毒品", "argument": "甲基苯丙胺"}, {"type": "毒品重量", "argument": "4克"}]}
{"text": "上海市浦东新区人民检察院指控，2010年8月12日17时许，被告人高某某在本区浦东大道路口被民警查获，当场从其身上裤袋内查获甲基苯丙胺17.11克。同日，被告人高某某向公安机关提供线索并带领民警抓获了涉嫌非法持有毒品的犯罪嫌疑人潘黎文（另案处理）。", "entity_list": [{"type": "时间", "argument": "2010年8月12日17时"}, {"type": "被告人", "argument": "高某某"}, {"type": "地点", "argument": "本区浦东大道路口"}, {"type": "毒品", "argument": "甲基苯丙胺"}, {"type": "毒品重量", "argument": "17.11克"}, {"type": "被告人", "argument": "高某某"}, {"type": "被告人", "argument": "潘黎文"}]}
{"text": "苏州市吴江区人民检察院指控：2017年4月18日下午，被告人劳某某至苏州市吴江区黎里镇，采用微信联系等手段，以人民币400元的价格向李某贩卖毒品甲基苯丙胺约0.5克。", "entity_list": [{"type": "时间", "argument": "2017年4月18日下午"}, {"type": "被告人", "argument": "劳某某"}, {"type": "地点", "argument": "苏州市吴江区黎里镇"}, {"type": "被告人", "argument": "李某"}, {"type": "毒品", "argument": "甲基苯丙胺"}, {"type": "毒品重量", "argument": "0.5克"}]}
{"text": "公诉机关指控：2012年9月23日16时许，被告人周某在海口市美兰区青年路东村宾馆368房，以人民币100元的价格将一小包毒品卖给符XX，二人交易完后被公安民警抓获，当场从符XX身上缴获毒品1小包（经鉴定，含有甲基苯丙胺成分，净重0.1870克），从周某身上缴获毒品3小包（经鉴定，含有甲基苯丙胺成分，净重0.7077克）、毒资人民币100元、作案工具手机1部。", "entity_list": [{"type": "时间", "argument": "2012年9月23日16时"}, {"type": "被告人", "argument": "周某"}, {"type": "地点", "argument": "海口市美兰区青年路东村宾馆368房"}, {"type": "被告人", "argument": "符XX"}, {"type": "被告人", "argument": "符XX"}, {"type": "毒品", "argument": "甲基苯丙胺"}, {"type": "毒品重量", "argument": "0.1870克"}, {"type": "被告人", "argument": "周某"}, {"type": "毒品", "argument": "甲基苯丙胺"}, {"type": "毒品重量", "argument": "0.7077克"}]}
{"text": "万荣县人民检察院指控，2014年10月19日晚，万荣县公安局综合警务大队民警在县城东大街钻石人生娱乐城附近盘查蒙住牌照的一辆黑色帕萨特轿车时，从该车后备箱的电脑主机机箱中发现盐酸哌替啶片80板共计800粒。经查，盐酸哌替啶片系被告人黄某所有，重量合计77.74克。经鉴定，从盐酸哌替啶片中检出杜冷丁成分。", "entity_list": [{"type": "时间", "argument": "2014年10月19日晚"}, {"type": "地点", "argument": "县城东大街钻石人生娱乐城"}, {"type": "被告人", "argument": "黄某"}, {"type": "毒品重量", "argument": "77.74克"}, {"type": "毒品", "argument": "杜冷丁"}]}
{"text": "成都市成华区人民检察院起诉指控，2013年11月29日0时许，民警在成都市成华区双林南支路8号蜜城小区1栋1单元22楼8号被告人杨某某家中将其挡获，当城从被告人杨某某的上衣左边内包里搜出外用玉溪烟盒，内用透明塑料袋包装的白色晶体物质3袋（净重19.11克），从其房间内查获装有液体的玻璃容器2个。经成都市公安局物证鉴定所毒品成分检验，三包白色晶体物质均检出甲基苯丙胺成分。", "entity_list": [{"type": "时间", "argument": "2013年11月29日0时"}, {"type": "地点", "argument": "成都市成华区双林南支路8号蜜城小区1栋1单元22楼8号"}, {"type": "被告人", "argument": "杨某某"}, {"type": "被告人", "argument": "杨某某"}, {"type": "毒品重量", "argument": "19.11克"}, {"type": "毒品", "argument": "甲基苯丙胺"}]}
{"text": "南京市六合区人民检察院指控，2015年1月13日23时许，被告人王聪在本区大厂街道XX路XX号附近贩卖冰毒（甲基苯丙胺）0.7克给杨某吸食，得款人民币200元。2015年1月17日凌晨零时许，王聪在本区XX街道“XX宾馆”X楼XX号包间内，再次向杨某贩卖冰毒时被民警当场抓获，现场查获冰毒20.664克。为证实上述指控成立，公诉人当庭出示了被告人王聪的供述，证人杨某、周某的证言，物证鉴定书、搜查笔录、辩认笔录、发破案经过、查获经过等证据。公诉机关认为被告人王聪贩卖毒品甲基苯丙胺十克以上，不满五十克，其行为触犯了《中华人民共和国刑法》第三百四十七条第一款、第三款、第七款的规定，构成贩卖毒品罪，另其具有坦白情节，要求依法追究其相应的刑事责任。", "entity_list": [{"type": "时间", "argument": "2015年1月13日23时"}, {"type": "被告人", "argument": "王聪"}, {"type": "地点", "argument": "本区大厂街道XX路XX号附近"}, {"type": "毒品", "argument": "冰毒"}, {"type": "毒品", "argument": "甲基苯丙胺"}, {"type": "被告人", "argument": "杨某"}, {"type": "时间", "argument": "2015年1月17日凌晨零时"}, {"type": "被告人", "argument": "王聪"}, {"type": "地点", "argument": "本区XX街道“XX宾馆”X楼XX号包间内"}, {"type": "被告人", "argument": "杨某"}, {"type": "毒品", "argument": "冰毒"}, {"type": "毒品", "argument": "冰毒"}, {"type": "毒品重量", "argument": "20.664克"}, {"type": "被告人", "argument": "王聪"}, {"type": "被告人", "argument": "杨某"}, {"type": "被告人", "argument": "周某"}, {"type": "被告人", "argument": "王聪"}, {"type": "毒品", "argument": "甲基苯丙胺"}, {"type": "毒品重量", "argument": "十克"}, {"type": "毒品重量", "argument": "五十克"}]}
{"text": "公诉机关指控：2014年10月20日20时许，被告人蔡某某在阳西县上洋镇福湖村委会福湖村庙仔后的小路处贩卖价值100元的毒品海洛因给卢某某时被民警抓获，并当场从蔡某某身上缴获365元人民币、可疑毒品0.76克，从卢某某身上缴获可疑毒品0.1克。经阳江市公安司法鉴定中心鉴定，缴获的可疑毒品均检出海洛因成分。", "entity_list": [{"type": "时间", "argument": "2014年10月20日20时"}, {"type": "被告人", "argument": "蔡某某"}, {"type": "地点", "argument": "阳西县上洋镇福湖村委会福湖村庙仔后的小路处"}, {"type": "毒品", "argument": "海洛因"}, {"type": "被告人", "argument": "卢某某"}, {"type": "被告人", "argument": "蔡某某"}, {"type": "毒品重量", "argument": "0.76克"}, {"type": "被告人", "argument": "卢某某"}, {"type": "毒品重量", "argument": "0.1克"}, {"type": "毒品", "argument": "海洛因"}]}
{"text": "经审理查明：2014年下半年，被告人胡某某多次在其牌照为湘k65xxx的红色货车上，容留吸毒人员夏某某、夏某甲吸食毒品甲基苯丙胺（俗称“冰毒”）。具体犯罪事实如下：", "entity_list": [{"type": "时间", "argument": "2014年下半年"}, {"type": "被告人", "argument": "胡某某"}, {"type": "地点", "argument": "牌照为湘k65xxx的红色货车上"}, {"type": "被告人", "argument": "夏某某"}, {"type": "被告人", "argument": "夏某甲"}, {"type": "毒品", "argument": "甲基苯丙胺"}, {"type": "毒品", "argument": "冰毒"}]}
{"text": "公诉机关指控，被告人陈某某系福建天城大通实业有限公司（以下简称“天城公司”）的股东。2016年4月28日凌晨，陈某某在位于平潭县潭城镇小湖村镇劳服公司新小区188号的天城公司董事长办公室容留林某1、林某2、魏某吸食甲基苯丙胺（冰毒）。同日上午10时许，平潭县公安局苏澳边防派出所民警到该公司检查时，查获陈某某及吸毒人员林某1、林某2、魏某。经检测，陈某某、林某1、林某2、魏某的尿液均呈甲基安非他明阳性。2016年4月29日，陈某某、林某1、林某2、魏某因吸毒行为分别被平潭县公安局处以行政拘留十五日。公诉机关认为，被告人陈某某提供场所，容留林某1等3人吸食毒品，其行为已触犯了《中华人民共和国刑法》第三百五十四条之规定，应以容留他人吸毒罪追究其刑事责任。被告人陈某某曾因故意犯罪被判处有期徒刑以上刑罚，刑罚执行完毕以后，在五年以内再犯应当判处有期徒刑以上刑罚之罪，根据《中华人民共和国刑法》第六十五条第一款之规定，是累犯，应当从重处罚。建议对其在有期徒刑六个月至一年的幅度内处刑，并处罚金。", "entity_list": [{"type": "被告人", "argument": "陈某某"}, {"type": "时间", "argument": "2016年4月28日凌晨"}, {"type": "被告人", "argument": "陈某某"}, {"type": "地点", "argument": "平潭县潭城镇小湖村镇劳服公司新小区188号的天城公司董事长办公室"}, {"type": "被告人", "argument": "林某1"}, {"type": "被告人", "argument": "林某2"}, {"type": "被告人", "argument": "魏某"}, {"type": "毒品", "argument": "甲基苯丙胺"}, {"type": "毒品", "argument": "冰毒"}, {"type": "时间", "argument": "同日上午10时许"}, {"type": "被告人", "argument": "陈某某"}, {"type": "被告人", "argument": "林某1"}, {"type": "被告人", "argument": "林某2"}, {"type": "被告人", "argument": "魏某"}, {"type": "被告人", "argument": "陈某某"}, {"type": "被告人", "argument": "林某1"}, {"type": "被告人", "argument": "林某2"}, {"type": "被告人", "argument": "魏某"}, {"type": "时间", "argument": "2016年4月29日"}, {"type": "被告人", "argument": "陈某某"}, {"type": "被告人", "argument": "林某1"}, {"type": "被告人", "argument": "林某2"}, {"type": "被告人", "argument": "魏某"}, {"type": "被告人", "argument": "陈某某"}, {"type": "被告人", "argument": "林某1"}, {"type": "被告人", "argument": "陈某某"}]}
{"text": "内江市市中区人民检察院指控，2013年9月22日9时许，被告人钟某某在内江市市中区聚丰宾馆，以300元的价格将约0.5克“冰毒”、0.2克“麻古”贩卖给吸毒人员阮某某吸食。", "entity_list": [{"type": "时间", "argument": "2013年9月22日9时"}, {"type": "被告人", "argument": "钟某某"}, {"type": "地点", "argument": "内江市市中区聚丰宾馆"}, {"type": "毒品重量", "argument": "0.5克"}, {"type": "毒品", "argument": "冰毒"}, {"type": "毒品重量", "argument": "0.2克"}, {"type": "毒品", "argument": "麻古"}, {"type": "被告人", "argument": "阮某某"}]}
{"text": "经审理查明，2014年12月15日15时许，资阳市公安局雁江区分局禁毒大队接举报称：有一辆黑色比亚迪轿车上有人持有毒品。之后，该禁毒大队民警在四川省资阳市雁江区娇子大道成渝高速公路路口设置卡点，挡获一辆车牌号为川m×××××号黑色比亚迪轿车，在车内将被告人吴某某挡获，民警当场在吴某某身上搜查出一袋净重为11.07克的白色晶体状颗粒和一袋净重为0.46克的淡黄色晶体状颗粒。2014年12月23日，经资阳市公安局物证鉴定所鉴定，送检吴某某持有的白色晶体状颗粒和淡黄色晶体状颗粒中均含有甲基苯丙胺成分。吴某某到案后如实供述了自己的罪行。", "entity_list": [{"type": "时间", "argument": "2014年12月15日15时"}, {"type": "地点", "argument": "四川省资阳市雁江区娇子大道成渝高速公路路口"}, {"type": "被告人", "argument": "吴某某"}, {"type": "被告人", "argument": "吴某某"}, {"type": "毒品重量", "argument": "11.07克"}, {"type": "毒品重量", "argument": "0.46克"}, {"type": "时间", "argument": "2014年12月23日"}, {"type": "被告人", "argument": "吴某某"}, {"type": "毒品", "argument": "甲基苯丙胺"}, {"type": "被告人", "argument": "吴某某"}]}
{"text": "湖南省衡阳市雁峰区人民检察院指控，被告人汤某某系吸毒人员，2012年3月1日凌晨1时许，汤某某与吸毒人员谢某平经电话联系后，到衡阳市华新开发区沐林宾馆贩卖“冰毒”约0.8克给谢某平，得款400元。次日凌晨2时许，汤某某接到谢某平的电话后，到衡阳市雁峰区先锋路今天大酒店717房间贩卖“冰毒”约0.13克、“麻古”0.1克给谢某平，得款300元。双方交易完毕后，被公安机关抓获，并从谢某平身上缴获所购买的“冰毒”和“麻古”。", "entity_list": [{"type": "被告人", "argument": "汤某某"}, {"type": "时间", "argument": "2012年3月1日凌晨1时"}, {"type": "被告人", "argument": "汤某某"}, {"type": "被告人", "argument": "谢某平"}, {"type": "地点", "argument": "衡阳市华新开发区沐林宾馆"}, {"type": "毒品", "argument": "冰毒"}, {"type": "毒品重量", "argument": "0.8克"}, {"type": "被告人", "argument": "谢某平"}, {"type": "时间", "argument": "次日凌晨2时"}, {"type": "被告人", "argument": "汤某某"}, {"type": "被告人", "argument": "谢某平"}, {"type": "地点", "argument": "衡阳市雁峰区先锋路今天大酒店717房间"}, {"type": "毒品", "argument": "冰毒"}, {"type": "毒品重量", "argument": "0.13克"}, {"type": "毒品", "argument": "麻古"}, {"type": "被告人", "argument": "0.1克"}, {"type": "被告人", "argument": "谢某平"}, {"type": "被告人", "argument": "谢某平"}, {"type": "毒品", "argument": "冰毒"}, {"type": "被告人", "argument": "麻古"}]}
{"text": "经审理查明：1、2013年6月期间，被告人林某某分别在清远市清城区大观街大观小学对面巷子内、小市魅力国际二楼的消防通道楼梯处，向吸毒人员黄某某贩卖了二次共2克氯胺酮，得赃款合共人民币100元。", "entity_list": [{"type": "时间", "argument": "2013年6月"}, {"type": "被告人", "argument": "林某某"}, {"type": "地点", "argument": "清远市清城区大观街大观小学对面巷子内"}, {"type": "地点", "argument": "小市魅力国际二楼的消防通道楼梯处"}, {"type": "被告人", "argument": "黄某某"}, {"type": "毒品", "argument": "氯胺酮"}]}
{"text": "淮南市谢家集区人民检察院指控：1.2015年3月11日9时许，被告人王某某在蔡家岗五路站西300米商业村路口贩卖给陈某海洛因1小包，重约0.3克，收取毒资400元。", "entity_list": [{"type": "时间", "argument": "2015年3月11日9时"}, {"type": "被告人", "argument": "王某某"}, {"type": "地点", "argument": "蔡家岗五路站西300米商业村路口"}, {"type": "被告人", "argument": "陈某"}, {"type": "毒品", "argument": "海洛因"}, {"type": "毒品重量", "argument": "0.3克"}]}
{"text": "经审理查明，2013年10月18日2时许，被告人朱某因吸毒在深圳市宝安区松岗街道XX宾馆旁被公安机关抓获。当日3时许，公安机关根据朱某的供述，在朱某租住的光明新区公明街道李松朗东区XX栋XX房内查获毒品2包、吸毒工具饮料瓶5个。经鉴定，涉案毒品2包共重53.69克，其中53.45克毒品检出甲基苯丙胺，0.24克毒品检出甲基苯丙胺、咖啡因。", "entity_list": [{"type": "时间", "argument": "2013年10月18日2时"}, {"type": "被告人", "argument": "朱某"}, {"type": "地点", "argument": "深圳市宝安区松岗街道XX宾馆"},{"type": "地点", "argument": "光明新区公明街道李松朗东区XX栋XX房内"},{"type": "时间", "argument": "当日3时"}, {"type": "被告人", "argument": "朱某"}, {"type": "被告人", "argument": "朱某"}, {"type": "毒品重量", "argument": "53.69克"}, {"type": "毒品重量", "argument": "53.45克"}, {"type": "毒品", "argument": "甲基苯丙胺"}, {"type": "毒品重量", "argument": "0.24克"}, {"type": "毒品", "argument": "甲基苯丙胺"}, {"type": "毒品", "argument": "咖啡因"}]}
{"text": "公诉机关指控：2013年6月10日22时许，被告人吴某某在海口市南沙路省电视台对面的忆旺隆汽车维修店二楼第五房间，以人民币100元的价格将一小包毒品（经鉴定，含甲基苯丙胺成份，净重0.3296克）贩卖给购毒人员王良进。公诉机关认为，被告人吴某某非法贩卖毒品甲基苯丙胺0.3296克，其行为已触犯《中华人民共和国刑法》第三百四十七条第四款之规定，应以贩卖毒品罪追究其刑事责任。提请本院依法判处。", "entity_list": [{"type": "时间", "argument": "2013年6月10日22时"}, {"type": "被告人", "argument": "吴某某"}, {"type": "地点", "argument": "海口市南沙路省电视台对面的忆旺隆汽车维修店二楼第五房间"}, {"type": "毒品", "argument": "甲基苯丙胺"}, {"type": "毒品重量", "argument": "0.3296克"}, {"type": "被告人", "argument": "王良进"}, {"type": "被告人", "argument": "吴某某"}, {"type": "毒品", "argument": "甲基苯丙胺"}, {"type": "毒品重量", "argument": "0.3296克"}]}
{"text": "公诉机关指控，2013年11月以来，被告人张某某在辽阳市太子河区其租住的平房内多次向栗XX、王XX贩卖毒品。2014年2月在辽纺附近向刘XX贩卖500元冰毒。2014年4月在辽阳市白塔区外环路XX大院门前，张某某向刘XX贩卖500元冰毒。2014年4月，张某某在其租住的平房处向赵XX贩卖麻古15粒。2013年11月，张某某在其租住的平房处向魏XX贩卖500元冰毒。案发后，被告人张某某被公安机关抓获归案。公诉机关认为，被告人张某某的行为已触犯了《中华人民共和国刑法》第三百四十七条之规定，应以贩卖毒品罪追究其刑事责任。", "entity_list": [{"type": "时间", "argument": "2013年11月"}, {"type": "被告人", "argument": "张某某"}, {"type": "地点", "argument": "辽阳市太子河区其租住的平房内"}, {"type": "被告人", "argument": "栗XX"}, {"type": "被告人", "argument": "王XX"}, {"type": "时间", "argument": "2014年2月"}, {"type": "地点", "argument": "辽纺"}, {"type": "被告人", "argument": "刘XX"}, {"type": "毒品", "argument": "冰毒"}, {"type": "时间", "argument": "2014年4月"}, {"type": "地点", "argument": "辽阳市白塔区外环路XX大院门前"}, {"type": "被告人", "argument": "张某某"}, {"type": "被告人", "argument": "刘XX"}, {"type": "毒品", "argument": "冰毒"}, {"type": "时间", "argument": "2014年4月"}, {"type": "被告人", "argument": "张某某"}, {"type": "地点", "argument": "其租住的平房处"}, {"type": "被告人", "argument": "赵XX"}, {"type": "毒品", "argument": "麻古"}, {"type": "时间", "argument": "2013年11月"}, {"type": "被告人", "argument": "张某某"}, {"type": "地点", "argument": "其租住的平房处"}, {"type": "被告人", "argument": "魏XX"}, {"type": "毒品", "argument": "冰毒"}, {"type": "被告人", "argument": "张某某"}, {"type": "被告人", "argument": "张某某"}]}
{"text": "敦煌市人民检察院指控，2015年7、8月，被告人陈某某在敦煌市七里镇建安广场以3600元人民币从一绰号“尕娃”的手中购买了一袋毒品供自己与他人吸食。2015年9月初，陈某某将所购毒品带到青海省花土沟镇（青海省花土沟镇钻井公司家属院14排从右至左第二间房内）自己的暂住处，藏匿于卧室电脑桌上的一茶杯内，后被公安机关查获。经鉴定，查获的白色块状毒品可疑物中检出甲基苯丙胺成分，净重11.62克。", "entity_list": [{"type": "时间", "argument": "2015年7、8月"}, {"type": "被告人", "argument": "陈某某"}, {"type": "地点", "argument": "敦煌市七里镇建安广场"}, {"type": "被告人", "argument": "尕娃"}, {"type": "时间", "argument": "2015年9月"}, {"type": "被告人", "argument": "陈某某"}, {"type": "地点", "argument": "青海省花土沟镇"}, {"type": "毒品", "argument": "甲基苯丙胺"}, {"type": "毒品重量", "argument": "11.62克"}]}
{"text": "经审理查明：2014年7月6日20时许，被告人黄某在南县三仙湖镇建设街一彩票店附近，将约1.7克甲基苯丙胺（冰毒）和约0.2克甲基苯丙胺片剂（俗称“麻古”）以400元的价格贩卖给许某（已行政处罚）吸食。", "entity_list": [{"type": "时间", "argument": "2014年7月6日20时"}, {"type": "被告人", "argument": "黄某"}, {"type": "地点", "argument": "南县三仙湖镇建设街一彩票店"}, {"type": "毒品重量", "argument": "1.7克"}, {"type": "毒品", "argument": "甲基苯丙胺"}, {"type": "毒品", "argument": "冰毒"}, {"type": "毒品重量", "argument": "0.2克"}, {"type": "毒品", "argument": "甲基苯丙胺片剂"}, {"type": "毒品", "argument": "麻古"}, {"type": "被告人", "argument": "许某"}]}
{"text": "公诉机关指控，经事先电话联系，2014年7月29日16时10分许，被告人刘某某在南岸区南坪正街65号3楼楼梯转弯处以200元的价格将一小包毒品甲基苯丙胺（冰毒）贩卖给购毒人员胡某。交易完成后，刘某某逃离现场。同日17时许，民警捉获刘某某。民警从刘某某处查获毒资200元，从胡某处查获甲基苯丙胺一包（净重0.45克）。被捉获后，刘某某提供线索，并让其朋友钟某某协助公安机关捉获犯罪嫌疑人陈某某，陈某某因涉嫌贩卖毒品已被逮捕。经鉴定，从查获的毒品中检出甲基苯丙胺成分。归案后，刘某某如实供述了本案犯罪事实。", "entity_list": [{"type": "时间", "argument": "2014年7月29日16时10分"}, {"type": "被告人", "argument": "刘某某"}, {"type": "地点", "argument": "南岸区南坪正街65号3楼楼梯转弯处"}, {"type": "毒品", "argument": "甲基苯丙胺"}, {"type": "毒品", "argument": "冰毒"}, {"type": "被告人", "argument": "胡某"}, {"type": "被告人", "argument": "刘某某"}, {"type": "时间", "argument": "同日17时"}, {"type": "被告人", "argument": "刘某某"}, {"type": "被告人", "argument": "刘某某"}, {"type": "被告人", "argument": "胡某"}, {"type": "毒品", "argument": "甲基苯丙胺"}, {"type": "毒品重量", "argument": "0.45克"}, {"type": "被告人", "argument": "刘某某"}, {"type": "被告人", "argument": "钟某某"}, {"type": "被告人", "argument": "陈某某"}, {"type": "被告人", "argument": "陈某某"}, {"type": "毒品", "argument": "甲基苯丙胺"}, {"type": "被告人", "argument": "刘某某"}]}
{"text": "公诉机关指控，2015年6月至7月期间，被告人张某在本市天彭镇西大街45号附12号510号某镇某街某号的家中，多次容留邓某、胡某吸食毒品。2015年7月9日公安民警依法对该房屋进行检查时，当场挡获了吸毒工具1个，经现场甲基安非他命检测：邓某、胡某、被告人张某均呈阳性。经鉴定：查获的吸毒工具中的残留液体含有甲基苯丙胺成分。", "entity_list": [{"type": "时间", "argument": "2015年6月至7月期间"}, {"type": "被告人", "argument": "张某"}, {"type": "地点", "argument": "本市天彭镇西大街45号附12号510号某镇某街某号的家中"}, {"type": "被告人", "argument": "邓某"}, {"type": "被告人", "argument": "胡某"}, {"type": "时间", "argument": "2015年7月9日"}, {"type": "被告人", "argument": "邓某"}, {"type": "被告人", "argument": "胡某"}, {"type": "被告人", "argument": "张某"}, {"type": "毒品", "argument": "甲基苯丙胺"}]}
{"text": "苏州市姑苏区人民检察院指控，1.2015年1月25日晚，被告人柯某某在本市彩虹新村门口，以人民币500元的价格将2克甲基苯丙胺贩卖给李某（另行处理）。2.2015年1月30日晚，被告人柯某某接到李某需要购买5克冰毒的电话后，在本市彩虹新村x幢楼下以人民币1000元的价格与李某交易，待两人交易完成后被民警当场查获。民警在被告人柯某某身上查获3袋白色晶体，经鉴定，3袋白色晶体净重分别为7.8克、2.6克、0.7克，从中均检出甲基苯丙胺成分。民警又在李某身上查获交易的1包白色晶体，经鉴定，上述白色结晶物净重4.7克，从中检出甲基苯丙胺成分。公诉机关认为应当以贩卖毒品罪追究被告人柯某某的刑事责任，被告人归案后如实供述罪行，且有立功情节，还系累犯，适用《中华人民共和国刑法》第三百四十七条第一款、第三款、第七款、第三百五十六条、第六十五条第一款、第六十八条、第六十七条第三款之规定。", "entity_list": [{"type": "时间", "argument": "2015年1月25日晚"}, {"type": "被告人", "argument": "柯某某"}, {"type": "地点", "argument": "本市彩虹新村门口"}, {"type": "毒品重量", "argument": "2克"}, {"type": "毒品", "argument": "甲基苯丙胺"}, {"type": "被告人", "argument": "李某"}, {"type": "时间", "argument": "2015年1月30日晚"}, {"type": "被告人", "argument": "柯某某"}, {"type": "被告人", "argument": "李某"}, {"type": "毒品重量", "argument": "5克"}, {"type": "毒品", "argument": "冰毒"}, {"type": "地点", "argument": "本市彩虹新村x幢楼下"}, {"type": "被告人", "argument": "李某"}, {"type": "被告人", "argument": "柯"}, {"type": "毒品重量", "argument": "7.8克"}, {"type": "毒品重量", "argument": "2.6克"}, {"type": "毒品重量", "argument": "0.7克"}, {"type": "毒品", "argument": "甲基苯丙胺"}, {"type": "被告人", "argument": "李某"}, {"type": "毒品重量", "argument": "4.7克"}, {"type": "毒品", "argument": "甲基苯丙胺"}, {"type": "被告人", "argument": "柯某某"}]}
{"text": "经审理查明，2014年11月的一天，于某某来到普兰店市皮口镇西山镇291号被告人彭某的家中，欲吸食毒品，并向被告人彭某提供了人民币200元让其购买毒品。被告人彭某遂从“二姐”（另案处理）处购买了冰毒（甲基苯丙胺），后又容留于某某在其家中吸食毒品。", "entity_list": [{"type": "时间", "argument": "2014年11月"}, {"type": "被告人", "argument": "于某某"}, {"type": "地点", "argument": "普兰店市皮口镇西山镇291号"}, {"type": "被告人", "argument": "彭某"}, {"type": "被告人", "argument": "彭某"}, {"type": "被告人", "argument": "彭某"}, {"type": "被告人", "argument": "二姐"}, {"type": "毒品", "argument": "冰毒"}, {"type": "毒品", "argument": "甲基苯丙胺"}, {"type": "被告人", "argument": "于某某"}]}
{"text": "公诉机关指控：2016年3月25日20时许，被告人黄某某在本市西湖区洪城路仁爱女子医院附近，以100元的价格向吸毒人员陶某（另案处理）出售麻古一粒。陶随后将毒品吸食，于23时许被民警抓获。", "entity_list": [{"type": "时间", "argument": "2016年3月25日20时"}, {"type": "被告人", "argument": "黄某某"}, {"type": "地点", "argument": "本市西湖区洪城路仁爱女子医院"}, {"type": "被告人", "argument": "陶某"}, {"type": "毒品", "argument": "麻古"}]}
{"text": "重庆市渝北区人民检察院指控：2014年12月18日13时许，被告人舒某某通过电话联系后来到重庆市渝北区xx街xx号xx左某家中，以600元的价格将2包甲基苯丙胺（俗称“冰毒”，净重1.74克）贩卖给赵某后，被公安机关当场查获。经重庆市公安局毒品检测中心检测，在舒某某贩卖的毒品中检出甲基苯丙胺成分。", "entity_list": [{"type": "时间", "argument": "2014年12月18日13时"}, {"type": "被告人", "argument": "舒某某"}, {"type": "地点", "argument": "重庆市渝北区xx街xx号xx"}, {"type": "毒品", "argument": "甲基苯丙胺"}, {"type": "毒品", "argument": "冰毒"}, {"type": "毒品重量", "argument": "1.74克"}, {"type": "被告人", "argument": "赵某"}, {"type": "被告人", "argument": "舒某某"}, {"type": "毒品", "argument": "甲基苯丙胺"}]}
{"text": "经审理查明，自2014年以来，被告人刘某分三次向徐某贩卖冰毒2克。2014年4月29日，在平邑县妇幼保健院门口，被告人刘某欲再次向徐某贩卖毒品时，被公安民警抓获，当场缴获冰毒2.33克。经鉴定，该冰毒中检出甲基苯丙胺成分。", "entity_list": [{"type": "时间", "argument": "2014年"}, {"type": "被告人", "argument": "刘某"}, {"type": "被告人", "argument": "徐某"}, {"type": "毒品", "argument": "冰毒"}, {"type": "毒品重量", "argument": "2克"}, {"type": "时间", "argument": "2014年4月29日"}, {"type": "地点", "argument": "平邑县妇幼保健院门口"}, {"type": "被告人", "argument": "刘某"}, {"type": "被告人", "argument": "徐某"}, {"type": "毒品", "argument": "冰毒"}, {"type": "毒品重量", "argument": "2.33克"}, {"type": "毒品", "argument": "冰毒"}, {"type": "毒品", "argument": "甲基苯丙胺"}]}
{"text": "公诉机关指控：2013年底至2014年6月，被告人罗某在安化县大福镇、高明乡、清塘铺镇等地多次贩卖毒品甲基苯丙胺（俗称“冰毒”）、“麻古”给吸毒人员吴某某、龙某某、王某某等人。具体犯罪事实如下：", "entity_list": [{"type": "时间", "argument": "2013年底至2014年6月"}, {"type": "被告人", "argument": "罗某"}, {"type": "地点", "argument": "安化县大福镇"}, {"type": "地点", "argument": "高明乡"}, {"type": "地点", "argument": "清塘铺镇"}, {"type": "毒品", "argument": "甲基苯丙胺"}, {"type": "毒品", "argument": "冰毒"}, {"type": "毒品", "argument": "麻古"}, {"type": "被告人", "argument": "吴某某"}, {"type": "被告人", "argument": "龙某某"}, {"type": "被告人", "argument": "王某某"}]}
{"text": "经审理查明：2013年3月4日12时许，被告人梅某某经与吸毒人员邵某某(另行处理)约定，在上海市普陀区中潭路100弄以人民币400元的价格向邵贩卖一包白色晶体，后被民警当场查获。经检验，上述白色晶体净重3.13克，检出甲基苯丙胺成分。", "entity_list": [{"type": "时间", "argument": "2013年3月4日12时"}, {"type": "被告人", "argument": "梅某某"}, {"type": "被告人", "argument": "邵某某"}, {"type": "地点", "argument": "上海市普陀区中潭路"}, {"type": "被告人", "argument": "邵"}, {"type": "毒品重量", "argument": "3.13克"}, {"type": "毒品", "argument": "甲基苯丙胺"}]}
{"text": "公诉机关指控，2016年8月间，被告人刘某在徐州市铜山区铜山街道办事处皇窝宾馆其租住的房间内，先后三次容留孙某吸食甲基苯丙胺（冰毒）。具体事实分述如下：", "entity_list": [{"type": "时间", "argument": "2016年8月间"}, {"type": "被告人", "argument": "刘某"}, {"type": "地点", "argument": "徐州市铜山区铜山街道办事处皇窝宾馆其租住的房间内"}, {"type": "被告人", "argument": "孙某"}, {"type": "毒品", "argument": "甲基苯丙胺"}, {"type": "毒品", "argument": "冰毒"}]}
{"text": "公诉机关指控，2016年8月16日，被告人梁松健在本市红桥区湘潭道××连锁酒店501号房间门口楼道内，向穆某贩卖甲基苯丙胺0.88克，被民警当场抓获，后民警在其住处查获甲基苯丙胺15.33克。并提供了相应的证据。", "entity_list": [{"type": "时间", "argument": "2016年8月16日"}, {"type": "被告人", "argument": "梁松健"}, {"type": "地点", "argument": "本市红桥区湘潭道××连锁酒店501号房间门口楼道"}, {"type": "被告人", "argument": "穆某"}, {"type": "毒品", "argument": "甲基苯丙胺"}, {"type": "毒品重量", "argument": "0.88克"}, {"type": "毒品", "argument": "甲基苯丙胺"}, {"type": "毒品重量", "argument": "15.33克"}]}
{"text": "汉寿县人民检察院指控，2016年11月10日以来被告人毛某某先后四次在汉寿县毛家滩回族维吾尔族乡居委会的家中容留曾某吸食甲基苯丙胺（冰毒）。", "entity_list": [{"type": "时间", "argument": "2016年11月10日"}, {"type": "被告人", "argument": "毛某某"}, {"type": "地点", "argument": "汉寿县毛家滩回族维吾尔族乡居委会的家中"}, {"type": "被告人", "argument": "曾某"}, {"type": "毒品", "argument": "甲基苯丙胺"}, {"type": "毒品", "argument": "冰毒"}]}
{"text": "经审理查明，被告人徐某某于2013年7月下旬开始租住郁南县都城镇一环路民政局对面的一间出租屋202房，同年7月30日至8月10日期间，被告人徐某某多次在该房容留梅某某、阮某某等人共同吸食毒品。同年8月10日，公安机关对该出租屋进行例行检查时，在被告人徐某某租住的202房内将涉嫌吸毒的徐某某、梅某某、阮某某抓获，并在该房内缴获吸毒用的锡纸、自制吸毒工具、密封袋等物品。经对缴获的密封袋内残留物进行鉴定，该残留物含有甲基苯丙胺成份。", "entity_list": [{"type": "被告人", "argument": "徐某某"}, {"type": "时间", "argument": "2013年7月下旬"}, {"type": "地点", "argument": "郁南县都城镇一环路民政局对面的一间出租屋202房"}, {"type": "时间", "argument": "7月30日至8月10日期间"}, {"type": "被告人", "argument": "徐某某"}, {"type": "被告人", "argument": "梅某某"}, {"type": "被告人", "argument": "阮某某"}, {"type": "时间", "argument": "8月10日"}, {"type": "被告人", "argument": "徐某某"}, {"type": "被告人", "argument": "徐某某"}, {"type": "被告人", "argument": "梅某某"}, {"type": "被告人", "argument": "阮某某"}, {"type": "毒品", "argument": "甲基苯丙胺"}]}
{"text": "梧州市蝶山区人民检察院指控：2011年10月22日16时许，被告人陈某某坐严某某的摩托车到梧州市新兴一路潘塘公园门口附近，并将一包净重3克的毒品“K粉”以300元的价钱出售给杨某某。交易完毕后，被告人陈某某及杨某某被公安人员当场抓获。", "entity_list": [{"type": "时间", "argument": "2011年10月22日16时"}, {"type": "被告人", "argument": "陈某某"}, {"type": "被告人", "argument": "严某某"}, {"type": "地点", "argument": "梧州市新兴一路潘塘公园门口"}, {"type": "毒品重量", "argument": "3克"}, {"type": "毒品", "argument": "K粉"}, {"type": "被告人", "argument": "杨某某"}, {"type": "被告人", "argument": "陈某某"}, {"type": "被告人", "argument": "杨某某"}]}
{"text": "苏州市吴中区人民检察院指控，被告人资文明于2015年2月11日，在苏州市吴中区木渎镇天灵小区8幢402室被查获，公安机关当场查获其随身携带的毒品甲基苯丙胺（冰毒）40克。", "entity_list": [{"type": "被告人", "argument": "资文明"}, {"type": "时间", "argument": "2015年2月11日"}, {"type": "地点", "argument": "苏州市吴中区木渎镇天灵小区8幢402室"}, {"type": "毒品", "argument": "甲基苯丙胺"}, {"type": "毒品", "argument": "冰毒"}, {"type": "毒品重量", "argument": "40克"}]}
{"text": "湖南省郴州市苏仙区人民检察院指控，2015年12月2日，被告人曾某某携带13.1704克毒品甲基苯丙胺（冰毒）和1.4337克甲基苯丙胺片剂（俗称“麻古”）步行至郴州市国庆北路福城立欣洲上区路段时被公安民警抓获。公诉机关就上述指控向法庭举出的证据有：书证、被告人的供述、鉴定意见、勘验笔录、检查笔录等证据。公诉机关认为，被告人曾某某的行为已构成非法持有毒品罪，提请本院依法予以判处。", "entity_list": [{"type": "时间", "argument": "2015年12月2日"}, {"type": "被告人", "argument": "曾某某"}, {"type": "毒品重量", "argument": "13.1704克"}, {"type": "毒品重量", "argument": "1.4337克"},{"type": "毒品", "argument": "甲基苯丙胺"}, {"type": "毒品", "argument": "冰毒"}, {"type": "毒品", "argument": "甲基苯丙胺片剂"}, {"type": "毒品", "argument": "麻古"}, {"type": "地点", "argument": "郴州市国庆北路福城立欣洲上区路段"}]}
{"text": "公诉机关指控：2015年2月17日，被告人刘某某在广深港K2345＋400m处翻过防护栏进入铁路沿线，沿铁路向虎门车站站台方向走，行至虎门车站三、四站台南头时，民警对其盘查，当场从其外套衣领处查获白色固体晶体一包。经鉴定，白色固体晶状物一包净重49.34克，含甲基苯丙胺成分。被告人的行为触犯了《中华人民共和国刑法》第三百四十八条之规定，应当以非法持有毒品罪追究其刑事责任。且是累犯。检察机关提供了相应的证据予以证明。同时以广铁检诉量建（2015）67号量刑建议书，提出判处被告人刘某某有期徒刑二年六个月至三年，并处罚金的量刑建议。", "entity_list": [{"type": "时间", "argument": "2015年2月17日"}, {"type": "被告人", "argument": "刘某某"}, {"type": "地点", "argument": "虎门车站三、四站台南头"}, {"type": "毒品重量", "argument": "49.34克"}, {"type": "毒品", "argument": "甲基苯丙胺"}, {"type": "被告人", "argument": "刘某某"}]}
{"text": "经审理查明，2014年8月16日8时许，被告人梁某某窜至中山市东升镇谭某某住宅，向吸毒人员黄某某贩卖毒品甲基苯丙胺1包。同年8月16日16时许，公安人员在东升镇某号房将被告人梁某某抓获归案，当场缴获毒品甲基苯丙胺0.09克、电子秤1台及手机1部。", "entity_list": [{"type": "时间", "argument": "2014年8月16日8时"}, {"type": "被告人", "argument": "梁某某"}, {"type": "地点", "argument": "中山市东升镇谭某某住宅"}, {"type": "被告人", "argument": "谭某某"}, {"type": "被告人", "argument": "黄某某"}, {"type": "毒品", "argument": "甲基苯丙胺"}, {"type": "时间", "argument": "8月16日16时"}, {"type": "地点", "argument": "东升镇某号房"}, {"type": "被告人", "argument": "梁某某"}, {"type": "毒品", "argument": "甲基苯丙胺"}, {"type": "毒品重量", "argument": "0.09克"}]}
{"text": "襄垣县人民检察院指控，2015年1月至7月中旬，被告人张某某在襄垣县侯堡镇东周村其经营的煤场内容留董某某、郭某某、景某某吸食毒品各两次，容留申某某吸食毒品一次。经甲基安非他明试剂检测：张某某的尿液反映呈阳性。", "entity_list": [{"type": "时间", "argument": "2015年1月至7月中旬"}, {"type": "被告人", "argument": "张某某"}, {"type": "地点", "argument": "襄垣县侯堡镇东周村其经营的煤场内"}, {"type": "被告人", "argument": "董某某"}, {"type": "被告人", "argument": "郭某某"}, {"type": "被告人", "argument": "景某某"}, {"type": "被告人", "argument": "申某某"}, {"type": "被告人", "argument": "张某某"}]}
{"text": "贵州省盘县人民检察院指控，2014年5月15日20时许，被告人顾某某在盘县鸡场坪乡街上“以纯专卖店”门口贩卖毒品零包给濮某某时被抓获，当场查获毒品嫌疑物0.49克及“GAOINQI”牌黑色直板手机一部。经鉴定，涉案毒品嫌疑物中检测出海洛因成分。公诉机关认为，被告人顾某某的行为已触犯《中华人民共和国刑法》第三百四十七条之规定，应以贩卖毒品罪追究其刑事责任，建议对其在有期徒刑六个月以上一年六个月以下量刑，并处罚金。", "entity_list": [{"type": "时间", "argument": "2014年5月15日20时"}, {"type": "被告人", "argument": "顾某某"}, {"type": "地点", "argument": "盘县鸡场坪乡街上“以纯专卖店”门口"}, {"type": "被告人", "argument": "濮某某"}, {"type": "毒品重量", "argument": "0.49克"}, {"type": "毒品", "argument": "海洛因"}, {"type": "被告人", "argument": "顾某某"}]}
{"text": "黎城县人民检察院指控，2014年间，被告人刘某某从他处购买毒品甲卡西酮（俗称“辣面”）后，在西井镇西井村自家经营的批零门市部内向他人零包贩卖。经查证属实的购毒人员有：杨某某于2014年11月至12月期间，分4次共花200元从其手中购买0.8克；李某某于2014年8至12月期间分5次花450元从其手中购买1.8克；岳某某于2014年10月至12月期间分3次花300元从其手中购买1.2克；石某于2014年1月至12月期间分10次共花530元从其手中购买3.35克。案发后，公安机关在其身上和门市部内查获毒品甲卡西酮5.6克。经鉴定，从查获的毒品中检出甲卡西酮及咖啡因成分。", "entity_list": [{"type": "时间", "argument": "2014年"}, {"type": "被告人", "argument": "刘某某"}, {"type": "地点", "argument": "西井镇西井村自家经营的批零门市部"}, {"type": "被告人", "argument": "杨某某"}, {"type": "时间", "argument": "2014年11月"}, {"type": "时间", "argument": "12月"}, {"type": "毒品", "argument": "0.8克"}, {"type": "被告人", "argument": "李某某"}, {"type": "时间", "argument": "2014年"}, {"type": "时间", "argument": "12月"}, {"type": "毒品重量", "argument": "1.8克"}, {"type": "被告人", "argument": "岳某某"}, {"type": "时间", "argument": "2014年10月"}, {"type": "时间", "argument": "12月"}, {"type": "毒品重量", "argument": "1.2克"}, {"type": "被告人", "argument": "石某"}, {"type": "时间", "argument": "2014年1月"}, {"type": "时间", "argument": "12月"}, {"type": "毒品重量", "argument": "3.35克"}, {"type": "毒品", "argument": "甲卡西酮"}, {"type": "时间", "argument": "5.6克"}, {"type": "毒品", "argument": "甲卡西酮"}, {"type": "毒品", "argument": "咖啡因"}]}
{"text": "长沙市开福区人民检察院指控，2016年7月至8月，被告人袁某在长沙市开福区开福寺路某某宾馆及华夏路某甲宾馆开房多次容留吸毒人员高某某、唐某某（均另案处理）等人吸食毒品冰毒，其具体犯罪事实如下：", "entity_list": [{"type": "时间", "argument": "2016年7月至8月"}, {"type": "被告人", "argument": "袁某"}, {"type": "地点", "argument": "长沙市开福区开福寺路某某宾馆及华夏路某甲宾馆"}, {"type": "被告人", "argument": "高某某"}, {"type": "被告人", "argument": "唐某某"}, {"type": "毒品", "argument": "冰毒"}]}
{"text": "固镇县人民检察院指控：1.2014年8、9月份的一天，被告人王某甲容留固镇县城关镇居民陈建民、夏蓬蓬、武某在芦南加油站附近自己的黑色现代途胜越野车内吸食海洛因。", "entity_list": [{"type": "时间", "argument": "2014年8、9月份"}, {"type": "被告人", "argument": "王某甲"}, {"type": "地点", "argument": "固镇县城关镇"}, {"type": "被告人", "argument": "陈建民"}, {"type": "被告人", "argument": "夏蓬蓬"}, {"type": "被告人", "argument": "武某"}, {"type": "地点", "argument": "芦南加油站附近自己的黑色现代途胜越野车内"}, {"type": "毒品", "argument": "海洛因"}]}
{"text": "经审理查明，1、贩卖毒品的事实：2015年4月20日，被告人邓某在从化区城郊街旺城北路48号旺兴家园附近，卖给吸毒人员梁某玲毒品冰毒一小包，并收取200元。", "entity_list": [{"type": "时间", "argument": "2015年4月20日"}, {"type": "被告人", "argument": "邓某"}, {"type": "地点", "argument": "从化区城郊街旺城北路48号旺兴家园附近"}, {"type": "被告人", "argument": "梁某玲"}, {"type": "毒品", "argument": "冰毒"}]}
{"text": "公诉机关指控，2014年6月份，被告人沈某先后两次容留高某在其位于乐清市北白象镇西斜村老屋内，以烫吸的方式吸食毒品海洛因。", "entity_list": [{"type": "时间", "argument": "2014年6月份"}, {"type": "被告人", "argument": "沈某"}, {"type": "被告人", "argument": "高某"}, {"type": "地点", "argument": "乐清市北白象镇西斜村老屋内"}, {"type": "毒品", "argument": "海洛因"}]}
{"text": "公诉机关指控，被告人张某财分别于2015年3月29日下午、2015年3月30日晚上两次容留吸毒人员刘某、廖某某（又名廖某）在其位于翁源县龙仙镇罗坑水村一新建商品楼6楼的家中，利用自制的冰壶吸食毒品甲基苯丙胺（俗称冰毒）。", "entity_list": [{"type": "被告人", "argument": "张某财"}, {"type": "时间", "argument": "2015年3月29日下午"}, {"type": "时间", "argument": "2015年3月30日晚上"}, {"type": "被告人", "argument": "刘某"}, {"type": "被告人", "argument": "廖某某"}, {"type": "被告人", "argument": "廖某"}, {"type": "地点", "argument": "翁源县龙仙镇罗坑水村一新建商品楼6楼的家中"}, {"type": "毒品", "argument": "甲基苯丙胺"}, {"type": "毒品", "argument": "冰毒"}]}
{"text": "呼和浩特市赛罕区人民检察院指控，1、2015年6月10日，被告人宋某某在本市赛罕区其租住房内，容留吸毒人员丁某某、薛某某吸食冰毒。2、2015年6月16日，被告人宋某某在本市赛罕区其租住房内，容留吸毒人员丁某某、薛某某吸食冰毒，后被当场抓获，查获吸毒工具。", "entity_list": [{"type": "时间", "argument": "2015年6月10日"}, {"type": "被告人", "argument": "宋某某"}, {"type": "地点", "argument": "本市赛罕区其租住房内"}, {"type": "被告人", "argument": "丁某某"}, {"type": "被告人", "argument": "薛某某"}, {"type": "毒品", "argument": "冰毒"}, {"type": "时间", "argument": "2015年6月16日"}, {"type": "被告人", "argument": "宋某某"}, {"type": "地点", "argument": "本市赛罕区其租住房内"}, {"type": "被告人", "argument": "丁某某"}, {"type": "被告人", "argument": "薛某某"}, {"type": "毒品", "argument": "冰毒"}]}
{"text": "经审理查明：2011年10月，被告人顾某某在无锡市锡山区安镇街道银卡路2-9号住处，将其购买的毒品甲基苯丙胺存放在房间电脑桌上的“钙尔奇碳酸钙”塑料罐和“川贝枇杷含片”的铁盒中，2011年12月5日下午公安机关对其住处检查时，当场查获17包白色晶体和4包共33粒红色片剂。经鉴定，该白色晶体状物净重13.25克，红色片剂净重3.25克，均检出甲基苯丙胺成份。", "entity_list": [{"type": "时间", "argument": "2011年10月"}, {"type": "被告人", "argument": "顾某某"}, {"type": "地点", "argument": "无锡市锡山区安镇街道银卡路2-9号"}, {"type": "毒品", "argument": "甲基苯丙胺"}, {"type": "时间", "argument": "2011年12月5日下午"}, {"type": "毒品重量", "argument": "13.25克"}, {"type": "毒品重量", "argument": "3.25克"}, {"type": "毒品", "argument": "甲基苯丙胺"}]}
{"text": "公诉机关指控，2013年3月至5月间，被告人朱某某在位于本市雨花台区新亭大街68号的古雄新居＊＊幢＊＊＊室的住处内，多次容留贾某某、王某、陈某、汪某某、徐某某等人吸食毒品冰毒。具体分述如下：", "entity_list": [{"type": "时间", "argument": "2013年3月至5月间"}, {"type": "被告人", "argument": "朱某某"}, {"type": "地点", "argument": "本市雨花台区新亭大街68号的古雄新居＊＊幢＊＊＊室的住处内"}, {"type": "被告人", "argument": "贾某某"}, {"type": "被告人", "argument": "王某"}, {"type": "被告人", "argument": "陈某"}, {"type": "被告人", "argument": "汪某某"}, {"type": "被告人", "argument": "徐某某"}, {"type": "毒品", "argument": "冰毒"}]}
{"text": "富民县人民检察院指控：2016年8月18日13时许，被告人黄顺聪在昆明市官渡区官渡镇西庄村710号门口将毒品可疑物净重0.5克卖给胡某某，胡某某给其200元人民币，随即被民警查获。后民警在黄顺聪裤子右边口袋中查获毒品可疑物净重1.8克，从其官渡镇西庄村368号住处鞋架左边拖鞋内查获毒品可疑物净重0.9克、鞋架右边拖鞋内查获毒品可疑物净重3.4克，床左下角查获毒品可疑物8.6克。经昆明市公安司法鉴定中心鉴定：从各处查获的毒品可疑物提取的送检检材中均检出海洛因成分。", "entity_list": [{"type": "时间", "argument": "2016年8月18日13时"}, {"type": "被告人", "argument": "黄顺聪"}, {"type": "地点", "argument": "昆明市官渡区官渡镇西庄村710号门口"}, {"type": "毒品重量", "argument": "0.5克"}, {"type": "被告人", "argument": "胡某某"}, {"type": "被告人", "argument": "胡某某"}, {"type": "被告人", "argument": "黄顺聪"}, {"type": "毒品重量", "argument": "1.8克"}, {"type": "地点", "argument": "昆明市官渡区官渡镇西庄村368号门口"}, {"type": "毒品重量", "argument": "0.9克"}, {"type": "毒品重量", "argument": "3.4克"}, {"type": "毒品重量", "argument": "8.6克"}, {"type": "毒品", "argument": "海洛因"}]}
{"text": "庐江县人民检察院指控：2013年8月2日下午，庐江县公安局民警在被告人周春某所有的、停放在其住宿的庐江县县城金龙商务宾馆院内的皖az855j号牌丰田牌小轿车内茶叶筒中查获甲基苯丙胺26.68克、绿色药片状甲基苯丙胺0.12克；次日从被告人周春某衣服口袋中查获甲基苯丙胺0.86克；从潘某志处查获被告人周春某给予的甲基苯丙胺4.4克，共计32.06克。", "entity_list": [{"type": "时间", "argument": "2013年8月2日下午"}, {"type": "被告人", "argument": "周春某"}, {"type": "地点", "argument": "庐江县县城金龙商务宾馆"}, {"type": "毒品", "argument": "甲基苯丙胺"}, {"type": "毒品重量", "argument": "26.68克"}, {"type": "毒品", "argument": "甲基苯丙胺"}, {"type": "毒品重量", "argument": "0.12克"}, {"type": "时间", "argument": "次日"}, {"type": "被告人", "argument": "周春某"}, {"type": "毒品", "argument": "甲基苯丙胺"}, {"type": "毒品重量", "argument": "0.86克"}, {"type": "被告人", "argument": "潘某志"}, {"type": "被告人", "argument": "周春某"}, {"type": "毒品", "argument": "甲基苯丙胺"}, {"type": "毒品重量", "argument": "32.06克"}]}
{"text": "公诉机关指控，2014年8月29日8时30分许，被告人周某在本辖区周公正街66号301房间内以单价人民币50元的价格，通过赊账销售的方式贩卖甲基苯丙胺片剂（俗称“麻果”）1颗给购毒人员倪波后被抓获，民警当场从被告人周某随身处查获甲基苯丙胺片剂7颗。经鉴定，被查获的红色圆形片剂共重0.64克，均为毒品甲基苯丙胺。", "entity_list": [{"type": "时间", "argument": "2014年8月29日8时30分"}, {"type": "被告人", "argument": "周某"}, {"type": "地点", "argument": "本辖区周公正街66号301房间"}, {"type": "毒品", "argument": "甲基苯丙胺片剂"}, {"type": "毒品", "argument": "麻果"}, {"type": "被告人", "argument": "倪波"}, {"type": "被告人", "argument": "周某"}, {"type": "毒品重量", "argument": "0.64克"}, {"type": "毒品", "argument": "甲基苯丙胺"}]}
{"text": "重庆市北碚区人民检察院指控，2013年10月30日18时许，被告人刘某某在重庆市北碚区龙凤桥车站附近将1小袋毒品冰毒（净重0.2克）和2颗麻古（净重0.18克）贩卖给张某，获赃款200元。交易完成后，被告人刘某某被公安民警当场抓获。", "entity_list": [{"type": "时间", "argument": "2013年10月30日18时"}, {"type": "被告人", "argument": "刘某某"}, {"type": "地点", "argument": "重庆市北碚区龙凤桥车站附近"}, {"type": "毒品", "argument": "冰毒"}, {"type": "毒品重量", "argument": "0.2克"}, {"type": "毒品", "argument": "麻古"}, {"type": "毒品重量", "argument": "0.18克"}, {"type": "被告人", "argument": "张某"}, {"type": "被告人", "argument": "刘某某"}]}
{"text": "公诉机关指控：2012年8月15日晚上，被告人吕xx与韩x（另案处理）、王x二人从蒙山来到荔浦县城，到荔浦县城后被告人吕xx叫“蛮子”帮定房间，随后吕xx在王朝酒店门口给了110元钱给“蛮子”帮开房间，开好房间后被告人吕xx容留韩x、王x、吴xx、李xx等人在703房吸毒，五人在吸毒时被公安机关当场抓获。", "entity_list": [{"type": "时间", "argument": "2012年8月15日晚上"}, {"type": "被告人", "argument": "吕xx"}, {"type": "被告人", "argument": "韩x"}, {"type": "被告人", "argument": "王x"}, {"type": "被告人", "argument": "吕xx"}, {"type": "被告人", "argument": "蛮子"}, {"type": "被告人", "argument": "吕xx"}, {"type": "被告人", "argument": "吕xx"}, {"type": "被告人", "argument": "韩x"}, {"type": "被告人", "argument": "王x"}, {"type": "被告人", "argument": "吴xx"}, {"type": "被告人", "argument": "李xx"}, {"type": "地点", "argument": "703房"}]}
{"text": "重庆市南川区人民检察院指控，2014年1O月21日19时许，被告人李某甲在重庆市南川区西城街道长远加气站前方处，以人民币300元的价格将冰毒0．79克、麻古0．2克贩卖给买毒人员彭某某。交易完成后，二人被公安机关当场抓获。经鉴定，所交易的冰毒、麻古中检出甲基苯丙胺成分。公诉机关认为，被告人李某甲的行为应当以贩卖毒品罪追究其刑事责任。", "entity_list": [{"type": "时间", "argument": "2014年1O月21日19时"}, {"type": "被告人", "argument": "李某甲"}, {"type": "地点", "argument": "重庆市南川区西城街道长远加气站前方"}, {"type": "毒品", "argument": "冰毒"}, {"type": "毒品重量", "argument": "0．79克"}, {"type": "毒品", "argument": "麻古"}, {"type": "毒品重量", "argument": "0．2克"}, {"type": "被告人", "argument": "彭某某"}, {"type": "毒品", "argument": "冰毒"}, {"type": "毒品", "argument": "麻古"}, {"type": "毒品", "argument": "甲基苯丙胺"}, {"type": "被告人", "argument": "李某甲"}]}
{"text": "天津市和平区人民检察院指控，2014年2月13日至16日间，被告人韩×在本市南开区宾水西道时代奥城20号楼2119房间内，先后四次容留吸毒人员崔××使用冰壶吸食毒品甲基苯丙胺。2014年2月18日被告人韩×被公安机关抓获。", "entity_list": [{"type": "时间", "argument": "2014年2月13日至16日间"}, {"type": "被告人", "argument": "韩×"}, {"type": "地点", "argument": "本市南开区宾水西道时代奥城20号楼2119房间内"}, {"type": "被告人", "argument": "崔××"}, {"type": "毒品", "argument": "甲基苯丙胺"}, {"type": "时间", "argument": "2014年2月18日"}, {"type": "被告人", "argument": "韩×"}]}
{"text": "公诉机关指控：2016年7月2日，程某给董某某打电话称要购买毒品甲基苯丙胺（冰毒）30克，董某某从梅河口市一贩毒人员（未知姓名，在逃）手中以每克200元购得甲基苯丙胺（冰毒）30克。2016年7月2日18时许，董某某在柳河镇工商大厦后侧将30余克甲基苯丙胺（冰毒）以每克260元钱价格贩卖给程某，从中获利1800元钱，董某某被柳河县公安局禁毒大队民警当场抓获。", "entity_list": [{"type": "时间", "argument": "2016年7月2日"}, {"type": "被告人", "argument": "程某"}, {"type": "被告人", "argument": "董某某"}, {"type": "毒品", "argument": "甲基苯丙胺（冰毒）"}, {"type": "毒品重量", "argument": "30克"}, {"type": "被告人", "argument": "董某某"}, {"type": "地点", "argument": "梅河口市"}, {"type": "毒品", "argument": "甲基苯丙胺（冰毒）"}, {"type": "毒品重量", "argument": "30克"}, {"type": "时间", "argument": "2016年7月2日18时"}, {"type": "被告人", "argument": "董某某"}, {"type": "地点", "argument": "柳河镇工商大厦后侧"}, {"type": "毒品重量", "argument": "30余克"}, {"type": "毒品", "argument": "甲基苯丙胺（冰毒）"}, {"type": "被告人", "argument": "程某"}, {"type": "被告人", "argument": "董某某"}]}
{"text": "公诉机关指控，2014年3月19日下午，被告人孟良携带毒品乘坐出租车行至明秀东路友爱村口时被公安民警当场抓获，在其随身物品以及在其租住的南宁市某房和南宁市新阳路某房两住处共搜查出毒品可疑物净重1009.48克。经鉴定，上述被查获的毒品可疑物中1002.6克均检出氯胺酮，4.74克均检出甲基苯丙胺，2.14克均检出甲基苯丙胺和咖啡因混合物。对上述指控事实，公诉机关提供了相应的证据证实，并认为被告人孟良明知是毒品氯胺酮、甲基苯丙胺和咖啡因而非法持有，数量大，其行为已触犯《中华人民共和国刑法》第三百四十八条，犯罪事实清楚，证据确实、充分，应当以非法持有毒品罪追究其刑事责任。被告人孟良曾因故意犯罪被判处有期徒刑以上刑罚，在有期徒刑执行完毕五年内再犯应当被判处有期徒刑以上刑罚之罪的，是累犯，根据《中华人民共和国刑法》第六十五条之规定，依法应当从重处罚。", "entity_list": [{"type": "时间", "argument": "2014年3月19日下午"}, {"type": "被告人", "argument": "孟良"}, {"type": "地点", "argument": "明秀东路友爱村口"}, {"type": "地点", "argument": "南宁市某房"}, {"type": "地点", "argument": "南宁市新阳路某房"}, {"type": "毒品重量", "argument": "1009.48克"}, {"type": "毒品", "argument": "氯胺酮"}, {"type": "毒品重量", "argument": "4.74克"}, {"type": "毒品", "argument": "甲基苯丙胺"}, {"type": "毒品重量", "argument": "2.14克"}, {"type": "毒品", "argument": "甲基苯丙胺"}, {"type": "毒品", "argument": "咖啡因"}, {"type": "被告人", "argument": "孟良"}, {"type": "毒品", "argument": "氯胺酮"}, {"type": "毒品", "argument": "甲基苯丙胺"}, {"type": "被告人", "argument": "孟良"}]}
{"text": "晋宁县人民检察院指控，2014年12月15日，被告人段某在其位于晋宁县晋城镇北门村委会土家村33号家中卖给张某100元的海洛因零包。后被告人段某在家门口与舒某正在进行毒品交易时被晋宁县公安局民警当场查获。民警从被告人段某家卧室房间茶几上查获毒品可疑物，经称量及鉴定，该毒品可疑物净重0.83克，是海洛因。", "entity_list": [{"type": "时间", "argument": "2014年12月15日"}, {"type": "被告人", "argument": "段某"}, {"type": "地点", "argument": "晋宁县晋城镇北门村委会土家村33号"}, {"type": "被告人", "argument": "张某"}, {"type": "毒品", "argument": "海洛因"}, {"type": "被告人", "argument": "段某"}, {"type": "被告人", "argument": "舒某"}, {"type": "被告人", "argument": "段某"}, {"type": "毒品重量", "argument": "0.83克"}, {"type": "毒品", "argument": "海洛因"}]}
{"text": "突泉县人民检察院指控，被告人武某某非法持有甲基苯丙胺（冰毒）15.0333克。", "entity_list": [{"type": "被告人", "argument": "武某某"}, {"type": "毒品", "argument": "甲基苯丙胺"}, {"type": "毒品", "argument": "冰毒"}, {"type": "毒品重量", "argument": "15.0333克"}]}
{"text": "上海市宝山区人民检察院指控，被告人陈XX于2014年10月13日17时许，在本市宝山区淞南八村小区小花园处，以人民币400元(以下币种均为人民币)的价格将1.91克甲基苯丙胺(冰毒)贩卖给端木佩华，被公安人员当场查获。当日17时20分许，公安人员至被告人陈XX住处淞南八村XXX号XXX室另缴获甲基苯丙胺22.04克。公诉机关以被告人的供述、证人证言、辨认笔录、《搜查决定书》、《扣押笔录》、《扣押清单》、《案发经过》、《检验报告》、《收缴毒品专用单据》等为证据，指控被告人陈XX的行为已构成贩卖毒品罪，提请本院根据《中华人民共和国刑法》第三百四十七条第一款、第三款、第六十七条第三款之规定，追究其刑事责任。", "entity_list": [{"type": "被告人", "argument": "陈XX"}, {"type": "时间", "argument": "2014年10月13日17时"}, {"type": "地点", "argument": "本市宝山区淞南八村小区小花园处"}, {"type": "毒品重量", "argument": "1.91克"}, {"type": "毒品", "argument": "甲基苯丙胺(冰毒)"}, {"type": "被告人", "argument": "端木佩华"}, {"type": "时间", "argument": "当日17时20分"}, {"type": "被告人", "argument": "陈XX"}, {"type": "地点", "argument": "淞南八村XXX号XXX室"}, {"type": "毒品", "argument": "甲基苯丙胺"}, {"type": "毒品重量", "argument": "22.04克"}, {"type": "被告人", "argument": "陈XX"}]}
{"text": "海丰县人民检察院指控：2015年2月份至3月10日期间，被告人黄乾坤在附城镇出租屋及城东镇公寓贩卖毒品冰毒给吸毒人员莫某某共3次，每次1克80元，共重3克。2015年3月11日14时许，公安机关在城东镇宾馆对面抓获被告人黄乾坤，现场从被告人黄乾坤身上缴获疑似毒品3小袋、苹果4手机1部。经汕尾市公安司法鉴定中心鉴定，在被告人黄乾坤身上缴获的疑似毒品3小袋，检出甲基苯丙胺成分，共重2.52克。", "entity_list": [{"type": "时间", "argument": "2015年2月份至3月10日"}, {"type": "被告人", "argument": "黄乾坤"}, {"type": "地点", "argument": "附城镇出租屋及城东镇公寓"}, {"type": "毒品", "argument": "冰毒"}, {"type": "被告人", "argument": "莫某某"}, {"type": "毒品重量", "argument": "1克"}, {"type": "毒品重量", "argument": "3克"}, {"type": "时间", "argument": "2015年3月11日14时"}, {"type": "地点", "argument": "城东镇宾馆"}, {"type": "被告人", "argument": "黄乾坤"}, {"type": "被告人", "argument": "黄乾坤"}, {"type": "毒品", "argument": "甲基苯丙胺"}, {"type": "毒品重量", "argument": "2.52克"}]}
{"text": "公诉机关指控：2016年9月17日12时许，吸毒人员辜某、刘某到遂溪县城月镇官田村委会附近寻找吸毒人员购买毒品，经三轮摩托车司机周某介绍向被告人周某某购买50元的毒品海洛因，被告人周某某收钱后去找官田村委会中村的“志坚”（身份不详）买了二小包红色塑料袋包装的毒品。被告人周某某将其中的一小包毒品交给辜某，将另一小包毒品放在自己左侧裤袋。后被民警当场抓获，并扣押毒品二小包。经鉴定，被扣押的毒品检见海洛因成分，净重0.12克。", "entity_list": [{"type": "时间", "argument": "2016年9月17日12时"}, {"type": "被告人", "argument": "辜某"}, {"type": "被告人", "argument": "刘某"}, {"type": "地点", "argument": "遂溪县城月镇官田村委会附近"}, {"type": "被告人", "argument": "周某"}, {"type": "被告人", "argument": "周某某"}, {"type": "毒品", "argument": "海洛因"}, {"type": "被告人", "argument": "周某某"}, {"type": "被告人", "argument": "周某某"}, {"type": "被告人", "argument": "辜某"}, {"type": "毒品", "argument": "海洛因"}, {"type": "毒品重量", "argument": "0.12克"}]}
{"text": "黑龙江省绥化农垦区人民检察院指控，2016年2月2日、18日，郭某通过电话与被告人苗某某联系，从被告人苗某某手中购买冰毒两次，重量为5.5克，支付现金1700元，余款在交易时付清，在交易时被当场抓获。", "entity_list": [{"type": "时间", "argument": "2016年2月2日"}, {"type": "时间", "argument": "18日"}, {"type": "被告人", "argument": "郭某"}, {"type": "被告人", "argument": "苗某某"}, {"type": "被告人", "argument": "苗某某"}, {"type": "毒品", "argument": "冰毒"}, {"type": "毒品重量", "argument": "5.5克"}]}
{"text": "广饶县人民检察院指控，2016年5月份，被告人来某某通过QQ联系网友，以“张某某”的名义采取快递寄达的方式购买冰毒。同年5月10日，被告人来某某在前往广饶县经济开发区圆通快递公司领取包裹时被公安机关当场抓获。经现场检查，快递包裹内的音箱设备中藏有四袋白色晶状固体。经鉴定，四袋白色晶状固体中均检出甲基苯丙胺成分，净重分别为35.1克、42.8克、52.6克、50.2克，共计180.7克。针对上述指控，公诉机关向法庭提供了物证、书证、证人证言、被告人供述、鉴定意见、辨认笔录、视听资料等证据，认为被告人来某某非法持有甲基苯丙胺180.7克，其行为触犯了《中华人民共和国刑法》第三百四十八条之规定，应当以非法持有毒品罪追究其刑事责任。", "entity_list": [{"type": "时间", "argument": "2016年5月份"}, {"type": "被告人", "argument": "来某某"}, {"type": "被告人", "argument": "张某某"}, {"type": "毒品", "argument": "冰毒"}, {"type": "时间", "argument": "5月10日"}, {"type": "被告人", "argument": "来某某"}, {"type": "地点", "argument": "广饶县经济开发区圆通快递公司"}, {"type": "毒品", "argument": "甲基苯丙胺"}, {"type": "毒品重量", "argument": "35.1克"}, {"type": "毒品重量", "argument": "42.8克"}, {"type": "毒品重量", "argument": "52.6克"}, {"type": "毒品重量", "argument": "50.2克"}, {"type": "毒品重量", "argument": "180.7克"}, {"type": "被告人", "argument": "来某某"}, {"type": "毒品", "argument": "甲基苯丙胺"}, {"type": "毒品重量", "argument": "180.7克"}]}
{"text": "公诉机关指控，2014年11月4日凌晨0时30分许，被告人蔡某某非法携带毒品在海口市琼山区龙塘镇机关大道中国邮政储蓄营业厅对面路口被公安民警查获，当场从蔡某某身上缴获一小瓶棕色粉末状毒品、三小包白色晶体状毒品和三小包灰白色块状毒品。经海口市公安司法鉴定中心鉴定，从蔡某某身上缴获的一小瓶棕色粉末状毒品净重9.6350克、三小包白色晶体状毒品净重7.3024克，均检出甲基苯丙胺成分，三小包灰白色块状毒品净重4.4183克，检出海洛因成分。", "entity_list": [{"type": "时间", "argument": "2014年11月4日凌晨0时30分"}, {"type": "被告人", "argument": "蔡某某"}, {"type": "地点", "argument": "海口市琼山区龙塘镇机关大道中国邮政储蓄营业厅对面路口"}, {"type": "被告人", "argument": "蔡某某"}, {"type": "被告人", "argument": "蔡某某"}, {"type": "毒品重量", "argument": "9.6350克"}, {"type": "毒品重量", "argument": "7.3024克"}, {"type": "毒品", "argument": "甲基苯丙胺"}, {"type": "毒品重量", "argument": "4.4183克"}, {"type": "毒品", "argument": "海洛因"}]}
{"text": "湛江经济技术开发区人民检察院指控：2016年9月13日14时许，被告人周某某从湛江经济技术开发区坐客渡船到东南转乘客车到东山街道湛林路口下车，然后与毒品卖家（另案处理）通过电话联系，并根据卖家的指引来到卖家的家里，以900元的价格向卖家购买了8小包冰毒、1小包麻果、1小包海洛因。购买毒品后，周某某携带毒品途径湛林路口对面的调市村客车候车点准备搭乘客车回家时被公安民警当场抓获并当场在其身上扣缴到10小包毒品。经称重，被缴获的毒品净重共10.03克。经毒品检验鉴定，周某某被扣押的毒品中9小包毒品检出甲基苯丙胺成分，1小包毒品检出海洛因成分。", "entity_list": [{"type": "时间", "argument": "2016年9月13日14时"}, {"type": "被告人", "argument": "周某某"}, {"type": "毒品", "argument": "冰毒"}, {"type": "毒品", "argument": "麻果"}, {"type": "毒品", "argument": "海洛因"}, {"type": "被告人", "argument": "周某某"}, {"type": "地点", "argument": "湛林路口对面的调市村客车候车点"}, {"type": "毒品重量", "argument": "10.03克"}, {"type": "被告人", "argument": "周某某"}, {"type": "毒品", "argument": "甲基苯丙胺"}, {"type": "毒品", "argument": "海洛因"}]}
{"text": "上海市普陀区人民检察院指控，2015年1月9日16时许，被告人龚某某至本市中山北路2550号附近时，被民警抓获。民警从被告人龚某某身上查获一包用塑料袋包装的白色晶体。经鉴定，被查获的一包白色晶体净重10.59克，检出甲基苯丙胺成分。", "entity_list": [{"type": "时间", "argument": "2015年1月9日16时"}, {"type": "被告人", "argument": "龚某某"}, {"type": "地点", "argument": "本市中山北路2550号附近"}, {"type": "被告人", "argument": "龚某某"}, {"type": "毒品重量", "argument": "10.59克"}, {"type": "毒品", "argument": "甲基苯丙胺"}]}
{"text": "经审理查明：1、2014年12月2日左右的一天下午，被告人项某在瑞安市玉海街道丰湖街XX号其住处X楼容留李某、张某吸食毒品冰毒；", "entity_list": [{"type": "时间", "argument": "2014年12月2日左右的一天下午"}, {"type": "被告人", "argument": "项某"}, {"type": "地点", "argument": "瑞安市玉海街道丰湖街XX号"}, {"type": "被告人", "argument": "李某"}, {"type": "被告人", "argument": "张某"}, {"type": "毒品", "argument": "冰毒"}]}
{"text": "经审理查明：1、2014年秋季的一天中午，被告人杨某在涡阳县育才路金玉宾馆205号房间内，容留吸毒人员盛某吸食甲基苯丙胺。", "entity_list": [{"type": "时间", "argument": "2014年秋季的一天中午"}, {"type": "被告人", "argument": "杨某"}, {"type": "地点", "argument": "涡阳县育才路金玉宾馆205号房间内"}, {"type": "被告人", "argument": "盛某"}, {"type": "毒品", "argument": "甲基苯丙胺"}]}
{"text": "经审理查明，2013年9月9日14时许，被告人杨某某在本市云岩区富水北路111号门口贩卖毒品给周某某时被公安机关抓获，当场收缴毒品0.1克。经贵阳市公安局毒品检验中心鉴定所收缴的毒品均为海洛因。", "entity_list": [{"type": "时间", "argument": "2013年9月9日14时"}, {"type": "被告人", "argument": "杨某某"}, {"type": "地点", "argument": "云岩区富水北路111号门口"}, {"type": "被告人", "argument": "周某某"}, {"type": "毒品重量", "argument": "0.1克"}, {"type": "毒品", "argument": "海洛因"}]}
{"text": "桂林市象山区人民检察院指控，2016年3月16日22时许，吸毒人员唐林辉吸毒人员唐某、周某某周某（女）通过电话联系被告人翟某购买毒品冰毒事宜。按约定以支付宝方式打了70元人民币到翟某的账户后，唐林辉骑电单车至桂林市象山区铁西一里唐某骑电单车至桂林市象山区某20号楼下，被告人翟某将一小包用塑料袋包装的疑似毒品冰毒贩卖给唐林辉被告人翟某将一小包用塑料袋包装的疑似毒品冰毒贩卖给唐某。交易完毕不久，唐林辉觉得购买的量较小唐某觉得购买的量较小，于2016年3月17日零时许又再次通过电话联系被告人翟某，在上述地点以100元人民币的价格从翟某处购买用锡纸包装的疑似毒品冰毒一小包。后二人离开现场时被公安人员抓获。从唐林辉唐某身上缴获疑似毒品冰毒两小包，经当面称量，疑似毒品冰毒净重为1.3克，缴获毒资人民币100元。经鉴定，以上查获的疑似毒品冰毒均检测出甲基苯丙胺成分。被追缴毒资人民币100元暂扣我院。", "entity_list": [{"type": "时间", "argument": "2016年3月16日22时"}, {"type": "被告人", "argument": "唐林辉"}, {"type": "被告人", "argument": "唐某"}, {"type": "被告人", "argument": "周某某周某"}, {"type": "被告人", "argument": "翟某"}, {"type": "毒品", "argument": "冰毒"}, {"type": "被告人", "argument": "翟某"}, {"type": "被告人", "argument": "唐林辉"}, {"type": "被告人", "argument": "唐某"}, {"type": "地点", "argument": "桂林市象山区某20号楼下"}, {"type": "被告人", "argument": "翟某"}, {"type": "毒品", "argument": "冰毒"}, {"type": "被告人", "argument": "唐林辉"}, {"type": "被告人", "argument": "翟某"}, {"type": "毒品", "argument": "冰毒"}, {"type": "被告人", "argument": "唐某"}, {"type": "被告人", "argument": "唐林辉"}, {"type": "被告人", "argument": "唐某"}, {"type": "时间", "argument": "2016年3月17日零时"}, {"type": "被告人", "argument": "翟某"}, {"type": "被告人", "argument": "翟某"}, {"type": "毒品", "argument": "冰毒"}, {"type": "被告人", "argument": "唐某"}, {"type": "毒品", "argument": "冰毒"}, {"type": "毒品", "argument": "冰毒"}, {"type": "毒品重量", "argument": "1.3克"}, {"type": "毒品", "argument": "冰毒"}, {"type": "毒品", "argument": "甲基苯丙胺"}]}
{"text": "公诉机关指控，2010年12月1日上午，本市一名叫王伟的男子电话联系被告人翟某需要其提供冰毒，二人谈好以500元一克价格成交。被告人翟某找到一东北籍男子张延（身份不详，在逃），张延提出让翟某先向王伟收取1000元定金，后翟某将从王伟处收到的1000元现金交给张延。12月2日凌晨2时许，张延安排姜浩（另案处理）携带从卢强（取保后在逃）处购买的10克毒品（部分被姜浩吸食）与被告人翟某乘出租车窜至本市交大商场街阿德酒店606房间，准备将毒品出售给王伟时，被民警当场抓获，并从姜浩身上查获毒品一包。经鉴定，查获毒品净重8.93克，从中检出甲基苯丙胺。", "entity_list": [{"type": "时间", "argument": "2010年12月1日上午"}, {"type": "被告人", "argument": "王伟"}, {"type": "被告人", "argument": "翟某"}, {"type": "毒品", "argument": "冰毒"}, {"type": "被告人", "argument": "翟某"}, {"type": "被告人", "argument": "张延"}, {"type": "被告人", "argument": "张延"}, {"type": "被告人", "argument": "翟某"}, {"type": "被告人", "argument": "王伟"}, {"type": "被告人", "argument": "翟某"}, {"type": "被告人", "argument": "王伟"}, {"type": "被告人", "argument": "张延"}, {"type": "时间", "argument": "12月2日凌晨2时"}, {"type": "被告人", "argument": "张延"}, {"type": "被告人", "argument": "姜浩"}, {"type": "被告人", "argument": "卢强"}, {"type": "毒品重量", "argument": "10克"}, {"type": "被告人", "argument": "姜浩"}, {"type": "被告人", "argument": "翟某"}, {"type": "地点", "argument": "本市交大商场街阿德酒店606房间"}, {"type": "被告人", "argument": "王伟"}, {"type": "被告人", "argument": "姜浩"}, {"type": "毒品重量", "argument": "8.93克"}, {"type": "毒品", "argument": "甲基苯丙胺"}]}
{"text": "公诉机关指控，1、2014年7月的一天21时许，被告人王某在其位于沈阳市皇姑区天山路280-2号5-3-2的家中，容留隋某（另案处理）吸食毒品甲基苯丙胺（冰毒）一次。", "entity_list": [{"type": "时间", "argument": "2014年7月的一天21时许"}, {"type": "被告人", "argument": "王某"}, {"type": "地点", "argument": "沈阳市皇姑区天山路280-2号5-3-2的家中"}, {"type": "被告人", "argument": "隋某"}, {"type": "毒品", "argument": "甲基苯丙胺"}, {"type": "毒品", "argument": "冰毒"}]}
{"text": "公诉机关指控，2016年8月中旬，被告人张某某在大庆市殡仪馆以1000元的价格卖给姜某毒品2克。2016年9月2日被告人张某某在大庆市龙凤区凤阳路福瑞邦药店门前被公安机关抓获，在被告人张某某携带的背包内现场查获三包毒品重14.23克（经鉴定，含甲基苯丙胺成分）。公诉机关认为，被告人张某某贩卖毒品，其行为触犯了《中华人民共和国刑法》第三百四十七条第三款的规定，应当以贩卖毒品罪追究其刑事责任。", "entity_list": [{"type": "时间", "argument": "2016年8月中旬"}, {"type": "被告人", "argument": "张某某"}, {"type": "地点", "argument": "大庆市"}, {"type": "被告人", "argument": "姜某"}, {"type": "毒品重量", "argument": "2克"}, {"type": "时间", "argument": "2016年9月2日"}, {"type": "被告人", "argument": "张某某"}, {"type": "地点", "argument": "大庆市龙凤区凤阳路福瑞邦药店门前"}, {"type": "被告人", "argument": "张某某"}, {"type": "毒品重量", "argument": "14.23克"}, {"type": "毒品", "argument": "甲基苯丙胺"}, {"type": "被告人", "argument": "张某某"}]}
{"text": "利辛县人民检察院指控：2015年5月18日，王某甲在其家中，容留王某、王某乙、马某丹三人吸食冰毒。公诉机关向法庭出示有书证、证人证言、被告人供述及辩解、检查笔录、辨认笔录等证据，认为被告人王某甲的行为触犯《中华人民共和国刑法》第三百五十四条的规定，提请本院以容留他人吸毒罪追究被告人的刑事责任。", "entity_list": [{"type": "时间", "argument": "2015年5月18日"}, {"type": "被告人", "argument": "王某甲"}, {"type": "被告人", "argument": "王某"}, {"type": "被告人", "argument": "王某乙"}, {"type": "被告人", "argument": "马某丹"}, {"type": "毒品", "argument": "冰毒"}, {"type": "被告人", "argument": "王某甲"}]}
{"text": "经审理查明，1、2015年2月中上旬的一天，被告人陈某甲在瑞安市塘下镇塘口村塘口老人公寓X幢XXX室，容留严某吸食毒品冰毒；", "entity_list": [{"type": "时间", "argument": "2015年2月中上旬的一天"}, {"type": "被告人", "argument": "陈某甲"}, {"type": "地点", "argument": "瑞安市塘下镇塘口村塘口老人公寓X幢XXX室"}, {"type": "被告人", "argument": "严某"}, {"type": "毒品", "argument": "冰毒"}]}
{"text": "经审理查明：2013年9月至11月期间，被告人钱搏文从“白粉”处购进毒品氯胺酮，俗称“k粉”，除部分用于吸食外，其余分成小包通过电话联系多次卖给吸毒人员曾某某、黄某某，并从中牟利。其中四次贩卖给吸毒人员曾某某，二次贩卖给吸毒人员黄某某。2013年11月22日17时许，公安人员根据群众举报在清远市清新区太和镇清新三中门前将被告人钱搏文抓获，从其身上搜获白色晶体5包及黑色外壳诺基亚手机一台。经毒化检验，5包白色晶体检出氯胺酮成分，净重4.5克。", "entity_list": [{"type": "时间", "argument": "2013年9月"}, {"type": "时间", "argument": "11月"}, {"type": "被告人", "argument": "钱搏文"}, {"type": "毒品", "argument": "氯胺酮"}, {"type": "被告人", "argument": "曾某某"}, {"type": "被告人", "argument": "黄某某"}, {"type": "被告人", "argument": "曾某某"}, {"type": "被告人", "argument": "黄某某"}, {"type": "时间", "argument": "2013年11月22日17时"}, {"type": "地点", "argument": "清远市清新区太和镇清新三中门前"}, {"type": "被告人", "argument": "钱搏文"}, {"type": "毒品", "argument": "氯胺酮"}, {"type": "毒品重量", "argument": "4.5克"}]}
{"text": "重庆市巴南区人民检察院指控，2016年6月29日13时40分许，吸毒人员施某某电话联系被告人陈某，欲向其购买毒品甲基苯丙胺。当日16时30分许，被告人陈某在重庆市巴南区莲石街道石子坪路边，以300元的价格将用透明塑料袋封装、净重0.87克的一小包疑似毒品甲基苯丙胺卖给吸毒人员施某某。交易完成后被民警抓获，民警在陈某右侧裤包内查获上述毒资300元及贩毒用苹果手机一部；在施某某左侧裤包内查获上述用白色餐巾纸包裹的疑似毒品甲基苯丙胺一小包。", "entity_list": [{"type": "时间", "argument": "2016年6月29日13时40分"}, {"type": "被告人", "argument": "施某某"}, {"type": "被告人", "argument": "陈某"}, {"type": "毒品", "argument": "甲基苯丙胺"}, {"type": "时间", "argument": "当日16时30分"}, {"type": "被告人", "argument": "陈某"}, {"type": "地点", "argument": "重庆市巴南区莲石街道石子坪路边"}, {"type": "毒品重量", "argument": "0.87克"}, {"type": "毒品", "argument": "甲基苯丙胺"}, {"type": "被告人", "argument": "施某某"}, {"type": "被告人", "argument": "陈某"}, {"type": "被告人", "argument": "施某某"}, {"type": "毒品", "argument": "甲基苯丙胺"}]}
{"text": "公诉机关指控：2016年4月21日晚，被告人邬某某在台州市椒江区海岸风情2101-8号被民警抓获，另从该房间查获邬某某所有的甲基苯丙胺（俗称“冰毒”）10.97余克。", "entity_list": [{"type": "时间", "argument": "2016年4月21日晚"}, {"type": "被告人", "argument": "邬某某"}, {"type": "地点", "argument": "台州市椒江区海岸风情2101-8号"}, {"type": "被告人", "argument": "邬某某"}, {"type": "毒品", "argument": "甲基苯丙胺"}, {"type": "毒品", "argument": "冰毒"}, {"type": "毒品重量", "argument": "10.97余克"}]}
{"text": "公诉机关指控：被告人龙某分别于2015年10月中旬的一天、2016年2月8日、2016年3月19日、2016年3月23日多次在其位于重庆市渝北区XX街道XX步行街X幢X单元X-X的家中容留赵某吸食毒品。公诉机关认为龙某构成容留他人吸毒罪，具有如实供述的量刑情节，建议判处拘役三个月至六个月，并处罚金。", "entity_list": [{"type": "被告人", "argument": "龙某"}, {"type": "时间", "argument": "2015年10月中旬的一天"}, {"type": "时间", "argument": "2016年2月8日"}, {"type": "时间", "argument": "2016年3月19日"}, {"type": "时间", "argument": "2016年3月23日"}, {"type": "地点", "argument": "重庆市渝北区XX街道XX步行街X幢X单元X-X的家中"}, {"type": "被告人", "argument": "赵某"}, {"type": "被告人", "argument": "龙某"}]}
{"text": "公诉机关指控：被告人胡某于2014年11月26日12时许，在本市江汉区友谊路139号4楼3号房内，以人民币250元的价格将毒品海洛因1包贩卖给吸毒人员沈某某。同日18时许，被告人胡某再次来到上述地点时，因形迹可疑被公安机关盘问后主动交代了上述犯罪事实。公安机关当场查获沈慧超等人吸食剩余的毒品海洛因0.10克及毒资人民币250元。毒品及毒资已收缴。公诉机关认为，被告人胡某具有自首的处罚情节，建议判处被告人拘役四个月至有期徒刑一年，并处罚金。", "entity_list": [{"type": "被告人", "argument": "胡某"}, {"type": "时间", "argument": "2014年11月26日12时"}, {"type": "地点", "argument": "本市江汉区友谊路139号4楼3号房"}, {"type": "毒品", "argument": "海洛因"}, {"type": "被告人", "argument": "沈某某"}, {"type": "时间", "argument": "同日18时"}, {"type": "被告人", "argument": "胡某"}, {"type": "被告人", "argument": "沈慧超"}, {"type": "毒品", "argument": "海洛因"}, {"type": "毒品重量", "argument": "0.10克"}, {"type": "被告人", "argument": "胡某"}]}
{"text": "经审理查明：2015年6月24日16时许，被告人田某某在碧江区灯塔办事处寨桂车站以人民币200元的价格向吸毒人员曾某某贩卖了一个净重0.53克的甲基苯丙胺零包，交易完毕后被公安民警抓获。当场从被告人田某某处查获黑色手机一部、毒资人民币200元，从曾某某处查获一个净重0.53克的甲基苯丙胺零包。", "entity_list": [{"type": "时间", "argument": "2015年6月24日16时"}, {"type": "被告人", "argument": "田某某"}, {"type": "地点", "argument": "碧江区灯塔办事处寨桂车站"}, {"type": "被告人", "argument": "曾某某"}, {"type": "毒品重量", "argument": "0.53克"}, {"type": "毒品", "argument": "甲基苯丙胺"}, {"type": "被告人", "argument": "田某某"}, {"type": "毒品重量", "argument": "0.53克"}, {"type": "毒品", "argument": "甲基苯丙胺"}]}
{"text": "重庆市渝北区人民检察院指控：2011年1月4日1时许，被告人杨某某携带三包共计重量为11.27克的毒品在重庆市渝北区黄泥塝街道某小区附近的人行道处行走时，被公安人员查获。经检验，从被告人杨某某处查获的三包毒品中均检出甲基苯丙胺。", "entity_list": [{"type": "时间", "argument": "2011年1月4日1时"}, {"type": "被告人", "argument": "杨某某"}, {"type": "毒品重量", "argument": "11.27克"}, {"type": "地点", "argument": "重庆市渝北区黄泥塝"}, {"type": "被告人", "argument": "杨某某"}, {"type": "毒品", "argument": "甲基苯丙胺"}]}
{"text": "山东省平度市人民检察院指控，2014年11月18日晚，于某电话联系被告人张某，向其购买人民币800元的冰毒，张某收取于某人民币800元后又以人民币600元的价格在平度市胶平路路西大官庄村附近从“明明”（身份不明，现在逃）处购得冰毒一包，次日清晨，张某与于某在平度市红旗路“圣凯国际大厦”大厅内准备交易毒品时被平度市公安局工作人员当场查获，公安民警从张某丝袜内查扣疑似冰毒一包，经鉴定被扣押的疑似冰毒中检出甲基苯丙胺成分，重0.9克。", "entity_list": [{"type": "时间", "argument": "2014年11月18日晚"}, {"type": "被告人", "argument": "于某"}, {"type": "被告人", "argument": "张某"}, {"type": "毒品", "argument": "冰毒"}, {"type": "被告人", "argument": "张某"}, {"type": "地点", "argument": "平度市胶平路路西大官庄村"}, {"type": "毒品", "argument": "冰毒"}, {"type": "时间", "argument": "次日清晨"}, {"type": "被告人", "argument": "张某"}, {"type": "被告人", "argument": "于某"}, {"type": "地点", "argument": "平度市红旗路“圣凯国际大厦”大厅内"}, {"type": "被告人", "argument": "张某"}, {"type": "毒品", "argument": "冰毒"}, {"type": "毒品", "argument": "冰毒"}, {"type": "毒品", "argument": "甲基苯丙胺"}, {"type": "毒品重量", "argument": "0.9克"}]}
{"text": "公诉机关指控：2015年11月8日，黄冈市公安局龙感湖分局在查处被告人吴某某吸毒案件过程中，根据其交待住宅内藏匿毒品（冰毒）的线索，依法对吴某某位于黄冈市黄梅县城关镇黄梅大道的某住宅进行检查，在三楼客厅沙发下面发现一个方形的鸡蛋卷包装铁盒子，内有疑似冰毒13.52克（连同透明塑料袋包装）。经黄冈市公安鉴定中心鉴定结果为冰毒（成分甲基苯丙胺），净重12.562克。", "entity_list": [{"type": "时间", "argument": "2015年11月8日"}, {"type": "被告人", "argument": "吴某某"}, {"type": "毒品", "argument": "冰毒"}, {"type": "被告人", "argument": "吴某某"}, {"type": "地点", "argument": "黄冈市黄梅县城关镇黄梅大道的某住宅"}, {"type": "毒品", "argument": "冰毒"}, {"type": "毒品重量", "argument": "13.52克"}, {"type": "毒品", "argument": "冰毒"}, {"type": "毒品", "argument": "甲基苯丙胺"}, {"type": "毒品重量", "argument": "12.562克"}]}
{"text": "广州市花都区人民检察院指控：2014年11月30日15时许，公安人员接警到被告人甘某租住的位于广州市花都区新华街茶园里西路南七巷1号的万晟公寓306房处理纠纷时，在该房间的梳妆台抽屉内起获用透明塑料袋装的白色晶体7小包和红色药丸1粒，在衣柜内起获用透明塑料纸包着的白色晶体1包，在床尾起获电子称一台。经鉴定，在抽屉内起获的白色晶体7小包，净重4.51克；红色药丸1粒，净重0.08克；在衣柜内起获的白色晶体1包，净重8.97克，均检出甲基苯丙胺成分。", "entity_list": [{"type": "时间", "argument": "2014年11月30日15时"}, {"type": "被告人", "argument": "甘某"}, {"type": "地点", "argument": "广州市花都区新华街茶园里西路南七巷1号的万晟公寓306房"}, {"type": "毒品重量", "argument": "4.51克"}, {"type": "毒品重量", "argument": "0.08克"}, {"type": "毒品重量", "argument": "8.97克"}, {"type": "毒品", "argument": "甲基苯丙胺"}]}
{"text": "经审理查明，2014年7月上旬某晚，被告人张某某经事先与何某某电话联系，在上海市普陀区北石路兰溪路路口西侧一游戏机房，将3克左右的甲基苯丙胺毒品以700元的价格贩卖给何某某。同月9日16时许，被告人张某某在上址将4.63克的甲基苯丙胺毒品以1000元的价格贩卖给何某某时，被公安人员人赃俱获。被告人张某某到案后如实供述了上述犯罪事实。", "entity_list": [{"type": "时间", "argument": "2014年7月上旬"}, {"type": "被告人", "argument": "张某某"}, {"type": "被告人", "argument": "何某某"}, {"type": "地点", "argument": "上海市普陀区北石路兰溪路路口西侧一游戏机房"}, {"type": "毒品重量", "argument": "3克"}, {"type": "毒品", "argument": "甲基苯丙胺"}, {"type": "被告人", "argument": "何某某"}, {"type": "时间", "argument": "9日16时"}, {"type": "被告人", "argument": "张某某"}, {"type": "毒品重量", "argument": "4.63克"}, {"type": "毒品", "argument": "甲基苯丙胺"}, {"type": "被告人", "argument": "何某某"}, {"type": "被告人", "argument": "张某某"}]}
{"text": "武汉市江岸区人民检察院指控，2014年5月22日21时许，公安人员在被告人徐某的居住地本市江岸区新成里42号2楼的家中，查获被告人徐某持有的塑料袋包装的红色圆形片剂2包、塑料袋包装的绿色圆形片剂2包、塑料袋包装的白色晶体颗粒物34包、塑料袋包装的白色晶体粉末24包，上述物品共计61包。经鉴定，上述查获的塑料袋装红色圆形片剂、塑料袋装绿色圆形片剂、塑料袋装白色晶体颗粒物均为毒品甲基苯丙胺，共重17.82克；塑料袋包装的白色晶体粉末物均为国家管制的一类精神药品氯胺酮，共重55.11克", "entity_list": [{"type": "时间", "argument": "2014年5月22日21时"}, {"type": "被告人", "argument": "徐某"}, {"type": "地点", "argument": "江岸区"}, {"type": "被告人", "argument": "徐某"}, {"type": "毒品", "argument": "甲基苯丙胺"}, {"type": "毒品重量", "argument": "17.82克"}, {"type": "毒品", "argument": "氯胺酮"}, {"type": "毒品重量", "argument": "55.11"}]}
{"text": "公诉机关指控被告人阎某于2013年3月至4月间，先后3次容留吸毒人员贾某吸食甲基苯丙胺（冰毒），其行为构成容留他人吸毒罪，并提交证人贾某的证言；辨认笔录及照片；搜查笔录；现场检测报告书；房产证复印件以及公安机关出具的被告人的户籍信息资料和抓获经过说明等证据予以证明。", "entity_list": [{"type": "被告人", "argument": "阎某"}, {"type": "时间", "argument": "2013年3月至4月间"}, {"type": "被告人", "argument": "贾某"}, {"type": "毒品", "argument": "甲基苯丙胺"}, {"type": "毒品", "argument": "冰毒"}, {"type": "被告人", "argument": "贾某"}]}
{"text": "佛山市南海区人民检察院指控，2014年6月开始，被告人樊某在其租住的佛山市南海区大沥镇黄岐泌冲鳌峰村一出租屋303房内，先后五次提供毒品及吸毒工具给吸毒人员龙某某、李某某吸食。同月21日23时许，公安人员在上述出租屋抓获被告人樊某及吸毒人员龙某某、李某某，同时起获吸毒工具塑料瓶2个、锡纸6张以及疑似毒品2小包。", "entity_list": [{"type": "时间", "argument": "2014年6月"}, {"type": "被告人", "argument": "樊某"}, {"type": "地点", "argument": "佛山市南海区大沥镇黄岐泌冲鳌峰村一出租屋303房内"}, {"type": "被告人", "argument": "龙某某"}, {"type": "被告人", "argument": "李某某"}, {"type": "时间", "argument": "21日23时"}, {"type": "被告人", "argument": "樊某"}, {"type": "被告人", "argument": "龙某某"}, {"type": "被告人", "argument": "李某某"}]}
{"text": "经审理查明，2015年12月底至2016年5月8日期间，被告人李金河为牟取非法利益，分别在清远市清新区三坑镇、四会市罗源镇等地，多次贩卖毒品甲基苯丙胺（冰毒）给潘某2、潘某1、郭某郭某某等吸毒人员吸食。其中贩卖给潘某222次，潘某111次，郭某郭某某5次。2016年5月10日，民警在四会市罗源镇抓获被告人李金河，并在其身上起获1小包白色晶体。经毒化检验，起获的白色晶体中检出甲基苯丙胺成份，净重0.3克。", "entity_list": [{"type": "时间", "argument": "2015年12月"}, {"type": "时间", "argument": "2016年5月8日"}, {"type": "被告人", "argument": "李金河"}, {"type": "地点", "argument": "清远市清新区三坑镇"}, {"type": "地点", "argument": "四会市罗源镇"}, {"type": "毒品", "argument": "甲基苯丙胺"}, {"type": "毒品", "argument": "冰毒"}, {"type": "被告人", "argument": "潘某2"}, {"type": "被告人", "argument": "潘某1"}, {"type": "被告人", "argument": "郭某郭某某"}, {"type": "被告人", "argument": "郭某郭某某"}, {"type": "时间", "argument": "2016年5月10日"}, {"type": "地点", "argument": "四会市罗源镇"}, {"type": "被告人", "argument": "李金河"}, {"type": "毒品", "argument": "甲基苯丙胺"}, {"type": "毒品重量", "argument": "0.3克"}]}
{"text": "经审理查明：2014年4月9日12时许，被告人邵明来在本市沙河口区台扩小区1号出租房内被公安机关抓获，并当场查获白色晶体20包，白色粉末2包，药丸4包，褐色块状固体4包，茶叶状颗粒物2包。经大连市公安局理化检验鉴定，白色晶体20包共重93.4克，含有甲基苯丙胺成分；白色粉末2包共重0.71克，含有氯胺酮成分；药丸4包共重3.37克，含有甲基苯丙胺、咖啡因成分。", "entity_list": [{"type": "时间", "argument": "2014年4月9日12时"}, {"type": "被告人", "argument": "邵明来"}, {"type": "地点", "argument": "本市沙河口区台扩小区1号出租房内"}, {"type": "毒品", "argument": "甲基苯丙胺"}, {"type": "毒品重量", "argument": "0.71克"}, {"type": "毒品", "argument": "氯胺酮"}, {"type": "毒品重量", "argument": "3.37克"}, {"type": "毒品", "argument": "甲基苯丙胺"}, {"type": "毒品", "argument": "咖啡因"}]}
{"text": "甘州区人民检察院指控，2011年6月22日15时许，被告人王某某到甘州区西二环路黑河水电开发公司门口，给甘州区吸毒人员马某某贩卖毒品时被甘州区公安局民警抓获，并当场缴获毒品海洛因0.1克，又在其所骑的摩托车前储备箱内查获毒品海洛因0.1克。", "entity_list": [{"type": "时间", "argument": "2011年6月22日15时"}, {"type": "被告人", "argument": "王某某"}, {"type": "地点", "argument": "甘州区西二环路黑河水电开发公司门口"}, {"type": "被告人", "argument": "马某某"}, {"type": "毒品", "argument": "海洛因"}, {"type": "毒品重量", "argument": "0.1克"}, {"type": "毒品", "argument": "海洛因"}, {"type": "毒品重量", "argument": "0.1克"}]}
{"text": "舟山市定海区人民检察院指控：2013年7月的一天，被告人蒋文君在吸毒人员俞某暂住的定海区盛家塘X幢X室将3余克甲基苯丙胺贩卖给俞某，并收取毒资人民币1000元。2013年9月13日凌晨，公安机关从蒋文君携带的包内查获甲基苯丙胺44.359克。公诉机关以证人证言、物证、书证、鉴定意见、辨认笔录、被告人供述等证据证明上述事实。根据《中华人民共和国刑法》第三百四十七条第一款、第三款之规定，应当以贩卖毒品罪追究被告人蒋文君的刑事责任。提请本院依法予以判处。", "entity_list": [{"type": "时间", "argument": "2013年7月"}, {"type": "被告人", "argument": "蒋文君"}, {"type": "地点", "argument": "定海区盛家塘X幢X室"}, {"type": "毒品重量", "argument": "3余克"}, {"type": "毒品", "argument": "甲基苯丙胺"}, {"type": "被告人", "argument": "俞某"}, {"type": "时间", "argument": "2013年9月13日凌晨"}, {"type": "被告人", "argument": "蒋文君"}, {"type": "毒品", "argument": "甲基苯丙胺"}, {"type": "毒品重量", "argument": "44.359克"}, {"type": "被告人", "argument": "蒋文君"}]}
{"text": "甘谷县人民检察院指控：2015年12月初，被告人安某某在甘谷县大像山镇西关岸门外廖某某家给吸毒人员马某某贩卖毒品海洛因1包，折合0.1克，非法获利90元，所贩毒品已被马某某吸食。2015年12月24日，被告人安某某又在廖某某家门口给吸毒人员马某某贩卖毒品1小包，净重0.0837克，非法获利100元，所贩毒品已被甘谷县公安局查获，经鉴定系毒品海洛因。", "entity_list": [{"type": "时间", "argument": "2015年12月"}, {"type": "被告人", "argument": "安某某"}, {"type": "地点", "argument": "甘谷县大像山镇西关岸门外"}, {"type": "被告人", "argument": "马某某"}, {"type": "毒品", "argument": "海洛因"}, {"type": "毒品重量", "argument": "0.1克"}, {"type": "被告人", "argument": "马某某"}, {"type": "时间", "argument": "2015年12月24日"}, {"type": "被告人", "argument": "安某某"}, {"type": "被告人", "argument": "廖某某"}, {"type": "被告人", "argument": "马某某"}, {"type": "毒品重量", "argument": "0.0837克"}, {"type": "毒品", "argument": "海洛因"}]}
{"text": "遵义县人民检察院指控：1、2015年5月至7月期间，被告人魏某某在遵义县鸭溪镇雷某一帆药堂旁、小雨幼儿园旁、自己家中、家门口等地多次以50.00元、80.00元、100.00元不等的价格将毒品零包贩卖给吸毒人员谭某某、陈某1吸食。2、2015年7月的一天，被告人魏某某在遵义县鸭溪镇雷某澡堂处，以100.00元的价格将一毒品零包贩卖给吸毒人员李某吸食；7月21日，魏某某准备再次向李某贩卖毒品时被公安机关查获。3、2015年7月，被告人魏某某在遵义县鸭溪镇雷某小雨幼儿园旁、鸭溪镇供销社家属房自家住房等地多次以100.00元、200.00元不等的价格将毒品零包贩卖给吸毒人员陈某2吸食。4、2015年5月至7月期间，被告人魏某某在遵义县鸭溪镇雷某小雨幼儿园旁、紫云超市旁、兴隆医院后面灯光球场等地多次以50.00元的价格将毒品零包贩卖给吸毒人员王某吸食。5、2015年7月21日，被告人魏某某在遵义县鸭溪镇雷家坡小雨幼儿园旁准备进行毒品交易时被遵义县公安局查获，并从其处查获毒品嫌疑物8包，经称量，共计重1.0克。经鉴定，该毒品嫌疑物中均含有海洛因成分。", "entity_list": [{"type": "时间", "argument": "2015年5月至7月"}, {"type": "被告人", "argument": "魏某某"}, {"type": "地点", "argument": "遵义县鸭溪镇雷某一帆药堂旁"}, {"type": "地点", "argument": "小雨幼儿园旁"}, {"type": "地点", "argument": "自己家中"}, {"type": "地点", "argument": "家门口"}, {"type": "被告人", "argument": "谭某某"}, {"type": "被告人", "argument": "陈某1"}, {"type": "时间", "argument": "2015年7月"}, {"type": "被告人", "argument": "魏某某"}, {"type": "地点", "argument": "遵义县鸭溪镇雷某澡堂"}, {"type": "被告人", "argument": "李某"}, {"type": "时间", "argument": "7月21日"}, {"type": "被告人", "argument": "魏某某"}, {"type": "被告人", "argument": "李某"}, {"type": "时间", "argument": "2015年7月"}, {"type": "被告人", "argument": "魏某某"}, {"type": "地点", "argument": "遵义县鸭溪镇雷某小雨幼儿园"}, {"type": "地点", "argument": "鸭溪镇供销社家属房自家住房"}, {"type": "被告人", "argument": "陈某2"}, {"type": "时间", "argument": "2015年5月至7月"}, {"type": "被告人", "argument": "魏某某"}, {"type": "地点", "argument": "遵义县鸭溪镇雷某小雨幼儿园旁"}, {"type": "地点", "argument": "紫云超市旁"}, {"type": "地点", "argument": "兴隆医院后面灯光球场"}, {"type": "被告人", "argument": "王某"}, {"type": "时间", "argument": "2015年7月21日"}, {"type": "被告人", "argument": "魏某某"}, {"type": "地点", "argument": "遵义县鸭溪镇雷家坡小雨幼儿园"}, {"type": "毒品重量", "argument": "1.0克"}, {"type": "毒品", "argument": "海洛因"}]}
{"text": "汉寿县人民检察院指控，2013年8月至9月期间，被告人高某某在汉寿县龙阳镇先后六次向吸毒人员王敏某、戴某某销售毒品冰毒（甲基苯丙胺）1.2克，并从中牟利。2013年10月11日，汉寿县公安局民警将高某某抓获，当场从其居住房间内缴获甲基苯丙胺类毒品0.7克。", "entity_list": [{"type": "时间", "argument": "2013年8月至9月期间"}, {"type": "被告人", "argument": "高某某"}, {"type": "地点", "argument": "汉寿县龙阳镇"}, {"type": "被告人", "argument": "王敏某"}, {"type": "被告人", "argument": "戴某某"}, {"type": "毒品", "argument": "冰毒"}, {"type": "毒品", "argument": "甲基苯丙胺"}, {"type": "毒品重量", "argument": "1.2克"}, {"type": "时间", "argument": "2013年10月11日"}, {"type": "被告人", "argument": "高某某"}, {"type": "毒品", "argument": "甲基苯丙胺"}]}
{"text": "十堰市茅箭区人民检察院指控：2016年5月至9月期间，被告人莫某某在一绰号光头（未查实身份）的襄阳籍男子手中购买毒品，先后多次在十堰市城区向胡某、阮某等人贩卖。具体事实如下：", "entity_list": [{"type": "时间", "argument": "2016年5月至9月"}, {"type": "被告人", "argument": "莫某某"}, {"type": "地点", "argument": "十堰市城区"}, {"type": "被告人", "argument": "胡某"}, {"type": "被告人", "argument": "阮某"}]}
{"text": "江西省广丰县人民检察院指控，2014年11月11日晚22时许，被告人应某在肖某的要求下，出资200元由肖某联系购买到冰毒并带回出租屋内，后在其租住的出租屋内容留肖某、刘某、谢某、周某甲、余某等人吸食冰毒并共同参与吸食冰毒。", "entity_list": [{"type": "时间", "argument": "2014年11月11日晚22时"}, {"type": "被告人", "argument": "应某"}, {"type": "被告人", "argument": "肖某"}, {"type": "被告人", "argument": "肖某"}, {"type": "毒品", "argument": "冰毒"}, {"type": "被告人", "argument": "肖某"}, {"type": "被告人", "argument": "刘某"}, {"type": "被告人", "argument": "谢某"}, {"type": "被告人", "argument": "周某甲"}, {"type": "被告人", "argument": "余某"}, {"type": "毒品", "argument": "冰毒"}, {"type": "毒品", "argument": "冰毒"}]}
{"text": "深圳市龙岗区人民检察院指控，2014年9月12日23时许，民警在与被强戒人员郑某潮配合抓捕贩卖毒品嫌疑人时，强戒人员郑某潮趁机逃脱。2014年9月13日13时许，民警经侦查发现郑泽潮在深圳市龙岗区白坭坑一带出现，后经跟踪一部小轿车到罗湖区某村时将郑某潮抓获。同时，民警对该辆小轿车检查时在车主李某伟的手提包内提取到一小玻璃瓶疑似毒品，另外在李某伟的手提包内的一钱包内提取到疑似毒品一小包（经鉴定，共重11.82克，检出甲基苯丙胺成分）。", "entity_list": [{"type": "时间", "argument": "2014年9月12日23时"}, {"type": "被告人", "argument": "郑某潮"}, {"type": "被告人", "argument": "郑某潮"}, {"type": "时间", "argument": "2014年9月13日13时"}, {"type": "被告人", "argument": "郑泽潮"}, {"type": "地点", "argument": "深圳市龙岗区白坭坑一带"}, {"type": "地点", "argument": "罗湖区某村"}, {"type": "被告人", "argument": "郑某潮"}, {"type": "被告人", "argument": "李某伟"}, {"type": "被告人", "argument": "李某伟"}, {"type": "毒品重量", "argument": "11.82克"}, {"type": "毒品", "argument": "甲基苯丙胺"}]}
{"text": "公诉机关指控，2014年3月至9月期间，被告人朱某在宁海县跃龙街道园丁路10弄2号102室的租房内，2次容留张某、2次容留陆某吸食甲基苯丙胺（冰毒）。", "entity_list": [{"type": "时间", "argument": "2014年3月至9月期间"}, {"type": "被告人", "argument": "朱某"}, {"type": "地点", "argument": "宁海县跃龙街道园丁路10弄2号102室的租房内"}, {"type": "被告人", "argument": "张某"}, {"type": "被告人", "argument": "陆某"}, {"type": "毒品", "argument": "甲基苯丙胺"}, {"type": "毒品", "argument": "冰毒"}]}
{"text": "漳浦县人民检察院指控，2014年7月30日下午5时许，被告人杨某甲在漳浦县佛昙镇先锋村村道路口，将0.2克毒品海洛因以人民币100元的价格贩卖给陈某。同年8月5日下午6时许，被告人杨某甲在漳浦县佛昙镇鸿江小学门口欲贩卖毒品海洛因时，被当场查获，随身携带的0.64克毒品海洛因被缴获。经检测，被告人杨某甲的尿液检测结果呈阳性。", "entity_list": [{"type": "时间", "argument": "2014年7月30日下午5时"}, {"type": "被告人", "argument": "杨某甲"}, {"type": "地点", "argument": "漳浦县佛昙镇先锋村村道路口"}, {"type": "毒品重量", "argument": "0.2克"}, {"type": "毒品", "argument": "海洛因"}, {"type": "被告人", "argument": "陈某"}, {"type": "时间", "argument": "8月5日下午6时"}, {"type": "被告人", "argument": "杨某甲"}, {"type": "毒品", "argument": "海洛因"}, {"type": "毒品重量", "argument": "0.64克"}, {"type": "毒品", "argument": "海洛因"}, {"type": "被告人", "argument": "杨某甲"}]}
{"text": "盈江县人民检察院指控，2016年11月30日8时许，被告人帕某某在盈江县支那乡支那村委会芒棒村民二组其家中被盈江县公安局民警抓获，民警当场从被告人帕某某家卧室床边板凳上查获用透明塑料管装着的白色粉末状海洛因一包，经称量，净重0.19克；从其家卧室床边的桌子上查获用透明塑料管装着的白色粉末状海洛因一包，经称量，净重0.22克；从其家卧室的床上查获用透明塑料管装着的白色固体状海洛因一包，经称量，净重0.17克、用透明胶带裹着的白色圆柱状固体海洛因一包，经称量，净重9.29克；从其家床上的一个腰包内查获用蓝色塑料袋装着的红色片剂状甲基苯丙胺一袋，经称量，净重9.08克、用透明胶带裹着的白色圆柱状固体海洛因一包，经称量，净重9.19克、外用蓝色塑料袋内用透明塑料管装着的白色固体状海洛因三包，经称量，净重0.67克；从其家床上的钱包内查获人民币4950元；从床边凳子上查获一部VIVO牌白色触屏手机和一部黑色触屏手机。本案共查获毒品海洛因19.73克，毒品甲基苯丙胺9.08克。", "entity_list": [{"type": "时间", "argument": "2016年11月30日8时"}, {"type": "被告人", "argument": "帕某某"}, {"type": "地点", "argument": "盈江县支那乡支那"}, {"type": "被告人", "argument": "帕某某"}, {"type": "毒品", "argument": "海洛因"}, {"type": "毒品重量", "argument": "0.19克"}, {"type": "毒品", "argument": "海洛因"}, {"type": "毒品重量", "argument": "0.22克"}, {"type": "毒品", "argument": "海洛因"}, {"type": "毒品重量", "argument": "0.17克"}, {"type": "毒品", "argument": "海洛因"}, {"type": "毒品重量", "argument": "9.29克"}, {"type": "毒品", "argument": "甲基苯丙胺"}, {"type": "毒品重量", "argument": "9.08克"}, {"type": "毒品", "argument": "海洛因"}, {"type": "毒品重量", "argument": "9.19克"}, {"type": "毒品", "argument": "海洛因"}, {"type": "毒品重量", "argument": "0.67克"}, {"type": "毒品", "argument": "海洛因"}, {"type": "毒品重量", "argument": "19.73克"}, {"type": "毒品", "argument": "甲基苯丙胺"}, {"type": "毒品重量", "argument": "9.08克"}]}
{"text": "认定上述事实有物证、书证、毒品鉴定意见、被告人的供述与辩解等证据，被告人帕某某违反国家毒品管理法规，非法持有毒品数量较大的行为，已触犯《中华人民共和国刑法》第三百四十八条之规定，构成非法持有毒品罪，应当以非法持有毒品罪追究其刑事责任，建议对其判处有期徒刑一年六个月至二年六个月，并处罚金。", "entity_list": [{"type": "被告人", "argument": "帕某某"}]}
{"text": "江苏省滨海县人民检察院指控，被告人张某某于2011年12月份，在滨海县东坎镇丰园小区C4-106室自己家中，容留曹某某、阿杜吸食甲基苯丙胺2次。", "entity_list": [{"type": "被告人", "argument": "张某某"}, {"type": "时间", "argument": "2011年12月份"}, {"type": "地点", "argument": "滨海县东坎镇丰园小区C4-106室"}, {"type": "被告人", "argument": "曹某某"}, {"type": "被告人", "argument": "阿杜"}, {"type": "毒品", "argument": "甲基苯丙胺"}]}
{"text": "共青城市人民检察院指控，2014年9月16日下午17时许，被告人李某委托石某（已判刑）购买毒品，后石某以5000元的价格向他人购买了2包“k粉”、3包“开心粉”。尔后，被告人李某驾驶赣gc1961沃尔沃轿车，从湖北省黄梅县小池镇出发，分别载上石某、余某、曹某某及石某的女朋友王某后，一起前往江西省共青城市。途中，被告人李某及石某吸食了小部分毒品。当晚21时许，被告人李某等人到达高速公路共青城路口，被设卡的民警截停，现场查获疑似毒品粉末5包。经检验，上述粉末中，2包检出甲基苯丙胺和3，4-亚甲二氧甲基苯丙胺成分，共重18.57克；2包检出氯胺酮成分，共重32.84；1包检出3，4-亚甲二氧甲基苯丙胺成分，重2.29克。故被告人李某的行为已触犯《中华人民共和国刑法》第三百四十八条之规定，构成非法持有毒品罪，提请依法判处。", "entity_list": [{"type": "时间", "argument": "2014年9月16日下午17时"}, {"type": "被告人", "argument": "李某"}, {"type": "被告人", "argument": "石某"}, {"type": "被告人", "argument": "石某"}, {"type": "毒品", "argument": "k粉"}, {"type": "毒品", "argument": "开心粉"}, {"type": "被告人", "argument": "李某"}, {"type": "被告人", "argument": "石某"}, {"type": "被告人", "argument": "余某"}, {"type": "被告人", "argument": "曹某某"}, {"type": "被告人", "argument": "石某"}, {"type": "被告人", "argument": "王某"}, {"type": "被告人", "argument": "李某"}, {"type": "被告人", "argument": "石某"}, {"type": "时间", "argument": "当晚21时"}, {"type": "被告人", "argument": "李某"}, {"type": "地点", "argument": "高速公路共青城路口"}, {"type": "毒品", "argument": "甲基苯丙胺"}, {"type": "毒品", "argument": "3，4-亚甲二氧甲基苯丙胺"}, {"type": "毒品重量", "argument": "18.57克"}, {"type": "毒品", "argument": "氯胺酮"}, {"type": "毒品", "argument": "3，4-亚甲二氧甲基苯丙胺"}, {"type": "毒品重量", "argument": "2.29克"}, {"type": "被告人", "argument": "李某"}]}
{"text": "湘阴县人民检察院指控，2014年7月至10月期间，被告人钟某某在位于湘阴县三塘镇白雪村自己家中，三次容留吸毒人员刘某某、黄某等人吸食毒品。该院以被告人钟某某的行为构成容留他人吸毒罪，提请依照《中华人民共和国刑法》第三百五十四条之规定，予以判处。", "entity_list": [{"type": "时间", "argument": "2014年7月至10月期间"}, {"type": "被告人", "argument": "钟某某"}, {"type": "地点", "argument": "湘阴县三塘镇白雪村自己家"}, {"type": "被告人", "argument": "刘某某"}, {"type": "被告人", "argument": "黄某"}, {"type": "被告人", "argument": "钟某某"}]}
{"text": "杭州市萧山区人民检察院指控：2013年10月至11月期间，被告人俞某某先后3次在杭州市萧山区益农镇久联村贩卖毒品冰毒共计30克给厉某。", "entity_list": [{"type": "时间", "argument": "2013年10月"}, {"type": "时间", "argument": "11月"}, {"type": "被告人", "argument": "俞某某"}, {"type": "地点", "argument": "杭州市萧山区益农镇久联村"}, {"type": "毒品", "argument": "冰毒"}, {"type": "毒品重量", "argument": "30克"}, {"type": "被告人", "argument": "厉某"}]}
{"text": "公诉机关指控，2013年6月10日16时许，被告人李某受张某（另案）指使，在潼南县第一幼儿园旁的一居民楼6楼楼梯间，将0.1克海洛因以80元的价格贩卖给吸毒人员黄某某，被民警当场查获。被告人李某被抓获后，如实供述了自己的罪行。", "entity_list": [{"type": "时间", "argument": "2013年6月10日16时"}, {"type": "被告人", "argument": "李某"}, {"type": "被告人", "argument": "张某"}, {"type": "地点", "argument": "潼南县第一幼儿园旁的一居民楼6楼楼梯间"}, {"type": "毒品重量", "argument": "0.1克"}, {"type": "毒品", "argument": "海洛因"}, {"type": "被告人", "argument": "黄某某"}, {"type": "被告人", "argument": "李某"}]}
{"text": "广东省广州市人民检察院指控，2007年12月6日上午11时许，被告人伊布卡·杜库在其暂住的广州市白云区富力阳光美居小区内，被小区保安通知进行外国人居住登记时，其即往小区的翠茵路方向逃跑，期间并将一红色双喜烟盒扔在翠茵路护土墙上。民警和小区保安将其抓获后，捡回其扔掉的红色双喜烟盒，盒内有一粒白色柱状固体。经检验，送检的EBUKANDUKWU身边路面查获的白色柱状固体（净重12.1克）中检出海洛因成分。", "entity_list": [{"type": "时间", "argument": "2007年12月6日上午11时"}, {"type": "被告人", "argument": "伊布卡·杜库"}, {"type": "地点", "argument": "广州市白云区富力阳光美居小区"}, {"type": "时间", "argument": "12.1克"}, {"type": "毒品", "argument": "海洛因"}]}
{"text": "兰州市西固区人民检察院指控：2014年3月19日15时20分许，被告人冯某某在兰州市西固区深沟堡3号其家内向王某某贩卖毒品，二人交易后出门时被公安人员抓获。并从冯某某身上查获毒资50元；从王某某身上查获冯某某向其贩卖的毒品可疑物一小包。经鉴定，从王某某处查获的毒品可疑物净重0.05克，检出海洛因成份。公诉机关认为被告人冯某某的行为已构成贩卖毒品罪，建议对其判处一年以下有期徒刑，并处罚金。", "entity_list": [{"type": "时间", "argument": "2014年3月19日15时20分"}, {"type": "被告人", "argument": "冯某某"}, {"type": "地点", "argument": "兰州市西固区深沟堡3号"}, {"type": "被告人", "argument": "王某某"}, {"type": "被告人", "argument": "冯某某"}, {"type": "被告人", "argument": "王某某"}, {"type": "被告人", "argument": "冯某某"}, {"type": "被告人", "argument": "王某某"}, {"type": "毒品重量", "argument": "0.05克"}, {"type": "毒品", "argument": "海洛因"}, {"type": "被告人", "argument": "冯某某"}]}
{"text": "经审理查明：被告人胡长友于2010年3月29日19时许，公安人员从该室被告人胡长友的居处查获多种类型的毒品。经鉴定，查获被告人胡长友多种类型的毒品中：红色圆形药片一包、粉红色圆形药片二包、白色晶体五包、黄色晶体一包共净重109.97克，从中均检出甲基苯丙胺成分；白色圆形药片一包净重14.83克，从中检出氯胺酮成分；绿色植株五包、棕色植株一包共净重12.24克，从中均检出大麻成分。", "entity_list": [{"type": "被告人", "argument": "胡长友"}, {"type": "时间", "argument": "2010年3月29日19时"}, {"type": "被告人", "argument": "胡长友"}, {"type": "被告人", "argument": "胡长友"}, {"type": "毒品重量", "argument": "109.97克"}, {"type": "毒品", "argument": "甲基苯丙胺"}, {"type": "毒品重量", "argument": "14.83克"}, {"type": "毒品", "argument": "氯胺酮"}, {"type": "毒品重量", "argument": "12.24克"}, {"type": "毒品", "argument": "大麻"}]}
{"text": "经审理查明，2013年年末，在延吉市小营镇某小区8号楼西侧2单元201室朋友家内，被告人李某某容留吸毒人员姜某、王某某以烫吸的方式共同吸食毒品。", "entity_list": [{"type": "时间", "argument": "2013年年末"}, {"type": "地点", "argument": "延吉市小营镇某小区8号楼西侧2单元201室朋友家内"}, {"type": "被告人", "argument": "李某某"}, {"type": "被告人", "argument": "姜某"}, {"type": "被告人", "argument": "王某某"}]}
{"text": "宾阳县人民检察院指控，2014年11月16日16时许，被告人马某在宾阳县宾州镇“良源大酒店”后面路段贩卖两包毒品氯胺酮（“k粉”）给吸毒人员刘某，后被公安人员当场抓获。公安人员从马某身上搜获毒品氯胺酮（“k粉”）可疑物6包，净重13.03克；从吸毒人员刘某身上搜获毒品氯胺酮可疑物两包，净重2.67克，以及用作购买毒品的人民币200元。缴获的毒品经抽样送检，从检材中分别检出氯胺酮。", "entity_list": [{"type": "时间", "argument": "2014年11月16日16时"}, {"type": "被告人", "argument": "马某"}, {"type": "地点", "argument": "宾阳县宾州镇“良源大酒店”后面路段"}, {"type": "毒品", "argument": "氯胺酮"}, {"type": "毒品", "argument": "k粉"}, {"type": "被告人", "argument": "刘某"}, {"type": "被告人", "argument": "马某"}, {"type": "毒品", "argument": "氯胺酮"}, {"type": "毒品", "argument": "k粉"}, {"type": "毒品重量", "argument": "13.03克"}, {"type": "被告人", "argument": "刘某"}, {"type": "毒品", "argument": "氯胺酮"}, {"type": "毒品重量", "argument": "2.67克"}, {"type": "毒品", "argument": "氯胺酮"}]}
{"text": "南京市秦淮区人民检察院指控，2013年10月23日零时许，被告人毕某在本市雨花台区凤翔新城7幢1单元1003室被民警抓获，民警当场查获其放置在香烟盒内的白色晶体1袋。经南京市公安局物证鉴定所物证鉴定，上述白色晶体净重11.851克，检出毒品甲基苯丙胺成分。", "entity_list": [{"type": "时间", "argument": "2013年10月23日零时"}, {"type": "被告人", "argument": "毕某"}, {"type": "地点", "argument": "本市雨花台区凤翔新城7幢1单元1003室"}, {"type": "毒品重量", "argument": "11.851克"}, {"type": "毒品", "argument": "甲基苯丙胺"}]}
{"text": "公诉机关指控，2014年12月9日下午4时，临高县公安机安排特勤人员拨打被告人符某某的手机联系购买毒品。符某某与特勤人员约定在临高县加来镇兰栋村村牌附近交易。之后，符某某携带毒品来到交易地点将2包毒品以100元的价格贩卖给特勤人员。交易完毕，符某某被抓获。经海南省公安司法鉴定中心鉴定：符某某贩卖的2包可疑物品净重0.17克，检出海洛因成份。公诉机关指控被告人符某某的行为构成贩卖毒品罪。请依法判处。", "entity_list": [{"type": "时间", "argument": "2014年12月9日下午4时"}, {"type": "被告人", "argument": "符某某"}, {"type": "被告人", "argument": "符某某"}, {"type": "地点", "argument": "临高县加来镇兰栋村村牌附近"}, {"type": "被告人", "argument": "符某某"}, {"type": "被告人", "argument": "符某某"}, {"type": "被告人", "argument": "符某某"}, {"type": "毒品重量", "argument": "0.17克"}, {"type": "毒品", "argument": "海洛因"}]}
{"text": "阳春市人民检察院指控：2013年11月10日11时许，被告人罗某某在阳春市春城二桥头东侧遇到吸毒人员黎某某，黎某某因毒瘾发作要求罗某某卖点毒品海洛因给其，罗某某同意后将随身携带的约0.01克海洛因卖给黎清建，并收取了黎清建支付的人民币30元。", "entity_list": [{"type": "时间", "argument": "2013年11月10日11时"}, {"type": "被告人", "argument": "罗某某"}, {"type": "地点", "argument": "阳春市春城二桥头东侧"}, {"type": "被告人", "argument": "黎某某"}, {"type": "被告人", "argument": "黎某某"}, {"type": "被告人", "argument": "罗某某"}, {"type": "毒品", "argument": "海洛因"}, {"type": "被告人", "argument": "罗某某"}, {"type": "毒品重量", "argument": "0.01克"}, {"type": "毒品", "argument": "海洛因"}, {"type": "被告人", "argument": "黎清建"}, {"type": "被告人", "argument": "黎清建"}]}
{"text": "安溪县人民检察院指控，被告人陈某甲于2013年1月份至2月份期间，在安溪县凤城镇金尊大酒店以其身份证开设320号等房间并提供毒品冰毒，先后容留魏某某吸食毒品冰毒5次。", "entity_list": [{"type": "被告人", "argument": "陈某甲"}, {"type": "时间", "argument": "2013年1月份至2月份期间"}, {"type": "地点", "argument": "安溪县凤城镇金尊大酒店"}, {"type": "毒品", "argument": "冰毒"}, {"type": "被告人", "argument": "魏某某"}, {"type": "毒品", "argument": "冰毒"}]}
{"text": "中山市第一市区人民检察院指控：2013年8月26日下午4时许，被告人林某某用电话（号码为1354××112）联系贩毒后，携带毒品到中山市大涌镇环镇路旗风学校门口路段，以人民币100元的价格将毒品1小包（经检验检出海洛因成分，净重0.08克）贩卖给赵某时被公安人员抓获。被公安人员当场从被告人林某某身上缴获上述作案工具手机1部（索尼爱立信牌）及违法所得人民币100元（已由公安机关依法处理）；从赵某身上缴获刚从被告人林某某处购买的上述1小包毒品。归案后，被告人林某某如实供述了上述罪行。", "entity_list": [{"type": "时间", "argument": "2013年8月26日下午4时"}, {"type": "被告人", "argument": "林某某"}, {"type": "毒品", "argument": "海洛因"}, {"type": "毒品重量", "argument": "0.08克"}, {"type": "被告人", "argument": "赵某"}, {"type": "被告人", "argument": "林某某"}, {"type": "被告人", "argument": "赵某"}, {"type": "被告人", "argument": "林某某"}, {"type": "被告人", "argument": "林某某"}]}
{"text": "云南省宣威市人民检察院指控，2015年10月19日19时许，被告人耿某某在宣威市振兴街南段大山羊肉馆以人民币800元的价格向化妆侦查人员出售毒品可疑物20颗。经称量，净重1.95克。经鉴定，上述毒品可疑物中检出甲基苯丙胺。公诉机关列举了相应的证据证实指控的事实，并认为被告人耿某某向他人贩卖毒品1.95克，其行为触犯了《中华人民共和国刑法》第三百四十七条第四款之规定，应当以贩卖毒品罪追究其刑事责任。其在刑法执行完毕五年内再次故意犯罪，属累犯，适用《中华人民共和国刑法》第六十五条之规定。公诉机关认为被告人系累犯；有坦白情节，可从轻或减轻处罚，建议判处被告人有期徒刑一年以上二年以下，并处罚金。", "entity_list": [{"type": "时间", "argument": "2015年10月19日19时"}, {"type": "被告人", "argument": "耿某某"}, {"type": "地点", "argument": "宣威市振兴街南段大山羊肉馆"}, {"type": "毒品重量", "argument": "1.95克"}, {"type": "毒品", "argument": "甲基苯丙胺"}, {"type": "被告人", "argument": "耿某某"}, {"type": "毒品重量", "argument": "1.95克"}]}
{"text": "公诉机关指控，2012年5月11日12时许，被告人陈某在其位于金城江区江北东路15号家中，将一零包毒品海洛因以50元的价格卖给吸毒人员卢某，交易后卢某在被告人陈某家里直接以“追龙”的方式吸食毒品海洛因，吸食完毒品海洛因后卢某离开陈家，随即被民警抓获。同日15时许，吸毒人员方某拨打陈某的电话购买100元的毒品海洛因，陈某就约方某在自己家中进行交易。之后方某来到金城江区江北东路15号，向陈某购买了一零包毒品海洛因，价格为100元人民币，交易完成后方某直接在陈某家注射完所购得的毒品海洛因，刚结束就与陈某一起被公安民警抓获。随后民警在陈某家中查获毒品海洛因6克。经对卢某、方某的尿液进行毒品成分检测，结果均为阳性。", "entity_list": [{"type": "时间", "argument": "2012年5月11日12时"}, {"type": "被告人", "argument": "陈某"}, {"type": "地点", "argument": "金城江区江北东路15号"}, {"type": "毒品", "argument": "海洛因"}, {"type": "被告人", "argument": "卢某"}, {"type": "被告人", "argument": "卢某"}, {"type": "被告人", "argument": "陈某"}, {"type": "毒品", "argument": "海洛因"}, {"type": "毒品", "argument": "海洛因"}, {"type": "被告人", "argument": "卢某"}, {"type": "时间", "argument": "同日15时"}, {"type": "被告人", "argument": "方某"}, {"type": "被告人", "argument": "陈某"}, {"type": "毒品", "argument": "海洛因"}, {"type": "被告人", "argument": "陈某"}, {"type": "被告人", "argument": "方某"}, {"type": "被告人", "argument": "方某"}, {"type": "地点", "argument": "金城江区江北东路15号"}, {"type": "被告人", "argument": "陈某"}, {"type": "毒品", "argument": "海洛因"}, {"type": "被告人", "argument": "方某"}, {"type": "毒品", "argument": "海洛因"}, {"type": "被告人", "argument": "陈某"}, {"type": "被告人", "argument": "陈某"}, {"type": "毒品", "argument": "海洛因"}, {"type": "毒品重量", "argument": "6克"}, {"type": "被告人", "argument": "卢某"}, {"type": "被告人", "argument": "方某"}]}
{"text": "公诉机关指控，2014年4月13日晚20时许，武汉市新洲区阳逻街居民陶某通过电话联系被告人徐双喜购买毒品。后陶某在武汉市新洲区阳逻街新阳大道“朝天门火锅店”门口附近坐上被告人徐双喜驾驶的鄂a×××××号牌小汽车，双方在车上准备进行毒品交易时，被公安机关当场抓获。公安机关当场从被告人徐双喜身上搜出疑似毒品“麻果”22颗。后公安机关又从被告人徐双喜家中搜出疑似毒品“麻果”159颗、疑似毒品“油”26小包、疑似毒品“沙”1小包。经鉴定，从被告人徐双喜身上及家中搜出的疑似毒品“麻果”、“油”均为毒品甲基苯丙胺，共重18.69克；搜出的毒品“沙”为毒品氯胺酮，重1.27克。", "entity_list": [{"type": "时间", "argument": "2014年4月13日晚20时"}, {"type": "被告人", "argument": "陶某"}, {"type": "被告人", "argument": "徐双喜"}, {"type": "被告人", "argument": "陶某"}, {"type": "地点", "argument": "武汉市新洲区阳逻街新阳大道“朝天门火锅店”门口附近"}, {"type": "被告人", "argument": "徐双喜"}, {"type": "被告人", "argument": "徐双喜"}, {"type": "毒品", "argument": "麻果"}, {"type": "被告人", "argument": "徐双喜"}, {"type": "毒品", "argument": "麻果"}, {"type": "被告人", "argument": "徐双喜"}, {"type": "毒品", "argument": "麻果"}, {"type": "毒品", "argument": "甲基苯丙胺"}, {"type": "毒品重量", "argument": "18.69克"}, {"type": "毒品", "argument": "氯胺酮"}, {"type": "毒品重量", "argument": "1.27克"}]}
{"text": "贵州省大方县人民检察院指控：2013年10月15日12点，张甲电话联系张某某购买200元钱的毒品海洛因，并约定好交易地点，但张某说自己有事不能亲自去交易，叫自己的一个朋友去和张某某交易，于是张甲就把自己的电话给钟某，约20分钟后，钟某就打电话给张某某说自己到交易地点了，于是张某某就携带毒品到文阁乡瓦厂塘小学门口和钟某交易，正在交易的时候被公安机关禁毒民警抓获，当场缴获张某某用来交易毒品海洛因三包，净重0.11克，并在张某某上衣及裤包内查获毒品海洛因零包56个，净重2.7克，共计2.81克。", "entity_list": [{"type": "时间", "argument": "2013年10月15日12点"}, {"type": "被告人", "argument": "张甲"}, {"type": "被告人", "argument": "张某某"}, {"type": "毒品", "argument": "海洛因"}, {"type": "被告人", "argument": "张某"}, {"type": "被告人", "argument": "张某某"}, {"type": "被告人", "argument": "张甲"}, {"type": "被告人", "argument": "钟某"}, {"type": "被告人", "argument": "钟某"}, {"type": "被告人", "argument": "张某某"}, {"type": "被告人", "argument": "张某某"}, {"type": "地点", "argument": "文阁乡瓦厂塘小学门口"}, {"type": "被告人", "argument": "钟某"}, {"type": "被告人", "argument": "张某某"}, {"type": "毒品", "argument": "海洛因"}, {"type": "毒品重量", "argument": "0.11克"}, {"type": "被告人", "argument": "张某某"}, {"type": "毒品", "argument": "海洛因"}, {"type": "毒品重量", "argument": "2.7克"}, {"type": "毒品重量", "argument": "2.81克"}]}
{"text": "广东省鹤山市人民检察院指控：2014年3月28日10时许，鹤山市公安局民警根据线索在鹤山市沙坪街道华山苑123号203房内抓获被告人区某，并在该房内搜出区某购买用于吸食的毒品白色晶体和红色药丸两粒及自制吸毒工具八个。经检验，白色晶体合共净重13.4克，红色药丸净重0.2克，均检出甲基苯丙胺成分。被告人区某的行为已触犯《中华人民共和国刑法》第三百四十八条的规定，应以非法持有毒品罪追究其刑事责任。并指被告人区某到案后如实供述自己的罪行，可以从轻处罚。建议对其判处有期徒刑六个月至一年六个月，并处罚金。扣押的吸毒工具8个建议依法处理。提请法院依法惩处。", "entity_list": [{"type": "时间", "argument": "2014年3月28日10时"}, {"type": "地点", "argument": "鹤山市沙坪街道华山苑123号203房"}, {"type": "被告人", "argument": "区某"}, {"type": "毒品重量", "argument": "0.2克"}, {"type": "毒品", "argument": "甲基苯丙胺"}, {"type": "被告人", "argument": "区某"}]}
{"text": "公诉机关指控：2014年夏天到11月之间，被告人朱某先后在眉山市彭山区凤鸣镇步行街其所开铺子和西街老县医院家属院门口以200元一包的价格，卖了两次冰毒给袁某。2014年12月7日眉山市公安局彭山区分局民警在老县医院家属院将朱某抓获，并在其白色包内查获疑似毒品可疑物1.68克。经鉴定：该疑似毒品可疑物含有甲基苯丙胺成分。", "entity_list": [{"type": "时间", "argument": "2014年夏天到11月"}, {"type": "被告人", "argument": "朱某"}, {"type": "地点", "argument": "眉山市彭山区凤鸣镇步行街"}, {"type": "地点", "argument": "西街老县医院家属院门口"}, {"type": "毒品", "argument": "冰毒"}, {"type": "被告人", "argument": "袁某"}, {"type": "时间", "argument": "2014年12月7日"}, {"type": "被告人", "argument": "朱某"}, {"type": "毒品重量", "argument": "1.68克"}, {"type": "毒品", "argument": "甲基苯丙胺"}]}
{"text": "公诉机关指控，1.2015年2月中旬一天，被告人谭某某在乐昌市***门前向陈某贩卖毒品甲基苯丙胺（俗称“冰毒”），重约1克，价格为人民币150元；", "entity_list": [{"type": "时间", "argument": "2015年2月中旬"}, {"type": "被告人", "argument": "谭某某"}, {"type": "地点", "argument": "乐昌市***门前"}, {"type": "被告人", "argument": "陈某"}, {"type": "毒品", "argument": "甲基苯丙胺"}, {"type": "毒品", "argument": "冰毒"}, {"type": "毒品重量", "argument": "1克"}]}
{"text": "经审理查明：2014年12月31日晚，无锡市公安局南长分局民警在无锡市新区某花园291号905室抓获被告人周某，并在该花园地下车库周某停放的牌照为苏B×××××的现代汽车中查获了9包毒品计甲基苯丙胺17.63克。", "entity_list": [{"type": "时间", "argument": "2014年12月31日晚"}, {"type": "地点", "argument": "无锡市新区某花园291号905室"}, {"type": "被告人", "argument": "周某"}, {"type": "被告人", "argument": "周某"}, {"type": "毒品", "argument": "甲基苯丙胺"}, {"type": "毒品重量", "argument": "17.63克"}]}
{"text": "吉林市船营区人民检察院指控，被告人韩立东于2014年10月初以人民币3万元的价格从广西一毒贩处购买甲基苯丙胺（冰毒）7包、甲基苯丙胺片剂（俗称“麻古”）3包。2014年11月11日韩立东在本市龙潭区东方雅苑19号楼3单元门口收取装有上述毒品的包裹后被公安机关当场抓获，经称重韩立东购买甲基苯丙胺共计237.75克。而后公安人员又从其家中搜查出甲基苯丙胺（冰毒）及甲基苯丙胺片剂（俗称“麻古”）共计34.89克。综上，被告人韩立东共持有甲基苯丙胺272.64克。", "entity_list": [{"type": "被告人", "argument": "韩立东"}, {"type": "时间", "argument": "2014年10月"}, {"type": "地点", "argument": "广西"}, {"type": "毒品", "argument": "甲基苯丙胺"}, {"type": "毒品", "argument": "冰毒"}, {"type": "毒品", "argument": "甲基苯丙胺片剂"}, {"type": "毒品", "argument": "麻古"}, {"type": "时间", "argument": "2014年11月11日"}, {"type": "被告人", "argument": "韩立东"}, {"type": "地点", "argument": "本市龙潭区东方雅苑19号楼3单元门口"}, {"type": "被告人", "argument": "韩立东"}, {"type": "毒品", "argument": "甲基苯丙胺"}, {"type": "毒品重量", "argument": "237.75克"}, {"type": "毒品", "argument": "甲基苯丙胺"}, {"type": "毒品", "argument": "冰毒"}, {"type": "毒品", "argument": "甲基苯丙胺片剂"}, {"type": "毒品", "argument": "麻古"}, {"type": "毒品重量", "argument": "34.89克"}, {"type": "被告人", "argument": "韩立东"}, {"type": "毒品", "argument": "甲基苯丙胺"}, {"type": "毒品重量", "argument": "272.64克"}]}
{"text": "公诉机关指控：2016年8月16日8时许，被告人姚某某在接到吸毒人员唐某某要求购买毒品的电话后，遂携带3个海洛因”包子”乘坐的士从凉水井赶到沅陵县电信局路口附近。该二人碰面后，唐某某随即交给姚某某50元人民币，并与姚某某一起到达沅陵一中附近的”周医生诊所”。随后，唐某某按照姚某某的要求进入”周医生诊所”购买了两支注射器及一瓶生理盐水，并与姚某某一起到达沅陵县体育场。姚某某在沅陵县体育场主席台附近交给唐某某1个海洛因”包子”，自己亦取出1个海洛因”包子”，二人采取”静脉、肌肉注射”的方式将这2个海洛因”包子”吸食完毕。其后，姚某某、唐某某二人在街上闲逛一圈后再次来到”周医生诊所”，姚某某要求唐某某再次到诊所为其购买一支注射器。唐某某买好注射器后，即被公安机关抓获，姚某某见状企图逃跑，亦被公安机关抓获，其随身携带的毒品疑似物海洛因”包子”1个、注射器1支、手机1台及人民币50元均被公安机关查获。经鉴定，被查获的毒品疑似物中检出海洛因成分。", "entity_list": [{"type": "时间", "argument": "2016年8月16日8时"}, {"type": "被告人", "argument": "姚某某"}, {"type": "被告人", "argument": "唐某某"}, {"type": "毒品", "argument": "海洛因"}, {"type": "地点", "argument": "沅陵县电信局路口"}, {"type": "被告人", "argument": "唐某某"}, {"type": "被告人", "argument": "姚某某"}, {"type": "被告人", "argument": "姚某某"}, {"type": "被告人", "argument": "唐某某"}, {"type": "被告人", "argument": "姚某某"}, {"type": "被告人", "argument": "姚某某"}, {"type": "被告人", "argument": "姚某某"}, {"type": "地点", "argument": "沅陵县体育场主席台"}, {"type": "被告人", "argument": "唐某某"}, {"type": "毒品", "argument": "海洛因"}, {"type": "毒品", "argument": "海洛因"}, {"type": "毒品", "argument": "海洛因"}, {"type": "时间", "argument": "其后"}, {"type": "被告人", "argument": "姚某某"}, {"type": "被告人", "argument": "唐某某"}, {"type": "被告人", "argument": "姚某某"}, {"type": "被告人", "argument": "唐某某"}, {"type": "被告人", "argument": "唐某某"}, {"type": "被告人", "argument": "姚某某"}, {"type": "毒品", "argument": "海洛因"}, {"type": "毒品", "argument": "海洛因"}]}
{"text": "洪江市人民检察院指控：2010年11月期间，被告人邱某某从一绰号“究毛”手中获得冰毒（甲基笨丙胺），然后分两次将其中0.6克贩卖给吸毒人员向开军。具体事实如下：", "entity_list": [{"type": "时间", "argument": "2010年11月"}, {"type": "被告人", "argument": "邱某某"}, {"type": "毒品", "argument": "冰毒"}, {"type": "毒品", "argument": "甲基笨丙胺"}, {"type": "毒品重量", "argument": "0.6克"}, {"type": "被告人", "argument": "向开军"}]}
{"text": "公诉机关指控：2016年4月13日10时许，被告人杨某甲在珙县巡场镇南井街一巷道内，以50元的价格出售一包海洛因给吸毒人员杨某乙。后民警从杨某乙身上查获该海洛因疑似物，并用杨某乙的电话通知杨某甲回到该巷道内，将其抓获。经称量及鉴定，该海洛因疑似物净重0.05克，并从中检出海洛因成分。", "entity_list": [{"type": "时间", "argument": "2016年4月13日10时"}, {"type": "被告人", "argument": "杨某甲"}, {"type": "地点", "argument": "珙县巡场镇南井街一巷道内"}, {"type": "毒品", "argument": "海洛因"}, {"type": "被告人", "argument": "杨某乙"}, {"type": "被告人", "argument": "杨某乙"}, {"type": "毒品", "argument": "海洛因"}, {"type": "被告人", "argument": "杨某乙"}, {"type": "被告人", "argument": "杨某甲"}, {"type": "毒品", "argument": "海洛因"}, {"type": "毒品重量", "argument": "0.05克"}, {"type": "毒品", "argument": "海洛因"}]}
{"text": "洛阳市涧西区人民检察院指控，2009年5月30日22时许，洛阳市公安局嵩山分局刑侦大队与洛阳市公安局禁毒支队协作，在洛阳市涧西区芳达商务会馆516房间内抓获吸毒人员颜某等5人，当场查获被告人颜某携带包内的冰毒3包、麻古51粒，经鉴定共重16.3克，均含有甲基苯丙胺成分。", "entity_list": [{"type": "时间", "argument": "2009年5月30日22时"}, {"type": "地点", "argument": "洛阳市涧西区芳达商务会馆516房间内"}, {"type": "被告人", "argument": "颜某"}, {"type": "被告人", "argument": "颜某"}, {"type": "毒品", "argument": "冰毒"}, {"type": "毒品", "argument": "麻古"}, {"type": "毒品重量", "argument": "16.3克"}, {"type": "毒品", "argument": "甲基苯丙胺"}]}
{"text": "公诉机关指控：被告人程某某1，于2015年5月23日下午，向“阿龙”（身份不明，在逃）以人民币1700元的价格购买了17克甲基苯丙胺（冰毒），后放在其租住的潮州市区城西街道后街村金丰超市附近一出租屋501房内非法持有。", "entity_list": [{"type": "被告人", "argument": "程某某"}, {"type": "时间", "argument": "2015年5月23日下午"}, {"type": "被告人", "argument": "阿龙"}, {"type": "毒品重量", "argument": "17克"}, {"type": "毒品", "argument": "甲基苯丙胺"}, {"type": "毒品", "argument": "冰毒"}, {"type": "地点", "argument": "潮州市区城西街道后街村金丰超市附近一出租屋501房内"}]}
{"text": "重庆市永川区人民检察院指控:2016年5月9日15时许，被告人陈某从陈某甲（已因非法持有毒品罪、容留他人吸毒罪判决）位于重庆市永川区猴溪桥11号11-6的租赁房走出后，被在周围蹲点守候准备抓捕陈某甲的民警发现。民警随即在永川区大南门工商银行永川支行附近将陈某抓获，并从陈某处查获装有毒品甲基苯丙胺（俗称冰毒）0.59克的中华牌烟盒一个。随后，陈某被民警带至重庆市永川公安局办案区登记室，其将裤子荷包内的两袋装有毒品甲基苯丙胺片剂（俗称麻古）9.41克的两个蓝色塑料封口袋扔在地上，被民警当即发现并提取扣押。", "entity_list": [{"type": "时间", "argument": "2016年5月9日15时"}, {"type": "被告人", "argument": "陈某"}, {"type": "被告人", "argument": "陈某甲"}, {"type": "地点", "argument": "重庆市永川区猴溪桥11号11-6的租赁房"}, {"type": "被告人", "argument": "陈某甲"}, {"type": "地点", "argument": "永川区大南门工商银行永川支行"}, {"type": "被告人", "argument": "陈某"}, {"type": "被告人", "argument": "陈某"}, {"type": "毒品", "argument": "甲基苯丙胺"}, {"type": "毒品", "argument": "冰毒"}, {"type": "毒品重量", "argument": "0.59克"}, {"type": "被告人", "argument": "陈某"}, {"type": "毒品", "argument": "甲基苯丙胺片剂"}, {"type": "被告人", "argument": "麻古"}, {"type": "毒品重量", "argument": "9.41克"}]}
{"text": "经审理查明，2012年3月3日至3月16日，被告人陈某某用其本人身份证在平南县丹竹镇鸿翔宾馆开房住宿，期间多次容留陈XX、李XX等人在其入住的300号房吸食氯胺酮（俗称K粉）等毒品。同年3月21日，公安干警在平南镇瑞发大酒店503号房将被告人陈某某抓获，并提取氯胺酮疑似物两小包。", "entity_list": [{"type": "时间", "argument": "2012年3月3日"}, {"type": "时间", "argument": "3月16日"}, {"type": "被告人", "argument": "陈某某"}, {"type": "地点", "argument": "平南县丹竹镇鸿翔宾馆"}, {"type": "被告人", "argument": "陈XX"}, {"type": "被告人", "argument": "李XX"}, {"type": "毒品", "argument": "氯胺酮"}, {"type": "毒品", "argument": "K粉"}, {"type": "时间", "argument": "3月21日"}, {"type": "地点", "argument": "平南镇瑞发大酒店503号房"}, {"type": "被告人", "argument": "陈某某"}, {"type": "毒品", "argument": "氯胺酮"}]}
{"text": "永州市冷水滩区人民检察院指控，2015年6月19日17时许，被告人周某某携带毒品在冷水滩区零陵中路东方财富酒店开了8615房间，6月22日中午换到该酒店的8602房间，同日21时许，公安机关在该房间将被告人抓获，并从其身上缴获6包疑似毒品，经称重共计25.02克，经检验，6包疑似毒品均含甲基苯丙胺成份。该院认为，被告人周某某的行为已触犯了《中华人民共和国刑法》第三百四十八条之规定，应当以非法持有毒品罪追究其刑事责任。公诉机关向法庭提交了相关书证、检查笔录，鉴定意见、视频资料、被告人的供述与辩解等证据予以证实，提请法庭依法判处。", "entity_list": [{"type": "时间", "argument": "2015年6月19日17时"}, {"type": "被告人", "argument": "周某某"}, {"type": "地点", "argument": "冷水滩区零陵中路东方财富酒店"}, {"type": "地点", "argument": "8615房间"}, {"type": "时间", "argument": "6月22日中午"}, {"type": "地点", "argument": "8602房间"}, {"type": "时间", "argument": "同日21时"}, {"type": "毒品重量", "argument": "25.02克"}, {"type": "毒品", "argument": "甲基苯丙胺"}, {"type": "被告人", "argument": "周某某"}]}
{"text": "公诉机关指控，2011年11月2日中午，宝应的李某与被告人韩某电话联系后通过建设银行汇款3000元，欲向被告人韩某购买甲基苯丙胺。被告人韩某即向他人购买后乘坐苏DLV某出租车至江苏省宝应县某大酒店某房间，向李某的朋友杨某贩卖甲基苯丙胺2.9克。交付后，被告人韩某在现场被江苏省宝应县公安机关抓获，甲基苯丙胺2.9克被公安机关依法收缴。", "entity_list": [{"type": "时间", "argument": "2011年11月2日中午"}, {"type": "被告人", "argument": "李某"}, {"type": "被告人", "argument": "韩某"}, {"type": "被告人", "argument": "韩某"}, {"type": "毒品", "argument": "甲基苯丙胺"}, {"type": "被告人", "argument": "韩某"}, {"type": "地点", "argument": "江苏省宝应县某大酒店某房间"}, {"type": "被告人", "argument": "李某"}, {"type": "被告人", "argument": "杨某"}, {"type": "毒品", "argument": "甲基苯丙胺"}, {"type": "毒品重量", "argument": "2.9克"}, {"type": "被告人", "argument": "韩某"}, {"type": "毒品", "argument": "甲基苯丙胺"}, {"type": "毒品重量", "argument": "2.9克"}]}
{"text": "经审理查明，2016年4月18日15时许，武汉市公安局新洲区分局民警在武汉市新洲区红旗小区巡逻盘查时，遇被告人陈华桥陈某从其位于红旗小区501室家中下楼。民警见陈华桥陈某形迹可疑，遂上前对其进行盘查，陈华桥陈某当即向旁边巷子内逃窜，后被民警抓获并被口头传唤至公安机关接受调查。民警当场从陈华桥陈某携带的棕色挎包内搜出塑料袋装红色片剂（内混绿色片剂少量）4包。经武汉市公安毒品司法鉴定中心鉴定，查获的4包片剂均为毒品甲基苯丙胺，净重为75.20克，上述毒品均已被公安机关收缴。", "entity_list": [{"type": "时间", "argument": "2016年4月18日15时"}, {"type": "地点", "argument": "红旗小区501室"}, {"type": "被告人", "argument": "陈华桥陈某"}, {"type": "被告人", "argument": "陈华桥陈某"}, {"type": "被告人", "argument": "陈华桥陈某"}, {"type": "被告人", "argument": "陈华桥陈某"}, {"type": "毒品", "argument": "甲基苯丙胺"}, {"type": "毒品重量", "argument": "75.20克"}]}
{"text": "兰州市城关区人民检察院指控，2017年1月18日20时许，被告人赵某某与冯某某经电话联系毒品交易事宜后，在兰州市城关区定西南路兰运司家属院一平房内向冯某某出售毒品时被公安人员抓获，当场从被告人赵某某身上查获欲出售的海洛因0.07克。", "entity_list": [{"type": "时间", "argument": "2017年1月18日20时"}, {"type": "被告人", "argument": "赵某某"}, {"type": "被告人", "argument": "冯某某"}, {"type": "地点", "argument": "兰州市城关区定西南路兰运司家属院一平房内"}, {"type": "被告人", "argument": "冯某某"}, {"type": "被告人", "argument": "赵某某"}, {"type": "毒品", "argument": "海洛因"}, {"type": "毒品重量", "argument": "0.07克"}]}
{"text": "公诉机关指控，2016年1月5日23时30分许，民警在重庆市南岸区南坪万达铭邸6栋20楼将被告人彭某抓获，并当场从其身上查获1.37克甲基苯丙胺（冰毒）和11.56克甲基苯丙胺片剂（俗称“麻古”）。", "entity_list": [{"type": "时间", "argument": "2016年1月5日23时30分"}, {"type": "地点", "argument": "重庆市南岸区南坪万达铭邸6栋20楼"}, {"type": "被告人", "argument": "彭某"}, {"type": "毒品", "argument": "甲基苯丙胺"}, {"type": "毒品", "argument": "冰毒"}, {"type": "毒品", "argument": "甲基苯丙胺片剂"}, {"type": "毒品", "argument": "麻古"},{"type": "毒品重量", "argument": "1.37克"},{"type": "毒品重量", "argument": "11.56克"}]}
{"text": "经审理查明，2014年7月25日晚10时许，公安民警在襄阳市樊城区某宾馆清查时，从被告人孙文俊住宿的215房间，查获白色晶体5袋（共重183.4克），后经襄阳市公安司法鉴定中心理化检验鉴定，从送检的白色晶体5袋（共重183.4克）中均检出“甲基苯丙胺”成分。", "entity_list": [{"type": "时间", "argument": "2014年7月25日晚10时"}, {"type": "地点", "argument": "襄阳市樊城区某宾馆"}, {"type": "被告人", "argument": "孙文俊"}, {"type": "地点", "argument": "215房间"}, {"type": "毒品重量", "argument": "183.4克"}, {"type": "毒品重量", "argument": "183.4克"}, {"type": "毒品", "argument": "甲基苯丙胺"}]}
{"text": "经审理查明，2012年3月6日1时许，被告人段某某邀约余晓丽、黄明江、阮长敏到其位于成都市龙泉驿区西河镇两河村“滨西绿洲”7栋801室的家中吸食毒品。随后四人使用阮长敏提供的自制吸毒工具和从刘世根（另处）购买的冰毒，在被告人段某某家中共同吸食冰毒至3时许。后刘世根按照阮长敏电话要求携带毒品至被告人段某某家中，被告人段某某、余晓丽、黄明江、阮长敏、刘世根吸食了刘世根带来的毒品。当日21时50分许，公安民警对被告人段某某的住所进行检查，现场挡获被告人段某某和刘世根，查获塑料瓶、吸管等吸毒工具，并从刘世根的挎包内检查出7袋淡黄色粉末和3袋红色颗粒状物品。经鉴定，从现场查获的自制吸毒工具中均检出甲基苯丙胺成分。被告人段某某及刘世根、余晓丽、黄明江、阮长敏甲基安非他明测试均呈阳性。", "entity_list": [{"type": "时间", "argument": "2012年3月6日1时许"}, {"type": "被告人", "argument": "段某某"}, {"type": "被告人", "argument": "余晓丽"}, {"type": "被告人", "argument": "黄明江"}, {"type": "被告人", "argument": "阮长敏"}, {"type": "地点", "argument": "成都市龙泉驿区西河镇两河村“滨西绿洲”7栋801室"}, {"type": "被告人", "argument": "阮长敏"}, {"type": "被告人", "argument": "刘世根"}, {"type": "毒品", "argument": "冰毒"}, {"type": "被告人", "argument": "段某某"}, {"type": "毒品", "argument": "冰毒"}, {"type": "时间", "argument": "3时许"}, {"type": "被告人", "argument": "刘世根"}, {"type": "被告人", "argument": "阮长敏"}, {"type": "被告人", "argument": "段某某"}, {"type": "被告人", "argument": "段某某"}, {"type": "被告人", "argument": "余晓丽"}, {"type": "被告人", "argument": "黄明江"}, {"type": "被告人", "argument": "阮长敏"}, {"type": "被告人", "argument": "刘世根"}, {"type": "被告人", "argument": "刘世根"}, {"type": "时间", "argument": "当日21时50分"}, {"type": "被告人", "argument": "段某某"}, {"type": "被告人", "argument": "段某某"}, {"type": "被告人", "argument": "刘世根"}, {"type": "被告人", "argument": "刘世根"}, {"type": "毒品", "argument": "甲基苯丙胺"}, {"type": "被告人", "argument": "段某某"}, {"type": "被告人", "argument": "刘世根"}, {"type": "被告人", "argument": "余晓丽"}, {"type": "被告人", "argument": "黄明江"}, {"type": "被告人", "argument": "阮长敏"}]}
{"text": "沈阳市和平区人民检察院指控，被告人白某某于2013年11月3日凌晨，容留吸毒人员王某某吸食毒品冰毒。", "entity_list": [{"type": "被告人", "argument": "白某某"}, {"type": "时间", "argument": "2013年11月3日凌晨"}, {"type": "被告人", "argument": "王某某"}, {"type": "毒品", "argument": "冰毒"}]}
