# Supplementary material for: Generative named entity recognition framework for Chinese legal domain
Source: PeerJ Comput Sci. 2024 Nov 4;10:e2428. doi: 10.7717/peerj-cs.2428 (PMC11622873; doi:10.7717/peerj-cs.2428)
Supplement: Supplemental Information 2 [file peerj-cs-10-2428-s002.zip]

Archive with 22 entries (19 files):
- templateNER/
- templateNER/predict_drug.py
- templateNER/tacl_debug.slurm
- templateNER/computing_infrastructure.txt
- templateNER/modeling_bart.py
- templateNER/seq2seq_model.py
- templateNER/seq2seq_utils.py
- templateNER/Limitations:validity.txt
- templateNER/span_loss.py
- templateNER/torch_requirements.txt
- templateNER/tacl_debug_drug.slurm
- templateNER/torch.yml
- templateNER/utils_metrics.py
- templateNER/README.md
- templateNER/predict_cail.py
- templateNER/data_source.txt
- templateNER/train.py
- templateNER/inference.py
- templateNER/my_modeling_bart.py
- templateNER/description_of_model_used.txt
- templateNER/outputs/
- templateNER/runs/
