# Supplementary material for: Generative named entity recognition framework for Chinese legal domain
Source: PeerJ Comput Sci. 2024 Nov 4;10:e2428. doi: 10.7717/peerj-cs.2428 (PMC11622873; doi:10.7717/peerj-cs.2428)
Supplement: Supplemental Information 2 [file peerj-cs-10-2428-s002.zip › templateNER/predict_drug.py]

import json
import re
import difflib
import pandas as pd
from tqdm import tqdm
import logging
from seq2seq_model import Seq2SeqModel
from utils_metrics import get_entities_bio, f1_score, classification_report
from transformers import BertTokenizer, BartConfig
from my_modeling_bart import BartForConditionalGeneration
import torch
import time
import math
from seq2seq_model import Seq2SeqModel
logging.basicConfig(level=logging.INFO)
transformers_logger = logging.getLogger("transformers")
transformers_logger.setLevel(logging.WARNING)

model_args = {
    "reprocess_input_data": True,
    "overwrite_output_dir": True,
    "max_seq_length": 256,
    "train_batch_size": 16,
    "num_train_epochs": 20,
    "save_eval_checkpoints": False,
    "save_model_every_epoch": False,
    "evaluate_during_training": True,
    "evaluate_generated_text": True,
    "evaluate_during_training_verbose": True,
    "use_multiprocessing": False,
    "max_length": 1000,
    "manual_seed": 42,
    "save_steps": 11898,
    "gradient_accumulation_steps": 1,
    "output_dir": "./cail_origin_predictmask+mutiWork_copy_0.25a_1217",
    "labelEmbedding":False
}

# Initialize model
model = Seq2SeqModel(
    encoder_decoder_type="bart-chinese",
    encoder_decoder_name="./drug_origin_myconstrastivelearning_labeldefineattentionmean_0.25a_0503",
    args=model_args,
    # use_cuda=False,
    waitforpredictmodel="./drug_origin_myconstrastivelearning_labeldefineattentionmean_0.25a_0503"
)
# model1 = Seq2SeqModel(
#     encoder_decoder_type="bart-chinese",
#     encoder_decoder_name="./cail_origin_questionwithdefineWhatandExistlargeuerNewclassify+mutiWork_copy_0.1a_1217",
#     args=model_args,
#     # use_cuda=False,
#     waitforpredictmodel="./cail_origin_questionwithdefineWhatandExistlargeuerNewclassify+mutiWork_copy_0.1a_1217"
# )

            

f = open('data/drug/drug_test_0102.json','r',encoding='utf-8')
labellist = ['被告人', '毒品', '时间','地点','毒品重量']
definedic={
    '被告人':'被告人是指参与涉及毒品犯罪的人员。',
    '毒品':'毒品是指能够使人产生依赖性的麻醉药品和精神药品。如冰毒、甲基苯丙胺等',
    '时间':'时间是指涉毒人员进行吸毒或买卖交易毒品行为的时间。',
    '地点':'地点是指涉毒人员实施犯罪行为的地点以及被捕地点。',
    '毒品重量':'毒品重量是指案件中所涉及到的毒品的重量。'
    }
datalist = f.readlines()
X, Y, Z = 1e-10, 1e-10, 1e-10

# for data in tqdm(range(len(datalist))):
#     jsonobj = json.loads(datalist[data])
#     goad_label = []
#     pred_label= []
#     for entity in jsonobj['entity_list']:
#         goad_label.append((entity['type'],entity['argument'].replace('“','').replace('”','').replace('，',',').replace('。','').lower()))
#     for i in labellist:
#         s = model.predict([definedic[i]+'该文本中的'+i+'是什么？[SEP]'+jsonobj['text']])
#         # s1 = model1.predict([definedic[i]+'该文本中的'+i+'是什么？[SEP]'+jsonobj['text']])
#         # if s!=s1:
#         #     print(jsonobj['text'])
#         #     print(s)
#         #     print(s1)
#         #     print('------------------------------------')
#         # predictstr = jsonobj['text'].replace(' ','').replace('“','').replace('”','').replace('，',',').replace('。','').lower()
#         result = []
#         # s = s[0].split('是')
#         # if len(s)>1:
#         #     print(s[1])
#         #     s = s[1].split(',')
#         #     for res in s:
#         #         if len(res)>1:
#         #             entitylen = 0
#         #             idx = 0
#         #             tmplist = res.lstrip().split(' ')
#         #             for t in range(len(tmplist)):
#         #                 if t==0:
#         #                     if tmplist[0].isdigit():
#         #                         entitylen+=len(tmplist[0])
#         #                     else:
#         #                         entitylen+=1
#         #                 else:
#         #                     if tmplist[t].isdigit():
#         #                         entitylen+=len(tmplist[t])
#         #                     else:
#         #                         entitylen+=1
#         #             tmpres = ''.join(tmplist)
#         #             idxlist = []
#         #             position = predictstr.find(tmpres[0])#找第一个字
#         #             if position!=-1:
#         #                 idxlist.append(position)
#         #             while position!=-1:
#         #                 position = predictstr.find(tmpres[0], position + 1)
#         #                 if position!=-1:
#         #                     idxlist.append(position)
#         #             if len(idxlist)==1:
#         #                 precheckstr = predictstr[idxlist[0]:idxlist[0]+entitylen]
#         #                 print('找出的：'+precheckstr)
#         #                 result.append(precheckstr)
#         #             else:
#         #                 for idx in idxlist:
#         #                     precheckstr = predictstr[idx:idx+entitylen]
#         #                     if difflib.SequenceMatcher(None, precheckstr, tmpres).quick_ratio()>=0.5:
#         #                         print('在这里找出的：'+precheckstr)
#         #                         result.append(precheckstr)
#         #                     break
        

#         
#         res = s[0].replace('，',',').replace('。','')
#         res = res.split('是')
#         if len(res)>1:
#             res =res[1]
#             if res.replace(' ','')!='无':
#                 res = res.split(',')
#                 for ent in res:
#                     if ent=='':
#                         continue
#                     # ent = ent.replace('xx','某').replace('x','*')
#                     tmpentity = ent
#                     tmpentity = tmpentity.replace(' ','')
#                     result.append(tmpentity)
#         for j in result:
#             if j.replace(' ','').replace('“','').replace('”','').lower()!='':
#                 pred_label.append((i.replace(' ',''),j.replace(' ','').replace('“','').replace('”','').replace('，',',').replace('。','').lower()))

#     R = set(pred_label)
#     T = set(goad_label)
#     if R!=T:
#         print(jsonobj['text'])
#         print(R)
#         print(T)
#         print(R&T)
#         print('---------------------------------------------------')
#     # print(jsonobj['text'])
#     # print(R)
#     # print(T)
#     # print(R&T)
#     # print('---------------------------------------------------')
#     X = X+len(R&T)
#     Y+=len(R)
#     Z+=len(T)
    
# F1 = 2*X/(Y+Z)
# P = X/Y
# R = X/Z
# print(X,Y,Z)
# print('F1:'+str(F1))
# print('P:'+str(P))
# print('R:'+str(R))


for data in tqdm(range(len(datalist))):
    jsonobj = json.loads(datalist[data])
    goad_label = []
    pred_label= []
    for entity in jsonobj['entity_list']:
        goad_label.append((entity['type'],entity['argument'].replace('“','').replace('”','').replace('，',',').replace('。','').lower()))

    s = model.predict([jsonobj['text'].replace('[','').replace(']','')])
    print(s[0])
    print(len(s[0]))
    print(len(s[0].replace(' ','')))
    fuhaostack=[]
    charqueue = []
    result = []
    tmp_str = ''
    for i in s[0]:
        if i=='[' and len(fuhaostack)==0:
            fuhaostack.append('[')
        elif i!='[' and i!=']' and len(fuhaostack)!=0:
            tmp_str+=i
        elif i=='[' and len(fuhaostack)!=0:
            charqueue.append(tmp_str)
            fuhaostack.append('[')
            tmp_str=''
        elif i==']':
            if len(fuhaostack)==0:
                continue
            fuhaostack.pop()
            if len(fuhaostack)!=0:
                result.append(tmp_str)
                charqueue.append(tmp_str.split('|')[0])
                tmp_str=''
            else:
                charqueue.append(tmp_str)
                result.append(''.join(charqueue))
                charqueue = []
                tmp_str=''
    for i in result:
        if len(i.split('|'))<2:
            continue
        entity = i.split('|')[0]
        entitytype = i.split('|')[1]
        entity = entity.replace(' ','').replace('“','').replace('”','').replace('，',',').replace('。','').lower()
        if len(entity)>0:
            pred_label.append((entitytype.replace(' ',''),entity))

    R = set(pred_label)
    T = set(goad_label)
   
    if R!=T:
        print(jsonobj['text'])
        print(R)
        print(T)
        print(R&T)
        print('---------------------------------------------------')
    # print(jsonobj['text'])
    # print(s[0])
    # print(R)
    # print(T)
    # print(R&T)
    # print('---------------------------------------------------')
    X = X+len(R&T)
    Y+=len(R)
    Z+=len(T)

F1 = 2*X/(Y+Z)
P = X/Y
R = X/Z
print(X,Y,Z)
print('F1:'+str(F1))
print('P:'+str(P))
print('R:'+str(R))
