# Supplementary material for: Generative named entity recognition framework for Chinese legal domain
Source: PeerJ Comput Sci. 2024 Nov 4;10:e2428. doi: 10.7717/peerj-cs.2428 (PMC11622873; doi:10.7717/peerj-cs.2428)
Supplement: Supplemental Information 2 [file peerj-cs-10-2428-s002.zip › templateNER/tacl_debug.slurm]

#!/bin/bash
#SBATCH -J tacl_train                  
#SBATCH -o result_train_cail_myconstrastivelearning_labeldefineattentionmean_0.1a_0.1w_0503.log   
#SBATCH --qos=normal               
#SBATCH -N 1                     
#SBATCH --cpus-per-task=4         
#SBATCH -t 100:00:00                
#SBATCH --gres=gpu:1            
#SBATCH -A pi_lifangfang
#SBATCH -p gpu2Q
#SBATCH -q gpuq

/public/home/hpc204711103/.conda/envs/pyn_torch/bin/python3.8 train.py
