# Supplementary material for: Generative named entity recognition framework for Chinese legal domain
Source: PeerJ Comput Sci. 2024 Nov 4;10:e2428. doi: 10.7717/peerj-cs.2428 (PMC11622873; doi:10.7717/peerj-cs.2428)
Supplement: Supplemental Information 2 [file peerj-cs-10-2428-s002.zip › templateNER/computing_infrastructure.txt]

# Computing infrastructure (operating system, hardware etc)

GPU	Tesla V100 NVlink
OS	Linux version 3.10.0-862.el7.x86_64
Python	3.8.0
Pytorch	1.9.0
