# Supplementary material for: Generative named entity recognition framework for Chinese legal domain
Source: PeerJ Comput Sci. 2024 Nov 4;10:e2428. doi: 10.7717/peerj-cs.2428 (PMC11622873; doi:10.7717/peerj-cs.2428)
Supplement: Supplemental Information 2 [file peerj-cs-10-2428-s002.zip › templateNER/torch_requirements.txt]

absl-py==1.0.0
adabound==0.0.5
aiohttp==3.8.1
aiosignal==1.2.0
altair==4.2.0
argon2-cffi==21.3.0
argon2-cffi-bindings==21.2.0
astor==0.8.1
asttokens==2.0.5
async-timeout==4.0.2
attrs==21.4.0
backcall==0.2.0
backports.zoneinfo==0.2.1
base58==2.1.1
bert-extractive-summarizer==0.10.1
black==22.1.0
bleach==4.1.0
blinker==1.4
blis==0.7.9
boto3==1.24.54
botocore==1.27.54
cachetools==5.0.0
catalogue==2.0.8
certifi @ file:///croot/certifi_1671487769961/work/certifi
cffi==1.15.0
charset-normalizer==2.0.9
click==8.0.3
colorama==0.4.6
commonmark==0.9.1
conda-pack==0.6.0
confection==0.0.3
cymem==2.0.7
Cython @ file:///tmp/build/80754af9/cython_1647832478439/work
datasets==1.17.0
debugpy==1.5.1
decorator==5.1.1
defusedxml==0.7.1
dill==0.3.4
docker-pycreds==0.4.0
docopt==0.6.2
entrypoints==0.4
executing==0.8.2
FastNLP @ git+https://github.com/fastnlp/fastNLP@2e3a689b294a988fafd618677def9ea1e5915e19
filelock==3.4.2
fitlog==0.9.13
Flask==2.2.2
frozenlist==1.2.0
fsspec==2021.11.1
gensim @ file:///tmp/build/80754af9/gensim_1646824935317/work
gitdb==4.0.9
GitPython==3.1.26
google-auth==2.6.0
google-auth-oauthlib==0.4.6
grpcio==1.43.0
huggingface-hub==0.10.1
idna==3.3
importlib-metadata==4.10.1
importlib-resources==5.4.0
info-nce-pytorch==0.1.4
ipykernel==6.9.0
ipython==8.0.1
ipython-genutils==0.2.0
ipywidgets==7.6.5
itsdangerous==2.1.2
jedi==0.18.1
jieba==0.39
Jinja2==3.0.3
jmespath==1.0.1
joblib @ file:///tmp/build/80754af9/joblib_1635411271373/work
jsonschema==4.4.0
jupyter-client==7.1.2
jupyter-core==4.9.1
jupyterlab-pygments==0.1.2
jupyterlab-widgets==1.0.2
langcodes==3.3.0
ltp==4.1.5.post2
Markdown==3.3.6
MarkupSafe==2.1.1
matplotlib-inline==0.1.3
mistune==0.8.4
mkl-fft==1.3.1
mkl-random @ file:///tmp/build/80754af9/mkl_random_1626186064646/work
mkl-service==2.4.0
multidict==5.2.0
multiprocess==0.70.12.2
murmurhash==1.0.9
mypy-extensions==0.4.3
nbclient==0.5.10
nbconvert==6.4.1
nbformat==5.1.3
nest-asyncio==1.5.4
networkx==2.8.8
nltk==3.6.7
notebook==6.4.8
numpy==1.21.4
oauthlib==3.2.0
olefile @ file:///Users/ktietz/demo/mc3/conda-bld/olefile_1629805411829/work
openprompt==0.1.2
packaging==21.3
pandas==1.3.5
pandocfilters==1.5.0
parso==0.8.3
pathspec==0.9.0
pathtools==0.1.2
pathy==0.6.2
pexpect==4.8.0
pickleshare==0.7.5
Pillow==8.4.0
platformdirs==2.4.1
preshed==3.0.8
prettytable==3.5.0
prometheus-client==0.13.1
promise==2.3
prompt-toolkit==3.0.27
protobuf==3.19.1
psutil==5.9.0
ptyprocess==0.7.0
pure-eval==0.2.2
pyarrow==6.0.1
pyasn1==0.4.8
pyasn1-modules==0.2.8
pycparser==2.21
pydantic==1.10.2
pydeck==0.7.1
Pygments==2.11.2
pygtrie==2.4.2
Pympler==1.0.1
pyparsing==3.0.6
pyrsistent==0.18.1
python-dateutil==2.8.2
pytorch-crf==0.7.2
pytz==2021.3
pytz-deprecation-shim==0.1.0.post0
PyYAML==6.0
pyzmq==22.3.0
regex==2021.11.10
requests==2.26.0
requests-oauthlib==1.3.1
rich==11.2.0
rouge==1.0.0
rsa==4.8
s3transfer==0.6.0
sacremoses==0.0.46
scikit-learn @ file:///tmp/build/80754af9/scikit-learn_1621370412049/work
scipy @ file:///tmp/build/80754af9/scipy_1641555001653/work
Send2Trash==1.8.0
sentencepiece==0.1.96
sentry-sdk==1.5.4
seqeval==1.2.2
shortuuid==1.0.8
simpletransformers==0.63.4
six @ file:///tmp/build/80754af9/six_1623709665295/work
smart-open @ file:///opt/conda/conda-bld/smart_open_1651563547610/work
smmap==5.0.0
spacy==3.4.2
spacy-legacy==3.0.10
spacy-loggers==1.0.3
srsly==2.4.5
stack-data==0.1.4
streamlit==1.5.0
tensorboard==2.8.0
tensorboard-data-server==0.6.1
tensorboard-plugin-wit==1.8.1
tensorboardX==2.4.1
termcolor==1.1.0
terminado==0.13.1
testpath==0.5.0
textrank4zh==0.3
thinc==8.1.5
threadpoolctl==3.0.0
tokenizers==0.9.2
toml==0.10.2
tomli==2.0.1
toolz==0.11.2
torch==1.9.0
torchaudio==0.9.0a0+33b2469
torchvision==0.10.0
tornado==6.1
tqdm==4.62.1
traitlets==5.1.1
transformers==3.4.0
typer==0.4.2
typing_extensions==4.4.0
tzdata==2021.5
tzlocal==4.1
urllib3==1.26.7
validators==0.18.2
wandb==0.12.10
wasabi==0.10.1
watchdog==2.1.6
wcwidth==0.2.5
webencodings==0.5.1
Werkzeug==2.2.2
widgetsnbextension==3.5.2
xxhash==2.0.2
yacs==0.1.8
yarl==1.7.2
yaspin==2.1.0
zhconv==1.4.3
zipp==3.7.0
