# Supplementary material for: Generative named entity recognition framework for Chinese legal domain
Source: PeerJ Comput Sci. 2024 Nov 4;10:e2428. doi: 10.7717/peerj-cs.2428 (PMC11622873; doi:10.7717/peerj-cs.2428)
Supplement: Supplemental Information 2 [file peerj-cs-10-2428-s002.zip › templateNER/torch.yml]

name: pyn_torch
channels:
  - pytorch
  - https://mirrors.tuna.tsinghua.edu.cn/anaconda/pkgs/main/
  - https://mirrors.tuna.tsinghua.edu.cn/anaconda/pkgs/free/
  - defaults
dependencies:
  - _libgcc_mutex=0.1=main
  - _openmp_mutex=4.5=1_gnu
  - blas=1.0=mkl
  - bzip2=1.0.8=h7b6447c_0
  - ca-certificates=2022.10.11=h06a4308_0
  - certifi=2022.12.7=py38h06a4308_0
  - cudatoolkit=10.2.89=hfd86e86_1
  - cython=0.29.28=py38h295c915_0
  - ffmpeg=4.3=hf484d3e_0
  - freetype=2.11.0=h70c0345_0
  - gensim=4.1.2=py38h295c915_0
  - giflib=5.2.1=h7b6447c_0
  - gmp=6.2.1=h2531618_2
  - gnutls=3.6.15=he1e5248_0
  - intel-openmp=2021.4.0=h06a4308_3561
  - joblib=1.1.0=pyhd3eb1b0_0
  - jpeg=9b=h024ee3a_2
  - lame=3.100=h7b6447c_0
  - lcms2=2.12=h3be6417_0
  - libedit=3.1.20210910=h7f8727e_0
  - libffi=3.2.1=hf484d3e_1007
  - libgcc-ng=9.3.0=h5101ec6_17
  - libgfortran-ng=7.5.0=ha8ba4b0_17
  - libgfortran4=7.5.0=ha8ba4b0_17
  - libgomp=9.3.0=h5101ec6_17
  - libiconv=1.15=h63c8f33_5
  - libidn2=2.3.2=h7f8727e_0
  - libpng=1.6.37=hbc83047_0
  - libstdcxx-ng=9.3.0=hd4cf53a_17
  - libtasn1=4.16.0=h27cfd23_0
  - libtiff=4.2.0=h85742a9_0
  - libunistring=0.9.10=h27cfd23_0
  - libuv=1.40.0=h7b6447c_0
  - libwebp=1.2.0=h89dd481_0
  - libwebp-base=1.2.0=h27cfd23_0
  - lz4-c=1.9.3=h295c915_1
  - mkl=2021.4.0=h06a4308_640
  - mkl-service=2.4.0=py38h7f8727e_0
  - mkl_fft=1.3.1=py38hd3c417c_0
  - mkl_random=1.2.2=py38h51133e4_0
  - ncurses=6.3=h7f8727e_2
  - nettle=3.7.3=hbbd107a_1
  - ninja=1.10.2=py38hd09550d_3
  - olefile=0.46=pyhd3eb1b0_0
  - openh264=2.1.1=h4ff587b_0
  - openssl=1.1.1s=h7f8727e_0
  - pillow=8.4.0=py38h5aabda8_0
  - pip=21.2.4=py38h06a4308_0
  - python=3.8.0=h0371630_2
  - pytorch=1.9.0=py3.8_cuda10.2_cudnn7.6.5_0
  - readline=7.0=h7b6447c_5
  - scikit-learn=0.24.2=py38ha9443f7_0
  - setuptools=58.0.4=py38h06a4308_0
  - six=1.16.0=pyhd3eb1b0_0
  - smart_open=5.2.1=py38h06a4308_0
  - sqlite=3.33.0=h62c20be_0
  - tk=8.6.11=h1ccaba5_0
  - torchaudio=0.9.0=py38
  - torchvision=0.10.0=py38_cu102
  - wheel=0.37.0=pyhd3eb1b0_1
  - xz=5.2.5=h7b6447c_0
  - zlib=1.2.11=h7f8727e_4
  - zstd=1.4.9=haebb681_0
  - pip:
    - absl-py==1.0.0
    - adabound==0.0.5
    - aiohttp==3.8.1
    - aiosignal==1.2.0
    - altair==4.2.0
    - argon2-cffi==21.3.0
    - argon2-cffi-bindings==21.2.0
    - astor==0.8.1
    - asttokens==2.0.5
    - async-timeout==4.0.2
    - attrs==21.4.0
    - backcall==0.2.0
    - backports-zoneinfo==0.2.1
    - base58==2.1.1
    - bert-extractive-summarizer==0.10.1
    - black==22.1.0
    - bleach==4.1.0
    - blinker==1.4
    - blis==0.7.9
    - boto3==1.24.54
    - botocore==1.27.54
    - cachetools==5.0.0
    - catalogue==2.0.8
    - cffi==1.15.0
    - charset-normalizer==2.0.9
    - click==8.0.3
    - colorama==0.4.6
    - commonmark==0.9.1
    - confection==0.0.3
    - cymem==2.0.7
    - datasets==1.17.0
    - debugpy==1.5.1
    - decorator==5.1.1
    - defusedxml==0.7.1
    - dill==0.3.4
    - docker-pycreds==0.4.0
    - docopt==0.6.2
    - entrypoints==0.4
    - executing==0.8.2
    - fastnlp==0.7.1
    - filelock==3.4.2
    - fitlog==0.9.13
    - flask==2.2.2
    - frozenlist==1.2.0
    - fsspec==2021.11.1
    - gitdb==4.0.9
    - gitpython==3.1.26
    - google-auth==2.6.0
    - google-auth-oauthlib==0.4.6
    - grpcio==1.43.0
    - huggingface-hub==0.10.1
    - idna==3.3
    - importlib-metadata==4.10.1
    - importlib-resources==5.4.0
    - info-nce-pytorch==0.1.4
    - ipykernel==6.9.0
    - ipython==8.0.1
    - ipython-genutils==0.2.0
    - ipywidgets==7.6.5
    - itsdangerous==2.1.2
    - jedi==0.18.1
    - jieba==0.39
    - jinja2==3.0.3
    - jmespath==1.0.1
    - jsonschema==4.4.0
    - jupyter-client==7.1.2
    - jupyter-core==4.9.1
    - jupyterlab-pygments==0.1.2
    - jupyterlab-widgets==1.0.2
    - langcodes==3.3.0
    - ltp==4.1.5.post2
    - markdown==3.3.6
    - markupsafe==2.1.1
    - matplotlib-inline==0.1.3
    - mistune==0.8.4
    - multidict==5.2.0
    - multiprocess==0.70.12.2
    - murmurhash==1.0.9
    - mypy-extensions==0.4.3
    - nbclient==0.5.10
    - nbconvert==6.4.1
    - nbformat==5.1.3
    - nest-asyncio==1.5.4
    - networkx==2.8.8
    - nltk==3.6.7
    - notebook==6.4.8
    - numpy==1.23.4
    - oauthlib==3.2.0
    - openprompt==0.1.2
    - packaging==21.3
    - pandas==1.3.5
    - pandocfilters==1.5.0
    - parso==0.8.3
    - pathspec==0.9.0
    - pathtools==0.1.2
    - pathy==0.6.2
    - pexpect==4.8.0
    - pickleshare==0.7.5
    - platformdirs==2.4.1
    - preshed==3.0.8
    - prettytable==3.5.0
    - prometheus-client==0.13.1
    - promise==2.3
    - prompt-toolkit==3.0.27
    - protobuf==3.19.1
    - psutil==5.9.0
    - ptyprocess==0.7.0
    - pure-eval==0.2.2
    - pyarrow==6.0.1
    - pyasn1==0.4.8
    - pyasn1-modules==0.2.8
    - pycparser==2.21
    - pydantic==1.10.2
    - pydeck==0.7.1
    - pygments==2.11.2
    - pygtrie==2.4.2
    - pympler==1.0.1
    - pyparsing==3.0.6
    - pyrsistent==0.18.1
    - python-dateutil==2.8.2
    - pytorch-crf==0.7.2
    - pytz==2021.3
    - pytz-deprecation-shim==0.1.0.post0
    - pyyaml==6.0
    - pyzmq==22.3.0
    - regex==2021.11.10
    - requests==2.26.0
    - requests-oauthlib==1.3.1
    - rich==11.2.0
    - rouge==1.0.0
    - rsa==4.8
    - s3transfer==0.6.0
    - sacremoses==0.0.46
    - scipy==1.4.1
    - send2trash==1.8.0
    - sentencepiece==0.1.96
    - sentry-sdk==1.5.4
    - seqeval==1.2.2
    - shortuuid==1.0.8
    - simpletransformers==0.63.4
    - smmap==5.0.0
    - spacy==3.4.2
    - spacy-legacy==3.0.10
    - spacy-loggers==1.0.3
    - srsly==2.4.5
    - stack-data==0.1.4
    - streamlit==1.5.0
    - tensorboard==2.8.0
    - tensorboard-data-server==0.6.1
    - tensorboard-plugin-wit==1.8.1
    - tensorboardx==2.4.1
    - termcolor==1.1.0
    - terminado==0.13.1
    - testpath==0.5.0
    - textrank4zh==0.3
    - thinc==8.1.5
    - threadpoolctl==3.0.0
    - tokenizers==0.9.2
    - toml==0.10.2
    - tomli==2.0.1
    - toolz==0.11.2
    - tornado==6.1
    - tqdm==4.62.1
    - traitlets==5.1.1
    - transformers==3.4.0
    - typer==0.4.2
    - typing-extensions==4.4.0
    - tzdata==2021.5
    - tzlocal==4.1
    - urllib3==1.26.7
    - validators==0.18.2
    - wandb==0.12.10
    - wasabi==0.10.1
    - watchdog==2.1.6
    - wcwidth==0.2.5
    - webencodings==0.5.1
    - werkzeug==2.2.2
    - widgetsnbextension==3.5.2
    - xxhash==2.0.2
    - yacs==0.1.8
    - yarl==1.7.2
    - yaspin==2.1.0
    - zhconv==1.4.3
    - zipp==3.7.0
prefix: /public/home/hpc204711103/.conda/envs/pyn_torch
