# Supplementary material for: Generative named entity recognition framework for Chinese legal domain
Source: PeerJ Comput Sci. 2024 Nov 4;10:e2428. doi: 10.7717/peerj-cs.2428 (PMC11622873; doi:10.7717/peerj-cs.2428)
Supplement: Supplemental Information 2 [file peerj-cs-10-2428-s002.zip › templateNER/README.md]

# Template-Based NER
Source Code For
 [Generative named entity recognition framework for Chinese legal domain]

# Training

Training ```train.py```

Inference ```inference.py```

# Corpus

CAIL2021 Corpus (Already uploaded as an attachment)

Drug Corpus (Already uploaded as an attachment) 

# Contact

If you have any questions, please feel free to contact Yongzhe Zeng
(<yz.zeng@csu.edu.cn>).
