# Supplementary material for: Generative named entity recognition framework for Chinese legal domain
Source: PeerJ Comput Sci. 2024 Nov 4;10:e2428. doi: 10.7717/peerj-cs.2428 (PMC11622873; doi:10.7717/peerj-cs.2428)
Supplement: Supplemental Information 2 [file peerj-cs-10-2428-s002.zip › templateNER/predict_cail.py]

import json
import re
import difflib
import pandas as pd
from tqdm import tqdm
import logging
from seq2seq_model import Seq2SeqModel
from utils_metrics import get_entities_bio, f1_score, classification_report
from transformers import BertTokenizer, BartConfig
from my_modeling_bart import BartForConditionalGeneration
import torch
import time
import math
from seq2seq_model import Seq2SeqModel
logging.basicConfig(level=logging.INFO)
transformers_logger = logging.getLogger("transformers")
transformers_logger.setLevel(logging.WARNING)

model_args = {
    "reprocess_input_data": True,
    "overwrite_output_dir": True,
    "max_seq_length": 256,
    "train_batch_size": 16,
    "num_train_epochs": 20,
    "save_eval_checkpoints": False,
    "save_model_every_epoch": False,
    "evaluate_during_training": True,
    "evaluate_generated_text": True,
    "evaluate_during_training_verbose": True,
    "use_multiprocessing": False,
    "max_length": 1000,
    "manual_seed": 42,
    "save_steps": 11898,
    "gradient_accumulation_steps": 1,
    "output_dir": "./cail_origin_predictmask+mutiWork_copy_0.25a_1217",
    "labelEmbedding":False
}

# Initialize model
model = Seq2SeqModel(
    encoder_decoder_type="bart-chinese",
    encoder_decoder_name="./cail_origin_myconstrastivelearning_labeldefineattentionmean_0.1a_1.0w_0503",
    args=model_args,
    # use_cuda=False,
    waitforpredictmodel="./cail_origin_myconstrastivelearning_labeldefineattentionmean_0.1a_1.0w_0503"
)

# model1 = Seq2SeqModel(
#     encoder_decoder_type="bart-chinese",
#     encoder_decoder_name="./cail_origin_ContrastiveLearning+mutiWork_copy_0.1a_0102",
#     args=model_args,
#     # use_cuda=False,
#     waitforpredictmodel="./cail_origin_ContrastiveLearning+mutiWork_copy_0.1a_0102"
# )

            

f = open('data/cail2021/cail_test_0102.json','r',encoding='utf-8')
labellist = ['被害人', '被告人', '被盗物品','组织机构','物品价值','作案时间','作案地点','被盗货币','作案工具','盗窃获利']
definedic = {
        '被害人':'被害人是指合法权益遭受不法行为直接侵害的人。',
        '被告人':'被告人是指在刑事案件中被指控犯罪而追究刑事责任的人。',
        '被盗物品':'被盗物品是指被告人所盗窃的属于被告人的物品。',
        '组织机构':'组织机构是指依法设置的制定、执行、维护法律制度的专门法律机关和组织。',
        '物品价值':'物品价值是指被告人所盗窃的物品的实际价值。',
        '作案时间':'作案时间是指被告人实施犯罪行为的时间。',
        '作案地点':'作案地点是指被告人实施犯罪行为的地点。',
        '被盗货币':'被盗货币指被告人所盗窃的有形的货币，包括人民币、美元等货币。',
        '作案工具':'作案工具是指被告人进行犯罪行为时所用的一切物品，包括各种武器或工具。',
        '盗窃获利':'盗窃获利指被告人因实施违法犯罪活动而获得的利益。'
        }
datalist = f.readlines()


# for data in tqdm(range(len(datalist))):
#     jsonobj = json.loads(datalist[data])
#     text = jsonobj['text']
#     goad_label = []
#     pred_label= []
#     for entity in jsonobj['entity_list']:
#         goad_label.append((entity['type'],entity['argument'].replace('“','').replace('”','').replace('，',',').replace('。','').lower()))
#     s = model.predict([jsonobj['text']])[0].replace(' ','')
#     print(s)
#     for i in labellist:
#         entityres = re.findall("\["+i+"\](.*?)\[/"+i+"]",s)
#         if len(entityres)==0:
#             continue
#         for entity in entityres:
#             if '[' not in entity:
#                 pred_label.append((i,entity.replace('“','').replace('”','').replace('，',',').replace('。','').lower()))
#             else:
#                 entityexist = re.findall("\[(.*?)\]",entity)
#                 for typ in entityexist:
#                     if '/' in typ:
#                         continue
#                     inentity = re.findall("\["+typ+"\](.*?)\[/"+typ+"]",entity)
#                     for res in inentity:
#                         res = res.replace('['+typ+']','').replace('[/'+typ+']','')
#                         pred_label.append((typ,res.replace('“','').replace('”','').replace('，',',').replace('。','').lower()))
#                     entity = entity.replace('['+typ+']','').replace('[/'+typ+']','')
#                 pred_label.append((i,entity.replace('“','').replace('”','').replace('，',',').replace('。','').lower()))
#     print(pred_label)
#     R = set(pred_label)
#     T = set(goad_label)
#     if R!=T:
#         print(jsonobj['text'])
#         print(R)
#         print(T)
#         print(R&T)
#         print('---------------------------------------------------')
#     # print(jsonobj['text'])
#     # print(R)
#     # print(T)
#     # print(R&T)
#     # print('---------------------------------------------------')
#     X = X+len(R&T)
#     Y+=len(R)
#     Z+=len(T)
    
# F1 = 2*X/(Y+Z)
# P = X/Y
# R = X/Z
# print(X,Y,Z)
# print('F1:'+str(F1))
# print('P:'+str(P))
# print('R:'+str(R))

X,Y,Z = 1e-10,1e-10,1e-10

# for data in tqdm(range(len(datalist))):
#     jsonobj = json.loads(datalist[data])
#     goad_label = []
#     pred_label= []
#     for entity in jsonobj['entity_list']:
#         goad_label.append((entity['type'],entity['argument'].replace('“','').replace('”','').replace('，',',').replace('。','').lower()))
#     s = model.predict([jsonobj['text']])
#     classlist = s[0].replace('，',',').replace('。','').split('|')
#     for c in classlist:
#         entitytype = c.split('是')[0]
#         entitystr = c.split('是')[1]
#         result=[]
#         if len(entitystr)>1:
#             if entitystr.replace(' ','')!='无':
#                 pattern = r'\[(.*?)\]'
#                 entitylist = re.findall(pattern,entitystr)
#                 for ent in entitylist:
#                     tmpentity = ent
#                     tmpentity = tmpentity.replace(' ','')
#                     result.append(tmpentity)
#         for j in result:
#             if j.replace(' ','').replace('“','').replace('”','').lower()!='':
#                 pred_label.append((entitytype.replace(' ',''),j.replace(' ','').replace('“','').replace('”','').replace('，',',').replace('。','').lower()))

#     R = set(pred_label)
#     T = set(goad_label)
   
#     if R!=T:
#         print(jsonobj['text'])
#         print(R)
#         print(T)
#         print(R&T)
#         print('---------------------------------------------------')
#     print(jsonobj['text'])
#     print(R)
#     print(T)
#     print(R&T)
#     print('---------------------------------------------------')
#     X = X+len(R&T)
#     Y+=len(R)
#     Z+=len(T)

# F1 = 2*X/(Y+Z)
# P = X/Y
# R = X/Z
# print(X,Y,Z)
# print('F1:'+str(F1))
# print('P:'+str(P))
# print('R:'+str(R))


for data in tqdm(range(len(datalist))):
    jsonobj = json.loads(datalist[data])
    goad_label = []
    pred_label= []
    for entity in jsonobj['entity_list']:
        goad_label.append((entity['type'],entity['argument'].replace('“','').replace('”','').replace('，',',').replace('。','').lower()))

    s = model.predict([jsonobj['text'].replace('[','').replace(']','')])
    print(s[0])
    print(len(s[0]))
    print(len(s[0].replace(' ','')))
    fuhaostack=[]
    charqueue = []
    result = []
    tmp_str = ''
    for i in s[0]:
        if i=='[' and len(fuhaostack)==0:
            fuhaostack.append('[')
        elif i!='[' and i!=']' and len(fuhaostack)!=0:
            tmp_str+=i
        elif i=='[' and len(fuhaostack)!=0:
            charqueue.append(tmp_str)
            fuhaostack.append('[')
            tmp_str=''
        elif i==']':
            if len(fuhaostack)==0:
                continue
            fuhaostack.pop()
            if len(fuhaostack)!=0:
                result.append(tmp_str)
                charqueue.append(tmp_str.split('|')[0])
                tmp_str=''
            else:
                charqueue.append(tmp_str)
                result.append(''.join(charqueue))
                charqueue = []
                tmp_str=''
    for i in result:
        if len(i.split('|'))<2:
            continue
        entity = i.split('|')[0]
        entitytype = i.split('|')[1]
        entity = entity.replace(' ','').replace('“','').replace('”','').replace('，',',').replace('。','').lower()
        if len(entity)>0:
            pred_label.append((entitytype.replace(' ',''),entity))

    R = set(pred_label)
    T = set(goad_label)
   
    # if R!=T:
    #     print(jsonobj['text'])
    #     print(R)
    #     print(T)
    #     print(R&T)
    #     print('---------------------------------------------------')
    print(jsonobj['text'])
    print(s[0])
    print(R)
    print(T)
    print(R&T)
    print('---------------------------------------------------')
    X = X+len(R&T)
    Y+=len(R)
    Z+=len(T)

F1 = 2*X/(Y+Z)
P = X/Y
R = X/Z
print(X,Y,Z)
print('F1:'+str(F1))
print('P:'+str(P))
print('R:'+str(R))


# for data in tqdm(range(len(datalist))):
#     jsonobj = json.loads(datalist[data])
#     goad_label = []
#     pred_label= []
#     for entity in jsonobj['entity_list']:
#         goad_label.append((entity['type'],entity['argument'].replace('“','').replace('”','').replace('，',',').replace('。','').lower()))
#     for i in labellist:
#         s = model.predict([definedic[i]+'[SEP]'+jsonobj['text']])
#         result=[]
#         # s1 = model1.predict([definedic[i]+'[SEP]'+jsonobj['text']])
#         # if s!=s1:
#         #     print(jsonobj['text'])
#         #     print(s)
#         #     print(s1)
#         #     print('------------------------------------')

#         
#         res = s[0].replace('，',',').replace('。','')
#         res = res.split('是')
#         if len(res)>1:
#             res =res[1]
#             if res.replace(' ','')!='无':
#                 pattern = r'\[(.*?)\]'
#                 entitylist = re.findall(pattern,res)
#                 for ent in entitylist:
#                     tmpentity = ent
#                     tmpentity = tmpentity.replace(' ','')
#                     result.append(tmpentity)

#         for j in result:
#             if j.replace(' ','').replace('“','').replace('”','').lower()!='':
#                 pred_label.append((i.replace(' ',''),j.replace(' ','').replace('“','').replace('”','').replace('，',',').replace('。','').lower()))

#     R = set(pred_label)
#     T = set(goad_label)
   
#     if R!=T:
#         print(jsonobj['text'])
#         print(R)
#         print(T)
#         print(R&T)
#         print('---------------------------------------------------')
#     print(jsonobj['text'])
#     print(R)
#     print(T)
#     print(R&T)
#     print('---------------------------------------------------')
#     X = X+len(R&T)
#     Y+=len(R)
#     Z+=len(T)

# F1 = 2*X/(Y+Z)
# P = X/Y
# R = X/Z
# print(X,Y,Z)
# print('F1:'+str(F1))
# print('P:'+str(P))
# print('R:'+str(R))
