# Supplementary material for: Generative named entity recognition framework for Chinese legal domain
Source: PeerJ Comput Sci. 2024 Nov 4;10:e2428. doi: 10.7717/peerj-cs.2428 (PMC11622873; doi:10.7717/peerj-cs.2428)
Supplement: Supplemental Information 2 [file peerj-cs-10-2428-s002.zip › templateNER/data_source.txt]

# Third-Party Data

CAIL
[https://github.com/china-ai-law-challenge/CAIL2021/tree/main/xxcq]

Drug
[https://github.com/china-ai-law-challenge/CAIL2022/tree/main/xxcq]
