# Supplementary material for: Generative named entity recognition framework for Chinese legal domain
Source: PeerJ Comput Sci. 2024 Nov 4;10:e2428. doi: 10.7717/peerj-cs.2428 (PMC11622873; doi:10.7717/peerj-cs.2428)
Supplement: Supplemental Information 2 [file peerj-cs-10-2428-s002.zip › templateNER/train.py]

import pandas as pd
import logging
from seq2seq_model import Seq2SeqModel
logging.basicConfig(level=logging.INFO)
transformers_logger = logging.getLogger("transformers")
transformers_logger.setLevel(logging.WARNING)
from tqdm import tqdm
import json
import os
os.environ['CUDA_LAUNCH_BLOCKING'] = '1'
train_data = pd.read_csv("data/cail2021/train_0503.csv", sep=',').values.tolist()
train_df = pd.DataFrame(train_data, columns=["input_text", "target_text","istypeexist"])

eval_data = pd.read_csv("data/cail2021/test_0503.csv", sep=',').values.tolist()
eval_df = pd.DataFrame(eval_data, columns=["input_text", "target_text","istypeexist"])
print('训练数据：')
print(train_data[0][0])
print(train_data[0][1])

print('测试数据：')
print(eval_data[0][0])
print(eval_data[0][1])
model_args = {
    "n_gpu":1,
    "reprocess_input_data": True,
    "overwrite_output_dir": True,
    "max_seq_length": 256,
    "train_batch_size": 16,
    "num_train_epochs": 15,
    "save_eval_checkpoints": False,
    "save_model_every_epoch": False,
    "evaluate_during_training": True,
    "evaluate_generated_text": True,
    "evaluate_during_training_verbose": True,
    "use_multiprocessing": False,
    "max_length": 1500,
    "manual_seed": 42,
    "save_steps": 11898,
    "gradient_accumulation_steps": 1,
    "output_dir": "./cail_origin_myconstrastivelearning_labeldefineattentionmean_0.1a_0.1w_0503",
    "labelEmbedding":False
}

#Initialize model
model = Seq2SeqModel(
    encoder_decoder_type="bart-chinese",
    #encoder_decoder_name="facebook/bart-large",
    encoder_decoder_name="uer/bart-large-chinese",
    args=model_args,
    # use_cuda=False,
)

# model = Seq2SeqModel(
#     encoder_decoder_type="bart-chinese",
#     encoder_decoder_name="./cail_origin_predictmask_1121",
#     args=model_args,
#     # use_cuda=False,
#     waitforpredictmodel="./cail_origin_predictmask_1121"
# )


# Train the model
model.train_model(train_df, eval_data=eval_df)

# Evaluate the model
results = model.eval_model(eval_df)

# Use the model for prediction
print('开始预测')
print(model.predict(["1、2018年2月20日，被告人黄某某驾驶银色助力车，随车携带拆电瓶的扳手、启子、螺丝刀等工具，蹿至冷水滩区**镇梓塘公交车站旁的断头路边，盗走王某某停在路边的货车的骆驼牌电瓶两个，黄某某将盗窃来的货车电瓶卖给了雷某某。"]))
# print(model.predict(["1、2018年2月20日，被告人黄某某驾驶银色助力车，随车携带拆电瓶的扳手、启子、螺丝刀等工具，蹿至冷水滩区**镇梓塘公交车站旁的断头路边，盗走王某某停在路边的货车的骆驼牌电瓶两个，黄某某将盗窃来的货车电瓶卖给了雷某某。[SEP]被害人"]))
# print(model.predict(["1、2018年2月20日，被告人黄某某驾驶银色助力车，随车携带拆电瓶的扳手、启子、螺丝刀等工具，蹿至冷水滩区**镇梓塘公交车站旁的断头路边，盗走王某某停在路边的货车的骆驼牌电瓶两个，黄某某将盗窃来的货车电瓶卖给了雷某某。[SEP]被盗货币"]))
# print(model.predict(["1、2018年2月20日，被告人黄某某驾驶银色助力车，随车携带拆电瓶的扳手、启子、螺丝刀等工具，蹿至冷水滩区**镇梓塘公交车站旁的断头路边，盗走王某某停在路边的货车的骆驼牌电瓶两个，黄某某将盗窃来的货车电瓶卖给了雷某某。[SEP]被盗物品"]))
# print(model.predict(["1、2018年2月20日，被告人黄某某驾驶银色助力车，随车携带拆电瓶的扳手、启子、螺丝刀等工具，蹿至冷水滩区**镇梓塘公交车站旁的断头路边，盗走王某某停在路边的货车的骆驼牌电瓶两个，黄某某将盗窃来的货车电瓶卖给了雷某某。[SEP]时间"]))
# print(model.predict(["1、2018年2月20日，被告人黄某某驾驶银色助力车，随车携带拆电瓶的扳手、启子、螺丝刀等工具，蹿至冷水滩区**镇梓塘公交车站旁的断头路边，盗走王某某停在路边的货车的骆驼牌电瓶两个，黄某某将盗窃来的货车电瓶卖给了雷某某。[SEP]地点"]))
# print(model.predict(["1、2018年2月20日，被告人黄某某驾驶银色助力车，随车携带拆电瓶的扳手、启子、螺丝刀等工具，蹿至冷水滩区**镇梓塘公交车站旁的断头路边，盗走王某某停在路边的货车的骆驼牌电瓶两个，黄某某将盗窃来的货车电瓶卖给了雷某某。[SEP]盗窃获利"]))


# print('开始预测！！！！！！！！！！！！！！！')
# f = open('data/cail2021/cail_test.json','r',encoding='utf-8')
# labellist = {'被害人', '被告人', '被盗物品','组织机构','物品价值','时间','地点','被盗货币','作案工具','盗窃获利'}
# datalist = f.readlines()
# X, Y, Z = 1e-10, 1e-10, 1e-10
# for data in tqdm(range(len(datalist))):
#     jsonobj = json.loads(datalist[data])
#     goad_label = []
#     pred_label= []
#     for entity in jsonobj['entity_list']:
#         goad_label.append((entity['type'],entity['argument'].replace('“','').replace('”','').lower()))
#     for i in labellist:
#         s = model.predict([jsonobj['text']+'[SEP]'+i])
#         if s[0]!='无':
#             s = s[0].split(',')
#             for j in s:
#                 pred_label.append((i.replace(' ',''),j.replace(' ','').replace('“','').replace('”','').lower()))
#     R = set(pred_label)
#     T = set(goad_label)
#     print(R)
#     print(T)
#     print(R&T)
#     X = X+len(R&T)
#     Y+=len(R)
#     Z+=len(T)
#     print('---------------------------------------------------')
# F1 = 2*X/(Y+Z)
# P = X/Y
# R = X/Z
# print(X,Y,Z)
# print('F1:'+str(F1))
# print('P:'+str(P))
# print('R:'+str(R))
