# Supplementary material for: Generative named entity recognition framework for Chinese legal domain
Source: PeerJ Comput Sci. 2024 Nov 4;10:e2428. doi: 10.7717/peerj-cs.2428 (PMC11622873; doi:10.7717/peerj-cs.2428)
Supplement: Supplemental Information 2 [file peerj-cs-10-2428-s002.zip › templateNER/my_modeling_bart.py]

# coding=utf-8
# Copyright 2020 The Facebook AI Research Team Authors and The HuggingFace Inc. team.
#
# Licensed under the Apache License, Version 2.0 (the "License");
# you may not use this file except in compliance with the License.
# You may obtain a copy of the License at
#
#     http://www.apache.org/licenses/LICENSE-2.0
#
# Unless required by applicable law or agreed to in writing, software
# distributed under the License is distributed on an "AS IS" BASIS,
# WITHOUT WARRANTIES OR CONDITIONS OF ANY KIND, either express or implied.
# See the License for the specific language governing permissions and
# limitations under the License.
"""PyTorch BART model, ported from the fairseq repo."""
import math
import random
import warnings
from typing import Dict, List, Optional, Tuple
from torch.autograd import Variable
import numpy as np
import torch
import torch.nn.functional as F
from torch import Tensor, nn
from torch.nn import CrossEntropyLoss
import os
from torchcrf import CRF
os.environ['CUDA_LAUNCH_BLOCKING'] = '1' 
from transformers.activations import ACT2FN
from transformers.configuration_bart import BartConfig
from transformers.file_utils import (
    add_code_sample_docstrings,
    add_end_docstrings,
    add_start_docstrings,
    add_start_docstrings_to_callable,
    replace_return_docstrings,
)
from transformers.modeling_outputs import (
    BaseModelOutput,
    BaseModelOutputWithPast,
    Seq2SeqLMOutput,
    Seq2SeqModelOutput,
    Seq2SeqQuestionAnsweringModelOutput,
    Seq2SeqSequenceClassifierOutput,
)
from transformers.modeling_utils import PreTrainedModel
from transformers.utils import logging
from transformers import BertTokenizer

logger = logging.get_logger(__name__)

_CONFIG_FOR_DOC = "BartConfig"
_TOKENIZER_FOR_DOC = "BertTokenizer"


BART_PRETRAINED_MODEL_ARCHIVE_LIST = [
    "facebook/bart-base",
    "facebook/bart-large",
    "facebook/bart-large-mnli",
    "facebook/bart-large-cnn",
    "facebook/bart-large-xsum",
    "facebook/mbart-large-en-ro",
]
# This list is incomplete. See all BART models at https://huggingface.co/models?filter=bart


class InfoNCE(nn.Module):
    """
    Calculates the InfoNCE loss for self-supervised learning.
    This contrastive loss enforces the embeddings of similar (positive) samples to be close
        and those of different (negative) samples to be distant.
    A query embedding is compared with one positive key and with one or more negative keys.
    References:
        https://arxiv.org/abs/1807.03748v2
        https://arxiv.org/abs/2010.05113
    Args:
        temperature: Logits are divided by temperature before calculating the cross entropy.
        reduction: Reduction method applied to the output.
            Value must be one of ['none', 'sum', 'mean'].
            See torch.nn.functional.cross_entropy for more details about each option.
        negative_mode: Determines how the (optional) negative_keys are handled.
            Value must be one of ['paired', 'unpaired'].
            If 'paired', then each query sample is paired with a number of negative keys.
            Comparable to a triplet loss, but with multiple negatives per sample.
            If 'unpaired', then the set of negative keys are all unrelated to any positive key.
    Input shape:
        query: (N, D) Tensor with query samples (e.g. embeddings of the input).
        positive_key: (N, D) Tensor with positive samples (e.g. embeddings of augmented input).
        negative_keys (optional): Tensor with negative samples (e.g. embeddings of other inputs)
            If negative_mode = 'paired', then negative_keys is a (N, M, D) Tensor.
            If negative_mode = 'unpaired', then negative_keys is a (M, D) Tensor.
            If None, then the negative keys for a sample are the positive keys for the other samples.
    Returns:
         Value of the InfoNCE Loss.
     Examples:
        >>> loss = InfoNCE()
        >>> batch_size, num_negative, embedding_size = 32, 48, 128
        >>> query = torch.randn(batch_size, embedding_size)
        >>> positive_key = torch.randn(batch_size, embedding_size)
        >>> negative_keys = torch.randn(num_negative, embedding_size)
        >>> output = loss(query, positive_key, negative_keys)
    """

    def __init__(self, temperature=0.1, reduction='mean', negative_mode='unpaired'):
        super().__init__()
        self.temperature = temperature
        self.reduction = reduction
        self.negative_mode = negative_mode

    def forward(self, query, positive_key, negative_keys=None):
        return info_nce(query, positive_key, negative_keys,
                        temperature=self.temperature,
                        reduction=self.reduction,
                        negative_mode=self.negative_mode)


def info_nce(query, positive_key, negative_keys=None, temperature=0.1, reduction='mean', negative_mode='unpaired'):
    # Check input dimensionality.
    if query.dim() != 2:
        raise ValueError('<query> must have 2 dimensions.')
    if positive_key.dim() != 2:
        raise ValueError('<positive_key> must have 2 dimensions.')
    if negative_keys is not None:
        if negative_mode == 'unpaired' and negative_keys.dim() != 2:
            raise ValueError("<negative_keys> must have 2 dimensions if <negative_mode> == 'unpaired'.")
        if negative_mode == 'paired' and negative_keys.dim() != 3:
            raise ValueError("<negative_keys> must have 3 dimensions if <negative_mode> == 'paired'.")

    # Check matching number of samples.
    if len(query) != len(positive_key):
        raise ValueError('<query> and <positive_key> must must have the same number of samples.')
    if negative_keys is not None:
        if negative_mode == 'paired' and len(query) != len(negative_keys):
            raise ValueError("If negative_mode == 'paired', then <negative_keys> must have the same number of samples as <query>.")

    # Embedding vectors should have same number of components.
    if query.shape[-1] != positive_key.shape[-1]:
        raise ValueError('Vectors of <query> and <positive_key> should have the same number of components.')
    if negative_keys is not None:
        if query.shape[-1] != negative_keys.shape[-1]:
            raise ValueError('Vectors of <query> and <negative_keys> should have the same number of components.')

    # Normalize to unit vectors
    query, positive_key, negative_keys = normalize(query, positive_key, negative_keys)
    if negative_keys is not None:
        # Explicit negative keys

        # Cosine between positive pairs
        positive_logit = torch.sum(query * positive_key, dim=1, keepdim=True)

        if negative_mode == 'unpaired':
            # Cosine between all query-negative combinations
            negative_logits = query @ transpose(negative_keys)

        elif negative_mode == 'paired':
            query = query.unsqueeze(1)
            negative_logits = query @ transpose(negative_keys)
            negative_logits = negative_logits.squeeze(1)

        # First index in last dimension are the positive samples
        logits = torch.cat([positive_logit, negative_logits], dim=1)
        labels = torch.zeros(len(logits), dtype=torch.long, device=query.device)
    else:
        # Negative keys are implicitly off-diagonal positive keys.

        # Cosine between all combinations
        logits = query @ transpose(positive_key)

        # Positive keys are the entries on the diagonal
        labels = torch.arange(len(query), device=query.device)

    return F.cross_entropy(logits / temperature, labels, reduction=reduction)


def transpose(x):
    return x.transpose(-2, -1)


def normalize(*xs):
    return [None if x is None else F.normalize(x, dim=-1) for x in xs]


BART_START_DOCSTRING = r"""

    This model inherits from :class:`~transformers.PreTrainedModel`. Check the superclass documentation for the generic
    methods the library implements for all its model (such as downloading or saving, resizing the input embeddings,
    pruning heads etc.)

    This model is also a PyTorch `torch.nn.Module <https://pytorch.org/docs/stable/nn.html#torch.nn.Module>`__ subclass.
    Use it as a regular PyTorch Module and refer to the PyTorch documentation for all matter related to general
    usage and behavior.

    Parameters:
        config (:class:`~transformers.BartConfig`): Model configuration class with all the parameters of the model.
            Initializing with a config file does not load the weights associated with the model, only the configuration.
            Check out the :meth:`~transformers.PreTrainedModel.from_pretrained` method to load the model weights.

"""

BART_GENERATION_EXAMPLE = r"""
    Summarization example::

        >>> from transformers import BartTokenizer, BartForConditionalGeneration, BartConfig

        >>> # see ``examples/summarization/bart/run_eval.py`` for a longer example
        >>> model = BartForConditionalGeneration.from_pretrained('facebook/bart-large-cnn')
        >>> tokenizer = BartTokenizer.from_pretrained('facebook/bart-large-cnn')

        >>> ARTICLE_TO_SUMMARIZE = "My friends are cool but they eat too many carbs."
        >>> inputs = tokenizer([ARTICLE_TO_SUMMARIZE], max_length=1024, return_tensors='pt')

        >>> # Generate Summary
        >>> summary_ids = model.generate(inputs['input_ids'], num_beams=4, max_length=5, early_stopping=True)
        >>> print([tokenizer.decode(g, skip_special_tokens=True, clean_up_tokenization_spaces=False) for g in summary_ids])

"""

BART_INPUTS_DOCSTRING = r"""
    Args:
        input_ids (:obj:`torch.LongTensor` of shape :obj:`(batch_size, sequence_length)`):
            Indices of input sequence tokens in the vocabulary. Padding will be ignored by default should you provide
            it.

            Indices can be obtained using :class:`~transformers.BartTokenizer`.
            See :meth:`transformers.PreTrainedTokenizer.encode` and
            :meth:`transformers.PreTrainedTokenizer.__call__` for details.

            `What are input IDs? <../glossary.html#input-ids>`__
        attention_mask (:obj:`torch.Tensor` of shape :obj:`(batch_size, sequence_length)`, `optional`):
            Mask to avoid performing attention on padding token indices.
            Mask values selected in ``[0, 1]``:

            - 1 for tokens that are **not masked**,
            - 0 for tokens that are **masked**.

            `What are attention masks? <../glossary.html#attention-mask>`__
        decoder_input_ids (:obj:`torch.LongTensor` of shape :obj:`(batch_size, target_sequence_length)`, `optional`):
            Provide for translation and summarization training. By default, the model will create this tensor by
            shifting the :obj:`input_ids` to the right, following the paper.
        decoder_attention_mask (:obj:`torch.BoolTensor` of shape :obj:`(batch_size, tgt_seq_len)`, `optional`):
            Default behavior: generate a tensor that ignores pad tokens in :obj:`decoder_input_ids`. Causal mask will
            also be used by default.

            If you want to change padding behavior, you should read :func:`modeling_bart._prepare_decoder_inputs` and
            modify to your needs. See diagram 1 in `the paper <https://arxiv.org/abs/1910.13461>`__ for more
            information on the default strategy.
        encoder_outputs (:obj:`tuple(tuple(torch.FloatTensor)`, `optional`):
            Tuple consists of (:obj:`last_hidden_state`, `optional`: :obj:`hidden_states`, `optional`: :obj:`attentions`)
            :obj:`last_hidden_state` of shape :obj:`(batch_size, sequence_length, hidden_size)`, `optional`) is a
            sequence of hidden-states at the output of the last layer of the encoder. Used in the cross-attention of
            the decoder.
        past_key_values (:obj:`tuple(tuple(torch.FloatTensor))` of length :obj:`config.n_layers` with each tuple having 4 tensors of shape :obj:`(batch_size, num_heads, sequence_length - 1, embed_size_per_head)`):
            Contains precomputed key and value hidden-states of the attention blocks. Can be used to speed up decoding.

            If :obj:`past_key_values` are used, the user can optionally input only the last
            ``decoder_input_ids`` (those that don't have their past key value states given to this model) of shape
            :obj:`(batch_size, 1)` instead of all ``decoder_input_ids`` of shape :obj:`(batch_size, sequence_length)`.
        use_cache (:obj:`bool`, `optional`):
            If set to :obj:`True`, :obj:`past_key_values` key value states are returned and can be used to speed up
            decoding (see :obj:`past_key_values`).
        output_attentions (:obj:`bool`, `optional`):
            Whether or not to return the attentions tensors of all attention layers. See ``attentions`` under returned
            tensors for more detail.
        output_hidden_states (:obj:`bool`, `optional`):
            Whether or not to return the hidden states of all layers. See ``hidden_states`` under returned tensors for
            more detail.
        return_dict (:obj:`bool`, `optional`):
            Whether or not to return a :class:`~transformers.file_utils.ModelOutput` instead of a plain tuple.
"""


def invert_mask(attention_mask):
    """Turns 1->0, 0->1, False->True, True-> False"""
    assert attention_mask.dim() == 2
    return attention_mask.eq(0)


def _prepare_bart_decoder_inputs(
    config, input_ids, decoder_input_ids=None, decoder_padding_mask=None, causal_mask_dtype=torch.float32
):
    """Prepare masks that ignore padding tokens in the decoder and a causal mask for the decoder if
    none are provided. This mimics the default behavior in fairseq. To override it pass in masks.
    Note: this is not called during generation
    """
    pad_token_id = config.pad_token_id
    if decoder_input_ids is None:
        decoder_input_ids = shift_tokens_right(input_ids, pad_token_id)
    bsz, tgt_len = decoder_input_ids.size()
    if decoder_padding_mask is None:
        decoder_padding_mask = make_padding_mask(decoder_input_ids, pad_token_id)
    else:
        decoder_padding_mask = invert_mask(decoder_padding_mask)
    if decoder_padding_mask is not None and decoder_padding_mask.shape[1] > 1:
        # never mask leading token, even if it is pad
        decoder_padding_mask[:, 0] = decoder_padding_mask[:, 1]
    tmp = fill_with_neg_inf(torch.zeros(tgt_len, tgt_len))
    mask = torch.arange(tmp.size(-1))
    tmp.masked_fill_(mask < (mask + 1).view(tmp.size(-1), 1), 0)
    causal_mask = tmp.to(dtype=causal_mask_dtype, device=decoder_input_ids.device)
    return decoder_input_ids, decoder_padding_mask, causal_mask


class PretrainedBartModel(PreTrainedModel):
    config_class = BartConfig
    base_model_prefix = "model"

    def _init_weights(self, module):
        std = self.config.init_std
        if isinstance(module, nn.Linear):
            module.weight.data.normal_(mean=0.0, std=std)
            if module.bias is not None:
                module.bias.data.zero_()
        elif isinstance(module, SinusoidalPositionalEmbedding):
            pass
        elif isinstance(module, nn.Embedding):
            module.weight.data.normal_(mean=0.0, std=std)
            if module.padding_idx is not None:
                module.weight.data[module.padding_idx].zero_()

    @property
    def dummy_inputs(self):
        pad_token = self.config.pad_token_id
        input_ids = torch.tensor([[0, 6, 10, 4, 2], [0, 8, 12, 2, pad_token]], device=self.device)
        dummy_inputs = {
            "attention_mask": input_ids.ne(pad_token),
            "input_ids": input_ids,
        }
        return dummy_inputs


def _make_linear_from_emb(emb):
    vocab_size, emb_size = emb.weight.shape
    lin_layer = nn.Linear(vocab_size, emb_size, bias=False)
    lin_layer.weight.data = emb.weight.data
    return lin_layer


# Helper Functions, mostly for making masks
def _check_shapes(shape_1, shape2):
    if shape_1 != shape2:
        raise AssertionError("shape mismatch: {} != {}".format(shape_1, shape2))


def shift_tokens_right(input_ids, pad_token_id):
    """Shift input ids one token to the right, and wrap the last non pad token (usually <eos>)."""
    prev_output_tokens = input_ids.clone()
    index_of_eos = (input_ids.ne(pad_token_id).sum(dim=1) - 1).unsqueeze(-1)
    prev_output_tokens[:, 0] = input_ids.gather(1, index_of_eos).squeeze()
    prev_output_tokens[:, 1:] = input_ids[:, :-1]
    return prev_output_tokens


def make_padding_mask(input_ids, padding_idx=1):
    """True for pad tokens"""
    padding_mask = input_ids.eq(padding_idx)
    if not padding_mask.any():
        padding_mask = None
    return padding_mask


# Helper Modules


class EncoderLayer(nn.Module):
    def __init__(self, config: BartConfig):
        super().__init__()
        self.embed_dim = config.d_model
        self.self_attn = Attention(self.embed_dim, config.encoder_attention_heads, dropout=config.attention_dropout)
        self.normalize_before = config.normalize_before
        self.self_attn_layer_norm = LayerNorm(self.embed_dim)
        self.dropout = config.dropout
        self.activation_fn = ACT2FN[config.activation_function]
        self.activation_dropout = config.activation_dropout
        self.fc1 = nn.Linear(self.embed_dim, config.encoder_ffn_dim)
        self.fc2 = nn.Linear(config.encoder_ffn_dim, self.embed_dim)
        self.final_layer_norm = LayerNorm(self.embed_dim)

    def forward(self, x, encoder_padding_mask, output_attentions=False):
        """
        Args:
            x (Tensor): input to the layer of shape `(seq_len, batch, embed_dim)`
            encoder_padding_mask (ByteTensor): binary ByteTensor of shape
                `(batch, src_len)` where padding elements are indicated by ``1``.
            for t_tgt, t_src is excluded (or masked out), =0 means it is
            included in attention

        Returns:
            encoded output of shape `(seq_len, batch, embed_dim)`
        """
        residual = x
        if self.normalize_before:
            x = self.self_attn_layer_norm(x)
        x, attn_weights = self.self_attn(
            query=x, key=x, key_padding_mask=encoder_padding_mask, output_attentions=output_attentions
        )
        x = F.dropout(x, p=self.dropout, training=self.training)
        x = residual + x
        if not self.normalize_before:
            x = self.self_attn_layer_norm(x)

        residual = x
        if self.normalize_before:
            x = self.final_layer_norm(x)
        x = self.activation_fn(self.fc1(x))
        x = F.dropout(x, p=self.activation_dropout, training=self.training)
        x = self.fc2(x)
        x = F.dropout(x, p=self.dropout, training=self.training)
        x = residual + x
        if not self.normalize_before:
            x = self.final_layer_norm(x)
        if torch.isinf(x).any() or torch.isnan(x).any():
            clamp_value = torch.finfo(x.dtype).max - 1000
            x = torch.clamp(x, min=-clamp_value, max=clamp_value)
        return x, attn_weights


class BartEncoder(nn.Module):
    """
    Transformer encoder consisting of *config.encoder_layers* self attention layers. Each layer
    is a :class:`EncoderLayer`.

    Args:
        config: BartConfig
    """

    def __init__(self, config: BartConfig, embed_tokens):
        super().__init__()

        self.dropout = config.dropout
        self.layerdrop = config.encoder_layerdrop

        embed_dim = embed_tokens.embedding_dim
        self.embed_scale = math.sqrt(embed_dim) if config.scale_embedding else 1.0
        self.padding_idx = embed_tokens.padding_idx
        self.max_source_positions = config.max_position_embeddings

        self.embed_tokens = embed_tokens
        if config.static_position_embeddings:
            self.embed_positions = SinusoidalPositionalEmbedding(
                config.max_position_embeddings, embed_dim, self.padding_idx
            )
        else:
            self.embed_positions = LearnedPositionalEmbedding(
                config.max_position_embeddings,
                embed_dim,
                self.padding_idx,
                config.extra_pos_embeddings,
            )
        self.layers = nn.ModuleList([EncoderLayer(config) for _ in range(config.encoder_layers)])
        self.layernorm_embedding = LayerNorm(embed_dim) if config.normalize_embedding else nn.Identity()
        # mbart has one extra layer_norm
        self.layer_norm = LayerNorm(config.d_model) if config.add_final_layer_norm else None
        
    def forward(
        self, input_ids, attention_mask=None,istypeexist=None, output_attentions=False, output_hidden_states=False, return_dict=False
    ):
        """
        Args:
            input_ids (LongTensor): tokens in the source language of shape
                `(batch, src_len)`
            attention_mask (torch.LongTensor): indicating which indices are padding tokens.
        Returns:
            BaseModelOutput or Tuple comprised of:
                - **x** (Tensor): the last encoder layer's output of
                  shape `(src_len, batch, embed_dim)`
                - **encoder_states** (tuple(torch.FloatTensor)): all intermediate
                  hidden states of shape `(src_len, batch, embed_dim)`.
                  Only populated if *output_hidden_states:* is True.
                - **all_attentions** (tuple(torch.FloatTensor)): Attention weights for each layer.
                During training might not be of length n_layers because of layer dropout.
        """
        # check attention mask and invert
        if attention_mask is not None:
            attention_mask = invert_mask(attention_mask)

        inputs_embeds = self.embed_tokens(input_ids) * self.embed_scale
        embed_pos = self.embed_positions(input_ids)
        x = inputs_embeds + embed_pos
        x = self.layernorm_embedding(x)
        x = F.dropout(x, p=self.dropout, training=self.training)

        # B x T x C -> T x B x C
        x = x.transpose(0, 1)

        encoder_states = [] if output_hidden_states else None
        all_attentions = () if output_attentions else None
        for encoder_layer in self.layers:
            if output_hidden_states:
                encoder_states.append(x)
            # add LayerDrop (see https://arxiv.org/abs/1909.11556 for description)
            dropout_probability = random.uniform(0, 1)
            if self.training and (dropout_probability < self.layerdrop):  # skip the layer
                attn = None
            else:
                x, attn = encoder_layer(x, attention_mask, output_attentions=output_attentions)

            if output_attentions:
                all_attentions = all_attentions + (attn,)

        if self.layer_norm:
            x = self.layer_norm(x)
        if output_hidden_states:
            encoder_states.append(x)
            # T x B x C -> B x T x C
            encoder_states = tuple(hidden_state.transpose(0, 1) for hidden_state in encoder_states)

        # T x B x C -> B x T x C
        x = x.transpose(0, 1)

        if not return_dict:
            return tuple(v for v in [x, encoder_states, all_attentions] if v is not None)
        return BaseModelOutput(last_hidden_state=x, hidden_states=encoder_states, attentions=all_attentions)


class DecoderLayer(nn.Module):
    def __init__(self, config: BartConfig):
        super().__init__()
        self.embed_dim = config.d_model

        self.self_attn = Attention(
            embed_dim=self.embed_dim,
            num_heads=config.decoder_attention_heads,
            dropout=config.attention_dropout,
        )
        self.dropout = config.dropout
        self.activation_fn = ACT2FN[config.activation_function]
        self.activation_dropout = config.activation_dropout
        self.normalize_before = config.normalize_before

        self.self_attn_layer_norm = LayerNorm(self.embed_dim)
        self.encoder_attn = Attention(
            self.embed_dim,
            config.decoder_attention_heads,
            dropout=config.attention_dropout,
            encoder_decoder_attention=True,
        )
        self.encoder_attn_layer_norm = LayerNorm(self.embed_dim)
        self.fc1 = nn.Linear(self.embed_dim, config.decoder_ffn_dim)
        self.fc2 = nn.Linear(config.decoder_ffn_dim, self.embed_dim)
        self.final_layer_norm = LayerNorm(self.embed_dim)

    def forward(
        self,
        x,
        encoder_hidden_states,
        encoder_attn_mask=None,
        layer_state=None,
        causal_mask=None,
        decoder_padding_mask=None,
        output_attentions=False,
    ):
        residual = x

        if layer_state is None:
            layer_state = {}
        if self.normalize_before:
            x = self.self_attn_layer_norm(x)
        # Self Attention

        x, self_attn_weights = self.self_attn(
            query=x,
            key=x,
            layer_state=layer_state,  # adds keys to layer state
            key_padding_mask=decoder_padding_mask,
            attn_mask=causal_mask,
            output_attentions=output_attentions,
        )
        x = F.dropout(x, p=self.dropout, training=self.training)
        x = residual + x
        if not self.normalize_before:
            x = self.self_attn_layer_norm(x)

        # Cross attention
        residual = x
        assert self.encoder_attn.cache_key != self.self_attn.cache_key
        if self.normalize_before:
            x = self.encoder_attn_layer_norm(x)
        x, cross_attentions = self.encoder_attn(
            query=x,
            key=encoder_hidden_states,
            key_padding_mask=encoder_attn_mask,
            layer_state=layer_state,  # mutates layer state
            output_attentions=output_attentions,
        )
        x = F.dropout(x, p=self.dropout, training=self.training)
        x = residual + x
        if not self.normalize_before:
            x = self.encoder_attn_layer_norm(x)

        # Fully Connected
        residual = x
        if self.normalize_before:
            x = self.final_layer_norm(x)
        x = self.activation_fn(self.fc1(x))
        x = F.dropout(x, p=self.activation_dropout, training=self.training)
        x = self.fc2(x)
        x = F.dropout(x, p=self.dropout, training=self.training)
        x = residual + x
        if not self.normalize_before:
            x = self.final_layer_norm(x)
        return (
            x,
            self_attn_weights,
            layer_state,
            cross_attentions
        )  # just self_attn weights for now, following t5, layer_state = cache for decoding


class BartDecoder(nn.Module):
    """
    Transformer decoder consisting of *config.decoder_layers* layers. Each layer
    is a :class:`DecoderLayer`.
    Args:
        config: BartConfig
        embed_tokens (torch.nn.Embedding): output embedding
    """

    def __init__(self, config: BartConfig, embed_tokens: nn.Embedding):
        super().__init__()
        self.dropout = config.dropout
        self.layerdrop = config.decoder_layerdrop
        self.do_blenderbot_90_layernorm = config.do_blenderbot_90_layernorm  # layernorm variant
        self.padding_idx = embed_tokens.padding_idx
        self.max_target_positions = config.max_position_embeddings
        self.embed_scale = math.sqrt(config.d_model) if config.scale_embedding else 1.0
        self.embed_tokens = embed_tokens
        if config.static_position_embeddings:
            self.embed_positions = SinusoidalPositionalEmbedding(
                config.max_position_embeddings, config.d_model, config.pad_token_id
            )
        else:
            self.embed_positions = LearnedPositionalEmbedding(
                config.max_position_embeddings,
                config.d_model,
                self.padding_idx,
                config.extra_pos_embeddings,
            )
        self.layers = nn.ModuleList(
            [DecoderLayer(config) for _ in range(config.decoder_layers)]
        )  # type: List[DecoderLayer]
        self.layernorm_embedding = LayerNorm(config.d_model) if config.normalize_embedding else nn.Identity()
        self.layer_norm = LayerNorm(config.d_model) if config.add_final_layer_norm else None

    def forward(
        self,
        input_ids,
        encoder_hidden_states,
        encoder_padding_mask,
        decoder_padding_mask,
        decoder_causal_mask,
        past_key_values=None,
        use_cache=False,
        output_attentions=False,
        output_hidden_states=False,
        return_dict=False,
        **unused,
    ):
        """
        Includes several features from "Jointly Learning to Align and
        Translate with Transformer Models" (Garg et al., EMNLP 2019).

        Args:
            input_ids (LongTensor): previous decoder outputs of shape
                `(batch, tgt_len)`, for teacher forcing
            encoder_hidden_states: output from the encoder, used for
                encoder-side attention
            encoder_padding_mask: for ignoring pad tokens
            past_key_values (dict or None): dictionary used for storing state during generation

        Returns:
            BaseModelOutputWithPast or tuple:
                - the decoder's features of shape `(batch, tgt_len, embed_dim)`
                - the cache
                - hidden states
                - attentions
        """
        if "decoder_cached_states" in unused:
            warnings.warn(
                "The `decoder_cached_states` argument is deprecated and will be removed in a future version, use `past_key_values` instead.",
                FutureWarning,
            )
            past_key_values = unused.pop("decoder_cached_states")
        if "decoder_past_key_values" in unused:
            warnings.warn(
                "The `decoder_past_key_values` argument is deprecated and will be removed in a future version, use `past_key_values` instead.",
                FutureWarning,
            )
            past_key_values = unused.pop("decoder_past_key_values")

        # check attention mask and invert
        if encoder_padding_mask is not None:
            encoder_padding_mask = invert_mask(encoder_padding_mask)

        # embed positions
        positions = self.embed_positions(input_ids, use_cache=use_cache)

        if use_cache:
            input_ids = input_ids[:, -1:]
            positions = positions[:, -1:]

        x = self.embed_tokens(input_ids) * self.embed_scale
        if self.do_blenderbot_90_layernorm:
            x = self.layernorm_embedding(x)
            x += positions
        else:
            x += positions
            x = self.layernorm_embedding(x)

        x = F.dropout(x, p=self.dropout, training=self.training)

        # Convert to Bart output format: (seq_len, BS, model_dim) -> (BS, seq_len, model_dim)
        x = x.transpose(0, 1)
        encoder_hidden_states = encoder_hidden_states.transpose(0, 1)

        # decoder layers
        all_hidden_states = () if output_hidden_states else None
        all_self_attns = () if output_attentions else None
        all_cross_attentions = () if output_attentions else None
        next_decoder_cache = []
        for idx, decoder_layer in enumerate(self.layers):
            # add LayerDrop (see https://arxiv.org/abs/1909.11556 for description)
            if output_hidden_states:
                all_hidden_states += (x,)
            dropout_probability = random.uniform(0, 1)
            if self.training and (dropout_probability < self.layerdrop):
                continue

            layer_state = past_key_values[idx] if past_key_values is not None else None

            x, layer_self_attn, layer_past,cross_attentions = decoder_layer(
                x,
                encoder_hidden_states,
                encoder_attn_mask=encoder_padding_mask,
                decoder_padding_mask=decoder_padding_mask,
                layer_state=layer_state,
                causal_mask=decoder_causal_mask,
                output_attentions=output_attentions,
            )
            if use_cache:
                next_decoder_cache.append(layer_past.copy())

            if output_attentions:
                all_self_attns += (layer_self_attn,)
                all_cross_attentions += (cross_attentions,)

        if self.layer_norm:  # if config.add_final_layer_norm (mBART)
            x = self.layer_norm(x)

        # Convert to standard output format: (seq_len, BS, model_dim) -> (BS, seq_len, model_dim)
        if output_hidden_states:
            all_hidden_states = tuple(hidden_state.transpose(0, 1) for hidden_state in all_hidden_states)
        x = x.transpose(0, 1)
        encoder_hidden_states = encoder_hidden_states.transpose(0, 1)

        next_cache = next_decoder_cache if use_cache else None

        if not return_dict:
            return all_cross_attentions,tuple(v for v in [x, next_cache, all_hidden_states, all_self_attns] if v is not None)
        return all_cross_attentions,BaseModelOutputWithPast(
            last_hidden_state=x, past_key_values=next_cache, hidden_states=all_hidden_states, attentions=all_self_attns
        )


def _reorder_buffer(attn_cache, new_order):
    for k, input_buffer_k in attn_cache.items():
        if input_buffer_k is not None:
            attn_cache[k] = input_buffer_k.index_select(0, new_order)
    return attn_cache


class Attention(nn.Module):
    """Multi-headed attention from 'Attention Is All You Need' paper"""

    def __init__(
        self,
        embed_dim,
        num_heads,
        dropout=0.0,
        bias=True,
        encoder_decoder_attention=False,  # otherwise self_attention
    ):
        super().__init__()
        self.embed_dim = embed_dim
        self.num_heads = num_heads
        self.dropout = dropout
        self.head_dim = embed_dim // num_heads
        assert self.head_dim * num_heads == self.embed_dim, "embed_dim must be divisible by num_heads"
        self.scaling = self.head_dim ** -0.5

        self.encoder_decoder_attention = encoder_decoder_attention
        self.k_proj = nn.Linear(embed_dim, embed_dim, bias=bias)
        self.v_proj = nn.Linear(embed_dim, embed_dim, bias=bias)
        self.q_proj = nn.Linear(embed_dim, embed_dim, bias=bias)
        self.out_proj = nn.Linear(embed_dim, embed_dim, bias=bias)
        self.cache_key = "encoder_decoder" if self.encoder_decoder_attention else "self"

    def _shape(self, tensor, seq_len, bsz):
        return tensor.contiguous().view(seq_len, bsz * self.num_heads, self.head_dim).transpose(0, 1)

    def forward(
        self,
        query,
        key: Optional[Tensor],
        key_padding_mask: Optional[Tensor] = None,
        layer_state: Optional[Dict[str, Optional[Tensor]]] = None,
        attn_mask: Optional[Tensor] = None,
        output_attentions=False,
    ) -> Tuple[Tensor, Optional[Tensor]]:
        """Input shape: Time(SeqLen) x Batch x Channel"""
        static_kv: bool = self.encoder_decoder_attention
        tgt_len, bsz, embed_dim = query.size()
        assert embed_dim == self.embed_dim
        assert list(query.size()) == [tgt_len, bsz, embed_dim]
        # get here for encoder decoder cause of static_kv
        if layer_state is not None:  # reuse k,v and encoder_padding_mask
            saved_state = layer_state.get(self.cache_key, {})
            if "prev_key" in saved_state and static_kv:
                # previous time steps are cached - no need to recompute key and value if they are static
                key = None
        else:
            saved_state = None
            layer_state = {}

        q = self.q_proj(query) * self.scaling
        if static_kv:
            if key is None:
                k = v = None
            else:
                k = self.k_proj(key)
                v = self.v_proj(key)
        else:
            k = self.k_proj(query)
            v = self.v_proj(query)

        q = self._shape(q, tgt_len, bsz)
        if k is not None:
            k = self._shape(k, -1, bsz)
        if v is not None:
            v = self._shape(v, -1, bsz)

        if saved_state is not None:
            k, v, key_padding_mask = self._use_saved_state(k, v, saved_state, key_padding_mask, static_kv, bsz)

        # Update cache
        layer_state[self.cache_key] = {
            "prev_key": k.view(bsz, self.num_heads, -1, self.head_dim),
            "prev_value": v.view(bsz, self.num_heads, -1, self.head_dim),
            "prev_key_padding_mask": key_padding_mask if not static_kv else None,
        }

        assert k is not None
        src_len = k.size(1)
        attn_weights = torch.bmm(q, k.transpose(1, 2))
        assert attn_weights.size() == (bsz * self.num_heads, tgt_len, src_len)

        if attn_mask is not None:
            attn_weights = attn_weights.view(bsz, self.num_heads, tgt_len, src_len) + attn_mask
            attn_weights = attn_weights.view(bsz * self.num_heads, tgt_len, src_len)

        # This is part of a workaround to get around fork/join parallelism not supporting Optional types.
        if key_padding_mask is not None and key_padding_mask.dim() == 0:
            key_padding_mask = None
        assert key_padding_mask is None or key_padding_mask.size()[:2] == (
            bsz,
            src_len,
        )

        if key_padding_mask is not None:  # don't attend to padding symbols
            attn_weights = attn_weights.view(bsz, self.num_heads, tgt_len, src_len)
            reshaped = key_padding_mask.unsqueeze(1).unsqueeze(2)
            attn_weights = attn_weights.masked_fill(reshaped, float("-inf"))
            attn_weights = attn_weights.view(bsz * self.num_heads, tgt_len, src_len)
        attn_weights = F.softmax(attn_weights, dim=-1)
        attn_probs = F.dropout(
            attn_weights,
            p=self.dropout,
            training=self.training,
        )

        assert v is not None
        attn_output = torch.bmm(attn_probs, v)
        assert attn_output.size() == (bsz * self.num_heads, tgt_len, self.head_dim)
        attn_output = attn_output.transpose(0, 1).contiguous().view(tgt_len, bsz, embed_dim)
        attn_output = self.out_proj(attn_output)
        if output_attentions:
            attn_weights = attn_weights.view(bsz, self.num_heads, tgt_len, src_len)
        else:
            attn_weights = None
        return attn_output, attn_weights

    def _use_saved_state(self, k, v, saved_state, key_padding_mask, static_kv, bsz):
        # saved states are stored with shape (bsz, num_heads, seq_len, head_dim)
        if "prev_key" in saved_state:
            _prev_key = saved_state["prev_key"]
            assert _prev_key is not None
            prev_key = _prev_key.view(bsz * self.num_heads, -1, self.head_dim)
            if static_kv:
                k = prev_key
            else:
                assert k is not None
                k = torch.cat([prev_key, k], dim=1)
        if "prev_value" in saved_state:
            _prev_value = saved_state["prev_value"]
            assert _prev_value is not None
            prev_value = _prev_value.view(bsz * self.num_heads, -1, self.head_dim)
            if static_kv:
                v = prev_value
            else:
                assert v is not None
                v = torch.cat([prev_value, v], dim=1)
        assert k is not None and v is not None
        prev_key_padding_mask: Optional[Tensor] = saved_state.get("prev_key_padding_mask", None)
        if prev_key_padding_mask is not None:
            if static_kv:
                new_key_padding_mask = prev_key_padding_mask
            else:
                new_key_padding_mask = torch.cat([prev_key_padding_mask, key_padding_mask], dim=1)
        else:
            new_key_padding_mask = key_padding_mask
        return k, v, new_key_padding_mask


class BartClassificationHead(nn.Module):
    """Head for sentence-level classification tasks."""

    # This can trivially be shared with RobertaClassificationHead

    def __init__(
        self,
        input_dim,
        inner_dim,
        num_classes,
        pooler_dropout,
    ):
        super().__init__()
        self.dense = nn.Linear(input_dim, inner_dim)
        self.dropout = nn.Dropout(p=pooler_dropout)
        self.out_proj = nn.Linear(inner_dim, num_classes)

    def forward(self, x):
        x = self.dropout(x)
        x = self.dense(x)
        x = torch.tanh(x)
        x = self.dropout(x)
        x = self.out_proj(x)
        return x


class LearnedPositionalEmbedding(nn.Embedding):
    """
    This module learns positional embeddings up to a fixed maximum size.
    Padding ids are ignored by either offsetting based on padding_idx
    or by setting padding_idx to None and ensuring that the appropriate
    position ids are passed to the forward function.
    """

    def __init__(self, num_embeddings: int, embedding_dim: int, padding_idx: int, offset):
        # Bart is set up so that if padding_idx is specified then offset the embedding ids by 2
        # and adjust num_embeddings appropriately. Other models dont have this hack
        self.offset = offset
        assert padding_idx is not None
        num_embeddings += offset
        super().__init__(num_embeddings, embedding_dim, padding_idx=padding_idx)

    def forward(self, input_ids, use_cache=False):
        """Input is expected to be of size [bsz x seqlen]."""
        bsz, seq_len = input_ids.shape[:2]
        if use_cache:
            positions = input_ids.data.new(1, 1).fill_(seq_len - 1)  # called before slicing
        else:
            # starts at 0, ends at 1-seq_len
            positions = torch.arange(seq_len, dtype=torch.long, device=self.weight.device)
        return super().forward(positions + self.offset)

def LayerNorm(normalized_shape, eps=1e-5, elementwise_affine=True):
    if torch.cuda.is_available():
        try:
            from apex.normalization import FusedLayerNorm

            return FusedLayerNorm(normalized_shape, eps, elementwise_affine)
        except ImportError:
            pass
    return torch.nn.LayerNorm(normalized_shape, eps, elementwise_affine)


def fill_with_neg_inf(t):
    """FP16-compatible function that fills a input_ids with -inf."""
    return t.float().fill_(float("-inf")).type_as(t)


# Public API
def _get_shape(t):
    return getattr(t, "shape", None)


@add_start_docstrings(
    "The bare BART Model outputting raw hidden-states without any specific head on top.",
    BART_START_DOCSTRING,
)

class multihead_attention(nn.Module):

    def __init__(self, num_units, num_heads=1, dropout_rate=0, gpu=True, causality=False):
        '''Applies multihead attention.
        Args:
            num_units: A scalar. Attention size.
            dropout_rate: A floating point number.
            causality: Boolean. If true, units that reference the future are masked.
            num_heads: An int. Number of heads.
        '''
        super(multihead_attention, self).__init__()
        self.gpu = gpu
        self.num_units = num_units
        self.num_heads = num_heads
        self.dropout_rate = dropout_rate
        self.causality = causality
        self.Q_proj = nn.Sequential(nn.Linear(self.num_units, self.num_units), nn.ReLU())
        self.K_proj = nn.Sequential(nn.Linear(self.num_units, self.num_units), nn.ReLU())
        self.V_proj = nn.Sequential(nn.Linear(self.num_units, self.num_units), nn.ReLU())
        if self.gpu:
            self.Q_proj = self.Q_proj.cuda()
            self.K_proj = self.K_proj.cuda()
            self.V_proj = self.V_proj.cuda()


        self.output_dropout = nn.Dropout(p=self.dropout_rate)

    def forward(self, queries, keys, values,last_layer = False):
        # keys, values: same shape of [N, T_k, C_k]
        # queries: A 3d Variable with shape of [N, T_q, C_q]
        # Linear projections
        Q = self.Q_proj(queries)  # (N, T_q, C)
        K = self.K_proj(keys)  # (N, T_q, C)
        V = self.V_proj(values)  # (N, T_q, C)
        # Split and concat
        Q_ = torch.cat(torch.chunk(Q, self.num_heads, dim=2), dim=0)  # (h*N, T_q, C/h)
        K_ = torch.cat(torch.chunk(K, self.num_heads, dim=2), dim=0)  # (h*N, T_q, C/h)
        V_ = torch.cat(torch.chunk(V, self.num_heads, dim=2), dim=0)  # (h*N, T_q, C/h)
        # Multiplication
        outputs = torch.bmm(Q_, K_.permute(0, 2, 1))  # (h*N, T_q, T_k)
        # Scale
        outputs = outputs / (K_.size()[-1] ** 0.5)

        # Activation
        if last_layer == False:
            outputs = F.softmax(outputs, dim=-1)  # (h*N, T_q, T_k)
        # Query Masking
        query_masks = torch.sign(torch.abs(torch.sum(queries, dim=-1)))  # (N, T_q)
        query_masks = query_masks.repeat(self.num_heads, 1)  # (h*N, T_q)
        query_masks = torch.unsqueeze(query_masks, 2).repeat(1, 1, keys.size()[1])  # (h*N, T_q, T_k)
        outputs = outputs * query_masks
        # Dropouts
        outputs = self.output_dropout(outputs)  # (h*N, T_q, T_k)
        if last_layer == True:
            return outputs
        # Weighted sum
        outputs = torch.bmm(outputs, V_)  # (h*N, T_q, C/h)
        # Restore shape
        outputs = torch.cat(torch.chunk(outputs, self.num_heads, dim=0), dim=2)  # (N, T_q, C)
        # Residual connection
        outputs += queries

        return outputs


class BartModel(PretrainedBartModel):
    def __init__(self, config: BartConfig):
        super().__init__(config)

        padding_idx, vocab_size = config.pad_token_id, config.vocab_size
        self.shared = nn.Embedding(vocab_size, config.d_model, padding_idx)

        self.encoder = BartEncoder(config, self.shared)
        self.decoder = BartDecoder(config, self.shared)
        

        # self.dense = nn.Linear(1024*2, 1024*2)
        self.dropout = nn.Dropout(p=0.1)
        # # self.biaffine = Biaffine(n_in=1024, n_out=2, bias_x=True, bias_y=True)
        # self.classifier = nn.Linear(1024*2, 2)
        self.label_attn = multihead_attention(1024, num_heads=1,dropout_rate=0.1)
        self.dense = nn.Linear(512,2)
        self.densefordecoder = nn.Linear(10,1024)
        self.init_weights()

    @add_start_docstrings_to_callable(BART_INPUTS_DOCSTRING)
    @add_code_sample_docstrings(
        tokenizer_class=_TOKENIZER_FOR_DOC,
        checkpoint="facebook/bart-large",
        output_type=Seq2SeqModelOutput,
        config_class=_CONFIG_FOR_DOC,
    )
    def forward(
        self,
        input_ids,
        attention_mask=None,
        decoder_input_ids=None,
        decoder_attention_mask=None,
        encoder_outputs: Optional[Tuple] = None,
        past_key_values=None,
        use_cache=None,
        output_attentions=None,
        output_hidden_states=None,
        return_dict=None,
        text_ids=None,
        text_mask=None,
        **kwargs,
    ):
        if "decoder_past_key_values" in kwargs:
            warnings.warn(
                "The `decoder_past_key_values` argument is deprecated and will be removed in a future version, use `past_key_values` instead.",
                FutureWarning,
            )
            past_key_values = kwargs.pop("decoder_past_key_values")
        if decoder_input_ids is None:
            use_cache = False 
        output_attentions = output_attentions if output_attentions is not None else self.config.output_attentions
        output_hidden_states = (
            output_hidden_states if output_hidden_states is not None else self.config.output_hidden_states
        )
        use_cache = use_cache if use_cache is not None else self.config.use_cache
        return_dict = return_dict if return_dict is not None else self.config.use_return_dict

        # make masks if user doesn't supply
        if not use_cache:
            decoder_input_ids, decoder_padding_mask, causal_mask = _prepare_bart_decoder_inputs(
                self.config,
                input_ids,
                decoder_input_ids=decoder_input_ids,
                decoder_padding_mask=decoder_attention_mask,
                causal_mask_dtype=self.shared.weight.dtype,
            )
        else:
            decoder_padding_mask, causal_mask = None, None

        assert decoder_input_ids is not None

        if encoder_outputs is None:
            encoder_outputs= self.encoder(
                input_ids=input_ids,
                attention_mask=attention_mask,
                output_attentions=output_attentions,
                output_hidden_states=output_hidden_states,
                return_dict=return_dict
            )
        

        
        # If the user passed a tuple for encoder_outputs, we wrap it in a BaseModelOuput when return_dict=False
        elif return_dict and not isinstance(encoder_outputs, BaseModelOutput):
            encoder_outputs = BaseModelOutput(
                last_hidden_state=encoder_outputs[0],
                hidden_states=encoder_outputs[1] if len(encoder_outputs) > 1 else None,
                attentions=encoder_outputs[2] if len(encoder_outputs) > 2 else None,
            )
            
        classify_logits=None
        if text_ids is not None:

            #cail
            # definedic = {
            # '被害人':'被害人是指合法权益遭受不法行为直接侵害的人。',
            # '被告人':'被告人是指在刑事案件中被指控犯罪而追究刑事责任的人。',
            # '被盗物品':'被盗物品是指被告人所盗窃的属于被告人的物品。',
            # '组织机构':'组织机构是指依法设置的制定、执行、维护法律制度的专门法律机关和组织。',
            # '物品价值':'物品价值是指被告人所盗窃的物品的实际价值。',
            # '作案时间':'作案时间是指被告人实施犯罪行为的时间。',
            # '作案地点':'作案地点是指被告人实施犯罪行为的地点。',
            # '被盗货币':'被盗货币指被告人所盗窃的有形的货币，包括人民币、美元等货币。',
            # '作案工具':'作案工具是指被告人进行犯罪行为时所用的一切物品，包括各种武器或工具。',
            # '盗窃获利':'盗窃获利指被告人因实施违法犯罪活动而获得的利益。'
            # }


            #cail2021
            # definedic = {
            # '被害人':'被害人是指合法权益遭受不法行为直接侵害的人。',
            # '被告人':'被告人是指在刑事案件中被指控犯罪而追究刑事责任的人。',
            # '被盗物品':'被盗物品是指被告人所盗窃的属于被告人的物品。',
            # '组织机构':'组织机构是指依法设置的制定、执行、维护法律制度的专门法律机关和组织。',
            # '物品价值':'物品价值是指被告人所盗窃的物品的实际价值。',
            # '作案时间':'作案时间是指被告人实施犯罪行为的时间。',
            # '作案地点':'作案地点是指被告人实施犯罪行为的地点。',
            # '被盗货币':'被盗货币指被告人所盗窃的有形的货币，包括人民币、美元等货币。',
            # '作案工具':'作案工具是指被告人进行犯罪行为时所用的一切物品，包括各种武器或工具。',
            # '盗窃获利':'盗窃获利指被告人因实施违法犯罪活动而获得的利益。'
            # }

            #drug
            definedic={
            '被告人':'被告人是指参与涉及毒品犯罪的人员。',
            '毒品':'毒品是指能够使人产生依赖性的麻醉药品和精神药品。如冰毒、甲基苯丙胺等',
            '时间':'时间是指涉毒人员进行吸毒或买卖交易毒品行为的时间。',
            '地点':'地点是指涉毒人员实施犯罪行为的地点以及被捕地点。',
            '毒品重量':'毒品重量是指案件中所涉及到的毒品的重量。'
            }
            tmp_tokenizer = BertTokenizer.from_pretrained('uer/bart-large-chinese')
            embeddinglist = []
            for label in definedic:
                label_text_ids = tmp_tokenizer.batch_encode_plus([definedic[label]], max_length=512, padding='max_length', truncation=True, return_tensors="pt").to('cuda:0')
                tmp_output= self.encoder(
                        input_ids=label_text_ids["input_ids"],
                        attention_mask=label_text_ids["attention_mask"],
                        output_attentions=output_attentions,
                        output_hidden_states=output_hidden_states,
                        return_dict=False
                )
                encoder_output_CLS = encoder_outputs[0][:,0]
                text_encoder_outputs_CLS = tmp_output[0][:,0]
                tag_lens,hidden_size = text_encoder_outputs_CLS.shape
                current_batch_size  = encoder_output_CLS.shape[0]
                text_encoder_outputs_CLS = text_encoder_outputs_CLS.expand(current_batch_size,hidden_size)
                labelembedding =  tmp_output[0].expand(current_batch_size,512,hidden_size)
                x1 = self.label_attn(encoder_outputs[0],labelembedding,labelembedding)
                #x1 = torch.mean(x1,dim=1)
                
                embeddinglist.append(x1)
                
            LOSS = InfoNCE(negative_mode='paired')
            infonceloss = 0.0
            for i in range(len(embeddinglist)):
                # anchor = embeddinglist[i][:,0]
                anchor = torch.mean(embeddinglist[i],dim=1)
                pos = self.dropout(anchor)
                neglist = []
                for j in range(len(embeddinglist)):
                    if j!=i:
                        # neglist.append(embeddinglist[j][:,0])
                        neglist.append(torch.mean(embeddinglist[j],dim=1))
                neg = torch.stack(neglist,dim=1)
                infonceloss += LOSS(anchor, pos, neg)
        else:
            infonceloss=None
  
        #     text_encoder_outputs= self.encoder(
        #         input_ids=text_ids,
        #         attention_mask=text_mask,
        #         output_attentions=output_attentions,
        #         output_hidden_states=output_hidden_states,
        #         return_dict=return_dict
        #     )
        #     tmp_x = self.dropout(text_encoder_outputs[0])
        # else:
        #     definedic = {
        #     '被害人':'被害人是指合法权益遭受不法行为直接侵害的人。',
        #     '被告人':'被告人是指在刑事案件中被指控犯罪而追究刑事责任的人。',
        #     '被盗物品':'被盗物品是指被告人所盗窃的属于被告人的物品。',
        #     '组织机构':'组织机构是指依法设置的制定、执行、维护法律制度的专门法律机关和组织。',
        #     '物品价值':'物品价值是指被告人所盗窃的物品的实际价值。',
        #     '作案时间':'作案时间是指被告人实施犯罪行为的时间。',
        #     '作案地点':'作案地点是指被告人实施犯罪行为的地点。',
        #     '被盗货币':'被盗货币指被告人所盗窃的有形的货币，包括人民币、美元等货币。',
        #     '作案工具':'作案工具是指被告人进行犯罪行为时所用的一切物品，包括各种武器或工具。',
        #     '盗窃获利':'盗窃获利指被告人因实施违法犯罪活动而获得的利益。'
        #     }
        #     tmp_tokenizer = BertTokenizer.from_pretrained('uer/bart-large-chinese')
        #     embeddinglist = []
        #     for label in definedic:
        #         label_text_ids = tmp_tokenizer.batch_encode_plus([definedic[label]], max_length=512, padding='max_length', truncation=True, return_tensors="pt").to('cuda:0')
        #         tmp_output= self.encoder(
        #                 input_ids=label_text_ids["input_ids"],
        #                 attention_mask=label_text_ids["attention_mask"],
        #                 output_attentions=output_attentions,
        #                 output_hidden_states=output_hidden_states,
        #                 return_dict=False
        #         )
        #         embeddinglist.append(tmp_output[0][:,0])
        #     label_embeddings = torch.stack(embeddinglist,dim=0)
        #     label_embeddings = label_embeddings.squeeze(1)
        #     tag_lens,hidden_size = label_embeddings.shape
        #     current_batch_size  = encoder_outputs[0].shape[0]
        #     label_embedding = label_embeddings.expand(current_batch_size,tag_lens,hidden_size)
        #     label_embeddings = label_embedding.transpose(2,1)
        #     matrix_embeddings = torch.matmul(encoder_outputs[0],label_embeddings)
        #     embfordecoder = self.densefordecoder(matrix_embeddings)
        #     softmax_embedding=None

        
        # decoder outputs consists of (dec_features, layer_state, dec_hidden, dec_attn)
        if not return_dict:
            cross_attentions,decoder_outputs = self.decoder(
                decoder_input_ids,
                encoder_outputs[0],
                #embfordecoder,
                attention_mask,
                decoder_padding_mask,
                decoder_causal_mask=causal_mask,
                past_key_values=past_key_values,
                use_cache=use_cache,
                output_attentions=output_attentions,
                output_hidden_states=output_hidden_states,
                return_dict=return_dict,
            )
        else:
            cross_attentions,decoder_outputs = self.decoder(
                decoder_input_ids,
                encoder_outputs[0],
                #embfordecoder,
                attention_mask,
                decoder_padding_mask,
                decoder_causal_mask=causal_mask,
                past_key_values=past_key_values,
                use_cache=use_cache,
                output_attentions=output_attentions,
                output_hidden_states=output_hidden_states,
                return_dict=return_dict,
            )
        

            # x = self.dropout(encoder_outputs[0])
            # x1 = self.dropout(text_encoder_outputs[0])
            # x = torch.cat((x,x1),-1)
            # x = self.dense(x)
            # x = torch.tanh(x)
            # x = self.dropout(x)
            # first_token_tensor = x[:, 0]
            # classify_logits = self.classifier(first_token_tensor)
            
            
            

        if not return_dict:
            #return classify_logits,cross_attentions,decoder_outputs + encoder_outputs
            return infonceloss,cross_attentions,decoder_outputs + encoder_outputs
        
        return infonceloss,cross_attentions,Seq2SeqModelOutput(
            last_hidden_state=decoder_outputs.last_hidden_state,
            past_key_values=decoder_outputs.past_key_values,
            decoder_hidden_states=decoder_outputs.hidden_states,
            decoder_attentions=decoder_outputs.attentions,
            encoder_last_hidden_state=encoder_outputs.last_hidden_state,
            encoder_hidden_states=encoder_outputs.hidden_states,
            encoder_attentions=encoder_outputs.attentions,
        )

    def get_input_embeddings(self):
        return self.shared

    def set_input_embeddings(self, value):
        self.shared = value
        self.encoder.embed_tokens = self.shared
        self.decoder.embed_tokens = self.shared

    def get_output_embeddings(self):
        return _make_linear_from_emb(self.shared)  # make it on the fly


@add_start_docstrings(
    "The BART Model with a language modeling head. Can be used for summarization.", BART_START_DOCSTRING
)

class LabelSmoothCEV1(nn.Module):
    '''
    This is the autograd version, you can also try the LabelSmoothSoftmaxCEV2 that uses derived gradients
    '''

    def __init__(self, lb_smooth=0.1, reduction='mean', ignore_index=-100):
        super(LabelSmoothCEV1, self).__init__()
        self.lb_smooth = lb_smooth
        self.reduction = reduction
        self.lb_ignore = ignore_index
        # self.log_softmax = nn.LogSoftmax(dim=1)

    def forward(self, logits, label):
        '''
        Same usage method as nn.CrossEntropyLoss:
            >>> criteria = LabelSmoothSoftmaxCEV1()
            >>> logits = torch.randn(8, 19, 384, 384) # nchw, float/half
            >>> lbs = torch.randint(0, 19, (8, 384, 384)) # nhw, int64_t
            >>> loss = criteria(logits, lbs)
        '''
        # overcome ignored label
        logits = logits.float() # use fp32 to avoid nan
        with torch.no_grad():
            num_classes = logits.size(1)
            label = label.clone().detach()
            ignore = label.eq(self.lb_ignore)
            n_valid = ignore.eq(0).sum()
            label[ignore] = 0
            lb_pos, lb_neg = 1. - self.lb_smooth, self.lb_smooth / num_classes
            lb_one_hot = torch.empty_like(logits).fill_(
                lb_neg).scatter_(1, label.unsqueeze(1), lb_pos).detach()

        # logs = self.log_softmax(logits)
        logs = torch.log(logits)
        loss = -torch.sum(logs * lb_one_hot, dim=1)
        loss[ignore] = 0
        if self.reduction == 'mean':
            loss = loss.sum() / n_valid
        if self.reduction == 'sum':
            loss = loss.sum()

        return loss
class BartForConditionalGeneration(PretrainedBartModel):
    base_model_prefix = "model"
    authorized_missing_keys = [r"final_logits_bias", r"encoder\.version", r"decoder\.version"]

    def __init__(self, config: BartConfig):
        super().__init__(config)
        base_model = BartModel(config)
        self.model = base_model
        self.register_buffer("final_logits_bias", torch.zeros((1, self.model.shared.num_embeddings)))
 
        # self.crf = CRF(4,batch_first=True)

        self.p_gen_head = nn.Sequential(
            nn.Linear(1024 * 2 , 1),
            nn.Sigmoid(),
            # nn.ReLU(),
        )


    def resize_token_embeddings(self, new_num_tokens: int) -> nn.Embedding:
        old_num_tokens = self.model.shared.num_embeddings
        new_embeddings = super().resize_token_embeddings(new_num_tokens)
        self.model.shared = new_embeddings
        self._resize_final_logits_bias(new_num_tokens, old_num_tokens)
        return new_embeddings

    def _resize_final_logits_bias(self, new_num_tokens: int, old_num_tokens: int) -> None:
        if new_num_tokens <= old_num_tokens:
            new_bias = self.final_logits_bias[:, :new_num_tokens]
        else:
            extra_bias = torch.zeros((1, new_num_tokens - old_num_tokens), device=self.final_logits_bias.device)
            new_bias = torch.cat([self.final_logits_bias, extra_bias], dim=1)
        self.register_buffer("final_logits_bias", new_bias)

    @add_start_docstrings_to_callable(BART_INPUTS_DOCSTRING)
    @replace_return_docstrings(output_type=Seq2SeqLMOutput, config_class=_CONFIG_FOR_DOC)
    @add_end_docstrings(BART_GENERATION_EXAMPLE)
    def forward(
        self,
        input_ids,
        attention_mask=None,
        decoder_input_ids=None,
        decoder_attention_mask=None,
        encoder_outputs=None,
        past_key_values=None,
        labels=None,
        use_cache=None,
        output_attentions=None,
        output_hidden_states=None,
        return_dict=None,
        istypeexist = None,
        text_ids=None,
        text_mask=None,
        label_input_ids = None,
        label_attention_mask=None,
        **unused,
    ):
        r"""
        labels (:obj:`torch.LongTensor` of shape :obj:`(batch_size, sequence_length)`, `optional`):
            Labels for computing the masked language modeling loss.
            Indices should either be in ``[0, ..., config.vocab_size]`` or -100 (see ``input_ids`` docstring).
            Tokens with indices set to ``-100`` are ignored (masked), the loss is only computed for the tokens
            with labels in ``[0, ..., config.vocab_size]``.

        Returns:

        Conditional generation example::

            >>> # Mask filling only works for bart-large
            >>> from transformers import BartTokenizer, BartForConditionalGeneration
            >>> tokenizer = BartTokenizer.from_pretrained('facebook/bart-large')
            >>> TXT = "My friends are <mask> but they eat too many carbs."

            >>> model = BartForConditionalGeneration.from_pretrained('facebook/bart-large')
            >>> input_ids = tokenizer([TXT], return_tensors='pt')['input_ids']
            >>> logits = model(input_ids).logits

            >>> masked_index = (input_ids[0] == tokenizer.mask_token_id).nonzero().item()
            >>> probs = logits[0, masked_index].softmax(dim=0)
            >>> values, predictions = probs.topk(5)

            >>> tokenizer.decode(predictions).split()
            >>> # ['good', 'great', 'all', 'really', 'very']
        """
        if "lm_labels" in unused:
            warnings.warn(
                "The `lm_labels` argument is deprecated and will be removed in a future version, use `labels` instead.",
                FutureWarning,
            )
            labels = unused.pop("lm_labels")
        if "decoder_cached_states" in unused:
            warnings.warn(
                "The `decoder_cached_states` argument is deprecated and will be removed in a future version, use `past_key_values` instead.",
                FutureWarning,
            )
            past_key_values = unused.pop("decoder_cached_states")
        if "decoder_past_key_values" in unused:
            warnings.warn(
                "The `decoder_past_key_values` argument is deprecated and will be removed in a future version, use `past_key_values` instead.",
                FutureWarning,
            )
            past_key_values = unused.pop("decoder_past_key_values")
        
        return_dict = return_dict if return_dict is not None else self.config.use_return_dict
        if labels is not None:
            use_cache = False
            if decoder_input_ids is None:
                decoder_input_ids = shift_tokens_right(labels, self.config.pad_token_id)

        classify_logits,cross_attentions,outputs= self.model(
            input_ids,
            attention_mask=attention_mask,
            decoder_input_ids=decoder_input_ids,
            encoder_outputs=encoder_outputs,
            decoder_attention_mask=decoder_attention_mask,
            past_key_values=past_key_values,
            use_cache=use_cache,
            output_attentions=True,
            output_hidden_states=output_hidden_states,
            return_dict=return_dict,
            text_ids = text_ids,
            text_mask = text_mask
        )
        
        lm_logits = F.linear(outputs[0], self.model.shared.weight, bias=self.final_logits_bias)

        hidden_states = outputs[0]
        src_ids_for_copy = input_ids
        crossattentions = cross_attentions[-1].mean(dim=1)
        if labels is not None:
            context_vector = crossattentions@outputs[3]
        else:
            context_vector = crossattentions@encoder_outputs[0]
        total_states = torch.cat((context_vector,hidden_states),-1)
        p_gen = self.p_gen_head(total_states)
        p_copy = 1-p_gen
        input_one_hot = src_ids_for_copy.new_zeros(src_ids_for_copy.size(0),src_ids_for_copy.size(1),21128)
        input_one_hot.scatter_(-1,src_ids_for_copy[:,:,None],1)
        input_one_hot = input_one_hot.float()
        cplogit = crossattentions@input_one_hot
        logits = p_gen*lm_logits+p_copy*cplogit
        masked_lm_loss = None
        if labels is not None:
            loss_fct = CrossEntropyLoss()
            # TODO(SS): do we need to ignore pad tokens in labels?
            # print(lm_logits.size())
            # print(labels.size())
            # print(classify_logits.size())
            # print(istypeexist.size())
            mainworkloss = loss_fct(logits.view(-1, self.config.vocab_size), labels.view(-1))
            
            helpworkloss = classify_logits

            #helpworkloss = loss_fct(classify_logits.contiguous().view(-1,2),istypeexist.contiguous().view(-1))
            
            # classify_logits = classify_logits.contiguous().view(-1,1024)
            # idxs = torch.arange(0, classify_logits.shape[0], device=self.final_logits_bias.device)
            # y_true = idxs + 1 - idxs % 2 * 2
            # similarities = F.cosine_similarity(classify_logits.unsqueeze(1), classify_logits.unsqueeze(0), dim=2)
            # similarities = similarities - torch.eye(classify_logits.shape[0], device=self.final_logits_bias.device) * 1e12
            # similarities = similarities / 0.05#0.05是温度系数
            # helpworkloss = F.cross_entropy(similarities, y_true)
            

            # helpworkloss = loss_fct(classify_logits.contiguous().view(-1,4),istypeexist.contiguous().view(-1))

            a = 0.1
            # masked_lm_loss = mainworkloss+helpworkloss
            masked_lm_loss = (1-a)*mainworkloss+a*helpworkloss

        if not return_dict:
            output = (logits,) + outputs[1:]
            return ((masked_lm_loss,) + output) if masked_lm_loss is not None else output

        return Seq2SeqLMOutput(
            loss=masked_lm_loss,
            logits=logits,
            past_key_values=outputs.past_key_values,
            decoder_hidden_states=outputs.decoder_hidden_states,
            decoder_attentions=outputs.decoder_attentions,
            encoder_last_hidden_state=outputs.encoder_last_hidden_state,
            encoder_hidden_states=outputs.encoder_hidden_states,
            encoder_attentions=outputs.encoder_attentions,
        )

    def prepare_inputs_for_generation(
        self,decoder_input_ids, past, attention_mask, use_cache, encoder_outputs,origin_input_ids,**kwargs
    ):
        
        return {
            "input_ids": origin_input_ids,  # encoder_outputs is defined. input_ids not needed
            "encoder_outputs": encoder_outputs,
            "past_key_values": past,
            "decoder_input_ids": decoder_input_ids,
            "attention_mask": attention_mask,
            "use_cache": use_cache,  # change this to avoid caching (presumably for debugging)
        }

    def adjust_logits_during_generation(self, logits, cur_len, max_length):
        if cur_len == 1 and self.config.force_bos_token_to_be_generated:
            self._force_token_ids_generation(logits, self.config.bos_token_id)
        elif cur_len == max_length - 1 and self.config.eos_token_id is not None:
            self._force_token_ids_generation(logits, self.config.eos_token_id)
        return logits

    def _force_token_ids_generation(self, scores, token_id) -> None:
        """force one of token_ids to be generated by setting prob of all other tokens to 0 (logprob=-float("inf"))"""
        scores[:, [x for x in range(self.config.vocab_size) if x != token_id]] = -float("inf")

    @staticmethod
    def _reorder_cache(past, beam_idx):
        reordered_past = []
        for layer_past in past:
            # get the correct batch idx from decoder layer's batch dim for cross and self-attn
            layer_past_new = {
                attn_key: _reorder_buffer(attn_cache, beam_idx) for attn_key, attn_cache in layer_past.items()
            }
            reordered_past.append(layer_past_new)
        return reordered_past

    def get_encoder(self):
        return self.model.encoder

    def get_output_embeddings(self):
        return _make_linear_from_emb(self.model.shared)  # make it on the fly


@add_start_docstrings(
    """Bart model with a sequence classification/head on top (a linear layer on top of the pooled output) e.g. for GLUE tasks. """,
    BART_START_DOCSTRING,
)
class BartForSequenceClassification(PretrainedBartModel):
    def __init__(self, config: BartConfig, **kwargs):
        super().__init__(config, **kwargs)
        self.model = BartModel(config)
        self.classification_head = BartClassificationHead(
            config.d_model,
            config.d_model,
            config.num_labels,
            config.classifier_dropout,
        )
        self.model._init_weights(self.classification_head.dense)
        self.model._init_weights(self.classification_head.out_proj)

    @add_start_docstrings_to_callable(BART_INPUTS_DOCSTRING)
    @add_code_sample_docstrings(
        tokenizer_class=_TOKENIZER_FOR_DOC,
        checkpoint="facebook/bart-large",
        output_type=Seq2SeqSequenceClassifierOutput,
        config_class=_CONFIG_FOR_DOC,
    )
    def forward(
        self,
        input_ids,
        attention_mask=None,
        decoder_input_ids=None,
        decoder_attention_mask=None,
        encoder_outputs=None,
        labels=None,
        use_cache=None,
        output_attentions=None,
        output_hidden_states=None,
        return_dict=None,
    ):
        r"""
        labels (:obj:`torch.LongTensor` of shape :obj:`(batch_size,)`, `optional`):
            Labels for computing the sequence classification/regression loss.
            Indices should be in :obj:`[0, ..., config.num_labels - 1]`.
            If :obj:`config.num_labels > 1` a classification loss is computed (Cross-Entropy).
        """
        return_dict = return_dict if return_dict is not None else self.config.use_return_dict
        if labels is not None:
            use_cache = False

        outputs = self.model(
            input_ids,
            attention_mask=attention_mask,
            decoder_input_ids=decoder_input_ids,
            decoder_attention_mask=decoder_attention_mask,
            encoder_outputs=encoder_outputs,
            use_cache=use_cache,
            output_attentions=output_attentions,
            output_hidden_states=output_hidden_states,
            return_dict=return_dict,
        )
        x = outputs[0]  # last hidden state
        eos_mask = input_ids.eq(self.config.eos_token_id)
        if len(torch.unique(eos_mask.sum(1))) > 1:
            raise ValueError("All examples must have the same number of <eos> tokens.")
        sentence_representation = x[eos_mask, :].view(x.size(0), -1, x.size(-1))[:, -1, :]
        logits = self.classification_head(sentence_representation)

        loss = None
        if labels is not None:
            loss_fct = CrossEntropyLoss()
            loss = loss_fct(logits.view(-1, self.config.num_labels), labels.view(-1))

        if not return_dict:
            output = (logits,) + outputs[1:]
            return ((loss,) + output) if loss is not None else output

        return Seq2SeqSequenceClassifierOutput(
            loss=loss,
            logits=logits,
            past_key_values=outputs.past_key_values,
            decoder_hidden_states=outputs.decoder_hidden_states,
            decoder_attentions=outputs.decoder_attentions,
            encoder_last_hidden_state=outputs.encoder_last_hidden_state,
            encoder_hidden_states=outputs.encoder_hidden_states,
            encoder_attentions=outputs.encoder_attentions,
        )


@add_start_docstrings(
    """BART Model with a span classification head on top for extractive question-answering tasks like SQuAD (a linear layer on top of
    the hidden-states output to compute `span start logits` and `span end logits`). """,
    BART_START_DOCSTRING,
)
class BartForQuestionAnswering(PretrainedBartModel):
    def __init__(self, config):
        super().__init__(config)

        config.num_labels = 2
        self.num_labels = config.num_labels

        self.model = BartModel(config)
        self.qa_outputs = nn.Linear(config.hidden_size, config.num_labels)

        self.model._init_weights(self.qa_outputs)

    @add_start_docstrings_to_callable(BART_INPUTS_DOCSTRING)
    @add_code_sample_docstrings(
        tokenizer_class=_TOKENIZER_FOR_DOC,
        checkpoint="facebook/bart-large",
        output_type=Seq2SeqQuestionAnsweringModelOutput,
        config_class=_CONFIG_FOR_DOC,
    )
    def forward(
        self,
        input_ids,
        attention_mask=None,
        decoder_input_ids=None,
        decoder_attention_mask=None,
        encoder_outputs=None,
        start_positions=None,
        end_positions=None,
        use_cache=None,
        output_attentions=None,
        output_hidden_states=None,
        return_dict=None,
    ):
        r"""
        start_positions (:obj:`torch.LongTensor` of shape :obj:`(batch_size,)`, `optional`):
            Labels for position (index) of the start of the labelled span for computing the token classification loss.
            Positions are clamped to the length of the sequence (`sequence_length`).
            Position outside of the sequence are not taken into account for computing the loss.
        end_positions (:obj:`torch.LongTensor` of shape :obj:`(batch_size,)`, `optional`):
            Labels for position (index) of the end of the labelled span for computing the token classification loss.
            Positions are clamped to the length of the sequence (`sequence_length`).
            Position outside of the sequence are not taken into account for computing the loss.
        """
        return_dict = return_dict if return_dict is not None else self.config.use_return_dict
        if start_positions is not None and end_positions is not None:
            use_cache = False

        outputs = self.model(
            input_ids,
            attention_mask=attention_mask,
            decoder_input_ids=decoder_input_ids,
            decoder_attention_mask=decoder_attention_mask,
            encoder_outputs=encoder_outputs,
            use_cache=use_cache,
            output_attentions=output_attentions,
            output_hidden_states=output_hidden_states,
            return_dict=return_dict,
        )

        sequence_output = outputs[0]

        logits = self.qa_outputs(sequence_output)
        start_logits, end_logits = logits.split(1, dim=-1)
        start_logits = start_logits.squeeze(-1)
        end_logits = end_logits.squeeze(-1)

        total_loss = None
        if start_positions is not None and end_positions is not None:
            # If we are on multi-GPU, split add a dimension
            if len(start_positions.size()) > 1:
                start_positions = start_positions.squeeze(-1)
            if len(end_positions.size()) > 1:
                end_positions = end_positions.squeeze(-1)
            # sometimes the start/end positions are outside our model inputs, we ignore these terms
            ignored_index = start_logits.size(1)
            start_positions.clamp_(0, ignored_index)
            end_positions.clamp_(0, ignored_index)

            loss_fct = CrossEntropyLoss(ignore_index=ignored_index)
            start_loss = loss_fct(start_logits, start_positions)
            end_loss = loss_fct(end_logits, end_positions)
            total_loss = (start_loss + end_loss) / 2

        if not return_dict:
            output = (
                start_logits,
                end_logits,
            ) + outputs[1:]
            return ((total_loss,) + output) if total_loss is not None else output

        return Seq2SeqQuestionAnsweringModelOutput(
            loss=total_loss,
            start_logits=start_logits,
            end_logits=end_logits,
            past_key_values=outputs.past_key_values,
            decoder_hidden_states=outputs.decoder_hidden_states,
            decoder_attentions=outputs.decoder_attentions,
            encoder_last_hidden_state=outputs.encoder_last_hidden_state,
            encoder_hidden_states=outputs.encoder_hidden_states,
            encoder_attentions=outputs.encoder_attentions,
        )


class SinusoidalPositionalEmbedding(nn.Embedding):
    """This module produces sinusoidal positional embeddings of any length."""

    def __init__(self, num_positions, embedding_dim, padding_idx=None):
        super().__init__(num_positions, embedding_dim)
        if embedding_dim % 2 != 0:
            raise NotImplementedError(f"odd embedding_dim {embedding_dim} not supported")
        self.weight = self._init_weight(self.weight)

    @staticmethod
    def _init_weight(out: nn.Parameter):
        """Identical to the XLM create_sinusoidal_embeddings except features are not interleaved.
        The cos features are in the 2nd half of the vector. [dim // 2:]
        """
        n_pos, dim = out.shape
        position_enc = np.array(
            [[pos / np.power(10000, 2 * (j // 2) / dim) for j in range(dim)] for pos in range(n_pos)]
        )
        out[:, 0 : dim // 2] = torch.FloatTensor(np.sin(position_enc[:, 0::2]))  # This line breaks for odd n_pos
        out[:, dim // 2 :] = torch.FloatTensor(np.cos(position_enc[:, 1::2]))
        out.detach_()
        out.requires_grad = False
        return out

    @torch.no_grad()
    def forward(self, input_ids, use_cache=False):
        """Input is expected to be of size [bsz x seqlen]."""
        bsz, seq_len = input_ids.shape[:2]
        if use_cache:
            positions = input_ids.data.new(1, 1).fill_(seq_len - 1)  # called before slicing
        else:
            # starts at 0, ends at 1-seq_len
            positions = torch.arange(seq_len, dtype=torch.long, device=self.weight.device)
        return super().forward(positions)
